# Supplementary material for: Electron donation of non-oxide supports boosts O2 activation on nano-platinum catalysts
Source: Nat Commun. 2021 May 12;12:2741. doi: 10.1038/s41467-021-22946-y (PMC8115247; doi:10.1038/s41467-021-22946-y)
Supplement: Supplementary file 3 — Source Data [file 41467_2021_22946_MOESM3_ESM.zip]

Archive with 25 entries (25 files):
- Source Data-1.xlsx
- Source Data-2.xlsx
- Source Data-3.xlsx
- Source Data-4.xlsx
- Source Data-5.xlsx
- Source Data-6.xlsx
- Source Data-S1.xlsx
- Source Data-S10.xlsx
- Source Data-S11.xlsx
- Source Data-S12.xlsx
- Source Data-S14.xlsx
- Source Data-S15.xlsx
- Source Data-S16.xlsx
- Source Data-S17.xlsx
- Source Data-S19.xlsx
- Source Data-S20.xlsx
- Source Data-S21.xlsx
- Source Data-S22.xlsx
- Source Data-S23.xlsx
- Source Data-S24.xlsx
- Source Data-S25.xlsx
- Source Data-S3.xlsx
- Source Data-S4.xlsx
- Source Data-S6.xlsx
- Source Data-S8.xlsx
