# Supplementary material for: Electron donation of non-oxide supports boosts O2 activation on nano-platinum catalysts
Source: Nat Commun. 2021 May 12;12:2741. doi: 10.1038/s41467-021-22946-y (PMC8115247; doi:10.1038/s41467-021-22946-y)
Supplement: Supplementary file 3 — Source Data [file 41467_2021_22946_MOESM3_ESM.zip › Source Data-1.xlsx]

## Sheet: Figure1b
Figure 1b
XRD		CN650		CN600		CN525		CN500
		2-Theta(degree)	Intensity(arb.units)	2-Theta(degree)	Intensity(arb.units)	2-Theta(degree)	Intensity(arb.units)	2-Theta(degree)	Intensity(arb.units)
		10.02	3681.1	10.01	5073.7	10.01	5453.8	10.02	4362.6
		10.03	3744.3	10.02	5068	10.02	5431	10.03	4329.1
		10.04	3800.7	10.03	5062.3	10.03	5408.1	10.04	4298.9
		10.05	3768.7	10.04	5052.9	10.04	5350.5	10.05	4311.9
		10.06	3736.8	10.05	5041.1	10.05	5269.8	10.06	4324.8
		10.07	3743.9	10.06	5029.3	10.06	5189	10.07	4314
		10.08	3799.9	10.07	5108.4	10.07	5236.7	10.08	4273.7
		10.09	3855.9	10.08	5189.9	10.08	5287.8	10.09	4233.3
		10.1	3862.3	10.09	5249.1	10.09	5315.4	10.1	4249.4
		10.11	3857.7	10.1	5266.6	10.1	5299.4	10.11	4277.9
		10.12	3847.6	10.11	5284.1	10.11	5283.4	10.12	4293.7
		10.13	3814.5	10.12	5264.2	10.12	5261.9	10.13	4255.6
		10.14	3781.4	10.13	5230	10.13	5238.3	10.14	4217.5
		10.15	3778.9	10.14	5192	10.14	5223.1	10.15	4223.7
		10.16	3799.8	10.15	5119.2	10.15	5285.9	10.16	4263.6
		10.17	3820.8	10.16	5046.5	10.16	5348.7	10.17	4303.6
		10.18	3776.9	10.17	5018.6	10.17	5399.4	10.18	4254.1
		10.19	3728.9	10.18	5041	10.18	5436.3	10.19	4198.8
		10.2	3709.7	10.19	5063.5	10.19	5473.3	10.2	4169.7
		10.21	3753.1	10.2	5100.8	10.2	5492.5	10.21	4197.5
		10.22	3796.5	10.21	5140.8	10.21	5508.5	10.22	4225.3
		10.23	3775.9	10.22	5181.1	10.22	5520.7	10.23	4245.8
		10.24	3726.4	10.23	5222.6	10.23	5519.1	10.24	4262.9
		10.25	3685.2	10.24	5264.1	10.24	5517.6	10.25	4278.4
		10.26	3768.2	10.25	5265.9	10.25	5519.3	10.26	4268.5
		10.27	3851.2	10.26	5240.4	10.26	5523.1	10.27	4258.6
		10.28	3878.9	10.27	5214.9	10.27	5526.9	10.28	4258
		10.29	3835.1	10.28	5260.4	10.28	5451.6	10.29	4269.4
		10.3	3791.3	10.29	5308.3	10.29	5373.5	10.3	4280.8
		10.31	3778.4	10.3	5305.9	10.3	5351.3	10.31	4291.9
		10.32	3772.7	10.31	5205.8	10.31	5437.4	10.32	4303
		10.33	3777.8	10.32	5105.6	10.32	5523.4	10.33	4306.9
		10.34	3830.7	10.33	5097.9	10.33	5488.4	10.34	4279.5
		10.35	3883.6	10.34	5127.3	10.34	5405	10.35	4252.1
		10.36	3867.9	10.35	5157.1	10.35	5334.7	10.36	4214.7
		10.37	3797.8	10.36	5191.7	10.36	5399.4	10.37	4169.4
		10.38	3727.8	10.37	5226.4	10.37	5464.2	10.38	4124.1
		10.39	3758.5	10.38	5221.9	10.38	5492.1	10.39	4198
		10.4	3796.6	10.39	5172.1	10.39	5477.3	10.4	4280.7
		10.41	3825.4	10.4	5122.2	10.4	5462.4	10.41	4319
		10.42	3833.4	10.41	5161.4	10.41	5491.2	10.42	4256.9
		10.43	3841.4	10.42	5218.2	10.42	5528.5	10.43	4194.9
		10.44	3866.8	10.43	5255.8	10.43	5540.7	10.44	4189.2
		10.45	3900.3	10.44	5221.5	10.44	5458.5	10.45	4210.2
		10.46	3930.1	10.45	5187.3	10.45	5376.2	10.46	4231.1
		10.47	3894.3	10.46	5204.1	10.46	5376.7	10.47	4250.9
		10.48	3858.5	10.47	5257.4	10.47	5436.1	10.48	4270.7
		10.49	3828.9	10.48	5310.8	10.48	5495.5	10.49	4298
		10.5	3807.5	10.49	5267.4	10.49	5498.4	10.5	4335.3
		10.51	3786.2	10.5	5219.8	10.5	5498.7	10.51	4372.6
		10.52	3806.4	10.51	5216.2	10.51	5508.2	10.52	4371.1
		10.53	3836.9	10.52	5301.1	10.52	5536	10.53	4360.1
		10.54	3862.7	10.53	5386	10.53	5563.8	10.54	4343.8
		10.55	3866.9	10.54	5377.9	10.54	5557.2	10.55	4303.1
		10.56	3871.1	10.55	5331.1	10.55	5536.3	10.56	4262.3
		10.57	3861.9	10.56	5289	10.56	5517.8	10.57	4261.6
		10.58	3841.7	10.57	5302	10.57	5527.7	10.58	4293.6
		10.59	3821.5	10.58	5314.9	10.58	5537.6	10.59	4325.6
		10.6	3825.3	10.59	5307.3	10.59	5530.2	10.6	4294.9
		10.61	3831	10.6	5274.9	10.6	5502	10.61	4259.1
		10.62	3822.2	10.61	5242.6	10.61	5473.9	10.62	4235.9
		10.63	3779.2	10.62	5281.4	10.62	5473.7	10.63	4242.4
		10.64	3736.1	10.63	5335.1	10.63	5479.4	10.64	4248.9
		10.65	3767.5	10.64	5368	10.64	5490.1	10.65	4281.2
		10.66	3835.3	10.65	5318.5	10.65	5520.6	10.66	4326.1
		10.67	3900.2	10.66	5269	10.66	5551.1	10.67	4367
		10.68	3903.6	10.67	5220.6	10.67	5562	10.68	4322.8
		10.69	3907	10.68	5173	10.68	5558.6	10.69	4278.6
		10.7	3897.2	10.69	5125.4	10.69	5555.2	10.7	4259.5
		10.71	3869	10.7	5164.2	10.7	5546	10.71	4275.2
		10.72	3840.8	10.71	5207.6	10.71	5536.4	10.72	4290.8
		10.73	3822.6	10.72	5234.8	10.72	5529	10.73	4339.3
		10.74	3807	10.73	5227.9	10.73	5526	10.74	4396.4
		10.75	3799.5	10.74	5221.1	10.74	5522.9	10.75	4429.8
		10.76	3832.7	10.75	5232.8	10.75	5570.1	10.76	4345.3
		10.77	3865.8	10.76	5252.6	10.76	5639	10.77	4260.8
		10.78	3884.1	10.77	5269.6	10.77	5699.5	10.78	4210
		10.79	3889.8	10.78	5249.8	10.78	5650	10.79	4188
		10.8	3895.5	10.79	5230	10.79	5600.5	10.8	4165.9
		10.81	3920	10.8	5254.9	10.8	5562.1	10.81	4212.1
		10.82	3946.3	10.81	5335.7	10.81	5537.8	10.82	4264.6
		10.83	3953.7	10.82	5416.4	10.82	5513.4	10.83	4288.3
		10.84	3914.4	10.83	5395.7	10.83	5543.3	10.84	4241.1
		10.85	3875.2	10.84	5352.7	10.84	5585.2	10.85	4193.9
		10.86	3863.3	10.85	5321.3	10.85	5610.2	10.86	4217.6
		10.87	3865.2	10.86	5338.4	10.86	5564.5	10.87	4277.4
		10.88	3865.8	10.87	5355.6	10.87	5518.8	10.88	4334.3
		10.89	3833	10.88	5364.1	10.88	5529.4	10.89	4316.8
		10.9	3800.3	10.89	5366	10.89	5583.1	10.9	4299.3
		10.91	3782.6	10.9	5367.9	10.9	5636.8	10.91	4303.6
		10.92	3786.4	10.91	5394.5	10.91	5681.9	10.92	4339
		10.93	3790.2	10.92	5422.7	10.92	5726.5	10.93	4374.4
		10.94	3840.3	10.93	5420	10.93	5743.4	10.94	4370.9
		10.95	3903.2	10.94	5350.4	10.94	5700.4	10.95	4356.9
		10.96	3950.1	10.95	5280.7	10.95	5657.4	10.96	4347.7
		10.97	3913.2	10.96	5261.4	10.96	5661.6	10.97	4364.9
		10.98	3876.3	10.97	5264.8	10.97	5687.1	10.98	4382
		10.99	3841.5	10.98	5265.8	10.98	5709.2	10.99	4375.2
		11	3808.8	10.99	5231.2	10.99	5679.8	11	4347.4
		11.01	3776.1	11	5196.5	11	5650.5	11.01	4319.6
		11.02	3788.2	11.01	5191.1	11.01	5638.7	11.02	4307.3
		11.03	3804.9	11.02	5223.5	11.02	5649.3	11.03	4296.7
		11.04	3836.1	11.03	5255.9	11.03	5660	11.04	4296.1
		11.05	3904.3	11.04	5337.6	11.04	5726.8	11.05	4321.2
		11.06	3972.5	11.05	5430.9	11.05	5806.8	11.06	4346.3
		11.07	3925.2	11.06	5505.2	11.06	5856.3	11.07	4332.3
		11.08	3817	11.07	5495.7	11.07	5771.4	11.08	4297.7
		11.09	3713.6	11.08	5486.2	11.08	5686.5	11.09	4263.8
		11.1	3769.6	11.09	5463.7	11.09	5656.4	11.1	4258.5
		11.11	3825.6	11.1	5431	11.1	5669.8	11.11	4253.2
		11.12	3852.6	11.11	5398.2	11.11	5683.1	11.12	4263.5
		11.13	3836.6	11.12	5406.7	11.12	5689.7	11.13	4297
		11.14	3820.6	11.13	5418.1	11.13	5695.8	11.14	4330.5
		11.15	3793.3	11.14	5412.1	11.14	5705.7	11.15	4366.4
		11.16	3762.9	11.15	5366.8	11.15	5724.4	11.16	4402.9
		11.17	3749.2	11.16	5321.5	11.16	5743	11.17	4433.5
		11.18	3830.3	11.17	5338.1	11.17	5706.2	11.18	4430.1
		11.19	3911.4	11.18	5383.8	11.18	5643.4	11.19	4426.6
		11.2	3943.2	11.19	5429.9	11.19	5587.8	11.2	4419.4
		11.21	3930.3	11.2	5482.4	11.2	5658.3	11.21	4408.7
		11.22	3917.3	11.21	5535	11.21	5728.7	11.22	4398.1
		11.23	3865	11.22	5543.6	11.22	5769.7	11.23	4380.2
		11.24	3808.3	11.23	5493.7	11.23	5771.2	11.24	4361.6
		11.25	3775	11.24	5443.9	11.24	5772.7	11.25	4347.5
		11.26	3804.3	11.25	5408.3	11.25	5770.9	11.26	4345.6
		11.27	3833.6	11.26	5376.3	11.26	5768.2	11.27	4343.7
		11.28	3880.7	11.27	5355.2	11.27	5777.5	11.28	4302.1
		11.29	3937.4	11.28	5384.9	11.28	5842.6	11.29	4238.9
		11.3	3992	11.29	5414.6	11.29	5907.7	11.3	4178.7
		11.31	3942.1	11.3	5412.5	11.3	5863.5	11.31	4265.2
		11.32	3892.2	11.31	5384.3	11.31	5729.8	11.32	4351.6
		11.33	3841.3	11.32	5356.1	11.32	5596.1	11.33	4395.1
		11.34	3788.7	11.33	5362.1	11.33	5651.1	11.34	4372.7
		11.35	3736.2	11.34	5370.9	11.34	5721.6	11.35	4350.2
		11.36	3795.1	11.35	5381.2	11.35	5765.1	11.36	4357.6
		11.37	3887.6	11.36	5395.3	11.36	5745.3	11.37	4374
		11.38	3952.4	11.37	5409.4	11.37	5725.5	11.38	4394.3
		11.39	3849.6	11.38	5421.7	11.38	5766.1	11.39	4438.9
		11.4	3746.8	11.39	5433.1	11.39	5836.2	11.4	4483.4
		11.41	3722.9	11.4	5446.8	11.4	5899.8	11.41	4489.9
		11.42	3773.2	11.41	5507.7	11.41	5829.3	11.42	4460.5
		11.43	3823.5	11.42	5568.7	11.42	5758.9	11.43	4431.2
		11.44	3869	11.43	5593.8	11.43	5720.9	11.44	4428.7
		11.45	3913.9	11.44	5569.4	11.44	5727.7	11.45	4429.4
		11.46	3936.7	11.45	5545	11.45	5734.6	11.46	4429
		11.47	3897.4	11.46	5531.5	11.46	5767.7	11.47	4425.2
		11.48	3858.2	11.47	5520.9	11.47	5807.7	11.48	4421.4
		11.49	3842.1	11.48	5502.6	11.48	5835.5	11.49	4437
		11.5	3839	11.49	5446.6	11.49	5802.8	11.5	4463.7
		11.51	3835.7	11.5	5390.7	11.5	5770	11.51	4490.2
		11.52	3807.9	11.51	5417.8	11.51	5792.3	11.52	4509.3
		11.53	3780.1	11.52	5515.3	11.52	5861.3	11.53	4528.3
		11.54	3777.7	11.53	5612.8	11.53	5930.2	11.54	4523.3
		11.55	3815.8	11.54	5545.3	11.54	5969.5	11.55	4479.8
		11.56	3853.8	11.55	5462.7	11.55	6006	11.56	4436.4
		11.57	3837.8	11.56	5419.8	11.56	6010.2	11.57	4449.1
		11.58	3804.7	11.57	5474.2	11.57	5934.8	11.58	4479.6
		11.59	3776.9	11.58	5528.7	11.58	5859.4	11.59	4505.4
		11.6	3783.3	11.59	5555.3	11.59	5866.1	11.6	4500.8
		11.61	3789.8	11.6	5567.9	11.6	5914.5	11.61	4496.3
		11.62	3829.9	11.61	5580.2	11.61	5959.1	11.62	4505.8
		11.63	3902.6	11.62	5585.9	11.62	5908.1	11.63	4529
		11.64	3975.4	11.63	5591.6	11.63	5857	11.64	4552.2
		11.65	3941	11.64	5609.9	11.64	5834.7	11.65	4553
		11.66	3892.3	11.65	5646.1	11.65	5853.3	11.66	4550.7
		11.67	3857.8	11.66	5682.2	11.66	5872	11.67	4543.1
		11.68	3865.1	11.67	5698.4	11.67	5920.9	11.68	4519.8
		11.69	3872.3	11.68	5709	11.68	5978	11.69	4496.6
		11.7	3892.3	11.69	5709.8	11.69	6021	11.7	4503.1
		11.71	3919.7	11.7	5658.4	11.7	5989.4	11.71	4527.1
		11.72	3946.8	11.71	5607	11.71	5957.8	11.72	4551
		11.73	3873.3	11.72	5595.2	11.72	5971.4	11.73	4564
		11.74	3799.8	11.73	5618	11.73	6024.7	11.74	4576.9
		11.75	3765.8	11.74	5640.9	11.74	6078.1	11.75	4596.5
		11.76	3797	11.75	5608.5	11.75	6099.6	11.76	4627
		11.77	3828.2	11.76	5570.4	11.76	6117.9	11.77	4657.4
		11.78	3837.1	11.77	5547.4	11.77	6132.4	11.78	4658.4
		11.79	3838.7	11.78	5563	11.78	6137.3	11.79	4649.7
		11.8	3844.8	11.79	5578.6	11.79	6142.3	11.8	4639.4
		11.81	3882.8	11.8	5593	11.8	6129	11.81	4618.4
		11.82	3920.9	11.81	5606.7	11.81	6106.2	11.82	4597.5
		11.83	3961.9	11.82	5621.7	11.82	6083.5	11.83	4606.8
		11.84	4005.6	11.83	5680.7	11.83	6067.1	11.84	4646.4
		11.85	4049.4	11.84	5739.8	11.84	6050.8	11.85	4686
		11.86	4013.4	11.85	5770.7	11.85	6043	11.86	4737.9
		11.87	3965.8	11.86	5760	11.86	6047.9	11.87	4791.6
		11.88	3930.8	11.87	5749.4	11.87	6052.9	11.88	4847.5
		11.89	3934.3	11.88	5721.9	11.88	6046.9	11.89	4910.3
		11.9	3937.7	11.89	5689.5	11.89	6037.8	11.9	4973.2
		11.91	3933.6	11.9	5660.9	11.9	6034.7	11.91	4980.9
		11.92	3924.8	11.91	5653.7	11.91	6065.5	11.92	4955
		11.93	3916	11.92	5646.4	11.92	6096.3	11.93	4929.1
		11.94	3938.4	11.93	5655.2	11.93	6153.2	11.94	4964.6
		11.95	3960.8	11.94	5678.4	11.94	6233.5	11.95	5000.4
		11.96	3977.9	11.95	5701.6	11.95	6313.9	11.96	5037.3
		11.97	3985.9	11.96	5718.4	11.96	6304.5	11.97	5076.2
		11.98	3993.9	11.97	5734.4	11.97	6285.1	11.98	5115
		11.99	3993.7	11.98	5750.7	11.98	6270.2	11.99	5197.7
		12	3990.7	11.99	5767.8	11.99	6267.1	12	5295.6
		12.01	3986.6	12	5784.9	12	6264.1	12.01	5385
		12.02	3974.8	12.01	5839	12.01	6287.1	12.02	5410.9
		12.03	3963	12.02	5913.3	12.02	6324.5	12.03	5436.8
		12.04	3973.6	12.03	5986.3	12.03	6361	12.04	5481.6
		12.05	4007.5	12.04	6001.5	12.04	6361.4	12.05	5545.9
		12.06	4041.4	12.05	6016.8	12.05	6361.8	12.06	5610.3
		12.07	4071	12.06	6003.6	12.06	6376.6	12.07	5665.4
		12.08	4100	12.07	5946.9	12.07	6413.5	12.08	5719.1
		12.09	4116.5	12.08	5890.1	12.08	6450.4	12.09	5783.2
		12.1	4093.2	12.09	5912.7	12.09	6486.8	12.1	5880.3
		12.11	4070	12.1	5959.2	12.1	6523	12.11	5977.4
		12.12	4051.4	12.11	6006.2	12.11	6545.4	12.12	6059.1
		12.13	4035.8	12.12	6056.9	12.12	6484.8	12.13	6131
		12.14	4020.2	12.13	6107.5	12.13	6424.3	12.14	6203
		12.15	4063.2	12.14	6116.5	12.14	6436.7	12.15	6338.5
		12.16	4107	12.15	6086.4	12.15	6517.4	12.16	6474.8
		12.17	4142.3	12.16	6056.3	12.16	6598.1	12.17	6600.8
		12.18	4162.5	12.17	6114	12.17	6610.7	12.18	6708.6
		12.19	4182.6	12.18	6182.6	12.18	6614.9	12.19	6816.4
		12.2	4197.8	12.19	6227.5	12.19	6615.5	12.2	6953.8
		12.21	4211.1	12.2	6206.5	12.2	6606	12.21	7101.9
		12.22	4226.1	12.21	6185.6	12.21	6596.4	12.22	7247.8
		12.23	4255.1	12.22	6172.4	12.22	6664.7	12.23	7375
		12.24	4284	12.23	6163.7	12.23	6777	12.24	7502.1
		12.25	4281.6	12.24	6155.9	12.24	6888.2	12.25	7644.7
		12.26	4245.4	12.25	6228.2	12.25	6900.7	12.26	7803.9
		12.27	4209.2	12.26	6300.6	12.26	6913.3	12.27	7963.1
		12.28	4239.5	12.27	6341.8	12.27	6955.1	12.28	8097.2
		12.29	4281	12.28	6333.4	12.28	7043.5	12.29	8227
		12.3	4307.5	12.29	6325	12.29	7131.8	12.3	8362.9
		12.31	4283.5	12.3	6376.5	12.3	7122.6	12.31	8519
		12.32	4259.5	12.31	6447	12.31	7082.6	12.32	8675.2
		12.33	4274.8	12.32	6500.4	12.32	7049.1	12.33	8854.1
		12.34	4316	12.33	6443.7	12.33	7057.5	12.34	9047.9
		12.35	4357.1	12.34	6386.9	12.34	7065.9	12.35	9241.7
		12.36	4393.4	12.35	6385.7	12.35	7142.9	12.36	9460.9
		12.37	4429.6	12.36	6438.2	12.36	7286.5	12.37	9680.6
		12.38	4455.4	12.37	6490.8	12.37	7430	12.38	9926
		12.39	4462.3	12.38	6518.2	12.38	7441.6	12.39	10218.9
		12.4	4469.1	12.39	6542.1	12.39	7435.5	12.4	10511.7
		12.41	4461.6	12.4	6560	12.4	7447.8	12.41	10724.4
		12.42	4448.7	12.41	6560	12.41	7513.3	12.42	10906.8
		12.43	4443.1	12.42	6560	12.42	7578.8	12.43	11091.6
		12.44	4504.4	12.43	6608.2	12.43	7596	12.44	11298.4
		12.45	4565.7	12.44	6684.7	12.44	7585	12.45	11505.2
		12.46	4599.8	12.45	6760.7	12.45	7574.5	12.46	11698.8
		12.47	4603.6	12.46	6693	12.46	7708.9	12.47	11877.8
		12.48	4607.4	12.47	6625.2	12.47	7843.3	12.48	12056.7
		12.49	4624.1	12.48	6609.7	12.48	7951.3	12.49	12153.1
		12.5	4643.2	12.49	6680.6	12.49	8015.7	12.5	12234.6
		12.51	4675.6	12.5	6751.4	12.5	8080	12.51	12286.9
		12.52	4754.8	12.51	6799.6	12.51	8114.9	12.52	12236.6
		12.53	4834	12.52	6840.4	12.52	8140	12.53	12186.3
		12.54	4818.6	12.53	6881.4	12.53	8169.5	12.54	12073.2
		12.55	4739	12.54	6924	12.54	8228.9	12.55	11917.5
		12.56	4659.4	12.55	6966.7	12.55	8288.3	12.56	11761.8
		12.57	4728.3	12.56	7005.7	12.56	8328.1	12.57	11422.9
		12.58	4801.7	12.57	7041.1	12.57	8348.3	12.58	11078.3
		12.59	4858.5	12.58	7076.5	12.58	8368.4	12.59	10717.3
		12.6	4883.3	12.59	7091.3	12.59	8374	12.6	10325.1
		12.61	4908	12.6	7103.1	12.6	8377.4	12.61	9932.9
		12.62	4961.4	12.61	7147.3	12.61	8399.3	12.62	9601.5
		12.63	5026.2	12.62	7290.1	12.62	8477.4	12.63	9294.2
		12.64	5092	12.63	7432.9	12.63	8555.4	12.64	9000.5
		12.65	5168.9	12.64	7461	12.64	8588.8	12.65	8841.7
		12.66	5245.9	12.65	7419.1	12.65	8594.9	12.66	8682.9
		12.67	5257.1	12.66	7377.2	12.66	8601	12.67	8508.7
		12.68	5192.7	12.67	7410	12.67	8749.9	12.68	8316.8
		12.69	5128.3	12.68	7443.1	12.68	8899.6	12.69	8124.9
		12.7	5132.1	12.69	7443.9	12.69	8990.3	12.7	7996.9
		12.71	5148.8	12.7	7389.4	12.7	8980.4	12.71	7881.1
		12.72	5156.6	12.71	7335	12.71	8970.5	12.72	7785.5
		12.73	5131	12.72	7353.5	12.72	8960.9	12.73	7764.1
		12.74	5105.5	12.73	7397.3	12.73	8951.4	12.74	7742.8
		12.75	5135.7	12.74	7436.8	12.74	8949.6	12.75	7714.3
		12.76	5205	12.75	7444.1	12.75	9006.4	12.76	7680.8
		12.77	5274.3	12.76	7451.3	12.76	9063.1	12.77	7647.3
		12.78	5225	12.77	7505.1	12.77	9104.5	12.78	7532.9
		12.79	5171	12.78	7607.2	12.78	9130	12.79	7415.3
		12.8	5152.9	12.79	7709.2	12.79	9155.6	12.8	7368.6
		12.81	5206.2	12.8	7727.9	12.8	9171.5	12.81	7463.1
		12.82	5259.5	12.81	7733.7	12.81	9186	12.82	7557.5
		12.83	5246.9	12.82	7727	12.82	9170.7	12.83	7507.8
		12.84	5207.3	12.83	7680.9	12.83	9060.7	12.84	7398.9
		12.85	5170.9	12.84	7634.8	12.84	8950.6	12.85	7307.4
		12.86	5169.4	12.85	7642.7	12.85	8950.2	12.86	7408.3
		12.87	5167.8	12.86	7684.6	12.86	9019.2	12.87	7509.2
		12.88	5173.4	12.87	7726.4	12.87	9088.1	12.88	7562.4
		12.89	5187.5	12.88	7783.7	12.88	9086.4	12.89	7559
		12.9	5201.6	12.89	7841.2	12.89	9083.7	12.9	7555.6
		12.91	5233.1	12.9	7866.9	12.9	9061.4	12.91	7472.7
		12.92	5268.1	12.91	7836	12.91	9004.3	12.92	7373.7
		12.93	5285.2	12.92	7805.2	12.92	8947.2	12.93	7305.8
		12.94	5232.7	12.93	7739.1	12.93	8951.6	12.94	7358.8
		12.95	5180.1	12.94	7660.3	12.94	8978.2	12.95	7411.7
		12.96	5180.9	12.95	7601.7	12.95	9001.9	12.96	7443.5
		12.97	5220.5	12.96	7709.5	12.96	9000.7	12.97	7459.8
		12.98	5260.1	12.97	7817.2	12.97	8999.6	12.98	7476.2
		12.99	5210.9	12.98	7854.4	12.98	9012.2	12.99	7484.6
		13	5157.2	12.99	7816	12.99	9039.6	13	7492.6
		13.01	5130.5	13	7777.5	13	9067.1	13.01	7491.2
		13.02	5159.4	13.01	7775.9	13.01	9083.7	13.02	7470.2
		13.03	5188.3	13.02	7780.5	13.02	9098.6	13.03	7449.3
		13.04	5193.3	13.03	7791	13.03	9116.9	13.04	7494.5
		13.05	5187.9	13.04	7821.5	13.04	9147	13.05	7568
		13.06	5181.4	13.05	7851.9	13.05	9177.1	13.06	7636.2
		13.07	5159.3	13.06	7848.1	13.06	9198.9	13.07	7639.3
		13.08	5137.2	13.07	7821.8	13.07	9215.3	13.08	7642.3
		13.09	5146	13.08	7795.6	13.08	9231.6	13.09	7632.4
		13.1	5192.8	13.09	7738	13.09	9179.1	13.1	7606.5
		13.11	5239.7	13.1	7679.7	13.1	9125	13.11	7580.6
		13.12	5221.1	13.11	7656.8	13.11	9105.2	13.12	7706.6
		13.13	5188.3	13.12	7698.6	13.12	9148.2	13.13	7865.4
		13.14	5165.6	13.13	7740.5	13.13	9191.2	13.14	7993.3
		13.15	5183.9	13.14	7753.1	13.14	9152.9	13.15	7994.8
		13.16	5202.1	13.15	7754.6	13.15	9084	13.16	7996.3
		13.17	5225.4	13.16	7750.7	13.16	9022.4	13.17	7993.5
		13.18	5252.5	13.17	7697.3	13.17	9026.2	13.18	7987.4
		13.19	5279.5	13.18	7644	13.18	9030	13.19	7981.3
		13.2	5197.6	13.19	7649.6	13.19	8992.5	13.2	8125.5
		13.21	5109.2	13.2	7720.4	13.2	8909.1	13.21	8278.6
		13.22	5044.6	13.21	7791.2	13.21	8825.7	13.22	8385.3
		13.23	5030.9	13.22	7776.8	13.22	8871.1	13.23	8392.5
		13.24	5017.2	13.23	7747.1	13.23	8939.7	13.24	8399.8
		13.25	5057.5	13.24	7705	13.24	8972.2	13.25	8461
		13.26	5121.9	13.25	7619.3	13.25	8878.5	13.26	8546.3
		13.27	5179.2	13.26	7533.6	13.26	8784.8	13.27	8633.3
		13.28	5136.9	13.27	7557.3	13.27	8809.4	13.28	8743.7
		13.29	5094.7	13.28	7655.2	13.28	8914.1	13.29	8854.1
		13.3	5078.9	13.29	7753.1	13.29	9018.8	13.3	8937.1
		13.31	5096.8	13.3	7717.6	13.3	8923.4	13.31	8985.1
		13.32	5114.7	13.31	7678	13.31	8821.7	13.32	9033.1
		13.33	5103.7	13.32	7633.5	13.32	8777.9	13.33	9208.4
		13.34	5086.2	13.33	7579.8	13.33	8844.6	13.34	9412.9
		13.35	5072.6	13.34	7526.2	13.34	8911.2	13.35	9591.7
		13.36	5076.1	13.35	7492.1	13.35	8857.3	13.36	9659.5
		13.37	5079.5	13.36	7465.9	13.36	8756	13.37	9727.3
		13.38	5057.3	13.37	7445.5	13.37	8668.9	13.38	9820.7
		13.39	5015	13.38	7484	13.38	8722.6	13.39	9934.2
		13.4	4972.7	13.39	7522.4	13.39	8776.3	13.4	10047.7
		13.41	4985	13.4	7543.7	13.4	8763.1	13.41	10174.7
		13.42	5001	13.41	7545.2	13.41	8673.3	13.42	10302.7
		13.43	5013.3	13.42	7546.8	13.42	8583.4	13.43	10421.5
		13.44	5017.5	13.43	7540.3	13.43	8562	13.44	10520.2
		13.45	5021.7	13.44	7532.3	13.44	8553.6	13.45	10618.8
		13.46	5007.9	13.45	7527.1	13.45	8539.5	13.46	10710.1
		13.47	4985.8	13.46	7532	13.46	8504.5	13.47	10798.1
		13.48	4966.1	13.47	7537	13.47	8469.5	13.48	10888.4
		13.49	4985.9	13.48	7566.7	13.48	8506	13.49	11016.3
		13.5	5005.7	13.49	7614	13.49	8592.8	13.5	11144.3
		13.51	5013.9	13.5	7661.2	13.5	8679.7	13.51	11203.2
		13.52	5006.6	13.51	7508.9	13.51	8598.1	13.52	11171.2
		13.53	4999.4	13.52	7348.5	13.52	8509.7	13.53	11139.2
		13.54	5002.9	13.53	7256.4	13.53	8452	13.54	11304.4
		13.55	5009	13.54	7299.5	13.54	8455.1	13.55	11517.3
		13.56	5013.5	13.55	7342.5	13.55	8458.1	13.56	11687.9
		13.57	5010.4	13.56	7380.7	13.56	8405	13.57	11665.1
		13.58	5007.4	13.57	7416.8	13.57	8328.8	13.58	11642.2
		13.59	4997.4	13.58	7442.9	13.58	8254.5	13.59	11562.5
		13.6	4981.7	13.59	7358	13.59	8200.4	13.6	11436.8
		13.61	4966.1	13.6	7273.1	13.6	8146.3	13.61	11311.1
		13.62	4972.8	13.61	7261	13.61	8137.4	13.62	11156.9
		13.63	4981.1	13.62	7335.2	13.62	8181.9	13.63	11000.4
		13.64	4980.7	13.63	7409.5	13.63	8226.5	13.64	10815.2
		13.65	4959.7	13.64	7376.7	13.64	8178	13.65	10563.5
		13.66	4938.8	13.65	7322.3	13.65	8110.6	13.66	10311.8
		13.67	4932.8	13.66	7292.2	13.66	8066	13.67	10068.8
		13.68	4933.9	13.67	7356.6	13.67	8109.8	13.68	9830
		13.69	4935.1	13.68	7420.9	13.68	8153.6	13.69	9590.9
		13.7	4937.8	13.69	7432.3	13.69	8103.6	13.7	9344.9
		13.71	4940.5	13.7	7405.3	13.7	7985.6	13.71	9098.9
		13.72	4948.9	13.71	7378.3	13.71	7867.5	13.72	8845.9
		13.73	4965.3	13.72	7379.5	13.72	7775.3	13.73	8583.1
		13.74	4981.7	13.73	7382.2	13.73	7684.3	13.74	8320.4
		13.75	4975	13.74	7346.9	13.74	7633.8	13.75	8027.9
		13.76	4962.4	13.75	7233.4	13.75	7667	13.76	7727.8
		13.77	4945.1	13.76	7119.9	13.76	7700.1	13.77	7435.7
		13.78	4904.7	13.77	7145.8	13.77	7720.7	13.78	7182
		13.79	4864.4	13.78	7231.1	13.78	7735.9	13.79	6928.4
		13.8	4875.7	13.79	7306.8	13.79	7746.2	13.8	6709.1
		13.81	4930.1	13.8	7263.3	13.8	7695.2	13.81	6518.3
		13.82	4984.6	13.81	7219.9	13.81	7644.1	13.82	6327.5
		13.83	4956.1	13.82	7193.4	13.82	7610	13.83	6240.6
		13.84	4920.3	13.83	7187.7	13.83	7596.7	13.84	6162.9
		13.85	4890.5	13.84	7182	13.84	7583.4	13.85	6067.9
		13.86	4875.3	13.85	7172.2	13.85	7611.1	13.86	5930.8
		13.87	4860.1	13.86	7161.6	13.86	7647.6	13.87	5793.7
		13.88	4861.6	13.87	7143	13.87	7667	13.88	5684.3
		13.89	4871.5	13.88	7091.9	13.88	7616.4	13.89	5588.7
		13.9	4879.2	13.89	7040.9	13.89	7565.7	13.9	5495
		13.91	4835.4	13.9	7043.3	13.9	7499.2	13.91	5445.9
		13.92	4791.6	13.91	7086	13.91	7420.8	13.92	5396.8
		13.93	4776.9	13.92	7128.6	13.92	7342.3	13.93	5342.3
		13.94	4803.2	13.93	7035.7	13.93	7353.5	13.94	5280.2
		13.95	4829.4	13.94	6934.8	13.94	7369.8	13.95	5218.1
		13.96	4839.8	13.95	6885.5	13.95	7370.7	13.96	5182.5
		13.97	4845.9	13.96	6946.8	13.96	7338.3	13.97	5153.9
		13.98	4855	13.97	7008.1	13.97	7306	13.98	5123.4
		13.99	4879.3	13.98	6986.7	13.98	7249.1	13.99	5083.1
		14	4903.7	13.99	6928.4	13.99	7181.3	14	5042.7
		14.01	4888.4	14	6873.9	14	7120.9	14.01	5003.4
		14.02	4838.9	14.01	6872	14.01	7163.9	14.02	4964.9
		14.03	4789.4	14.02	6870.1	14.02	7206.9	14.03	4926.4
		14.04	4855	14.03	6872.7	14.03	7237.5	14.04	4960.1
		14.05	4931.9	14.04	6881.1	14.04	7252.4	14.05	5000.8
		14.06	4978.1	14.05	6889.4	14.05	7267.2	14.06	5027.3
		14.07	4946.9	14.06	6862.8	14.06	7248	14.07	5017.8
		14.08	4915.7	14.07	6828.1	14.07	7220.9	14.08	5008.3
		14.09	4902.7	14.08	6813.8	14.08	7193.6	14.09	4971.9
		14.1	4899.3	14.09	6886.9	14.09	7165.1	14.1	4921.6
		14.11	4896.2	14.1	6960	14.1	7136.5	14.11	4872.9
		14.12	4902.3	14.11	6983.2	14.11	7151	14.12	4870.6
		14.13	4908.4	14.12	6967.6	14.12	7199	14.13	4868.4
		14.14	4911.1	14.13	6952	14.13	7246.9	14.14	4840.4
		14.15	4908.8	14.14	6935	14.14	7170.5	14.15	4774.9
		14.16	4906.5	14.15	6917.8	14.15	7085.6	14.16	4709.4
		14.17	4871.5	14.16	6916.6	14.16	7008.5	14.17	4736.3
		14.18	4827.4	14.17	6950.9	14.17	6948.7	14.18	4789.2
		14.19	4790.4	14.18	6985.2	14.18	6888.9	14.19	4831
		14.2	4793.1	14.19	6976.2	14.19	6890.1	14.2	4811.1
		14.21	4795.7	14.2	6947.3	14.2	6919.4	14.21	4791.3
		14.22	4790.8	14.21	6918.2	14.21	6947.7	14.22	4764.9
		14.23	4779	14.22	6887	14.22	6959.9	14.23	4732.5
		14.24	4767.2	14.23	6855.7	14.23	6972.1	14.24	4700.2
		14.25	4805.5	14.24	6858.2	14.24	6986.6	14.25	4702.5
		14.26	4849.3	14.25	6905.1	14.25	7004.1	14.26	4708.6
		14.27	4869.3	14.26	6951.9	14.26	7021.6	14.27	4717.1
		14.28	4827.1	14.27	6889.5	14.27	6997.1	14.28	4731.9
		14.29	4784.8	14.28	6800.8	14.28	6962.4	14.29	4746.8
		14.3	4794.7	14.29	6732.9	14.29	6932.7	14.3	4750.8
		14.31	4832.8	14.3	6759.9	14.3	6925.5	14.31	4748.9
		14.32	4868.7	14.31	6786.9	14.31	6918.2	14.32	4746
		14.33	4815.4	14.32	6806.8	14.32	6922.8	14.33	4704.1
		14.34	4762.1	14.33	6820.9	14.33	6936.9	14.34	4662.2
		14.35	4740.4	14.34	6835	14.34	6951	14.35	4638.4
		14.36	4766.7	14.35	6778.1	14.35	6918.1	14.36	4641.8
		14.37	4793	14.36	6715.6	14.36	6881.5	14.37	4645.2
		14.38	4826	14.37	6672.1	14.37	6836.9	14.38	4612.2
		14.39	4861.1	14.38	6672.5	14.38	6773.7	14.39	4568.4
		14.4	4886.5	14.39	6672.9	14.39	6710.5	14.4	4534.2
		14.41	4855.2	14.4	6692.8	14.4	6714.7	14.41	4556.3
		14.42	4824	14.41	6722.1	14.41	6751.3	14.42	4578.4
		14.43	4807.8	14.42	6749.5	14.42	6783.9	14.43	4586
		14.44	4805.5	14.43	6740.4	14.43	6740.4	14.44	4580.3
		14.45	4803.2	14.44	6731.3	14.44	6697	14.45	4574.6
		14.46	4814.6	14.45	6701	14.45	6669.1	14.46	4574.7
		14.47	4827.5	14.46	6642	14.46	6662.2	14.47	4575.4
		14.48	4823.3	14.47	6583	14.47	6655.4	14.48	4575.1
		14.49	4771.8	14.48	6587.4	14.48	6659.8	14.49	4571.7
		14.5	4720.4	14.49	6608	14.49	6667	14.5	4568.2
		14.51	4690.8	14.5	6625.5	14.5	6667	14.51	4573.6
		14.52	4673.2	14.51	6628.1	14.51	6632	14.52	4583.9
		14.53	4657.1	14.52	6630.8	14.52	6596.9	14.53	4594.4
		14.54	4728.3	14.53	6627.6	14.53	6573.1	14.54	4619.5
		14.55	4799.5	14.54	6619.6	14.54	6558.6	14.55	4644.6
		14.56	4846.6	14.55	6611.6	14.55	6544.2	14.56	4620.9
		14.57	4855.7	14.56	6604.3	14.56	6538.1	14.57	4520.3
		14.58	4864.8	14.57	6597.1	14.57	6532.8	14.58	4419.8
		14.59	4842.3	14.58	6588.9	14.58	6523	14.59	4430
		14.6	4809.9	14.59	6578.2	14.59	6502.4	14.6	4474.6
		14.61	4776.1	14.6	6567.5	14.6	6481.8	14.61	4502
		14.62	4733.1	14.61	6555.9	14.61	6474.5	14.62	4422.1
		14.63	4690	14.62	6543.7	14.62	6473.7	14.63	4342.1
		14.64	4688.7	14.63	6532.2	14.63	6473.2	14.64	4326.5
		14.65	4727.1	14.64	6537.9	14.64	6477.4	14.65	4372.6
		14.66	4765.6	14.65	6543.7	14.65	6481.5	14.66	4418.7
		14.67	4720.5	14.66	6540	14.66	6487.2	14.67	4484.7
		14.68	4664.5	14.67	6523.3	14.67	6494.8	14.68	4553.2
		14.69	4614.2	14.68	6506.5	14.68	6502.4	14.69	4595.2
		14.7	4580.3	14.69	6534.2	14.69	6461	14.7	4561.3
		14.71	4546.4	14.7	6573.8	14.7	6406.6	14.71	4527.4
		14.72	4566.5	14.71	6607.2	14.71	6371.7	14.72	4482.5
		14.73	4617.9	14.72	6608.3	14.72	6437.6	14.73	4431.1
		14.74	4669.1	14.73	6609.5	14.73	6503.5	14.74	4380.4
		14.75	4677.4	14.74	6574.4	14.74	6498	14.75	4437.9
		14.76	4685.8	14.75	6508.2	14.75	6431	14.76	4495.4
		14.77	4679.3	14.76	6441.9	14.76	6364	14.77	4516.5
		14.78	4648.4	14.77	6458.9	14.77	6404.8	14.78	4478.4
		14.79	4617.6	14.78	6484	14.78	6456.2	14.79	4440.3
		14.8	4619.2	14.79	6485.8	14.79	6483.7	14.8	4396.2
		14.81	4631.4	14.8	6429.1	14.8	6450.9	14.81	4350.1
		14.82	4642.4	14.81	6372.4	14.81	6418.2	14.82	4314.9
		14.83	4645.9	14.82	6381.8	14.82	6385.2	14.83	4353
		14.84	4649.3	14.83	6425.6	14.83	6352.1	14.84	4391.1
		14.85	4641.8	14.84	6467.7	14.84	6319.1	14.85	4390.3
		14.86	4623.5	14.85	6457	14.85	6292.9	14.86	4351.1
		14.87	4605.3	14.86	6446.3	14.86	6266.6	14.87	4311.8
		14.88	4621.7	14.87	6414.5	14.87	6279.3	14.88	4323.7
		14.89	4643	14.88	6351.6	14.88	6349	14.89	4342.7
		14.9	4651.5	14.89	6288.8	14.89	6418.7	14.9	4373.8
		14.91	4621.4	14.9	6282.1	14.9	6385.3	14.91	4440.8
		14.92	4591.3	14.91	6291.3	14.91	6322.8	14.92	4507.8
		14.93	4594	14.92	6309.1	14.92	6270.8	14.93	4474.3
		14.94	4616.5	14.93	6374.2	14.93	6276.2	14.94	4380.2
		14.95	4639	14.94	6439.3	14.94	6281.5	14.95	4286.2
		14.96	4694.5	14.95	6469.6	14.95	6265.1	14.96	4317.2
		14.97	4750.1	14.96	6468.8	14.96	6229.3	14.97	4348.4
		14.98	4780.3	14.97	6468.1	14.97	6193.5	14.98	4343.3
		14.99	4767.8	14.98	6417.8	14.98	6213.7	14.99	4277.1
		15	4755.2	14.99	6362.2	14.99	6240	15	4210.8
		15.01	4689.5	15	6305.8	15	6254.5	15.01	4248.8
		15.02	4605.7	15.01	6247.2	15.01	6238.1	15.02	4322.3
		15.03	4538.3	15.02	6188.5	15.02	6221.7	15.03	4384.3
		15.04	4590.4	15.03	6183.1	15.03	6225.7	15.04	4361.4
		15.05	4642.6	15.04	6206.3	15.04	6240.5	15.05	4338.6
		15.06	4651.3	15.05	6229.2	15.05	6254.5	15.06	4310.6
		15.07	4615.5	15.06	6238.7	15.06	6233.9	15.07	4277.5
		15.08	4579.7	15.07	6248.3	15.07	6213.4	15.08	4244.4
		15.09	4638.8	15.08	6259.3	15.08	6211.2	15.09	4213.2
		15.1	4712.3	15.09	6272.6	15.09	6236.7	15.1	4182.4
		15.11	4768.5	15.1	6286	15.1	6262.2	15.11	4166.1
		15.12	4770.4	15.11	6297.2	15.11	6276.8	15.12	4195.4
		15.13	4772.3	15.12	6307.9	15.12	6288.2	15.13	4224.7
		15.14	4746	15.13	6312.6	15.13	6286.3	15.14	4245.9
		15.15	4702.2	15.14	6282.5	15.14	6205.9	15.15	4261.8
		15.16	4658.4	15.15	6252.4	15.15	6125.6	15.16	4277.8
		15.17	4644.8	15.16	6198.2	15.16	6087.2	15.17	4255
		15.18	4631.5	15.17	6121.7	15.17	6087.6	15.18	4231.8
		15.19	4615.1	15.18	6045.1	15.18	6088	15.19	4209.5
		15.2	4593.4	15.19	6029.2	15.19	6093.1	15.2	4189
		15.21	4571.7	15.2	6020.4	15.2	6098.8	15.21	4168.4
		15.22	4531.2	15.21	6025.5	15.21	6117	15.22	4159.9
		15.23	4483.9	15.22	6068.6	15.22	6169.1	15.23	4155.7
		15.24	4444.1	15.23	6111.6	15.23	6221.3	15.24	4152.7
		15.25	4462.7	15.24	6123.3	15.24	6172.1	15.25	4158.8
		15.26	4481.4	15.25	6117.6	15.25	6066.2	15.26	4164.9
		15.27	4493.2	15.26	6111.2	15.26	5962.8	15.27	4169.1
		15.28	4497.8	15.27	6060.9	15.27	6013.8	15.28	4171.4
		15.29	4502.4	15.28	6010.7	15.28	6064.9	15.29	4173.7
		15.3	4534.1	15.29	6019.3	15.29	6079.1	15.3	4192.3
		15.31	4570.3	15.3	6120.2	15.3	6035.7	15.31	4213.7
		15.32	4592.2	15.31	6221.1	15.31	5992.3	15.32	4223.6
		15.33	4567.5	15.32	6215.6	15.32	5991.3	15.33	4196.2
		15.34	4542.7	15.33	6177.2	15.33	6003.5	15.34	4168.8
		15.35	4505.5	15.34	6141.5	15.34	6013.3	15.35	4179.1
		15.36	4460.2	15.35	6123.2	15.35	6007.9	15.36	4213.7
		15.37	4414.8	15.36	6104.9	15.36	6002.6	15.37	4248.4
		15.38	4439.4	15.37	6092.5	15.37	5995.9	15.38	4155.2
		15.39	4465.3	15.38	6085.6	15.38	5987.9	15.39	4059.6
		15.4	4495.3	15.39	6078.8	15.39	5979.9	15.4	4031.2
		15.41	4532.6	15.4	6051.7	15.4	5994.5	15.41	4124.5
		15.42	4569.9	15.41	6022	15.41	6012	15.42	4217.7
		15.43	4562.2	15.42	5991.5	15.42	6024.7	15.43	4221.6
		15.44	4537.9	15.43	5958.8	15.43	6023.6	15.44	4192.3
		15.45	4521	15.44	5926	15.44	6022.4	15.45	4168
		15.46	4568.9	15.45	5918.6	15.45	5982.7	15.46	4187.8
		15.47	4616.9	15.46	5925.8	15.46	5920.6	15.47	4207.6
		15.48	4624.7	15.47	5933.1	15.47	5858.9	15.48	4207.3
		15.49	4588.6	15.48	5949.1	15.48	5846.7	15.49	4184.8
		15.5	4552.4	15.49	5965.1	15.49	5834.5	15.5	4162.3
		15.51	4491.9	15.5	5993.9	15.5	5830.8	15.51	4096.1
		15.52	4427.2	15.51	6043.4	15.51	5840.7	15.52	4022.2
		15.53	4387.2	15.52	6092.9	15.52	5850.6	15.53	3977.6
		15.54	4432.5	15.53	6080.3	15.53	5875.1	15.54	4033.6
		15.55	4477.8	15.54	6047.5	15.54	5904.5	15.55	4089.6
		15.56	4465.7	15.55	6009.9	15.55	5927.4	15.56	4100.8
		15.57	4415	15.56	5939.5	15.56	5907.2	15.57	4082.2
		15.58	4364.4	15.57	5869	15.57	5887	15.58	4063.5
		15.59	4379.3	15.58	5859.3	15.58	5879.3	15.59	4021.5
		15.6	4396.1	15.59	5909.5	15.59	5883.9	15.6	3978.9
		15.61	4405.4	15.6	5959.8	15.6	5888.4	15.61	3963.9
		15.62	4400.8	15.61	5953.3	15.61	5884	15.62	4001.3
		15.63	4396.3	15.62	5938.8	15.62	5878.3	15.63	4038.6
		15.64	4404.6	15.63	5929.3	15.63	5866	15.64	4063.3
		15.65	4417.9	15.64	5934.7	15.64	5834	15.65	4083.1
		15.66	4431.6	15.65	5940	15.65	5802	15.66	4098.8
		15.67	4448.8	15.66	5919.2	15.66	5748.8	15.67	4076
		15.68	4465.9	15.67	5882.6	15.67	5683	15.68	4053.1
		15.69	4472	15.68	5846	15.68	5617.1	15.69	4057.1
		15.7	4465.5	15.69	5884	15.69	5707.5	15.7	4091.3
		15.71	4459	15.7	5922.1	15.7	5798.1	15.71	4125.6
		15.72	4469.9	15.71	5939.9	15.71	5832.3	15.72	4087.4
		15.73	4484	15.72	5923.5	15.72	5771.4	15.73	4035.6
		15.74	4490.4	15.73	5907.1	15.73	5710.4	15.74	3998
		15.75	4469.1	15.74	5875.7	15.74	5695	15.75	4011.7
		15.76	4447.7	15.75	5839.1	15.75	5695	15.76	4025.4
		15.77	4454.7	15.76	5809.9	15.76	5692.9	15.77	4042
		15.78	4481.4	15.77	5833.9	15.77	5675.4	15.78	4060.7
		15.79	4508.1	15.78	5857.9	15.78	5657.9	15.79	4079.3
		15.8	4458.3	15.79	5883	15.79	5664.8	15.8	4053.9
		15.81	4405.8	15.8	5909.3	15.8	5696.8	15.81	4026.9
		15.82	4369.7	15.81	5935.5	15.81	5728.8	15.82	3999.7
		15.83	4365.9	15.82	5901.6	15.82	5806.4	15.83	3972.3
		15.84	4362.1	15.83	5858.6	15.83	5891	15.84	3944.9
		15.85	4332.5	15.84	5832.4	15.84	5931.5	15.85	3943.8
		15.86	4292.5	15.85	5858.6	15.85	5834.4	15.86	3953.3
		15.87	4262.9	15.86	5884.9	15.86	5737.3	15.87	3965.5
		15.88	4342.5	15.87	5917.8	15.87	5684.3	15.88	4006.3
		15.89	4422	15.88	5954.7	15.88	5658.8	15.89	4047
		15.9	4429.1	15.89	5991.6	15.89	5633.2	15.9	4064.8
		15.91	4351	15.9	5954.3	15.9	5686.9	15.91	4055.7
		15.92	4272.9	15.91	5916.2	15.91	5741.4	15.92	4046.5
		15.93	4275.9	15.92	5879.1	15.92	5764.3	15.93	4053.3
		15.94	4294.9	15.93	5843.7	15.93	5732.4	15.94	4063.2
		15.95	4324.4	15.94	5808.3	15.94	5700.4	15.95	4064
		15.96	4393.7	15.95	5806.3	15.95	5708.9	15.96	4030.5
		15.97	4463	15.96	5816.2	15.96	5731.7	15.97	3997
		15.98	4484.2	15.97	5823	15.97	5746.8	15.98	4010.3
		15.99	4470.9	15.98	5805.5	15.98	5700.3	15.99	4057.1
		16	4457.6	15.99	5788	15.99	5653.9	16	4103.9
		16.01	4414.4	16	5776	16	5647.4	16.01	4053.2
		16.02	4369.8	16.01	5769.9	16.01	5683.2	16.02	3998
		16.03	4349.9	16.02	5763.9	16.02	5719	16.03	3969.3
		16.04	4380	16.03	5798.4	16.03	5681.1	16.04	3994.4
		16.05	4410.1	16.04	5839.5	16.04	5631.2	16.05	4019.6
		16.06	4418.7	16.05	5859.7	16.05	5602.8	16.06	4022.4
		16.07	4418.4	16.06	5811.3	16.06	5644.7	16.07	4016
		16.08	4417.1	16.07	5763	16.07	5686.6	16.08	4010.3
		16.09	4404.9	16.08	5804.4	16.08	5702.1	16.09	4014.1
		16.1	4392.7	16.09	5903.8	16.09	5700.6	16.1	4017.9
		16.11	4386.3	16.1	6003.2	16.1	5699	16.11	4021.2
		16.12	4387.1	16.11	5915.6	16.11	5705.7	16.12	4023.9
		16.13	4387.9	16.12	5824.6	16.12	5712.6	16.13	4026.5
		16.14	4359.4	16.13	5767.8	16.13	5706.7	16.14	4045.6
		16.15	4324.7	16.14	5772.7	16.14	5677.8	16.15	4068
		16.16	4299	16.15	5777.7	16.15	5648.8	16.16	4084.6
		16.17	4308.9	16.16	5713.4	16.16	5634.6	16.17	4077.8
		16.18	4318.8	16.17	5623.5	16.17	5625.9	16.18	4070.9
		16.19	4358	16.18	5548.6	16.18	5624.5	16.19	4077.6
		16.2	4418.9	16.19	5603.1	16.19	5686.9	16.2	4094.4
		16.21	4479.8	16.2	5657.6	16.2	5749.4	16.21	4111.1
		16.22	4474.7	16.21	5690.2	16.21	5746.9	16.22	4126.8
		16.23	4465.9	16.22	5698.9	16.22	5673.4	16.23	4142.4
		16.24	4464.7	16.23	5707.7	16.23	5599.9	16.24	4143.1
		16.25	4479.1	16.24	5702.2	16.24	5582.5	16.25	4112.2
		16.26	4493.6	16.25	5694.2	16.25	5574.9	16.26	4081.4
		16.27	4462.5	16.26	5690.5	16.26	5574.4	16.27	4083.9
		16.28	4411.5	16.27	5701.5	16.27	5598.4	16.28	4101.1
		16.29	4365.8	16.28	5712.6	16.28	5622.4	16.29	4113.1
		16.3	4392.1	16.29	5703.1	16.29	5604.2	16.3	4057.1
		16.31	4418.4	16.3	5679.8	16.3	5557.7	16.31	4001.2
		16.32	4449.4	16.31	5656.6	16.31	5511.2	16.32	4032.5
		16.33	4486.3	16.32	5653	16.32	5481.8	16.33	4173.4
		16.34	4523.3	16.33	5650	16.33	5452.9	16.34	4314.3
		16.35	4483.3	16.34	5664.9	16.34	5469.7	16.35	4311.7
		16.36	4426.2	16.35	5713.7	16.35	5572.5	16.36	4277
		16.37	4375	16.36	5762.4	16.36	5675.3	16.37	4253.6
		16.38	4349.2	16.37	5768	16.37	5658.4	16.38	4277.6
		16.39	4323.3	16.38	5757	16.38	5595.2	16.39	4301.6
		16.4	4325.8	16.39	5744.9	16.39	5539.5	16.4	4302.3
		16.41	4350.1	16.4	5722.4	16.4	5555.1	16.41	4285.2
		16.42	4374.5	16.41	5699.9	16.41	5570.7	16.42	4268
		16.43	4358.5	16.42	5687.1	16.42	5560.6	16.43	4318.1
		16.44	4339.8	16.43	5685.2	16.43	5521.4	16.44	4372.6
		16.45	4338.4	16.44	5683.3	16.44	5482.2	16.45	4408.2
		16.46	4375	16.45	5692.6	16.45	5476	16.46	4402.5
		16.47	4411.6	16.46	5704.1	16.46	5476	16.47	4396.8
		16.48	4364.7	16.47	5703.9	16.47	5484.8	16.48	4421.4
		16.49	4279.7	16.48	5662	16.48	5525.6	16.49	4459.9
		16.5	4203.1	16.49	5620.1	16.49	5566.3	16.5	4500.4
		16.51	4254.1	16.5	5632.3	16.5	5560	16.51	4572.8
		16.52	4305.2	16.51	5681.8	16.51	5521.2	16.52	4645.1
		16.53	4345.4	16.52	5731.3	16.52	5482.4	16.53	4684.5
		16.54	4371.7	16.53	5706.5	16.53	5459.3	16.54	4681.1
		16.55	4398	16.54	5679.1	16.54	5436.9	16.55	4677.7
		16.56	4415	16.55	5670.6	16.55	5443.7	16.56	4706.6
		16.57	4429.9	16.56	5698.7	16.56	5507.7	16.57	4743.1
		16.58	4432.9	16.57	5726.9	16.57	5571.6	16.58	4773.9
		16.59	4383	16.58	5700.5	16.58	5546.6	16.59	4778.9
		16.6	4333.1	16.59	5652.2	16.59	5485.6	16.6	4783.8
		16.61	4310.4	16.6	5607.1	16.6	5434	16.61	4798.1
		16.62	4309.2	16.61	5597.2	16.61	5479.7	16.62	4819.8
		16.63	4308.1	16.62	5587.3	16.62	5525.4	16.63	4841.5
		16.64	4288.9	16.63	5619.5	16.63	5551.8	16.64	4854.7
		16.65	4268.3	16.64	5701	16.64	5555.6	16.65	4867.3
		16.66	4253.1	16.65	5782.5	16.65	5559.4	16.66	4883.2
		16.67	4250	16.66	5782.7	16.66	5559.7	16.67	4906.8
		16.68	4247	16.67	5766.7	16.67	5559.3	16.68	4930.4
		16.69	4263.1	16.68	5745.7	16.68	5561.4	16.69	4920.7
		16.7	4288.2	16.69	5705.7	16.69	5572.8	16.7	4895.2
		16.71	4312.7	16.7	5665.7	16.7	5584.2	16.71	4867.6
		16.72	4326	16.71	5646.6	16.71	5540.4	16.72	4803.7
		16.73	4339.4	16.72	5642.4	16.72	5457	16.73	4739.7
		16.74	4336	16.73	5638.2	16.73	5373.6	16.74	4717.1
		16.75	4310.1	16.74	5637.6	16.74	5423.9	16.75	4750.3
		16.76	4284.2	16.75	5637.3	16.75	5480.3	16.76	4783.4
		16.77	4295.2	16.76	5639.8	16.76	5502.3	16.77	4693.7
		16.78	4315.3	16.77	5648.1	16.77	5454.7	16.78	4573.3
		16.79	4331.9	16.78	5656.5	16.78	5407.1	16.79	4462.1
		16.8	4331.6	16.79	5634.9	16.79	5435.6	16.8	4393.9
		16.81	4331.2	16.8	5600.6	16.8	5496.2	16.81	4325.8
		16.82	4335.6	16.81	5570	16.81	5553.2	16.82	4297.9
		16.83	4344	16.82	5583.4	16.82	5568.8	16.83	4303.3
		16.84	4352.3	16.83	5596.7	16.83	5584.4	16.84	4308.6
		16.85	4342.1	16.84	5604.5	16.84	5566.3	16.85	4277
		16.86	4330.3	16.85	5605.7	16.85	5507.3	16.86	4242.4
		16.87	4328.2	16.86	5606.8	16.86	5448.3	16.87	4201.6
		16.88	4349.1	16.87	5589.4	16.87	5411.9	16.88	4146.4
		16.89	4370.1	16.88	5568.1	16.88	5380.3	16.89	4091.2
		16.9	4346.4	16.89	5539	16.89	5363.8	16.9	4069.7
		16.91	4300.7	16.9	5478.8	16.9	5407.6	16.91	4064.7
		16.92	4257	16.91	5418.6	16.91	5451.3	16.92	4059.4
		16.93	4256.2	16.92	5430.4	16.92	5485.5	16.93	4046.5
		16.94	4255.4	16.93	5495.5	16.93	5512.6	16.94	4033.5
		16.95	4249.6	16.94	5560.6	16.94	5539.6	16.95	4029.8
		16.96	4236.6	16.95	5516	16.95	5517.5	16.96	4039
		16.97	4223.7	16.96	5465.3	16.96	5492.8	16.97	4048.1
		16.98	4281.9	16.97	5443.4	16.97	5482.7	16.98	4042.2
		16.99	4358.8	16.98	5481.8	16.98	5503.7	16.99	4032.3
		17	4418.8	16.99	5520.3	16.99	5524.6	17	4023.1
		17.01	4393.7	17	5560.6	17	5514.8	17.01	4017.8
		17.02	4368.6	17.01	5601.7	17.01	5491.6	17.02	4012.5
		17.03	4345.9	17.02	5636.8	17.02	5469.8	17.03	4000.5
		17.04	4325.3	17.03	5590.7	17.03	5467.6	17.04	3983
		17.05	4304.8	17.04	5544.6	17.04	5465.3	17.05	3965.5
		17.06	4252.9	17.05	5537.8	17.05	5449.8	17.06	4034.3
		17.07	4198.1	17.06	5580	17.06	5417.8	17.07	4111.2
		17.08	4195.7	17.07	5622.3	17.07	5385.8	17.08	4140.8
		17.09	4323.3	17.08	5619.7	17.08	5432.9	17.09	4053.2
		17.1	4450.8	17.09	5607.2	17.09	5497.7	17.1	3965.6
		17.11	4499.5	17.1	5599.5	17.1	5543.6	17.11	3942.6
		17.12	4507.9	17.11	5612.4	17.11	5510.1	17.12	3952.5
		17.13	4514.2	17.12	5625.4	17.12	5476.6	17.13	3961
		17.14	4464.3	17.13	5641.1	17.13	5498.6	17.14	3932.4
		17.15	4414.5	17.14	5659	17.14	5563.4	17.15	3903.9
		17.16	4383.3	17.15	5676.9	17.15	5628.1	17.16	3888.6
		17.17	4379.1	17.16	5661.9	17.16	5614.1	17.17	3892.4
		17.18	4374.9	17.17	5644.8	17.17	5595.1	17.18	3896.2
		17.19	4386.8	17.18	5630.1	17.18	5580.4	17.19	3886.9
		17.2	4403.2	17.19	5621	17.19	5575.5	17.2	3873.9
		17.21	4416.5	17.2	5611.9	17.2	5570.5	17.21	3876.6
		17.22	4413	17.21	5597.2	17.21	5563.8	17.22	3963.1
		17.23	4409.6	17.22	5580.1	17.22	5556.1	17.23	4049.5
		17.24	4397.5	17.23	5565.8	17.23	5545.7	17.24	4090.4
		17.25	4377.7	17.24	5594.7	17.24	5491.6	17.25	4091.2
		17.26	4357.9	17.25	5623.7	17.25	5437.5	17.26	4091.9
		17.27	4426.3	17.26	5643	17.26	5427.6	17.27	4095.8
		17.28	4504	17.27	5649.8	17.27	5474.8	17.28	4100
		17.29	4545.9	17.28	5656.7	17.28	5522	17.29	4082.2
		17.3	4495.2	17.29	5648.1	17.29	5476.5	17.3	4007.5
		17.31	4444.6	17.3	5636	17.3	5409	17.31	3932.9
		17.32	4413.3	17.31	5630.5	17.31	5361.7	17.32	3978.6
		17.33	4392.4	17.32	5655.3	17.32	5403.6	17.33	4088.3
		17.34	4371.1	17.33	5680	17.33	5445.5	17.34	4191.4
		17.35	4338	17.34	5660.9	17.34	5488.6	17.35	4060
		17.36	4304.8	17.35	5606.8	17.35	5532.8	17.36	3928.7
		17.37	4323	17.36	5552.7	17.36	5577	17.37	3896.6
		17.38	4417.9	17.37	5541.6	17.37	5551.3	17.38	4012.7
		17.39	4512.7	17.38	5533.6	17.38	5520.4	17.39	4128.9
		17.4	4494.4	17.39	5539.2	17.39	5510.9	17.4	4106
		17.41	4443.4	17.4	5575.7	17.4	5549.7	17.41	4042.8
		17.42	4399.8	17.41	5612.3	17.41	5588.5	17.42	3992.1
		17.43	4398.2	17.42	5642.4	17.42	5576.2	17.43	4013.1
		17.44	4396.7	17.43	5669.4	17.43	5539.6	17.44	4034
		17.45	4413.5	17.44	5693.4	17.44	5504.4	17.45	4033.4
		17.46	4447	17.45	5663.3	17.45	5492.2	17.46	4013.3
		17.47	4480.5	17.46	5633.2	17.46	5480	17.47	3993.1
		17.48	4511	17.47	5625.6	17.47	5497.4	17.48	3993.7
		17.49	4541.1	17.48	5648.1	17.48	5554.5	17.49	3996.8
		17.5	4550.9	17.49	5670.5	17.49	5611.6	17.5	4007.1
		17.51	4506.4	17.5	5682	17.5	5609.3	17.51	4037.2
		17.52	4461.8	17.51	5690.8	17.51	5592.1	17.52	4067.3
		17.53	4473	17.52	5705.1	17.52	5573.9	17.53	4040.4
		17.54	4514.9	17.53	5745.9	17.53	5550.7	17.54	3982.2
		17.55	4556	17.54	5786.6	17.54	5527.5	17.55	3925.4
		17.56	4556.4	17.55	5787.7	17.55	5539.2	17.56	3948.3
		17.57	4556.8	17.56	5756	17.56	5579.5	17.57	3971.1
		17.58	4565.7	17.57	5724.4	17.57	5619.9	17.58	3986.6
		17.59	4587.8	17.58	5715.3	17.58	5540.8	17.59	3990.8
		17.6	4609.8	17.59	5708.1	17.59	5451.7	17.6	3995
		17.61	4600.7	17.6	5705.1	17.6	5393.4	17.61	3972.9
		17.62	4582	17.61	5712.4	17.61	5408.3	17.62	3942.9
		17.63	4571.2	17.62	5719.6	17.62	5423.1	17.63	3919.5
		17.64	4608.6	17.63	5734.3	17.63	5454	17.64	3937
		17.65	4645.9	17.64	5752.5	17.64	5492.9	17.65	3954.5
		17.66	4625.6	17.65	5769.2	17.65	5529.9	17.66	3952.8
		17.67	4551	17.66	5751.3	17.66	5526.8	17.67	3933
		17.68	4476.3	17.67	5733.4	17.67	5523.8	17.68	3913.2
		17.69	4492	17.68	5724.6	17.68	5510.4	17.69	3921.1
		17.7	4519.1	17.69	5728.4	17.69	5482.6	17.7	3932.6
		17.71	4545.5	17.7	5732.2	17.7	5454.8	17.71	3936.8
		17.72	4570.2	17.71	5691.7	17.71	5455.9	17.72	3920.8
		17.73	4595	17.72	5639.5	17.72	5464.7	17.73	3904.8
		17.74	4566.9	17.73	5601.5	17.73	5474.2	17.74	3911.8
		17.75	4508.7	17.74	5634.6	17.74	5487.5	17.75	3932
		17.76	4450.7	17.75	5667.8	17.75	5500.9	17.76	3951.7
		17.77	4424.5	17.76	5676.8	17.76	5478.2	17.77	3918.5
		17.78	4398.2	17.77	5665.4	17.77	5424.9	17.78	3885.4
		17.79	4403.1	17.78	5654	17.78	5371.6	17.79	3880.8
		17.8	4457.9	17.79	5725.4	17.79	5403.9	17.8	3921.9
		17.81	4512.7	17.8	5804.6	17.8	5444.3	17.81	3963.1
		17.82	4533.8	17.81	5855.7	17.81	5473.2	17.82	3979.4
		17.83	4544.1	17.82	5837.5	17.82	5474	17.83	3987.7
		17.84	4546.6	17.83	5819.2	17.83	5474.7	17.84	3996.1
		17.85	4497.8	17.84	5783.2	17.84	5479.5	17.85	4004.5
		17.86	4449.1	17.85	5738.3	17.85	5486.4	17.86	4012.9
		17.87	4426.5	17.86	5695.3	17.86	5491.5	17.87	4000.2
		17.88	4429.6	17.87	5704.5	17.87	5450.4	17.88	3967.1
		17.89	4432.6	17.88	5713.6	17.88	5409.3	17.89	3934
		17.9	4432.7	17.89	5705.6	17.89	5403.9	17.9	3988
		17.91	4432.3	17.9	5672.8	17.9	5450	17.91	4053.9
		17.92	4431	17.91	5640.1	17.91	5496	17.92	4100.7
		17.93	4427.2	17.92	5616.3	17.92	5481.8	17.93	4091.5
		17.94	4423.4	17.93	5595	17.93	5451	17.94	4082.4
		17.95	4395.2	17.94	5582.9	17.94	5425.6	17.95	4088.8
		17.96	4352.6	17.95	5620.2	17.95	5429.4	17.96	4104.4
		17.97	4310	17.96	5657.5	17.96	5433.2	17.97	4119.9
		17.98	4332.5	17.97	5680.7	17.97	5454.2	17.98	4049
		17.99	4355	17.98	5691.3	17.98	5490.4	17.99	3978.2
		18	4364	17.99	5702	17.99	5526.6	18	3959.2
		18.01	4350.7	18	5696.8	18	5468.3	18.01	4026.2
		18.02	4337.3	18.01	5689.9	18.01	5400.1	18.02	4093.2
		18.03	4365.1	18.02	5683.8	18.02	5365.5	18.03	4115.4
		18.04	4406.6	18.03	5679.6	18.03	5417.3	18.04	4122.7
		18.05	4438.4	18.04	5675.5	18.04	5469.1	18.05	4130.7
		18.06	4401.5	18.05	5667	18.05	5495.5	18.06	4144.4
		18.07	4364.6	18.06	5656.4	18.06	5508.4	18.07	4158.1
		18.08	4370.3	18.07	5646.1	18.07	5519.3	18.08	4146.4
		18.09	4419	18.08	5648	18.08	5456.8	18.09	4109.1
		18.1	4467.7	18.09	5649.9	18.09	5394.4	18.1	4071.8
		18.11	4414.6	18.1	5621.8	18.1	5372.1	18.11	4168.9
		18.12	4346.4	18.11	5549.1	18.11	5409.8	18.12	4285.8
		18.13	4305.9	18.12	5476.3	18.12	5447.5	18.13	4369.9
		18.14	4350.5	18.13	5534.7	18.13	5452.5	18.14	4353.1
		18.15	4395	18.14	5631.1	18.14	5447.9	18.15	4336.4
		18.16	4374.5	18.15	5704.3	18.15	5444.8	18.16	4349.6
		18.17	4313.9	18.16	5646	18.16	5450.1	18.17	4381.2
		18.18	4253.4	18.17	5587.8	18.17	5455.5	18.18	4412.8
		18.19	4325.3	18.18	5555.2	18.18	5450.2	18.19	4402
		18.2	4398	18.19	5546.1	18.19	5435.4	18.2	4391
		18.21	4433.6	18.2	5536.9	18.2	5420.5	18.21	4393.2
		18.22	4405.5	18.21	5539.8	18.21	5439.5	18.22	4418.4
		18.23	4377.3	18.22	5543.9	18.22	5462.4	18.23	4443.5
		18.24	4355.3	18.23	5545.8	18.23	5467	18.24	4425.2
		18.25	4335.5	18.24	5541.2	18.24	5422.8	18.25	4391.6
		18.26	4319.8	18.25	5536.6	18.25	5378.7	18.26	4372.8
		18.27	4335.8	18.26	5541.9	18.26	5389.5	18.27	4466.5
		18.28	4351.8	18.27	5552.5	18.27	5430.7	18.28	4560.1
		18.29	4368.8	18.28	5562.2	18.28	5471.3	18.29	4602
		18.3	4386.7	18.29	5518.4	18.29	5487.3	18.3	4589.9
		18.31	4404.6	18.3	5474.6	18.3	5503.3	18.31	4577.7
		18.32	4393.5	18.31	5464.2	18.31	5487.6	18.32	4604.9
		18.33	4377.9	18.32	5505.3	18.32	5422.8	18.33	4638.4
		18.34	4364.3	18.33	5546.4	18.33	5358.1	18.34	4669.3
		18.35	4357	18.34	5502.3	18.34	5350.6	18.35	4691.8
		18.36	4349.8	18.35	5432.2	18.35	5360.5	18.36	4714.3
		18.37	4304.2	18.36	5381.8	18.36	5366.9	18.37	4730.9
		18.38	4234.1	18.37	5451.5	18.37	5352.1	18.38	4743.9
		18.39	4164.1	18.38	5521.2	18.38	5337.2	18.39	4756.8
		18.4	4177.6	18.39	5552.3	18.39	5325.9	18.4	4727.4
		18.41	4192.5	18.4	5546.9	18.4	5317.9	18.41	4697.3
		18.42	4218.9	18.41	5541.6	18.41	5309.9	18.42	4674.4
		18.43	4266.2	18.42	5533.6	18.42	5334.4	18.43	4664.5
		18.44	4313.4	18.43	5525.2	18.43	5362.9	18.44	4654.6
		18.45	4340.2	18.44	5515.3	18.44	5380.5	18.45	4650
		18.46	4359.7	18.45	5501.2	18.45	5367.2	18.46	4647.4
		18.47	4369.4	18.46	5487.1	18.46	5353.8	18.47	4637.1
		18.48	4297.8	18.47	5498	18.47	5341	18.48	4562.8
		18.49	4226.2	18.48	5523.1	18.48	5328.4	18.49	4488.6
		18.5	4174.9	18.49	5547.2	18.49	5315.9	18.5	4426
		18.51	4145.6	18.5	5468.3	18.5	5304.8	18.51	4376.1
		18.52	4116.3	18.51	5389.5	18.51	5293.8	18.52	4326.2
		18.53	4152.4	18.52	5366	18.52	5303.8	18.53	4296.5
		18.54	4199.6	18.53	5431.2	18.53	5347.6	18.54	4270.3
		18.55	4234.5	18.54	5496.3	18.54	5391.4	18.55	4250.7
		18.56	4228	18.55	5466.1	18.55	5394.5	18.56	4253.7
		18.57	4221.6	18.56	5405.5	18.56	5384.6	18.57	4256.8
		18.58	4211.7	18.57	5352.9	18.57	5372.1	18.58	4209.4
		18.59	4199.5	18.58	5352.1	18.58	5342.8	18.59	4128.6
		18.6	4187.3	18.59	5351.4	18.59	5313.5	18.6	4047.9
		18.61	4192.9	18.6	5340	18.6	5318.7	18.61	4128.9
		18.62	4199	18.61	5318.3	18.61	5357.5	18.62	4213.8
		18.63	4220.2	18.62	5296.6	18.62	5396.4	18.63	4247.1
		18.64	4269.3	18.63	5290	18.63	5369.1	18.64	4184.7
		18.65	4318.5	18.64	5285.4	18.64	5333	18.65	4122.2
		18.66	4294.8	18.65	5290.3	18.65	5306.8	18.66	4087.3
		18.67	4243.4	18.66	5323.1	18.66	5309.8	18.67	4063
		18.68	4194.8	18.67	5355.8	18.67	5312.9	18.68	4039.8
		18.69	4172.3	18.68	5378.3	18.68	5298.9	18.69	4027.6
		18.7	4149.9	18.69	5394.7	18.69	5274.9	18.7	4015.4
		18.71	4151.5	18.7	5410.8	18.7	5251.1	18.71	4024.8
		18.72	4180	18.71	5332.8	18.71	5279.2	18.72	4058.3
		18.73	4208.6	18.72	5254.7	18.72	5307.4	18.73	4091.8
		18.74	4199.1	18.73	5205.4	18.73	5321	18.74	4046.4
		18.75	4182.8	18.74	5203.9	18.74	5310.3	18.75	3986.6
		18.76	4182.7	18.75	5202.4	18.75	5299.7	18.76	3943.1
		18.77	4240.6	18.76	5233.1	18.76	5267.6	18.77	3957.2
		18.78	4298.5	18.77	5274.6	18.77	5228.4	18.78	3971.3
		18.79	4287.2	18.78	5316.5	18.78	5196.7	18.79	3982.2
		18.8	4228.5	18.79	5360.7	18.79	5218.4	18.8	3991
		18.81	4169.9	18.8	5404.8	18.8	5240.1	18.81	3999.7
		18.82	4118.2	18.81	5397.6	18.81	5262.2	18.82	4038
		18.83	4066.8	18.82	5338.6	18.82	5284.7	18.83	4077.2
		18.84	4046.7	18.83	5279.6	18.83	5307.1	18.84	4099.5
		18.85	4086.7	18.84	5231.2	18.84	5263.2	18.85	4089.2
		18.86	4126.6	18.85	5184.3	18.85	5209.5	18.86	4078.9
		18.87	4161.4	18.86	5155.1	18.86	5174.1	18.87	4070.3
		18.88	4194.2	18.87	5179.8	18.87	5194.6	18.88	4062.3
		18.89	4223.4	18.88	5204.6	18.88	5215.2	18.89	4061.9
		18.9	4216.9	18.89	5216.6	18.89	5214.7	18.9	4139.2
		18.91	4210.5	18.9	5220.8	18.9	5201.4	18.91	4216.6
		18.92	4194.5	18.91	5225	18.91	5188.1	18.92	4246.3
		18.93	4167.4	18.92	5194.3	18.92	5165.3	18.93	4221.2
		18.94	4140.4	18.93	5163.5	18.93	5142.4	18.94	4196.1
		18.95	4124.8	18.94	5144.4	18.94	5131.6	18.95	4144.5
		18.96	4111.5	18.95	5145.6	18.95	5141.5	18.96	4087.7
		18.97	4104.3	18.96	5146.7	18.96	5151.4	18.97	4045.4
		18.98	4119.9	18.97	5171.9	18.97	5154.8	18.98	4056.8
		18.99	4135.5	18.98	5205.4	18.98	5156	18.99	4068.3
		19	4149.6	18.99	5229.2	18.99	5162.5	19	4129.9
		19.01	4162.5	19	5179.3	19	5210.1	19.01	4227
		19.02	4175.5	19.01	5129.5	19.01	5257.7	19.02	4324.1
		19.03	4132.5	19.02	5102.3	19.02	5257.6	19.03	4304.6
		19.04	4087.2	19.03	5098.9	19.03	5207.7	19.04	4280.2
		19.05	4060.3	19.04	5095.5	19.04	5157.8	19.05	4258
		19.06	4070.2	19.05	5102.2	19.05	5137.2	19.06	4240.1
		19.07	4080.1	19.06	5110.6	19.06	5121.2	19.07	4222.2
		19.08	4132	19.07	5118.3	19.07	5107.6	19.08	4249.1
		19.09	4201.3	19.08	5123.6	19.08	5101.9	19.09	4294.4
		19.1	4260.3	19.09	5128.9	19.09	5096.2	19.1	4339.5
		19.11	4202.4	19.1	5108.9	19.1	5112.4	19.11	4382.9
		19.12	4144.5	19.11	5072.7	19.11	5142.5	19.12	4426.4
		19.13	4110.6	19.12	5036.5	19.12	5172.6	19.13	4447.6
		19.14	4105.2	19.13	5050.3	19.13	5185.4	19.14	4442.2
		19.15	4099.9	19.14	5064.7	19.14	5197.9	19.15	4436.9
		19.16	4085.7	19.15	5078.9	19.15	5195.2	19.16	4428.7
		19.17	4069.7	19.16	5092.6	19.16	5165.1	19.17	4420
		19.18	4069.9	19.17	5106.3	19.17	5135	19.18	4410.5
		19.19	4133.5	19.18	5102.2	19.18	5138.2	19.19	4398.3
		19.2	4197.1	19.19	5091.5	19.19	5153.4	19.2	4386.2
		19.21	4161.8	19.2	5077.9	19.2	5175.1	19.21	4379.5
		19.22	4054	19.21	5039.4	19.21	5250.9	19.22	4376.8
		19.23	3946.3	19.22	5001	19.22	5326.7	19.23	4374.1
		19.24	3986.3	19.23	5018.9	19.23	5316.9	19.24	4337.4
		19.25	4033.9	19.24	5097.8	19.24	5214.8	19.25	4299
		19.26	4062.9	19.25	5176.6	19.25	5112.8	19.26	4284.6
		19.27	4053.4	19.26	5161.3	19.26	5058.3	19.27	4320.4
		19.28	4043.9	19.27	5130.1	19.27	5011.8	19.28	4356.2
		19.29	4074.5	19.28	5104.7	19.28	4980	19.29	4367.8
		19.3	4122.5	19.29	5099	19.29	4997.5	19.3	4368.9
		19.31	4161.1	19.3	5093.3	19.3	5015	19.31	4368.9
		19.32	4080.8	19.31	5109.6	19.31	5029.6	19.32	4354.5
		19.33	4000.4	19.32	5140.4	19.32	5042.1	19.33	4340
		19.34	3960.1	19.33	5171.3	19.33	5054.7	19.34	4320.8
		19.35	3969.2	19.34	5124	19.34	5116	19.35	4295.6
		19.36	3978.4	19.35	5074.9	19.35	5178.5	19.36	4270.5
		19.37	4012.5	19.36	5034.3	19.36	5207	19.37	4288.8
		19.38	4052.1	19.37	5009.6	19.37	5172.7	19.38	4316.6
		19.39	4089.6	19.38	4984.8	19.38	5138.4	19.39	4344
		19.4	4118.6	19.39	5028.5	19.39	5079.9	19.4	4369.9
		19.41	4147.5	19.4	5098.2	19.4	5012.1	19.41	4395.8
		19.42	4132.1	19.41	5159.1	19.41	4957.5	19.42	4445.3
		19.43	4082.9	19.42	5139.7	19.42	5023.8	19.43	4512.7
		19.44	4033.8	19.43	5120.2	19.43	5090.1	19.44	4580.1
		19.45	4017.7	19.44	5097.2	19.44	5108.4	19.45	4611.6
		19.46	4003.6	19.45	5070.2	19.45	5073.4	19.46	4641
		19.47	3991.5	19.46	5043.1	19.46	5038.4	19.47	4684.8
		19.48	3983.5	19.47	5058.3	19.47	5045.3	19.48	4759.8
		19.49	3975.5	19.48	5081.2	19.48	5059.7	19.49	4834.8
		19.5	3967	19.49	5096.5	19.49	5068.7	19.5	4896.1
		19.51	3958.2	19.5	5085.1	19.5	5058.5	19.51	4951.3
		19.52	3950	19.51	5073.6	19.51	5048.2	19.52	5006.9
		19.53	3949.6	19.52	5045.7	19.52	5034.7	19.53	5067.9
		19.54	3949.2	19.53	5006.5	19.53	5019.1	19.54	5128.8
		19.55	3947.8	19.54	4967.2	19.54	5003.5	19.55	5166.5
		19.56	3945.2	19.55	4949.4	19.55	5064.6	19.56	5174.5
		19.57	3942.5	19.56	4932.3	19.56	5128.2	19.57	5182.5
		19.58	3950	19.57	4936.3	19.57	5128.8	19.58	5239.1
		19.59	3959.9	19.58	4980.8	19.58	5008.5	19.59	5306.8
		19.6	3970.8	19.59	5025.4	19.59	4888.1	19.6	5372.7
		19.61	3986.1	19.6	5017.3	19.6	4897.4	19.61	5430.2
		19.62	4001.3	19.61	4988.3	19.61	4957.9	19.62	5487.7
		19.63	3994.1	19.62	4964.8	19.62	5010.9	19.63	5535.6
		19.64	3969.4	19.63	4995.2	19.63	4988.1	19.64	5576
		19.65	3944.6	19.64	5025.7	19.64	4965.2	19.65	5616.3
		19.66	3955.5	19.65	5034.2	19.65	4972.1	19.66	5604.8
		19.67	3968.8	19.66	5017.5	19.66	5013.2	19.67	5589.5
		19.68	3974.5	19.67	5000.7	19.67	5054.3	19.68	5552
		19.69	3963.1	19.68	5009.5	19.68	5063.2	19.69	5464.4
		19.7	3951.6	19.69	5023.2	19.69	5065.9	19.7	5376.8
		19.71	3964.9	19.7	5025.6	19.7	5059.6	19.71	5357.8
		19.72	3989.6	19.71	4986	19.71	5020	19.72	5370.8
		19.73	4014.6	19.72	4946.4	19.72	4980.4	19.73	5375.8
		19.74	4043.6	19.73	4937.1	19.73	4959.8	19.74	5247.9
		19.75	4072.5	19.74	4949.3	19.74	4952.5	19.75	5119.9
		19.76	4073.6	19.75	4961.5	19.75	4945.3	19.76	5041.9
		19.77	4037.8	19.76	4951	19.76	4956.3	19.77	5030.1
		19.78	4002	19.77	4939.6	19.77	4968.1	19.78	5018.3
		19.79	3976.9	19.78	4934.8	19.78	4956.2	19.79	4917.4
		19.8	3954.5	19.79	4943.2	19.79	4896.8	19.8	4794.8
		19.81	3939.6	19.8	4951.6	19.8	4837.4	19.81	4680.2
		19.82	3959.8	19.81	4965.9	19.81	4835.4	19.82	4602.5
		19.83	3980	19.82	4982.6	19.82	4857.1	19.83	4524.8
		19.84	3977.2	19.83	4995.4	19.83	4882.6	19.84	4461.8
		19.85	3955.9	19.84	4964.2	19.84	4951.6	19.85	4410.8
		19.86	3934.6	19.85	4933	19.85	5020.5	19.86	4359.8
		19.87	3902	19.86	4911.8	19.86	5047.6	19.87	4333.1
		19.88	3868.5	19.87	4902.7	19.87	5024.7	19.88	4308.3
		19.89	3845	19.88	4893.6	19.88	5001.9	19.89	4284.3
		19.9	3845	19.89	4938.4	19.89	4950	19.9	4261.8
		19.91	3845	19.9	4994.4	19.9	4892.1	19.91	4239.3
		19.92	3855.8	19.91	5022.4	19.91	4846.7	19.92	4135.8
		19.93	3871.8	19.92	4940.9	19.92	4850.1	19.93	3993
		19.94	3889	19.93	4859.4	19.93	4853.6	19.94	3859.1
		19.95	3931.7	19.94	4827.6	19.94	4875.9	19.95	3903.7
		19.96	3974.3	19.95	4832.2	19.95	4912.1	19.96	3948.2
		19.97	3982.3	19.96	4836.8	19.96	4948.2	19.97	3967.1
		19.98	3942.7	19.97	4792.4	19.97	4922.5	19.98	3950.7
		19.99	3903.1	19.98	4745.6	19.98	4893.5	19.99	3934.3
		20	3893.8	19.99	4726.6	19.99	4888	20	3932.5
		20.01	3892.3	20	4765.5	20	4931	20.01	3934.4
		20.02	3886.2	20.01	4804.3	20.01	4974.1	20.02	3931.9
		20.03	3858	20.02	4836	20.02	4987.8	20.03	3907.9
		20.04	3829.9	20.03	4864.5	20.03	4988.9	20.04	3884
		20.05	3844.7	20.04	4888.9	20.04	4985.8	20.05	3879.2
		20.06	3895.8	20.05	4860.8	20.05	4928.3	20.06	3890.6
		20.07	3946.8	20.06	4832.6	20.06	4870.8	20.07	3902.1
		20.08	3928.6	20.07	4833.5	20.07	4831	20.08	3897.4
		20.09	3904.3	20.08	4870.5	20.08	4813.1	20.09	3891.3
		20.1	3891.1	20.09	4907.4	20.09	4795.2	20.1	3881.6
		20.11	3905.2	20.1	4875.2	20.1	4816.7	20.11	3862.9
		20.12	3919.3	20.11	4828	20.11	4846.8	20.12	3844.2
		20.13	3882.5	20.12	4795.7	20.12	4870.9	20.13	3824.1
		20.14	3820	20.13	4825	20.13	4870.5	20.14	3803.1
		20.15	3762.4	20.14	4854.4	20.14	4870.2	20.15	3782.5
		20.16	3822.9	20.15	4865.7	20.15	4849.6	20.16	3769.9
		20.17	3883.5	20.16	4863.4	20.16	4813.8	20.17	3757.4
		20.18	3919	20.17	4861.1	20.17	4778	20.18	3751.6
		20.19	3919	20.18	4868.9	20.18	4798.6	20.19	3755.4
		20.2	3919	20.19	4877.3	20.19	4822.6	20.2	3759.2
		20.21	3878.2	20.2	4890.2	20.2	4840.8	20.21	3748
		20.22	3826.5	20.21	4913.1	20.21	4846.5	20.22	3732.8
		20.23	3785.6	20.22	4935.9	20.22	4852.2	20.23	3717.3
		20.24	3802	20.23	4910.4	20.23	4847.7	20.24	3700.5
		20.25	3818.4	20.24	4863.2	20.24	4838.5	20.25	3683.8
		20.26	3851.1	20.25	4817.4	20.25	4827.4	20.26	3680.1
		20.27	3897.9	20.26	4793.5	20.26	4787.8	20.27	3687.7
		20.28	3944.7	20.27	4769.5	20.27	4748.2	20.28	3695.3
		20.29	3920.3	20.28	4792.6	20.28	4748.6	20.29	3685.6
		20.3	3888.7	20.29	4876	20.29	4800	20.3	3674.2
		20.31	3863.8	20.3	4959.4	20.3	4851.4	20.31	3667.9
		20.32	3856.2	20.31	4885.9	20.31	4809.6	20.32	3674.8
		20.33	3848.6	20.32	4776.2	20.32	4746.4	20.33	3681.6
		20.34	3860.5	20.33	4702.4	20.33	4711.5	20.34	3680.7
		20.35	3882.6	20.34	4785.1	20.34	4799.8	20.35	3675.8
		20.36	3903.7	20.35	4867.7	20.35	4888.2	20.36	3670.6
		20.37	3893.8	20.36	4852.1	20.36	4907.1	20.37	3658.8
		20.38	3883.9	20.37	4759.6	20.37	4871.7	20.38	3647
		20.39	3890.2	20.38	4667	20.38	4836.3	20.39	3638
		20.4	3920.3	20.39	4721.9	20.39	4828.7	20.4	3633
		20.41	3950.3	20.4	4787	20.4	4822.9	20.41	3628.1
		20.42	3952.6	20.41	4827.3	20.41	4800.6	20.42	3648.3
		20.43	3946.8	20.42	4812.1	20.42	4740.8	20.43	3675.8
		20.44	3934.6	20.43	4796.8	20.43	4681	20.44	3692.4
		20.45	3886.3	20.44	4795.1	20.44	4710.9	20.45	3649.4
		20.46	3837.9	20.45	4799.7	20.45	4782.5	20.46	3606.4
		20.47	3832.2	20.46	4804.4	20.46	4850.3	20.47	3608.1
		20.48	3865	20.47	4810.8	20.47	4856.4	20.48	3649.9
		20.49	3897.7	20.48	4817.3	20.48	4862.5	20.49	3691.8
		20.5	3892.4	20.49	4850	20.49	4854.7	20.5	3691.9
		20.51	3882.9	20.5	4917.4	20.5	4828.4	20.51	3687.3
		20.52	3877.6	20.51	4984.8	20.51	4802.1	20.52	3690.4
		20.53	3883.3	20.52	4938.6	20.52	4792.4	20.53	3713.6
		20.54	3889	20.53	4864.7	20.53	4786.7	20.54	3736.8
		20.55	3870	20.54	4803.1	20.54	4780.3	20.55	3731.7
		20.56	3837.6	20.55	4798.2	20.55	4770.8	20.56	3711.1
		20.57	3806.7	20.56	4793.2	20.56	4761.3	20.57	3689.8
		20.58	3839.1	20.57	4790.2	20.57	4763.1	20.58	3634.2
		20.59	3871.5	20.58	4788.6	20.58	4774.1	20.59	3578.6
		20.6	3861	20.59	4787.1	20.59	4785.2	20.6	3558.3
		20.61	3785.2	20.6	4810.3	20.6	4804	20.61	3591.8
		20.62	3709.4	20.61	4835.4	20.61	4823.4	20.62	3625.3
		20.63	3728.4	20.62	4853.6	20.62	4842.6	20.63	3647.7
		20.64	3775.6	20.63	4855.5	20.63	4861.3	20.64	3666.7
		20.65	3812.7	20.64	4857.4	20.64	4879.9	20.65	3677.3
		20.66	3789.9	20.65	4852.9	20.65	4848.5	20.66	3637.7
		20.67	3767	20.66	4845.3	20.66	4792.9	20.67	3598.1
		20.68	3804.3	20.67	4834.5	20.67	4738.6	20.68	3601.5
		20.69	3897.6	20.68	4762.6	20.68	4708.9	20.69	3644.9
		20.7	3990.9	20.69	4690.6	20.69	4679.2	20.7	3688.3
		20.71	3961.9	20.7	4674.7	20.7	4678.4	20.71	3706.9
		20.72	3918.1	20.71	4735.6	20.71	4717.2	20.72	3722.5
		20.73	3883	20.72	4796.6	20.72	4756.1	20.73	3725.1
		20.74	3871.5	20.73	4809	20.73	4742.2	20.74	3691.6
		20.75	3860.1	20.74	4809	20.74	4714.8	20.75	3658.1
		20.76	3865.5	20.75	4807.7	20.75	4693.3	20.76	3645
		20.77	3880.4	20.76	4800.1	20.76	4700.9	20.77	3643.5
		20.78	3894.8	20.77	4792.5	20.77	4708.5	20.78	3642.4
		20.79	3883.4	20.78	4782.6	20.78	4732.3	20.79	3674
		20.8	3872	20.79	4770.8	20.79	4769.6	20.8	3705.6
		20.81	3874.6	20.8	4759	20.8	4806.9	20.81	3723.8
		20.82	3899.3	20.81	4754.9	20.81	4832	20.82	3720.8
		20.83	3924.1	20.82	4751.4	20.82	4856	20.83	3717.7
		20.84	3888.2	20.83	4748.4	20.83	4863.3	20.84	3748.6
		20.85	3833.4	20.84	4746.5	20.84	4830.2	20.85	3790.1
		20.86	3795.5	20.85	4744.6	20.85	4797.1	20.86	3825.2
		20.87	3865.1	20.86	4754.4	20.86	4803.7	20.87	3819.1
		20.88	3934.8	20.87	4770	20.87	4830.4	20.88	3813
		20.89	3984.3	20.88	4783.4	20.88	4854.6	20.89	3793.7
		20.9	4014.4	20.89	4743.4	20.89	4818.8	20.9	3761.7
		20.91	4044.5	20.9	4703.4	20.9	4783	20.91	3729.7
		20.92	3994.5	20.91	4672.9	20.91	4764.8	20.92	3729.4
		20.93	3934	20.92	4655.8	20.92	4771.7	20.93	3733.2
		20.94	3900.5	20.93	4638.6	20.93	4778.5	20.94	3726.1
		20.95	3945	20.94	4669.2	20.94	4754.5	20.95	3687.6
		20.96	3989.6	20.95	4712.6	20.95	4722.1	20.96	3649.2
		20.97	3996.4	20.96	4741.4	20.96	4699.2	20.97	3648.9
		20.98	3981.2	20.97	4694.2	20.97	4725.1	20.98	3671
		20.99	3966.1	20.98	4646.9	20.98	4751	20.99	3693
		21	3984.4	20.99	4641.3	20.99	4736.1	21	3699.1
		21.01	4002.7	21	4671.8	21	4685.8	21.01	3705.2
		21.02	4015.4	21.01	4702.2	21.01	4635.6	21.02	3706.7
		21.03	4019.3	21.02	4756.6	21.02	4705.4	21.03	3700.6
		21.04	4023.1	21.03	4813.3	21.03	4787.3	21.04	3694.5
		21.05	3998.8	21.04	4853.6	21.04	4835.6	21.05	3692.1
		21.06	3965.2	21.05	4852	21.05	4799.1	21.06	3691
		21.07	3934.6	21.06	4850.5	21.06	4762.5	21.07	3692.3
		21.08	3924	21.07	4840	21.07	4790	21.08	3710.2
		21.09	3913.3	21.08	4824.8	21.08	4851	21.09	3728.1
		21.1	3896	21.09	4811.9	21.09	4908.6	21.1	3721.2
		21.11	3872	21.1	4874.4	21.1	4865.2	21.11	3689.6
		21.12	3848	21.11	4936.8	21.11	4821.8	21.12	3657.9
		21.13	3851	21.12	4960.9	21.12	4787.7	21.13	3661
		21.14	3857.9	21.13	4928.5	21.13	4767.1	21.14	3669
		21.15	3868.6	21.14	4896.2	21.14	4746.5	21.15	3695.4
		21.16	3891.1	21.15	4878.3	21.15	4746.4	21.16	3777.3
		21.17	3913.5	21.16	4864.6	21.16	4752.2	21.17	3859.1
		21.18	3931.7	21.17	4851	21.17	4751.8	21.18	3862.7
		21.19	3947.3	21.18	4837.6	21.18	4717.5	21.19	3818.9
		21.2	3963	21.19	4824.3	21.19	4683.2	21.2	3775.1
		21.21	3989.2	21.2	4851.1	21.2	4691.3	21.21	3790.2
		21.22	4015.5	21.21	4913.9	21.21	4737.4	21.22	3805.4
		21.23	4024	21.22	4976.8	21.22	4783.4	21.23	3822.1
		21.24	4002.2	21.23	4944.9	21.23	4728.7	21.24	3841.1
		21.25	3980.5	21.24	4902.7	21.24	4662.8	21.25	3860.1
		21.26	4005.1	21.25	4868.2	21.25	4637.5	21.26	3850.5
		21.27	4045.4	21.26	4854.5	21.26	4719.4	21.27	3831.1
		21.28	4078.7	21.27	4840.8	21.27	4801.2	21.28	3817.4
		21.29	4059.7	21.28	4841.4	21.28	4791	21.29	3846
		21.3	4040.7	21.29	4849.8	21.29	4730.8	21.3	3874.5
		21.31	4038.9	21.3	4858.2	21.3	4672.9	21.31	3883
		21.32	4054.9	21.31	4865.4	21.31	4713.3	21.32	3870.8
		21.33	4070.9	21.32	4872.6	21.32	4753.6	21.33	3858.6
		21.34	4029.1	21.33	4867.5	21.33	4793	21.34	3861
		21.35	3978.5	21.34	4843.5	21.34	4830.7	21.35	3865.5
		21.36	3947.4	21.35	4819.5	21.35	4868.4	21.36	3870.2
		21.37	3978.3	21.36	4821	21.36	4888.4	21.37	3875.1
		21.38	4009.1	21.37	4830.2	21.37	4903.3	21.38	3880.1
		21.39	4044.4	21.38	4839.4	21.38	4918.5	21.39	3901
		21.4	4082.5	21.39	4848.9	21.39	4936	21.4	3931.8
		21.41	4120.6	21.4	4858.4	21.4	4953.6	21.41	3962.6
		21.42	4101.4	21.41	4894.6	21.41	4938.7	21.42	4024.4
		21.43	4081.6	21.42	4955.5	21.42	4893.8	21.43	4086.4
		21.44	4060.6	21.43	5016.4	21.43	4848.8	21.44	4130.4
		21.45	4037.4	21.44	4946.5	21.44	4875.6	21.45	4142.6
		21.46	4014.1	21.45	4860.9	21.45	4911	21.46	4154.8
		21.47	4024.8	21.46	4811.3	21.46	4925.2	21.47	4144.5
		21.48	4047.7	21.47	4861.2	21.47	4881.1	21.48	4126.3
		21.49	4068.3	21.48	4911.1	21.48	4836.9	21.49	4113.6
		21.5	4070.5	21.49	4910.5	21.49	4819.5	21.5	4145.9
		21.51	4072.8	21.5	4881.5	21.5	4817.3	21.51	4178.3
		21.52	4066.1	21.51	4853.6	21.51	4815.1	21.52	4202.7
		21.53	4049.7	21.52	4896.6	21.52	4823.5	21.53	4218.7
		21.54	4033.3	21.53	4939.7	21.53	4831.9	21.54	4234.7
		21.55	4012	21.54	4961.1	21.54	4830.5	21.55	4275.2
		21.56	3990	21.55	4948.6	21.55	4813.7	21.56	4319.8
		21.57	3987.8	21.56	4936	21.56	4797	21.57	4359.3
		21.58	4051.4	21.57	4922.6	21.57	4794.7	21.58	4382.2
		21.59	4114.9	21.58	4908.8	21.58	4797	21.59	4405
		21.6	4108.4	21.59	4895	21.59	4799.3	21.6	4431.1
		21.61	4056.2	21.6	4880.6	21.6	4801.6	21.61	4459.3
		21.62	4004	21.61	4866.1	21.61	4803.9	21.62	4487.4
		21.63	4086.2	21.62	4876.1	21.62	4806.7	21.63	4514.1
		21.64	4171.1	21.63	4909.6	21.63	4810.2	21.64	4540.8
		21.65	4207.1	21.64	4943.1	21.64	4813.6	21.65	4615.1
		21.66	4153.8	21.65	4935.2	21.65	4811	21.66	4776.6
		21.67	4100.5	21.66	4921.9	21.66	4807.5	21.67	4938.1
		21.68	4119.8	21.67	4918.2	21.67	4800.9	21.68	4975.1
		21.69	4166.3	21.68	4942.2	21.68	4784.9	21.69	4965.6
		21.7	4203	21.69	4966.2	21.69	4768.9	21.7	4966.2
		21.71	4154.3	21.7	4960.3	21.7	4775.5	21.71	5056.4
		21.72	4105.6	21.71	4937.1	21.71	4795.3	21.72	5146.7
		21.73	4067.5	21.72	4913.8	21.72	4815.1	21.73	5213.7
		21.74	4041.2	21.73	4873	21.73	4832.2	21.74	5255.3
		21.75	4014.9	21.74	4832.3	21.74	4849.4	21.75	5296.8
		21.76	4006.1	21.75	4816	21.75	4842.1	21.76	5402
		21.77	4000.4	21.76	4839.6	21.76	4794.9	21.77	5518.5
		21.78	3997.6	21.77	4863.2	21.77	4747.6	21.78	5627.2
		21.79	4004.9	21.78	4907.2	21.78	4781.9	21.79	5708.7
		21.8	4012.1	21.79	4957.8	21.79	4842.8	21.8	5790.2
		21.81	4028.7	21.8	4993.7	21.8	4902.7	21.81	5896.7
		21.82	4051.5	21.81	4928.6	21.81	4954.8	21.82	6020.1
		21.83	4074.3	21.82	4863.5	21.82	5007	21.83	6143.5
		21.84	4058	21.83	4802.2	21.83	4984.5	21.84	6293.5
		21.85	4040.5	21.84	4744.7	21.84	4887.8	21.85	6444.3
		21.86	4033.2	21.85	4687.2	21.85	4791	21.86	6557.6
		21.87	4045.4	21.86	4761.3	21.86	4800	21.87	6599.9
		21.88	4057.6	21.87	4854.3	21.87	4824	21.88	6642.1
		21.89	4063.7	21.88	4923.6	21.88	4838.5	21.89	6731.3
		21.9	4067.5	21.89	4922.1	21.89	4824.4	21.9	6838.6
		21.91	4065.6	21.9	4920.6	21.9	4810.3	21.91	6943.6
		21.92	4007.7	21.91	4925.5	21.91	4793.8	21.92	7025.5
		21.93	3949.8	21.92	4934.2	21.92	4775.9	21.93	7107.4
		21.94	3926.5	21.93	4943	21.93	4758	21.94	7196.2
		21.95	3942.5	21.94	4930.5	21.94	4759.1	21.95	7292.9
		21.96	3958.5	21.95	4917.9	21.95	4760.3	21.96	7389.6
		21.97	3940.2	21.96	4906.6	21.96	4776.6	21.97	7477.7
		21.98	3915.4	21.97	4897.5	21.97	4818.4	21.98	7564.2
		21.99	3905.3	21.98	4888.3	21.98	4860.3	21.99	7656.3
		22	3948.3	21.99	4862.7	21.99	4848	22	7769.4
		22.01	3991.3	22	4831.5	22	4817.2	22.01	7882.5
		22.02	3988.6	22.01	4804.1	22.01	4786.6	22.02	7866.4
		22.03	3953.9	22.02	4804.9	22.02	4758.5	22.03	7760.2
		22.04	3919.3	22.03	4805.6	22.03	4730.3	22.04	7653.9
		22.05	3916.5	22.04	4828.5	22.04	4744.9	22.05	7637.5
		22.06	3915	22.05	4874.2	22.05	4803.6	22.06	7624.6
		22.07	3925.2	22.06	4919.9	22.06	4862.2	22.07	7596.6
		22.08	3958.3	22.07	4862.3	22.07	4868	22.08	7539.1
		22.09	3991.4	22.08	4788.8	22.08	4865.7	22.09	7481.6
		22.1	3992.6	22.09	4755.3	22.09	4855.3	22.1	7419.8
		22.11	3980.8	22.1	4847.8	22.1	4819.1	22.11	7356.2
		22.12	3967.4	22.11	4940.4	22.11	4782.9	22.12	7290.2
		22.13	3937.4	22.12	4928.5	22.12	4769.7	22.13	7198.8
		22.14	3907.3	22.13	4851.2	22.13	4770.8	22.14	7107.5
		22.15	3913.9	22.14	4773.9	22.14	4772	22.15	7022.7
		22.16	3963.8	22.15	4805.4	22.15	4797.6	22.16	6945.8
		22.17	4013.7	22.16	4838.1	22.16	4823.5	22.17	6868.9
		22.18	3938	22.17	4846.2	22.17	4821.6	22.18	6771.3
		22.19	3837	22.18	4810.7	22.18	4771	22.19	6669.7
		22.2	3774.2	22.19	4775.3	22.19	4720.3	22.2	6574.2
		22.21	3857.6	22.2	4792.4	22.2	4735.9	22.21	6502.6
		22.22	3941	22.21	4828.2	22.21	4775.1	22.22	6431
		22.23	3963.4	22.22	4856.5	22.22	4810	22.23	6360.5
		22.24	3941.7	22.23	4824.5	22.23	4810.4	22.24	6290.8
		22.25	3920	22.24	4792.5	22.24	4810.8	22.25	6221.2
		22.26	3934.6	22.25	4766.4	22.25	4799.2	22.26	6097.7
		22.27	3951	22.26	4746.6	22.26	4774.8	22.27	5971.6
		22.28	3941.6	22.27	4726.8	22.27	4750.4	22.28	5867.1
		22.29	3879.5	22.28	4748.8	22.28	4773.2	22.29	5806.6
		22.3	3817.5	22.29	4777.8	22.29	4803.6	22.3	5746
		22.31	3804.6	22.3	4795.8	22.3	4822.7	22.31	5685.7
		22.32	3812.6	22.31	4777.9	22.31	4804	22.32	5625.6
		22.33	3821.7	22.32	4760	22.32	4785.3	22.33	5565.8
		22.34	3844.2	22.33	4740.5	22.33	4740.8	22.34	5511.4
		22.35	3866.7	22.34	4720	22.34	4679.5	22.35	5456.9
		22.36	3870.4	22.35	4699.4	22.35	4618.2	22.36	5397.2
		22.37	3851.4	22.36	4709.5	22.36	4700.6	22.37	5330.9
		22.38	3832.3	22.37	4720.1	22.37	4785.9	22.38	5264.6
		22.39	3851.9	22.38	4713	22.38	4828	22.39	5258.7
		22.4	3879.7	22.39	4673.4	22.39	4791.5	22.4	5265.5
		22.41	3896.4	22.4	4633.8	22.4	4754.9	22.41	5250.1
		22.42	3868.2	22.41	4659.1	22.41	4737.5	22.42	5144.6
		22.43	3840.1	22.42	4708.6	22.42	4727.2	22.43	5039.1
		22.44	3837.2	22.43	4753.9	22.43	4722.9	22.44	4968.1
		22.45	3853.1	22.44	4763.1	22.44	4770.9	22.45	4922.8
		22.46	3869.1	22.45	4772.2	22.45	4818.9	22.46	4877.4
		22.47	3844.1	22.46	4766.1	22.46	4848	22.47	4830.7
		22.48	3816.6	22.47	4743.3	22.47	4856.4	22.48	4783.8
		22.49	3817.4	22.48	4720.4	22.48	4864.7	22.49	4745.9
		22.5	3877.9	22.49	4722.5	22.49	4807.1	22.5	4726.9
		22.51	3938.5	22.5	4729	22.5	4737.8	22.51	4707.8
		22.52	3914.4	22.51	4731	22.51	4689.5	22.52	4672.1
		22.53	3853.1	22.52	4717.7	22.52	4714.3	22.53	4629.1
		22.54	3796.9	22.53	4704.4	22.53	4739.1	22.54	4592.7
		22.55	3809.8	22.54	4712.9	22.54	4729.4	22.55	4647.2
		22.56	3822.8	22.55	4736.1	22.55	4696.7	22.56	4701.6
		22.57	3824.3	22.56	4759.3	22.56	4663.9	22.57	4676.5
		22.58	3811.3	22.57	4742.6	22.57	4685.2	22.58	4550.8
		22.59	3798.4	22.58	4724.7	22.58	4708.1	22.59	4425.1
		22.6	3789.5	22.59	4726.4	22.59	4734.2	22.6	4439
		22.61	3781.5	22.6	4765.3	22.6	4766.6	22.61	4484.3
		22.62	3766.6	22.61	4804.1	22.61	4798.9	22.62	4516.2
		22.63	3722.4	22.62	4756.1	22.62	4779.5	22.63	4490.6
		22.64	3678.3	22.63	4674.2	22.63	4739.9	22.64	4465.1
		22.65	3692.9	22.64	4603.4	22.64	4707.3	22.65	4431
		22.66	3753.1	22.65	4640	22.65	4741.9	22.66	4390.3
		22.67	3813.3	22.66	4676.5	22.66	4776.6	22.67	4349.5
		22.68	3844.9	22.67	4693	22.67	4777.4	22.68	4303.1
		22.69	3874.6	22.68	4686.5	22.68	4739.7	22.69	4256.2
		22.7	3865	22.69	4680	22.69	4702	22.7	4238.7
		22.71	3768.6	22.7	4655	22.7	4700.5	22.71	4285.9
		22.72	3672.3	22.71	4626.4	22.71	4705.8	22.72	4333.2
		22.73	3684.3	22.72	4610.9	22.72	4720.6	22.73	4355.6
		22.74	3746	22.73	4642.9	22.73	4769.7	22.74	4366.6
		22.75	3803.3	22.74	4674.9	22.74	4818.8	22.75	4378.1
		22.76	3791.1	22.75	4700.8	22.75	4841	22.76	4396
		22.77	3778.9	22.76	4722.5	22.76	4844.4	22.77	4413.9
		22.78	3780.7	22.77	4744.2	22.77	4847.9	22.78	4411.1
		22.79	3800.9	22.78	4702.1	22.78	4838.1	22.79	4381.4
		22.8	3821.1	22.79	4657.5	22.79	4827.8	22.8	4351.7
		22.81	3830.2	22.8	4631.2	22.8	4810.1	22.81	4307
		22.82	3836.7	22.81	4640.7	22.81	4777.7	22.82	4258.6
		22.83	3845.7	22.82	4650.3	22.82	4745.3	22.83	4231
		22.84	3866.3	22.83	4639.5	22.83	4764.7	22.84	4297.3
		22.85	3886.9	22.84	4620.4	22.84	4805.1	22.85	4363.5
		22.86	3877	22.85	4609.4	22.85	4839.7	22.86	4338
		22.87	3842.7	22.86	4684.8	22.86	4812.7	22.87	4239
		22.88	3808.4	22.87	4760.2	22.87	4785.6	22.88	4140
		22.89	3797.5	22.88	4780.7	22.88	4762.1	22.89	4205.2
		22.9	3788.4	22.89	4736.5	22.89	4742.7	22.9	4282.9
		22.91	3783.2	22.9	4692.4	22.9	4723.2	22.91	4337.7
		22.92	3787	22.91	4644.4	22.91	4715.2	22.92	4340
		22.93	3790.8	22.92	4595.6	22.92	4709.5	22.93	4342.3
		22.94	3795.9	22.93	4567	22.93	4710.5	22.94	4378.3
		22.95	3801.6	22.94	4615.4	22.94	4737.2	22.95	4430.5
		22.96	3806.7	22.95	4663.7	22.95	4763.8	22.96	4476.4
		22.97	3801	22.96	4673.2	22.96	4761.7	22.97	4406.4
		22.98	3795.3	22.97	4654.5	22.97	4738.9	22.98	4336.3
		22.99	3784.2	22.98	4635.8	22.98	4716	22.99	4310.2
		23	3766	22.99	4627.7	22.99	4739.4	23	4343.8
		23.01	3747.7	23	4620.1	23	4764.9	23.01	4377.3
		23.02	3758	23.01	4611.5	23.01	4789.8	23.02	4303.4
		23.03	3775.5	23.02	4600.8	23.02	4813.4	23.03	4202.5
		23.04	3786.2	23.03	4590.2	23.03	4837	23.04	4131.8
		23.05	3764.5	23.04	4595.6	23.04	4791.5	23.05	4205.7
		23.06	3742.8	23.05	4607.8	23.05	4716.9	23.06	4279.5
		23.07	3728.4	23.06	4616.7	23.06	4655	23.07	4307.6
		23.08	3720	23.07	4587.4	23.07	4746	23.08	4297.7
		23.09	3711.7	23.08	4558.1	23.08	4837	23.09	4287.8
		23.1	3708.9	23.09	4561.7	23.09	4825.2	23.1	4284.9
		23.11	3706.6	23.1	4605.5	23.1	4688.1	23.11	4282.6
		23.12	3715.1	23.11	4649.3	23.11	4551	23.12	4285.7
		23.13	3749.4	23.12	4666.4	23.12	4575.1	23.13	4301.7
		23.14	3783.6	23.13	4677.8	23.13	4633.3	23.14	4317.7
		23.15	3783.5	23.14	4673.7	23.14	4690.1	23.15	4332.9
		23.16	3766.4	23.15	4606.7	23.15	4741.2	23.16	4347.8
		23.17	3750.2	23.16	4539.6	23.16	4792.2	23.17	4359.8
		23.18	3756	23.17	4540.2	23.17	4799.4	23.18	4308.4
		23.19	3761.7	23.18	4591.2	23.18	4773.9	23.19	4257
		23.2	3764.7	23.19	4642.3	23.19	4748.4	23.2	4227.6
		23.21	3763.9	23.2	4638.5	23.2	4745.6	23.21	4229.2
		23.22	3763.2	23.21	4631.7	23.21	4744	23.22	4230.7
		23.23	3748.9	23.22	4634	23.22	4742.6	23.23	4205.4
		23.24	3731	23.23	4655.7	23.23	4741.5	23.24	4173
		23.25	3727.1	23.24	4677.4	23.24	4740.3	23.25	4144.2
		23.26	3794.9	23.25	4657.3	23.25	4793.7	23.26	4133.1
		23.27	3862.7	23.26	4618.8	23.26	4871	23.27	4122.1
		23.28	3862.2	23.27	4583.5	23.27	4942.4	23.28	4146.7
		23.29	3803.2	23.28	4591.5	23.28	4933.6	23.29	4201.9
		23.3	3744.2	23.29	4599.5	23.29	4924.9	23.3	4257.2
		23.31	3718.8	23.3	4576	23.3	4897.3	23.31	4217.5
		23.32	3696.8	23.31	4512.8	23.31	4845.9	23.32	4168.8
		23.33	3692.3	23.32	4449.6	23.32	4794.4	23.33	4125.5
		23.34	3731.9	23.33	4499.5	23.33	4731.8	23.34	4095.8
		23.35	3771.5	23.34	4574.9	23.34	4666.7	23.35	4066.1
		23.36	3766.9	23.35	4628.5	23.35	4624.1	23.36	4110.8
		23.37	3739.5	23.36	4589.3	23.36	4677	23.37	4193.8
		23.38	3712.1	23.37	4550.1	23.37	4729.9	23.38	4272.8
		23.39	3687	23.38	4577.5	23.38	4759.7	23.39	4237.4
		23.4	3661.9	23.39	4656.3	23.39	4771.5	23.4	4202
		23.41	3687.9	23.4	4735.1	23.4	4783.3	23.41	4191.1
		23.42	3788	23.41	4678.9	23.41	4792.6	23.42	4215.9
		23.43	3888.2	23.42	4613.8	23.42	4801.7	23.43	4240.6
		23.44	3875.8	23.43	4575.4	23.43	4807.5	23.44	4251.7
		23.45	3832	23.44	4596	23.44	4806	23.45	4258.9
		23.46	3793	23.45	4616.5	23.45	4804.5	23.46	4268.3
		23.47	3780.5	23.46	4604.2	23.46	4786	23.47	4289.7
		23.48	3767.9	23.47	4576.8	23.47	4759.7	23.48	4311
		23.49	3775.1	23.48	4552.4	23.48	4735.4	23.49	4317
		23.5	3799.9	23.49	4576	23.49	4741.5	23.5	4309.3
		23.51	3824.6	23.5	4599.6	23.5	4747.6	23.51	4301.7
		23.52	3822.5	23.51	4618.3	23.51	4739.9	23.52	4277.6
		23.53	3817.6	23.52	4630.5	23.52	4714.4	23.53	4251.7
		23.54	3798.7	23.53	4642.7	23.53	4688.9	23.54	4238.1
		23.55	3743.4	23.54	4647.5	23.54	4680.6	23.55	4256.4
		23.56	3688.2	23.55	4650.5	23.55	4676.4	23.56	4274.6
		23.57	3707.7	23.56	4649.1	23.56	4685.1	23.57	4288.7
		23.58	3767.1	23.57	4627.8	23.57	4751.8	23.58	4300.5
		23.59	3825.2	23.58	4606.5	23.58	4818.4	23.59	4311.6
		23.6	3833.2	23.59	4608	23.59	4835.1	23.6	4294.4
		23.61	3841.2	23.6	4627.8	23.6	4811.9	23.61	4277.3
		23.62	3835.2	23.61	4647.6	23.61	4788.6	23.62	4277.8
		23.63	3808.2	23.62	4617.1	23.62	4776	23.63	4304.8
		23.64	3781.1	23.63	4582.9	23.63	4764.2	23.64	4331.9
		23.65	3753.8	23.64	4560.4	23.64	4749.8	23.65	4371.9
		23.66	3726.4	23.65	4565	23.65	4729.2	23.66	4415.7
		23.67	3709.7	23.66	4569.5	23.66	4708.6	23.67	4451.1
		23.68	3755.4	23.67	4578.2	23.67	4732.4	23.68	4438.1
		23.69	3801.1	23.68	4588.9	23.68	4777.4	23.69	4425.2
		23.7	3805.9	23.69	4600.1	23.69	4820.7	23.7	4414.4
		23.71	3773.2	23.7	4621.4	23.7	4834.8	23.71	4405.7
		23.72	3740.4	23.71	4642.7	23.71	4848.9	23.72	4396.9
		23.73	3717.6	23.72	4661.3	23.72	4871.3	23.73	4454.7
		23.74	3695.9	23.73	4676.2	23.73	4904.8	23.74	4520.1
		23.75	3687.4	23.74	4691	23.74	4938.3	23.75	4572.8
		23.76	3714.8	23.75	4705.9	23.75	4946.8	23.76	4590.7
		23.77	3742.2	23.76	4720.7	23.76	4949.1	23.77	4608.6
		23.78	3752.5	23.77	4723.1	23.77	4951.9	23.78	4570.2
		23.79	3753.3	23.78	4666	23.78	4956.8	23.79	4500.5
		23.8	3754.4	23.79	4608.9	23.79	4961.8	23.8	4432.6
		23.81	3776.9	23.8	4593.4	23.8	4962.7	23.81	4466.9
		23.82	3799.3	23.81	4612.5	23.81	4960.5	23.82	4501.1
		23.83	3818.7	23.82	4631.5	23.82	4958.2	23.83	4533.2
		23.84	3833.1	23.83	4663.9	23.83	4953.4	23.84	4561.7
		23.85	3847.6	23.84	4697.4	23.84	4948.5	23.85	4590.3
		23.86	3862.9	23.85	4725.8	23.85	4938.1	23.86	4596.7
		23.87	3878.6	23.86	4742.2	23.86	4914.9	23.87	4596.3
		23.88	3888.2	23.87	4758.6	23.87	4891.7	23.88	4595.7
		23.89	3860.8	23.88	4742.1	23.88	4906.9	23.89	4593.4
		23.9	3833.4	23.89	4709.3	23.89	4941.2	23.9	4591.1
		23.91	3810.6	23.9	4677.9	23.9	4972.2	23.91	4592.9
		23.92	3792.3	23.91	4674.8	23.91	4930.3	23.92	4598.6
		23.93	3774.1	23.92	4671.8	23.92	4888.4	23.93	4604.4
		23.94	3789.2	23.93	4658.6	23.93	4850	23.94	4617.2
		23.95	3808.6	23.94	4631.1	23.94	4816.5	23.95	4630.9
		23.96	3812.6	23.95	4603.7	23.95	4783	23.96	4621
		23.97	3772.6	23.96	4624.8	23.96	4807.6	23.97	4544.5
		23.98	3732.6	23.97	4658.7	23.97	4847.6	23.98	4467.9
		23.99	3731.8	23.98	4692.8	23.98	4875.5	23.99	4465.9
		24	3753.5	23.99	4728.3	23.99	4842	24	4506.6
		24.01	3774.8	24	4763.7	24	4808.5	24.01	4546.8
		24.02	3749.3	24.01	4756	24.01	4833.2	24.02	4529.3
		24.03	3723.7	24.02	4711.4	24.02	4907.9	24.03	4511.8
		24.04	3709.2	24.03	4666.9	24.03	4982.5	24.04	4489.3
		24.05	3712.2	24.04	4620.9	24.04	5016.1	24.05	4458.9
		24.06	3715.3	24.05	4574.9	24.05	5045.8	24.06	4428.4
		24.07	3746.5	24.06	4561.5	24.06	5062.2	24.07	4478.3
		24.08	3786.9	24.07	4629.7	24.07	5045.4	24.08	4554.1
		24.09	3815.2	24.08	4697.9	24.08	5028.7	24.09	4612.6
		24.1	3763	24.09	4741.1	24.09	5000.6	24.1	4556.3
		24.11	3710.8	24.1	4771.6	24.1	4966.7	24.11	4499.9
		24.12	3701.5	24.11	4800.9	24.11	4933.6	24.12	4505.1
		24.13	3734.3	24.12	4799	24.12	4923	24.13	4570.5
		24.14	3767	24.13	4797.1	24.13	4912.3	24.14	4636
		24.15	3813.5	24.14	4795.7	24.14	4898.1	24.15	4618.9
		24.16	3861.9	24.15	4794.9	24.15	4878.6	24.16	4590.3
		24.17	3883.4	24.16	4794.2	24.16	4859.2	24.17	4574.8
		24.18	3825.5	24.17	4835.7	24.17	4905.7	24.18	4597.6
		24.19	3767.6	24.18	4889	24.18	4970.4	24.19	4620.5
		24.2	3752.7	24.19	4926	24.19	5027.2	24.2	4628.8
		24.21	3763.3	24.2	4874.5	24.2	5041.3	24.21	4628.4
		24.22	3774	24.21	4823.1	24.21	5055.4	24.22	4628
		24.23	3790	24.22	4792.9	24.22	5026.9	24.23	4652.8
		24.24	3806	24.23	4781.5	24.23	4960.6	24.24	4677.5
		24.25	3806.7	24.24	4770.1	24.24	4894.3	24.25	4713.4
		24.26	3782	24.25	4802.7	24.25	4951.4	24.26	4767.8
		24.27	3757.2	24.26	4840.1	24.26	5021.4	24.27	4822.3
		24.28	3760.1	24.27	4859.9	24.27	5072.7	24.28	4814.3
		24.29	3772.3	24.28	4834.4	24.28	5075.4	24.29	4785.4
		24.3	3787.6	24.29	4808.9	24.29	5078.1	24.3	4758.2
		24.31	3824.9	24.3	4807.7	24.3	5093.4	24.31	4743.3
		24.32	3862.2	24.31	4819.5	24.31	5115.5	24.32	4728.5
		24.33	3856.2	24.32	4831.2	24.32	5136.2	24.33	4760.7
		24.34	3806.4	24.33	4837.6	24.33	5105.7	24.34	4840.6
		24.35	3756.5	24.34	4844.1	24.34	5075.3	24.35	4920.6
		24.36	3759.9	24.35	4834.9	24.35	5082.9	24.36	4960.2
		24.37	3771.4	24.36	4802.1	24.36	5147.6	24.37	4993.7
		24.38	3783.8	24.37	4769.4	24.37	5212.4	24.38	5032.2
		24.39	3799.4	24.38	4788.5	24.38	5199.6	24.39	5086.3
		24.4	3815	24.39	4822.8	24.39	5164.2	24.4	5140.3
		24.41	3821.9	24.4	4856.7	24.4	5137.1	24.41	5143.6
		24.42	3823.5	24.41	4888.7	24.41	5158	24.42	5115.4
		24.43	3825	24.42	4920.7	24.42	5179	24.43	5087.2
		24.44	3803.5	24.43	4932.6	24.43	5180.7	24.44	5102.5
		24.45	3781.8	24.44	4926.1	24.44	5164.7	24.45	5118.1
		24.46	3779.4	24.45	4919.7	24.45	5148.7	24.46	5149.3
		24.47	3810.7	24.46	4907.4	24.46	5178.7	24.47	5207.6
		24.48	3841.9	24.47	4894.5	24.47	5214.1	24.48	5265.8
		24.49	3807.5	24.48	4883.4	24.48	5244.4	24.49	5296.2
		24.5	3750	24.49	4877.3	24.49	5260.8	24.5	5316.8
		24.51	3711.1	24.5	4871.2	24.5	5277.2	24.51	5343.3
		24.52	3817.3	24.51	4915.8	24.51	5311.2	24.52	5416
		24.53	3923.6	24.52	4988.6	24.52	5355	24.53	5488.7
		24.54	3959.2	24.53	5059.1	24.53	5397.6	24.54	5556.1
		24.55	3920.8	24.54	5007.7	24.54	5375.1	24.55	5617.8
		24.56	3882.3	24.55	4956.3	24.55	5352.7	24.56	5679.5
		24.57	3880.3	24.56	4918.6	24.56	5339	24.57	5779.5
		24.58	3884.1	24.57	4902.2	24.57	5339	24.58	5885.8
		24.59	3886.7	24.58	4885.8	24.58	5339	24.59	5978.9
		24.6	3885.6	24.59	4917	24.59	5330.5	24.6	6029.6
		24.61	3884.4	24.6	4962.7	24.6	5319.5	24.61	6080.2
		24.62	3897	24.61	4997.4	24.61	5324.4	24.62	6164.3
		24.63	3918.3	24.62	4964.2	24.62	5427.6	24.63	6269.8
		24.64	3939.6	24.63	4931.1	24.63	5530.8	24.64	6375.3
		24.65	3964.7	24.64	4921.6	24.64	5554	24.65	6382.2
		24.66	3989.9	24.65	4934.6	24.65	5501.5	24.66	6387.6
		24.67	3998.1	24.66	4947.5	24.66	5448.9	24.67	6440.1
		24.68	3976	24.67	4952.7	24.67	5468.3	24.68	6577.6
		24.69	3953.9	24.68	4956.9	24.68	5496.9	24.69	6715.1
		24.7	3978.6	24.69	4974.6	24.69	5518.6	24.7	6805.5
		24.71	4020.5	24.7	5030.6	24.7	5520.9	24.71	6878.6
		24.72	4051.7	24.71	5086.6	24.71	5523.2	24.72	6957.4
		24.73	3991.9	24.72	5112.1	24.72	5514.3	24.73	7084.6
		24.74	3932.1	24.73	5120.1	24.73	5499.1	24.74	7211.8
		24.75	3901.2	24.74	5127.5	24.74	5484.8	24.75	7311
		24.76	3901.6	24.75	5075.3	24.75	5571.6	24.76	7380
		24.77	3901.9	24.76	5023.2	24.76	5658.4	24.77	7448.9
		24.78	3893.6	24.77	5006.2	24.77	5681.9	24.78	7588.3
		24.79	3883.7	24.78	5045.8	24.78	5603.5	24.79	7739.9
		24.8	3894.9	24.79	5085.4	24.79	5525	24.8	7874.9
		24.81	3977.9	24.8	5102.2	24.8	5530.5	24.81	7953.7
		24.82	4060.9	24.81	5111.7	24.81	5562.9	24.82	8032.6
		24.83	4075.5	24.82	5118.9	24.82	5592.7	24.83	8140.2
		24.84	4044.6	24.83	5110.5	24.83	5605.6	24.84	8267
		24.85	4013.8	24.84	5102.1	24.84	5618.6	24.85	8393.8
		24.86	4025.6	24.85	5115.1	24.85	5613.8	24.86	8622.4
		24.87	4038.6	24.86	5149	24.86	5591.8	24.87	8853.5
		24.88	4041.8	24.87	5182.9	24.87	5569.7	24.88	9044.1
		24.89	4027	24.88	5170.6	24.88	5607.8	24.89	9159.1
		24.9	4012.1	24.89	5151.9	24.89	5654.3	24.9	9274.1
		24.91	4016.8	24.9	5125.3	24.9	5694.1	24.91	9483.8
		24.92	4029	24.91	5075	24.91	5714.3	24.92	9729.8
		24.93	4043.8	24.92	5024.8	24.92	5734.5	24.93	9966.9
		24.94	4083	24.93	5062.6	24.93	5777.3	24.94	10121.2
		24.95	4122.2	24.94	5152.8	24.94	5833.7	24.95	10275.4
		24.96	4143	24.95	5243	24.95	5889.9	24.96	10464.9
		24.97	4143	24.96	5254.4	24.96	5811.9	24.97	10694.2
		24.98	4143	24.97	5265.9	24.97	5733.8	24.98	10923.4
		24.99	4193.2	24.98	5269.4	24.98	5717	24.99	11165.5
		25	4252.6	24.99	5259.9	24.99	5802.3	25	11410
		25.01	4280.7	25	5250.4	25	5887.6	25.01	11664.1
		25.02	4196.9	25.01	5271.9	25.01	5944.1	25.02	11952.8
		25.03	4113.1	25.02	5303.9	25.02	5990.9	25.03	12241.4
		25.04	4067	25.03	5330	25.03	6033.8	25.04	12545.2
		25.05	4046.9	25.04	5314	25.04	6048.2	25.05	12859.3
		25.06	4026.7	25.05	5298.1	25.05	6062.7	25.06	13173.5
		25.07	4041.5	25.06	5308.7	25.06	6049.2	25.07	13358.1
		25.08	4057.5	25.07	5346.4	25.07	6007.3	25.08	13538.2
		25.09	4089.5	25.08	5384.1	25.08	5965.4	25.09	13748.8
		25.1	4152.7	25.09	5402.9	25.09	5962.7	25.1	14018.4
		25.11	4216	25.1	5418.9	25.1	5965.7	25.11	14288
		25.12	4222.8	25.11	5434.1	25.11	5963.7	25.12	14587.6
		25.13	4207.2	25.12	5446.6	25.12	5946.2	25.13	14899.1
		25.14	4187.3	25.13	5459.2	25.13	5928.7	25.14	15194.7
		25.15	4122.5	25.14	5485.2	25.14	5961.6	25.15	15327.2
		25.16	4057.8	25.15	5519.5	25.15	6025.5	25.16	15459.8
		25.17	4039.9	25.16	5553.7	25.16	6089.5	25.17	15561.1
		25.18	4076.5	25.17	5515.1	25.17	6066.9	25.18	15626.2
		25.19	4113	25.18	5475.9	25.18	6043.7	25.19	15691.3
		25.2	4168	25.19	5469.7	25.19	6057.5	25.2	15759
		25.21	4226.7	25.2	5520.7	25.2	6135.1	25.21	15827.2
		25.22	4274	25.21	5571.7	25.21	6212.8	25.22	15859.9
		25.23	4279	25.22	5582.7	25.22	6234.7	25.23	15759.8
		25.24	4283.9	25.23	5579.7	25.23	6237	25.24	15659.6
		25.25	4268.2	25.24	5577.8	25.24	6242.1	25.25	15558.2
		25.26	4237.7	25.25	5584.6	25.25	6269.5	25.26	15455.7
		25.27	4207.3	25.26	5591.5	25.26	6297	25.27	15353.3
		25.28	4269.1	25.27	5609.3	25.27	6308	25.28	15204.9
		25.29	4335	25.28	5638.6	25.28	6301.9	25.29	15054.5
		25.3	4388.5	25.29	5668	25.29	6295.8	25.3	14852.7
		25.31	4417	25.3	5700.6	25.3	6281.9	25.31	14547.7
		25.32	4445.6	25.31	5733.7	25.31	6266.6	25.32	14242.7
		25.33	4415.8	25.32	5751.5	25.32	6274.4	25.33	14001.9
		25.34	4361.7	25.33	5719.9	25.33	6356.7	25.34	13787.9
		25.35	4314.5	25.34	5688.3	25.34	6438.9	25.35	13564.1
		25.36	4345.7	25.35	5716.6	25.35	6489.1	25.36	13227.5
		25.37	4376.9	25.36	5783.3	25.36	6518.8	25.37	12890.8
		25.38	4438.3	25.37	5849.9	25.37	6548.5	25.38	12641.1
		25.39	4535.7	25.38	5839.8	25.38	6552.4	25.39	12496.1
		25.4	4633.2	25.39	5828.3	25.39	6555.8	25.4	12351
		25.41	4621.6	25.4	5826.3	25.4	6568.6	25.41	12064
		25.42	4587.4	25.41	5841.2	25.41	6598.3	25.42	11747.6
		25.43	4553.9	25.42	5856	25.42	6628	25.43	11430.2
		25.44	4523.8	25.43	5900.1	25.43	6675.6	25.44	11109.2
		25.45	4493.8	25.44	5955	25.44	6729.6	25.45	10788.2
		25.46	4505.3	25.45	6005.1	25.45	6775.1	25.46	10598.1
		25.47	4547.6	25.46	6015.4	25.46	6747.3	25.47	10504.4
		25.48	4589.9	25.47	6025.7	25.47	6719.5	25.48	10410.7
		25.49	4592.7	25.48	6027	25.48	6722	25.49	10243.6
		25.5	4593.5	25.49	6018.6	25.49	6757.4	25.5	10072.6
		25.51	4603	25.5	6010.2	25.5	6792.8	25.51	9908.3
		25.52	4630.8	25.51	6090.3	25.51	6838.6	25.52	9757.9
		25.53	4658.6	25.52	6185.5	25.52	6886.2	25.53	9607.5
		25.54	4660.6	25.53	6256.1	25.53	6917.9	25.54	9504.9
		25.55	4651.5	25.54	6243.6	25.54	6895.4	25.55	9423
		25.56	4645.2	25.55	6231	25.55	6873	25.56	9339.3
		25.57	4676.5	25.56	6236.1	25.56	6946.5	25.57	9232.3
		25.58	4707.7	25.57	6252.8	25.57	7083.5	25.58	9125.3
		25.59	4739.8	25.58	6269.6	25.58	7220.6	25.59	9034.4
		25.6	4772.9	25.59	6265.9	25.59	7177.6	25.6	8963.6
		25.61	4806	25.6	6261.7	25.6	7130	25.61	8892.8
		25.62	4842.9	25.61	6275.9	25.61	7136.5	25.62	8801.1
		25.63	4880.6	25.62	6324.3	25.62	7243.9	25.63	8704.7
		25.64	4910.5	25.63	6372.6	25.63	7351.3	25.64	8608
		25.65	4907.8	25.64	6431.7	25.64	7335.8	25.65	8509.8
		25.66	4905.2	25.65	6494.9	25.65	7273.4	25.66	8411.5
		25.67	4884.6	25.66	6550.6	25.66	7222.8	25.67	8375.3
		25.68	4850.3	25.67	6536.5	25.67	7282.6	25.68	8386.3
		25.69	4816	25.68	6522.4	25.68	7342.4	25.69	8397.4
		25.7	4883.2	25.69	6516.1	25.69	7393.7	25.7	8340.7
		25.71	4956.7	25.7	6518.4	25.7	7435.6	25.71	8279.7
		25.72	5020.7	25.71	6520.6	25.71	7477.5	25.72	8250.1
		25.73	5064.1	25.72	6605.3	25.72	7505.2	25.73	8288.6
		25.74	5107.5	25.73	6705.1	25.73	7530.4	25.74	8327
		25.75	5129.7	25.74	6793.5	25.74	7554.4	25.75	8282.8
		25.76	5142.2	25.75	6841.5	25.75	7574.6	25.76	8201.4
		25.77	5154.9	25.76	6889.5	25.76	7594.8	25.77	8121
		25.78	5169	25.77	6917.8	25.77	7649.5	25.78	8057
		25.79	5183.1	25.78	6932.7	25.78	7728	25.79	7993
		25.8	5180.7	25.79	6947.5	25.79	7806.4	25.8	7961.2
		25.81	5157.1	25.8	6965.7	25.8	7804.2	25.81	7970.7
		25.82	5133.5	25.81	6984	25.81	7799.3	25.82	7980.2
		25.83	5137.6	25.82	7013.1	25.82	7836.6	25.83	7977.1
		25.84	5148.3	25.83	7063.4	25.83	7955.8	25.84	7971
		25.85	5170.7	25.84	7113.7	25.84	8075	25.85	7963.9
		25.86	5245	25.85	7152	25.85	8128.3	25.86	7952.5
		25.87	5319.2	25.86	7185.5	25.86	8155.4	25.87	7941
		25.88	5330.9	25.87	7215.5	25.87	8185	25.88	7950.9
		25.89	5293.2	25.88	7209.4	25.88	8241.4	25.89	7977.6
		25.9	5255.5	25.89	7203.3	25.89	8297.7	25.9	8004.2
		25.91	5342.5	25.9	7209.2	25.9	8349.9	25.91	7978.6
		25.92	5438.5	25.91	7229	25.91	8397.1	25.92	7949.3
		25.93	5492.2	25.92	7248.8	25.92	8444.3	25.93	7956
		25.94	5450.3	25.93	7275.9	25.93	8415.7	25.94	8043.9
		25.95	5408.4	25.94	7304.5	25.94	8372.3	25.95	8131.9
		25.96	5383.3	25.95	7356.6	25.95	8349.1	25.96	8152.2
		25.97	5366.2	25.96	7497.1	25.96	8401.6	25.97	8140.8
		25.98	5353.1	25.97	7637.6	25.97	8454.2	25.98	8126.9
		25.99	5410.2	25.98	7709.4	25.98	8510.5	25.99	8070.6
		26	5467.4	25.99	7732.2	25.99	8569.5	26	8014.2
		26.01	5531	26	7755.1	26	8628.6	26.01	8003.2
		26.02	5603.4	26.01	7783	26.01	8706.9	26.02	8052.7
		26.03	5675.7	26.02	7811.2	26.02	8786.1	26.03	8102.2
		26.04	5682.1	26.03	7831.6	26.03	8871.2	26.04	8135.2
		26.05	5672.2	26.04	7836.6	26.04	8967.9	26.05	8164.2
		26.06	5670	26.05	7841.5	26.05	9064.6	26.06	8194.4
		26.07	5703.9	26.06	7921.8	26.06	9093	26.07	8230.6
		26.08	5737.8	26.07	8033.4	26.07	9093	26.08	8266.7
		26.09	5762.9	26.08	8141.4	26.08	9098.4	26.09	8253.2
		26.1	5780.7	26.09	8209.2	26.09	9165	26.1	8199.2
		26.11	5798.6	26.1	8277	26.1	9231.6	26.11	8145.1
		26.12	5787.3	26.11	8308.1	26.11	9285.1	26.12	8237.4
		26.13	5773.6	26.12	8295.2	26.12	9322.8	26.13	8341.8
		26.14	5765	26.13	8282.2	26.13	9360.5	26.14	8428.1
		26.15	5768.4	26.14	8295.8	26.14	9406.4	26.15	8471.9
		26.16	5771.9	26.15	8314.8	26.15	9454	26.16	8515.6
		26.17	5848	26.16	8349.1	26.16	9516	26.17	8528.2
		26.18	5959.6	26.17	8443.5	26.17	9634.8	26.18	8525.5
		26.19	6067.8	26.18	8538	26.18	9753.6	26.19	8522
		26.2	6106.6	26.19	8602.1	26.19	9760.6	26.2	8500.3
		26.21	6145.5	26.2	8644	26.2	9685.2	26.21	8478.6
		26.22	6176.2	26.21	8685.9	26.21	9609.8	26.22	8503.1
		26.23	6195.6	26.22	8826.9	26.22	9755.4	26.23	8591.5
		26.24	6215	26.23	8973.2	26.23	9912.7	26.24	8679.8
		26.25	6270.1	26.24	9077.6	26.24	10053.1	26.25	8659.9
		26.26	6334.5	26.25	9094.7	26.25	10158.2	26.26	8611.9
		26.27	6386.7	26.26	9111.8	26.26	10263.3	26.27	8580.7
		26.28	6378.7	26.27	9131.1	26.27	10270	26.28	8632.5
		26.29	6370.7	26.28	9151.3	26.28	10234.2	26.29	8684.3
		26.3	6401.7	26.29	9174.9	26.29	10209.1	26.3	8706.6
		26.31	6465.6	26.3	9243.5	26.3	10321.4	26.31	8703.9
		26.32	6529.6	26.31	9312	26.31	10433.8	26.32	8701.2
		26.33	6551.4	26.32	9392.4	26.32	10528.6	26.33	8716
		26.34	6569.3	26.33	9487.6	26.33	10601.7	26.34	8732.4
		26.35	6605.7	26.34	9582.8	26.34	10674.8	26.35	8744.6
		26.36	6687.6	26.35	9645.3	26.35	10755.7	26.36	8746.5
		26.37	6769.5	26.36	9700.5	26.36	10838.4	26.37	8748.4
		26.38	6816	26.37	9759.8	26.37	10907	26.38	8800.3
		26.39	6844.5	26.38	9835.9	26.38	10917.3	26.39	8877.6
		26.4	6874.9	26.39	9912.1	26.39	10927.6	26.4	8955.2
		26.41	6953	26.4	10012.7	26.4	11010.7	26.41	9041.3
		26.42	7031.1	26.41	10131.9	26.41	11149.3	26.42	9127.4
		26.43	7109.1	26.42	10251	26.42	11287.9	26.43	9165.6
		26.44	7187.2	26.43	10297.4	26.43	11376.7	26.44	9135.5
		26.45	7265.3	26.44	10339.3	26.44	11462.4	26.45	9105.4
		26.46	7281.4	26.45	10396.6	26.45	11533.5	26.46	9158.8
		26.47	7280.6	26.46	10487.2	26.46	11573.1	26.47	9235
		26.48	7291.8	26.47	10577.9	26.47	11612.7	26.48	9306.5
		26.49	7366.1	26.48	10661.1	26.48	11659.1	26.49	9353.3
		26.5	7440.4	26.49	10741.1	26.49	11708.6	26.5	9400.1
		26.51	7480.9	26.5	10825.9	26.5	11761.4	26.51	9428.7
		26.52	7491.9	26.51	10982.4	26.51	11862.7	26.52	9441.3
		26.53	7503	26.52	11139	26.52	11964	26.53	9453.8
		26.54	7581.7	26.53	11298.1	26.53	12076.3	26.54	9502.7
		26.55	7667.4	26.54	11460.7	26.54	12202.7	26.55	9555.2
		26.56	7729.8	26.55	11623.3	26.55	12329.2	26.56	9602.9
		26.57	7732.4	26.56	11690.1	26.56	12432.1	26.57	9637.9
		26.58	7735.1	26.57	11734.7	26.57	12529.6	26.58	9672.9
		26.59	7783.4	26.58	11791.1	26.58	12618	26.59	9691
		26.6	7855.8	26.59	11899.6	26.59	12666.8	26.6	9700.1
		26.61	7930.5	26.6	12008.2	26.6	12715.5	26.61	9712.3
		26.62	8084	26.61	12069.2	26.61	12771.7	26.62	9825.4
		26.63	8237.4	26.62	12092.8	26.62	12833.8	26.63	9938.5
		26.64	8358.9	26.63	12116.4	26.63	12895.9	26.64	10043.5
		26.65	8433.2	26.64	12255.2	26.64	12997.4	26.65	10136.4
		26.66	8507.5	26.65	12402.2	26.65	13101.7	26.66	10229.3
		26.67	8513.6	26.66	12540.6	26.66	13225.8	26.67	10337
		26.68	8500.3	26.67	12659.8	26.67	13394.5	26.68	10449
		26.69	8525.5	26.68	12779	26.68	13563.2	26.69	10551.8
		26.7	8766.9	26.69	12853.1	26.69	13680	26.7	10603.2
		26.71	9008.3	26.7	12906	26.7	13772.6	26.71	10654.6
		26.72	9113.8	26.71	12966.2	26.71	13863.6	26.72	10716.2
		26.73	9096.3	26.72	13151.3	26.72	13929.5	26.73	10787
		26.74	9078.8	26.73	13336.3	26.73	13995.4	26.74	10857.8
		26.75	9181.4	26.74	13521.1	26.74	14075.8	26.75	10979
		26.76	9297.6	26.75	13705.4	26.75	14175.6	26.76	11105.8
		26.77	9390.8	26.76	13889.7	26.76	14275.3	26.77	11237
		26.78	9423.2	26.77	13998.5	26.77	14376	26.78	11379.8
		26.79	9455.6	26.78	14088.7	26.78	14476.9	26.79	11522.6
		26.8	9511.8	26.79	14180.8	26.79	14576.4	26.8	11611.7
		26.81	9581.1	26.8	14281.8	26.8	14669.3	26.81	11671.5
		26.82	9651.3	26.81	14382.7	26.81	14762.3	26.82	11732.2
		26.83	9761.7	26.82	14542.5	26.82	14862.5	26.83	11837.7
		26.84	9872.2	26.83	14750.4	26.83	14968.8	26.84	11943.2
		26.85	9976.3	26.84	14958.4	26.84	15075	26.85	12063.1
		26.86	10070.7	26.85	15002.5	26.85	15164	26.86	12205.1
		26.87	10165.2	26.86	15033.4	26.86	15251.6	26.87	12347.1
		26.88	10285.9	26.87	15126.1	26.87	15326.6	26.88	12446.7
		26.89	10414.6	26.88	15364.1	26.88	15372.3	26.89	12533.6
		26.9	10549	26.89	15602.1	26.89	15418	26.9	12635.8
		26.91	10716.9	26.9	15757.1	26.9	15526.5	26.91	12830.3
		26.92	10884.8	26.91	15871.7	26.91	15665.5	26.92	13024.9
		26.93	10999.4	26.92	15992.6	26.92	15808.3	26.93	13202.2
		26.94	11064.2	26.93	16242	26.93	16029.6	26.94	13363.3
		26.95	11128.9	26.94	16491.5	26.94	16250.8	26.95	13524.4
		26.96	11201.4	26.95	16683.9	26.95	16356.3	26.96	13653.9
		26.97	11274.9	26.96	16797.7	26.96	16302.2	26.97	13779.6
		26.98	11378.7	26.97	16911.6	26.97	16248.1	26.98	13909.4
		26.99	11566.4	26.98	17078.7	26.98	16308.4	26.99	14050.6
		27	11754.1	26.99	17259.6	26.99	16398.3	27	14191.9
		27.01	11892.5	27	17435.5	27	16523	27.01	14340
		27.02	12002.9	27.01	17587.1	27.01	16819.6	27.02	14491.9
		27.03	12113.3	27.02	17738.6	27.02	17116.2	27.03	14645
		27.04	12219.6	27.03	17894.5	27.03	17221.4	27.04	14884.1
		27.05	12325.8	27.04	18054.1	27.04	17165.1	27.05	15123.2
		27.06	12439.3	27.05	18213.6	27.05	17108.7	27.06	15319.7
		27.07	12564.2	27.06	18367.3	27.06	17186.3	27.07	15448.4
		27.08	12689.1	27.07	18520.4	27.07	17276.2	27.08	15577.1
		27.09	12810.8	27.08	18701.5	27.08	17373.9	27.09	15640.7
		27.1	12931.5	27.09	18951.3	27.09	17490.8	27.1	15683.7
		27.11	13044.1	27.1	19201.1	27.1	17607.7	27.11	15742.2
		27.12	13104.7	27.11	19393.8	27.11	17667	27.12	15900.2
		27.13	13165.2	27.12	19557.5	27.12	17697.1	27.13	16058.3
		27.14	13284.6	27.13	19716.4	27.13	17736.4	27.14	16101.6
		27.15	13460.9	27.14	19752.6	27.14	18008.3	27.15	16033.8
		27.16	13637.2	27.15	19788.7	27.15	18280.1	27.16	15966
		27.17	13763.8	27.16	19901.8	27.16	18421.3	27.17	16055.4
		27.18	13883.8	27.17	20124.6	27.17	18376	27.18	16165.8
		27.19	14011	27.18	20347.3	27.18	18330.7	27.19	16223.4
		27.2	14159.5	27.19	20490.8	27.19	18393.1	27.2	16127.5
		27.21	14308	27.2	20612.6	27.2	18484.9	27.21	16031.5
		27.22	14442.2	27.21	20747.9	27.21	18569.6	27.22	16049.3
		27.23	14567.8	27.22	20953.5	27.22	18616.8	27.23	16133.8
		27.24	14693.7	27.23	21159.2	27.23	18664	27.24	16217.3
		27.25	14876.9	27.24	21330.8	27.24	18681.7	27.25	16028.4
		27.26	15060	27.25	21472.9	27.25	18673.7	27.26	15839.5
		27.27	15208.1	27.26	21614.9	27.26	18665.7	27.27	15669.9
		27.28	15298.4	27.27	21675.4	27.27	18732.4	27.28	15532.1
		27.29	15388.6	27.28	21727.5	27.28	18806.7	27.29	15394.2
		27.3	15418.2	27.29	21803.3	27.29	18878.6	27.3	15330.5
		27.31	15427.7	27.3	21939.3	27.3	18944.4	27.31	15291.3
		27.32	15462.9	27.31	22075.2	27.31	19010.3	27.32	15235.7
		27.33	15676.9	27.32	22136.2	27.32	19070.5	27.33	15066.2
		27.34	15890.9	27.33	22157.9	27.33	19127.6	27.34	14896.8
		27.35	16024.4	27.34	22183.5	27.34	19182.1	27.35	14733.8
		27.36	16077.4	27.35	22336.6	27.35	19150.8	27.36	14577.3
		27.37	16130.3	27.36	22489.7	27.36	19119.6	27.37	14420.8
		27.38	16285.7	27.37	22627.3	27.37	19109.6	27.38	14330.8
		27.39	16455.9	27.38	22741.9	27.38	19130.9	27.39	14250.5
		27.4	16589	27.39	22856.5	27.39	19152.3	27.4	14157.4
		27.41	16609.2	27.4	22903.6	27.4	19167.4	27.41	14025.6
		27.42	16629.4	27.41	22931.4	27.41	19180.7	27.42	13893.9
		27.43	16674.4	27.42	22954.6	27.42	19202.2	27.43	13778.9
		27.44	16734.6	27.43	22951.9	27.43	19269.2	27.44	13674.2
		27.45	16794.7	27.44	22949.3	27.44	19336.2	27.45	13569.5
		27.46	16857.2	27.45	23016.6	27.45	19312	27.46	13505.3
		27.47	16919.6	27.46	23147.2	27.46	19205.4	27.47	13441.3
		27.48	17003.9	27.47	23277.9	27.47	19098.7	27.48	13340.4
		27.49	17125.3	27.48	23307.1	27.48	19093.5	27.49	13176.2
		27.5	17246.8	27.49	23325	27.49	19099.6	27.5	13012.1
		27.51	17219.7	27.5	23327.2	27.5	19090.5	27.51	12939.1
		27.52	17141.2	27.51	23287.6	27.51	19041	27.52	12897.6
		27.53	17075.7	27.52	23248	27.52	18991.5	27.53	12849.9
		27.54	17106.9	27.53	23247.3	27.53	18900.8	27.54	12755.5
		27.55	17138.1	27.54	23267.9	27.54	18787.7	27.55	12661
		27.56	17195.9	27.55	23285.4	27.55	18676.8	27.56	12562.1
		27.57	17281.2	27.56	23164.3	27.56	18669.2	27.57	12458.5
		27.58	17366.5	27.57	23043.2	27.57	18661.6	27.58	12355
		27.59	17274.2	27.58	22986.6	27.58	18622.2	27.59	12234.9
		27.6	17154.3	27.59	23028.4	27.59	18534.3	27.6	12112.3
		27.61	17074.7	27.6	23070.3	27.6	18446.3	27.61	12000.8
		27.62	17123.9	27.61	22953.2	27.61	18264.6	27.62	11924.6
		27.63	17173	27.62	22788.3	27.62	18054.8	27.63	11848.5
		27.64	17195	27.63	22640	27.63	17881.2	27.64	11735
		27.65	17200	27.64	22590.8	27.64	17924.2	27.65	11597.9
		27.66	17204.9	27.65	22541.7	27.65	17967.2	27.66	11460.8
		27.67	17087.4	27.66	22413.1	27.66	17883.7	27.67	11406
		27.68	16968.2	27.67	22210.1	27.67	17681.8	27.68	11352.3
		27.69	16820.3	27.68	22007.1	27.68	17480	27.69	11278.1
		27.7	16621.5	27.69	21796.4	27.69	17404.1	27.7	11167.7
		27.71	16422.7	27.7	21584.6	27.7	17343.5	27.71	11057.3
		27.72	16284.9	27.71	21371.7	27.71	17220.4	27.72	10971.2
		27.73	16169.2	27.72	21155.4	27.72	16923.8	27.73	10893.9
		27.74	16048.5	27.73	20939.1	27.73	16627.1	27.74	10807.4
		27.75	15887.4	27.74	20851.3	27.74	16591.8	27.75	10646
		27.76	15726.3	27.75	20836	27.75	16704.1	27.76	10484.5
		27.77	15616.2	27.76	20816.5	27.76	16811.8	27.77	10329.5
		27.78	15560.6	27.77	20465.4	27.77	16563.9	27.78	10181.4
		27.79	15505	27.78	20114.3	27.78	16316	27.79	10033.2
		27.8	15293.4	27.79	19808.9	27.79	16107.9	27.8	9935
		27.81	15055.8	27.8	19575.8	27.8	15962.8	27.81	9845.1
		27.82	14849.8	27.81	19342.8	27.81	15817.7	27.82	9756.6
		27.83	14749.3	27.82	19165.6	27.82	15649.8	27.83	9672.4
		27.84	14648.7	27.83	19006.1	27.83	15474.6	27.84	9588.3
		27.85	14444.2	27.84	18822.5	27.84	15307.8	27.85	9436.4
		27.86	14171.5	27.85	18484.3	27.85	15195.1	27.86	9240.3
		27.87	13898.8	27.86	18146.2	27.86	15082.4	27.87	9044.2
		27.88	13709.7	27.87	17899.1	27.87	14932.7	27.88	9015
		27.89	13522.3	27.88	17739.9	27.88	14747.2	27.89	8989.5
		27.9	13329.5	27.89	17580.7	27.89	14561.8	27.9	8931.5
		27.91	13126.5	27.9	17365.4	27.9	14429.1	27.91	8813.9
		27.92	12923.5	27.91	17142.6	27.91	14303.4	27.92	8696.2
		27.93	12738.3	27.92	16939.8	27.92	14174	27.93	8599.5
		27.94	12559.7	27.93	16794.7	27.93	14033.5	27.94	8510.8
		27.95	12371.7	27.94	16649.6	27.94	13892.9	27.95	8426.4
		27.96	12099.8	27.95	16456.5	27.95	13728.9	27.96	8380.3
		27.97	11827.9	27.96	16235.3	27.96	13551.1	27.97	8334.2
		27.98	11612.9	27.97	16013.7	27.97	13373.7	27.98	8259.1
		27.99	11461	27.98	15722.8	27.98	13312	27.99	8151.7
		28	11309.1	27.99	15431.9	27.99	13250.4	28	8044.3
		28.01	11107	28	15169.2	28	13159.3	28.01	7973.4
		28.02	10896.1	28.01	14952.9	28.01	13019.9	28.02	7909.1
		28.03	10702.5	28.02	14736.6	28.02	12880.5	28.03	7848
		28.04	10569.6	28.03	14530.6	28.03	12767.5	28.04	7798.5
		28.05	10436.7	28.04	14328	28.04	12663.2	28.05	7749
		28.06	10281.8	28.05	14122.1	28.05	12547.4	28.06	7697.4
		28.07	10111.9	28.06	13893.3	28.06	12352.4	28.07	7644.5
		28.08	9942.1	28.07	13664.4	28.07	12157.5	28.08	7591.6
		28.09	9746	28.08	13401.6	28.08	12019.4	28.09	7513.5
		28.1	9549.1	28.09	13105	28.09	11938.3	28.1	7434.7
		28.11	9361.3	28.1	12808.4	28.1	11857.2	28.11	7369.2
		28.12	9190.7	28.11	12678.1	28.11	11764.1	28.12	7329.3
		28.13	9020.1	28.12	12571.9	28.12	11669.3	28.13	7289.3
		28.14	8849	28.13	12428.4	28.13	11566.4	28.14	7242.2
		28.15	8677.6	28.14	12172.2	28.14	11438.8	28.15	7192.3
		28.16	8508.9	28.15	11915.9	28.15	11311.2	28.16	7146.4
		28.17	8366.1	28.16	11715.5	28.16	11123.3	28.17	7140.3
		28.18	8223.3	28.17	11549.1	28.17	10898.6	28.18	7134.3
		28.19	8117.6	28.18	11382.7	28.18	10673.9	28.19	7086.3
		28.2	8054.3	28.19	11264.4	28.19	10633.6	28.2	6990.3
		28.21	7991.1	28.2	11146.4	28.2	10594	28.21	6894.4
		28.22	7876.4	28.21	11019.5	28.21	10508.7	28.22	6839.3
		28.23	7751.9	28.22	10877.4	28.22	10345.7	28.23	6792.1
		28.24	7614.6	28.23	10735.4	28.23	10182.8	28.24	6747.3
		28.25	7430.3	28.24	10602.4	28.24	10075.9	28.25	6711.6
		28.26	7246	28.25	10472.6	28.25	9988.3	28.26	6675.8
		28.27	7161.7	28.26	10338.1	28.26	9912.3	28.27	6595.4
		28.28	7147.6	28.27	10169.5	28.27	9923.8	28.28	6483.9
		28.29	7133.5	28.28	10000.8	28.28	9935.2	28.29	6372.3
		28.3	7008.5	28.29	9858.8	28.29	9903.9	28.3	6407.5
		28.31	6879	28.3	9744.6	28.3	9828.5	28.31	6448.7
		28.32	6753.8	28.31	9630.4	28.31	9753.1	28.32	6461.4
		28.33	6636.9	28.32	9551.7	28.32	9593	28.33	6418
		28.34	6520	28.33	9478.6	28.33	9419.8	28.34	6374.6
		28.35	6460.9	28.34	9387	28.34	9274.5	28.35	6381.7
		28.36	6425.5	28.35	9236.6	28.35	9218.1	28.36	6409.5
		28.37	6387.2	28.36	9086.1	28.36	9161.8	28.37	6431.9
		28.38	6317.9	28.37	8999.5	28.37	9086.7	28.38	6395.4
		28.39	6248.6	28.38	8953	28.38	8999.9	28.39	6358.8
		28.4	6175.1	28.39	8906.6	28.39	8913.1	28.4	6312.9
		28.41	6096.7	28.4	8790.9	28.4	8818.7	28.41	6255.8
		28.42	6018.2	28.41	8674.4	28.41	8724.3	28.42	6198.6
		28.43	5953.1	28.42	8570.8	28.42	8658.2	28.43	6170
		28.44	5890.6	28.43	8490.1	28.43	8642.2	28.44	6147.2
		28.45	5821.2	28.44	8409.4	28.44	8626.2	28.45	6129.7
		28.46	5724.9	28.45	8279.9	28.45	8546.7	28.46	6133.1
		28.47	5628.5	28.46	8132.9	28.46	8444.2	28.47	6136.6
		28.48	5584.3	28.47	7998.5	28.47	8345.3	28.48	6132.7
		28.49	5577.8	28.48	7966.9	28.48	8274.9	28.49	6123.6
		28.5	5571.3	28.49	7935.3	28.49	8204.4	28.5	6114.4
		28.51	5575.7	28.5	7908	28.5	8110.8	28.51	6045.4
		28.52	5580.7	28.51	7885.1	28.51	7992.3	28.52	5973.4
		28.53	5561.3	28.52	7862.3	28.52	7873.9	28.53	5924.5
		28.54	5492	28.53	7729.7	28.53	7834.2	28.54	5923
		28.55	5422.7	28.54	7579	28.54	7807.5	28.55	5921.5
		28.56	5345.4	28.55	7452.2	28.55	7797.3	28.56	5902.6
		28.57	5264.7	28.56	7405.3	28.56	7841.8	28.57	5876.3
		28.58	5189	28.57	7358.5	28.57	7886.4	28.58	5848.3
		28.59	5176.1	28.58	7327.8	28.58	7835.6	28.59	5799.6
		28.6	5163.1	28.59	7307.6	28.59	7722.5	28.6	5750.9
		28.61	5141	28.6	7287.4	28.6	7609.4	28.61	5727.4
		28.62	5107.4	28.61	7179.3	28.61	7567.5	28.62	5735
		28.63	5073.9	28.62	7069.2	28.62	7527.1	28.63	5742.7
		28.64	5089.6	28.63	6978.5	28.63	7477.5	28.64	5715.8
		28.65	5115.9	28.64	6923.3	28.64	7410.8	28.65	5681.5
		28.66	5122.2	28.65	6868.1	28.65	7344.2	28.66	5654.4
		28.67	5047.2	28.66	6829.5	28.66	7293.6	28.67	5656.7
		28.68	4972.2	28.67	6797.1	28.67	7249.1	28.68	5659
		28.69	4938.9	28.68	6767	28.68	7196.2	28.69	5602.6
		28.7	4937	28.69	6757.1	28.69	7069.4	28.7	5502.1
		28.71	4935.1	28.7	6747.2	28.7	6942.6	28.71	5401.6
		28.72	4867	28.71	6737.1	28.71	6876.2	28.72	5396.7
		28.73	4795	28.72	6726.8	28.72	6876.6	28.73	5397.5
		28.74	4730.2	28.73	6716.6	28.73	6876.9	28.74	5383.9
		28.75	4680.7	28.74	6665.2	28.74	6860.2	28.75	5339.8
		28.76	4631.2	28.75	6606.6	28.75	6840.4	28.76	5295.6
		28.77	4615.7	28.76	6547.4	28.76	6819.7	28.77	5272
		28.78	4615.4	28.77	6486	28.77	6796.1	28.78	5257.5
		28.79	4612.7	28.78	6424.7	28.78	6772.5	28.79	5241.1
		28.8	4578.4	28.79	6397	28.79	6758.2	28.8	5197.3
		28.81	4544.2	28.8	6392.1	28.8	6750.2	28.81	5153.5
		28.82	4524.7	28.81	6387.1	28.81	6742.2	28.82	5105.5
		28.83	4523.9	28.82	6300.2	28.82	6674.4	28.83	5052.2
		28.84	4523.1	28.83	6210.7	28.83	6604.7	28.84	4998.9
		28.85	4470.9	28.84	6130.4	28.84	6540	28.85	4938.4
		28.86	4406.9	28.85	6067.5	28.85	6484.8	28.86	4876.4
		28.87	4356.5	28.86	6004.7	28.86	6429.5	28.87	4816.6
		28.88	4364.5	28.87	5955.3	28.87	6373.2	28.88	4766.7
		28.89	4372.5	28.88	5911.1	28.88	6316.5	28.89	4716.8
		28.9	4349.4	28.89	5871.4	28.89	6265.8	28.9	4677.7
		28.91	4302.2	28.9	5876	28.9	6275	28.91	4646.8
		28.92	4255	28.91	5880.6	28.91	6284.1	28.92	4616
		28.93	4244.2	28.92	5899.7	28.92	6287.2	28.93	4636.1
		28.94	4235.8	28.93	5935.5	28.93	6283.4	28.94	4659.7
		28.95	4232	28.94	5971.3	28.94	6279.6	28.95	4674.6
		28.96	4238.5	28.95	5915.6	28.95	6200.9	28.96	4670
		28.97	4245	28.96	5842.5	28.96	6108	28.97	4665.4
		28.98	4226.4	28.97	5778.6	28.97	6039.2	28.98	4674.2
		28.99	4196.3	28.98	5748.5	28.98	6059	28.99	4689
		29	4170.7	28.99	5718.4	28.99	6078.8	29	4700.1
		29.01	4216.4	29	5708.5	29	6066.4	29.01	4649.4
		29.02	4262	29.01	5712.7	29.01	6031.4	29.02	4598.8
		29.03	4238.6	29.02	5716.8	29.02	5996.3	29.03	4543.7
		29.04	4124.4	29.03	5659.1	29.03	5985.1	29.04	4482.7
		29.05	4010.2	29.04	5598.9	29.04	5974.8	29.05	4421.8
		29.06	3978.2	29.05	5556.1	29.05	5946.8	29.06	4355.4
		29.07	3966	29.06	5547.3	29.06	5883.5	29.07	4287.6
		29.08	3958.5	29.07	5538.5	29.07	5820.3	29.08	4240.8
		29.09	3972.6	29.08	5508.2	29.08	5765.8	29.09	4289.5
		29.1	3986.7	29.09	5468.9	29.09	5714.7	29.1	4338.3
		29.11	3987.5	29.1	5427	29.1	5667.3	29.11	4349.9
		29.12	3977.6	29.11	5355.8	29.11	5659.3	29.12	4331.6
		29.13	3967.7	29.12	5284.6	29.12	5651.3	29.13	4313.3
		29.14	3956	29.13	5249.1	29.13	5621.5	29.14	4323
		29.15	3944.2	29.14	5256	29.14	5565.9	29.15	4334.8
		29.16	3922.9	29.15	5262.8	29.15	5510.4	29.16	4345.5
		29.17	3879.5	29.16	5277.9	29.16	5470.3	29.17	4353.9
		29.18	3836.1	29.17	5294.7	29.17	5433.3	29.18	4362.3
		29.19	3859.6	29.18	5304.6	29.18	5415.8	29.19	4342.9
		29.2	3915.2	29.19	5288.3	29.19	5473.3	29.2	4310.1
		29.21	3965.1	29.2	5271.9	29.2	5530.8	29.21	4279.5
		29.22	3907.2	29.21	5251.5	29.21	5542.4	29.22	4290.2
		29.23	3849.4	29.22	5228.3	29.22	5520.7	29.23	4300.9
		29.24	3825.4	29.23	5205.1	29.23	5499	29.24	4281.2
		29.25	3847.4	29.24	5135.4	29.24	5484.2	29.25	4220.3
		29.26	3869.5	29.25	5063.4	29.25	5469.7	29.26	4159.3
		29.27	3833.9	29.26	5022.2	29.26	5434.9	29.27	4129.4
		29.28	3783.6	29.27	5044.3	29.27	5358.4	29.28	4107.3
		29.29	3737.7	29.28	5066.4	29.28	5281.8	29.29	4085.9
		29.3	3712.6	29.29	5061.5	29.29	5252.3	29.3	4067.6
		29.31	3687.4	29.3	5045.1	29.3	5242.8	29.31	4049.3
		29.32	3673.3	29.31	5028.9	29.31	5232.4	29.32	4040
		29.33	3668.3	29.32	5014.8	29.32	5210.7	29.33	4038.1
		29.34	3663.4	29.33	5000.8	29.33	5189	29.34	4036.2
		29.35	3709.9	29.34	5003.3	29.34	5170.5	29.35	4032.5
		29.36	3760.9	29.35	5026.1	29.35	5156	29.36	4028.7
		29.37	3769.7	29.36	5049	29.36	5141.6	29.37	4024.5
		29.38	3676.8	29.37	5028.5	29.37	5108.9	29.38	4019.6
		29.39	3583.9	29.38	4998.8	29.38	5072.3	29.39	4014.6
		29.4	3566	29.39	4969.3	29.39	5039.9	29.4	3991.4
		29.41	3585.4	29.4	4940.4	29.4	5024.3	29.41	3959
		29.42	3605.3	29.41	4911.4	29.41	5008.7	29.42	3930.2
		29.43	3638.1	29.42	4893.8	29.42	4985	29.43	3983.1
		29.44	3670.8	29.43	4884.6	29.43	4955.3	29.44	4036
		29.45	3670.1	29.44	4875.5	29.44	4925.6	29.45	4072.7
		29.46	3622.1	29.45	4791.1	29.45	4868.9	29.46	4086.4
		29.47	3574.1	29.46	4702.4	29.46	4810.7	29.47	4100.1
		29.48	3565.5	29.47	4644.1	29.47	4781.1	29.48	4072.3
		29.49	3567.4	29.48	4650.5	29.48	4812.7	29.49	4033.5
		29.5	3565.8	29.49	4657	29.49	4844.3	29.5	4005.2
		29.51	3546.4	29.5	4663.5	29.5	4879.6	29.51	4030.7
		29.52	3527	29.51	4670	29.51	4916.5	29.52	4056.2
		29.53	3493.1	29.52	4674.9	29.52	4948.2	29.53	4053.1
		29.54	3446.6	29.53	4658.1	29.53	4905.9	29.54	4025.3
		29.55	3400.1	29.54	4641.4	29.54	4863.6	29.55	3997.5
		29.56	3411.3	29.55	4640.7	29.55	4854.1	29.56	3971.8
		29.57	3428	29.56	4660.5	29.56	4886.1	29.57	3946.2
		29.58	3458.2	29.57	4680.3	29.57	4918.1	29.58	3924.9
		29.59	3522.2	29.58	4663.2	29.58	4908.2	29.59	3913.8
		29.6	3586.2	29.59	4637.7	29.59	4888.8	29.6	3902.8
		29.61	3585.4	29.6	4611.2	29.6	4861.1	29.61	3882.2
		29.62	3551.1	29.61	4580.3	29.61	4797.9	29.62	3856.7
		29.63	3516.6	29.62	4549.5	29.62	4734.6	29.63	3833.6
		29.64	3472.8	29.63	4540.5	29.63	4702.9	29.64	3881.2
		29.65	3429	29.64	4548.5	29.64	4695.7	29.65	3928.8
		29.66	3393.6	29.65	4556.5	29.65	4688.5	29.66	3949.1
		29.67	3370.3	29.66	4543.1	29.66	4699.4	29.67	3929.7
		29.68	3347.1	29.67	4528.2	29.67	4711.6	29.68	3910.3
		29.69	3342.9	29.68	4528.8	29.68	4701.5	29.69	3899.5
		29.7	3344	29.69	4563.4	29.69	4642.1	29.7	3891.1
		29.71	3343.8	29.7	4598.1	29.7	4582.7	29.71	3883.6
		29.72	3336.2	29.71	4584.5	29.71	4592.9	29.72	3880.9
		29.73	3328.6	29.72	4548.7	29.72	4635.2	29.73	3878.3
		29.74	3322.4	29.73	4512.3	29.73	4674	29.74	3880.6
		29.75	3317.4	29.74	4467	29.74	4656.1	29.75	3887.5
		29.76	3312.5	29.75	4421.7	29.75	4638.2	29.76	3894.3
		29.77	3309.9	29.76	4390.2	29.76	4605.4	29.77	3935.6
		29.78	3307.7	29.77	4376.9	29.77	4553.3	29.78	3980.5
		29.79	3309.1	29.78	4363.6	29.78	4501.1	29.79	4003
		29.8	3320.1	29.79	4386.8	29.79	4455.1	29.8	3966.8
		29.81	3331.1	29.8	4418.8	29.8	4410.5	29.81	3930.6
		29.82	3341.7	29.81	4441.7	29.81	4374.5	29.82	3926.4
		29.83	3352	29.82	4423.4	29.82	4377.1	29.83	3939.4
		29.84	3362.8	29.83	4405.1	29.83	4379.8	29.84	3951.9
		29.85	3396.3	29.84	4378	29.84	4401.7	29.85	3945.8
		29.86	3429.8	29.85	4343.7	29.85	4439	29.86	3939.7
		29.87	3431.6	29.86	4309.5	29.86	4476.3	29.87	3930.4
		29.88	3385.6	29.87	4300.6	29.87	4458.5	29.88	3916.3
		29.89	3339.5	29.88	4293.8	29.88	4436.4	29.89	3902.2
		29.9	3321.6	29.89	4288.9	29.89	4410.3	29.9	3927.8
		29.91	3312.1	29.9	4288.5	29.9	4374.9	29.91	3965.1
		29.92	3301.6	29.91	4288.1	29.91	4339.5	29.92	4002.8
		29.93	3284.8	29.92	4255	29.92	4337.8	29.93	4042.8
		29.94	3268	29.93	4206.3	29.93	4352.3	29.94	4082.8
		29.95	3250.3	29.94	4159.2	29.94	4363.7	29.95	4107.5
		29.96	3231.6	29.95	4144	29.95	4316.8	29.96	4118.2
		29.97	3213	29.96	4128.8	29.96	4270	29.97	4128.9
		29.98	3201.1	29.97	4126.3	29.97	4245.3	29.98	4125.6
[truncated: 1,502 more rows]

## Sheet: Figure1c
Figure1c
C 1s-XPS		CN650		CN600		CN525		CN500
		Binding Energy (eV)	Intensity (arb.units)	Binding Energy (eV)	Intensity (arb.units)	Binding Energy (eV)	Intensity (arb.units)	Binding Energy (eV)	Intensity (arb.units)
		293	0.05949	293.05	0.06153	293	0.06271	293.15	0.05721
		292.95	0.05993	293	0.05934	292.95	0.06307	293.1	0.05674
		292.9	0.06165	292.95	0.05858	292.9	0.06325	293.05	0.05339
		292.85	0.05868	292.9	0.05837	292.85	0.06271	293	0.05224
		292.8	0.05913	292.85	0.05805	292.8	0.06307	292.95	0.05273
		292.75	0.05603	292.8	0.05792	292.75	0.05834	292.9	0.05136
		292.7	0.05604	292.75	0.05728	292.7	0.05676	292.85	0.04832
		292.65	0.05357	292.7	0.05308	292.65	0.05454	292.8	0.04964
		292.6	0.05318	292.65	0.05406	292.6	0.05306	292.75	0.04588
		292.55	0.05201	292.6	0.05237	292.55	0.05149	292.7	0.04436
		292.5	0.04871	292.55	0.04932	292.5	0.04983	292.65	0.0447
		292.45	0.0463	292.5	0.04794	292.45	0.04982	292.6	0.04358
		292.4	0.04715	292.45	0.04807	292.4	0.04966	292.55	0.04226
		292.35	0.04534	292.4	0.04437	292.35	0.04808	292.5	0.03999
		292.3	0.0438	292.35	0.04475	292.3	0.04497	292.45	0.03721
		292.25	0.04293	292.3	0.04118	292.25	0.04481	292.4	0.03878
		292.2	0.04195	292.25	0.04281	292.2	0.04572	292.35	0.03684
		292.15	0.0394	292.2	0.0411	292.15	0.04326	292.3	0.03449
		292.1	0.03731	292.15	0.03904	292.1	0.04185	292.25	0.03473
		292.05	0.03434	292.1	0.03719	292.05	0.03929	292.2	0.03434
		292	0.03504	292.05	0.0373	292	0.03906	292.15	0.03133
		291.95	0.0327	292	0.03543	291.95	0.03683	292.1	0.0322
		291.9	0.03247	291.95	0.03482	291.9	0.03649	292.05	0.03076
		291.85	0.03259	291.9	0.03238	291.85	0.03508	292	0.02984
		291.8	0.03052	291.85	0.02949	291.8	0.03319	291.95	0.02859
		291.75	0.02828	291.8	0.03011	291.75	0.03396	291.9	0.02707
		291.7	0.02859	291.75	0.03019	291.7	0.03213	291.85	0.02634
		291.65	0.02678	291.7	0.02698	291.65	0.02991	291.8	0.02554
		291.6	0.02554	291.65	0.02748	291.6	0.02799	291.75	0.02578
		291.55	0.02577	291.6	0.02779	291.55	0.02967	291.7	0.02614
		291.5	0.02443	291.55	0.02541	291.5	0.02974	291.65	0.02625
		291.45	0.02457	291.5	0.02586	291.45	0.02961	291.6	0.02614
		291.4	0.02303	291.45	0.0263	291.4	0.02767	291.55	0.02479
		291.35	0.02346	291.4	0.0259	291.35	0.02817	291.5	0.02504
		291.3	0.02451	291.35	0.02579	291.3	0.02714	291.45	0.02437
		291.25	0.02255	291.3	0.02521	291.25	0.02589	291.4	0.02432
		291.2	0.02422	291.25	0.02443	291.2	0.0261	291.35	0.02508
		291.15	0.02279	291.2	0.02675	291.15	0.0267	291.3	0.02317
		291.1	0.02496	291.15	0.02468	291.1	0.0258	291.25	0.02284
		291.05	0.02508	291.1	0.0237	291.05	0.02566	291.2	0.02328
		291	0.02435	291.05	0.02415	291	0.02596	291.15	0.02386
		290.95	0.02368	291	0.02628	290.95	0.02491	291.1	0.02432
		290.9	0.02449	290.95	0.02486	290.9	0.02671	291.05	0.02455
		290.85	0.02442	290.9	0.02529	290.85	0.02601	291	0.0249
		290.8	0.02444	290.85	0.02345	290.8	0.02565	290.95	0.0242
		290.75	0.02341	290.8	0.02491	290.75	0.02713	290.9	0.02417
		290.7	0.02431	290.75	0.0265	290.7	0.02713	290.85	0.02497
		290.65	0.0268	290.7	0.02604	290.65	0.02715	290.8	0.02499
		290.6	0.02563	290.65	0.02594	290.6	0.0268	290.75	0.02452
		290.55	0.02561	290.6	0.02467	290.55	0.02614	290.7	0.02484
		290.5	0.02775	290.55	0.02402	290.5	0.02631	290.65	0.0244
		290.45	0.02576	290.5	0.02485	290.45	0.02732	290.6	0.02586
		290.4	0.02525	290.45	0.02779	290.4	0.02719	290.55	0.02577
		290.35	0.02564	290.4	0.02496	290.35	0.02799	290.5	0.02499
		290.3	0.02762	290.35	0.02626	290.3	0.02742	290.45	0.02505
		290.25	0.0262	290.3	0.02582	290.25	0.02775	290.4	0.02588
		290.2	0.02746	290.25	0.0281	290.2	0.03078	290.35	0.02707
		290.15	0.02879	290.2	0.02851	290.15	0.02928	290.3	0.02645
		290.1	0.02884	290.15	0.02969	290.1	0.0317	290.25	0.02798
		290.05	0.03036	290.1	0.02891	290.05	0.03415	290.2	0.02679
		290	0.03202	290.05	0.03108	290	0.0348	290.15	0.03053
		289.95	0.03362	290	0.03387	289.95	0.03696	290.1	0.03188
		289.9	0.03355	289.95	0.03317	289.9	0.03661	290.05	0.03159
		289.85	0.03627	289.9	0.03516	289.85	0.03883	290	0.03443
		289.8	0.03864	289.85	0.03701	289.8	0.04192	289.95	0.03385
		289.75	0.04011	289.8	0.04107	289.75	0.04256	289.9	0.03909
		289.7	0.04241	289.75	0.04215	289.7	0.04915	289.85	0.04074
		289.65	0.04663	289.7	0.04576	289.65	0.05222	289.8	0.04397
		289.6	0.054	289.65	0.05065	289.6	0.05588	289.75	0.04586
		289.55	0.05878	289.6	0.05778	289.55	0.06587	289.7	0.05643
		289.5	0.06499	289.55	0.06355	289.5	0.07359	289.65	0.06353
		289.45	0.07501	289.5	0.06861	289.45	0.08085	289.6	0.06999
		289.4	0.08425	289.45	0.07734	289.4	0.08684	289.55	0.08021
		289.35	0.09767	289.4	0.09015	289.35	0.10293	289.5	0.08938
		289.3	0.11222	289.35	0.10364	289.3	0.1212	289.45	0.10681
		289.25	0.12428	289.3	0.11175	289.25	0.1314	289.4	0.12091
		289.2	0.14384	289.25	0.13006	289.2	0.15088	289.35	0.13665
		289.15	0.15941	289.2	0.14692	289.15	0.16739	289.3	0.15429
		289.1	0.18477	289.15	0.17149	289.1	0.19161	289.25	0.18019
		289.05	0.21336	289.1	0.19609	289.05	0.22218	289.2	0.2042
		289	0.23729	289.05	0.21805	289	0.24731	289.15	0.23276
		288.95	0.27608	289	0.25319	288.95	0.28673	289.1	0.27132
		288.9	0.30574	288.95	0.28998	288.9	0.32106	289.05	0.31591
		288.85	0.35538	288.9	0.32711	288.85	0.35301	289	0.35253
		288.8	0.40395	288.85	0.36913	288.8	0.39865	288.95	0.40266
		288.75	0.4505	288.8	0.41231	288.75	0.43977	288.9	0.44917
		288.7	0.4981	288.75	0.45978	288.7	0.49073	288.85	0.49494
		288.65	0.55842	288.7	0.52342	288.65	0.54215	288.8	0.55612
		288.6	0.61649	288.65	0.57244	288.6	0.59279	288.75	0.60922
		288.55	0.66573	288.6	0.62592	288.55	0.64374	288.7	0.65873
		288.5	0.72386	288.55	0.68367	288.5	0.69635	288.65	0.71298
		288.45	0.78259	288.5	0.728	288.45	0.75007	288.6	0.76974
		288.4	0.83223	288.45	0.78602	288.4	0.80127	288.55	0.82876
		288.35	0.88552	288.4	0.84091	288.35	0.85168	288.5	0.8779
		288.3	0.91838	288.35	0.88556	288.3	0.89971	288.45	0.91332
		288.25	0.94516	288.3	0.9229	288.25	0.94143	288.4	0.94094
		288.2	0.96953	288.25	0.9568	288.2	0.96803	288.35	0.97285
		288.15	0.99465	288.2	0.98107	288.15	0.98084	288.3	0.99112
		288.1	0.99952	288.15	1	288.1	0.99576	288.25	1
		288.05	1	288.1	0.99411	288.05	1	288.2	0.99898
		288	0.97778	288.05	0.98147	288	0.99863	288.15	0.97484
		287.95	0.94247	288	0.97639	287.95	0.96773	288.1	0.9603
		287.9	0.89977	287.95	0.93793	287.9	0.95552	288.05	0.92245
		287.85	0.86041	287.9	0.88988	287.85	0.90853	288	0.88135
		287.8	0.80514	287.85	0.85026	287.8	0.86702	287.95	0.83408
		287.75	0.74138	287.8	0.79257	287.75	0.81725	287.9	0.77822
		287.7	0.68788	287.75	0.73787	287.7	0.75471	287.85	0.72008
		287.65	0.62075	287.7	0.67003	287.65	0.6931	287.8	0.65427
		287.6	0.54859	287.65	0.60522	287.6	0.64268	287.75	0.59102
		287.55	0.48857	287.6	0.54364	287.55	0.57194	287.7	0.52954
		287.5	0.43414	287.55	0.48124	287.5	0.51269	287.65	0.46756
		287.45	0.37942	287.5	0.42405	287.45	0.45435	287.6	0.4167
		287.4	0.32324	287.45	0.36882	287.4	0.39901	287.55	0.36124
		287.35	0.28118	287.4	0.32222	287.35	0.34556	287.5	0.3068
		287.3	0.24385	287.35	0.28001	287.3	0.30678	287.45	0.26498
		287.25	0.20884	287.3	0.23838	287.25	0.26886	287.4	0.22822
		287.2	0.17752	287.25	0.20405	287.2	0.23246	287.35	0.19731
		287.15	0.15322	287.2	0.17917	287.15	0.20155	287.3	0.16929
		287.1	0.13281	287.15	0.15177	287.1	0.17639	287.25	0.14188
		287.05	0.11701	287.1	0.13117	287.05	0.15676	287.2	0.11974
		287	0.10387	287.05	0.11167	287	0.14053	287.15	0.09933
		286.95	0.09116	287	0.09859	286.95	0.1237	287.1	0.08655
		286.9	0.086	286.95	0.08673	286.9	0.1135	287.05	0.07864
		286.85	0.07705	286.9	0.07849	286.85	0.1062	287	0.06977
		286.8	0.07071	286.85	0.07435	286.8	0.1	286.95	0.06297
		286.75	0.07241	286.8	0.07155	286.75	0.09483	286.9	0.05744
		286.7	0.0683	286.75	0.06644	286.7	0.09021	286.85	0.05061
		286.65	0.06682	286.7	0.06295	286.65	0.08752	286.8	0.04952
		286.6	0.06537	286.65	0.0605	286.6	0.08652	286.75	0.04764
		286.55	0.06832	286.6	0.06305	286.55	0.08949	286.7	0.04857
		286.5	0.06381	286.55	0.05924	286.5	0.08853	286.65	0.04505
		286.45	0.06456	286.5	0.0605	286.45	0.08905	286.6	0.04724
		286.4	0.0647	286.45	0.05834	286.4	0.09033	286.55	0.04542
		286.35	0.06509	286.4	0.06006	286.35	0.08856	286.5	0.04346
		286.3	0.06699	286.35	0.05877	286.3	0.08991	286.45	0.04584
		286.25	0.06619	286.3	0.05897	286.25	0.09487	286.4	0.04612
		286.2	0.07028	286.25	0.06234	286.2	0.09754	286.35	0.04836
		286.15	0.07167	286.2	0.06309	286.15	0.1014	286.3	0.05007
		286.1	0.07373	286.15	0.06627	286.1	0.10438	286.25	0.05023
		286.05	0.07775	286.1	0.07054	286.05	0.11041	286.2	0.05222
		286	0.0838	286.05	0.07257	286	0.11508	286.15	0.05436
		285.95	0.08744	286	0.07592	285.95	0.12388	286.1	0.05604
		285.9	0.0928	285.95	0.08188	285.9	0.12895	286.05	0.05761
		285.85	0.09758	285.9	0.08895	285.85	0.13906	286	0.05889
		285.8	0.10638	285.85	0.09362	285.8	0.15115	285.95	0.06866
		285.75	0.11599	285.8	0.10105	285.75	0.16501	285.9	0.07218
		285.7	0.12315	285.75	0.10683	285.7	0.18632	285.85	0.07519
		285.65	0.13166	285.7	0.11601	285.65	0.19885	285.8	0.08461
		285.6	0.14211	285.65	0.12848	285.6	0.22162	285.75	0.09473
		285.55	0.15026	285.6	0.13403	285.55	0.23699	285.7	0.10176
		285.5	0.16406	285.55	0.14554	285.5	0.25749	285.65	0.10791
		285.45	0.17843	285.5	0.15819	285.45	0.27667	285.6	0.11824
		285.4	0.19401	285.45	0.17165	285.4	0.30193	285.55	0.12791
		285.35	0.20831	285.4	0.18313	285.35	0.32635	285.5	0.139
		285.3	0.22255	285.35	0.19775	285.3	0.34302	285.45	0.15327
		285.25	0.23614	285.3	0.2117	285.25	0.36507	285.4	0.16442
		285.2	0.24444	285.25	0.22237	285.2	0.37793	285.35	0.17495
		285.15	0.25932	285.2	0.23752	285.15	0.40047	285.3	0.18978
		285.1	0.26849	285.15	0.25229	285.1	0.41691	285.25	0.19956
		285.05	0.27618	285.1	0.25526	285.05	0.43082	285.2	0.21558
		285	0.28637	285.05	0.26356	285	0.4401	285.15	0.22829
		284.95	0.2941	285	0.27067	284.95	0.45467	285.1	0.23719
		284.9	0.29587	284.95	0.28292	284.9	0.45767	285.05	0.24045
		284.85	0.30369	284.9	0.28621	284.85	0.46113	285	0.25348
		284.8	0.30887	284.85	0.28803	284.8	0.47008	284.95	0.25902
		284.75	0.30036	284.8	0.2883	284.75	0.46461	284.9	0.2654
		284.7	0.3024	284.75	0.28864	284.7	0.4602	284.85	0.27097
		284.65	0.29505	284.7	0.28701	284.65	0.4515	284.8	0.26649
		284.6	0.2893	284.65	0.28521	284.6	0.43695	284.75	0.26805
		284.55	0.28262	284.6	0.27546	284.55	0.42238	284.7	0.26351
		284.5	0.26982	284.55	0.26957	284.5	0.40368	284.65	0.26094
		284.45	0.25539	284.5	0.25657	284.45	0.38239	284.6	0.25098
		284.4	0.24088	284.45	0.25022	284.4	0.36394	284.55	0.24466
		284.35	0.22515	284.4	0.23686	284.35	0.34084	284.5	0.2317
		284.3	0.21347	284.35	0.22231	284.3	0.32013	284.45	0.22011
		284.25	0.19872	284.3	0.20537	284.25	0.2961	284.4	0.20632
		284.2	0.17941	284.25	0.19299	284.2	0.27027	284.35	0.18771
		284.15	0.16731	284.2	0.17804	284.15	0.24585	284.3	0.17404
		284.1	0.1477	284.15	0.16096	284.1	0.2274	284.25	0.15717
		284.05	0.13689	284.1	0.1475	284.05	0.20542	284.2	0.14644
		284	0.12036	284.05	0.13287	284	0.1807	284.15	0.12492
		283.95	0.10835	284	0.11809	283.95	0.15974	284.1	0.11071
		283.9	0.09386	283.95	0.10442	283.9	0.13985	284.05	0.09526
		283.85	0.08003	283.9	0.09273	283.85	0.12275	284	0.08539
		283.8	0.06985	283.85	0.07779	283.8	0.1034	283.95	0.07582
		283.75	0.06131	283.8	0.06815	283.75	0.09233	283.9	0.06479
		283.7	0.05458	283.75	0.05916	283.7	0.08279	283.85	0.05538
		283.65	0.04537	283.7	0.05022	283.65	0.06948	283.8	0.04531
		283.6	0.03858	283.65	0.04477	283.6	0.05996	283.75	0.03957
		283.55	0.03209	283.6	0.03767	283.55	0.05176	283.7	0.0331
		283.5	0.02788	283.55	0.03043	283.5	0.04344	283.65	0.02683
		283.45	0.02418	283.5	0.02739	283.45	0.03703	283.6	0.0236
		283.4	0.0211	283.45	0.02367	283.4	0.03169	283.55	0.01947
		283.35	0.01778	283.4	0.01857	283.35	0.02685	283.5	0.01759
		283.3	0.01586	283.35	0.01831	283.3	0.0233	283.45	0.01465
		283.25	0.01428	283.3	0.01481	283.25	0.01997	283.4	0.01191
		283.2	0.01206	283.25	0.01265	283.2	0.01763	283.35	0.01104
		283.15	0.0102	283.2	0.01131	283.15	0.01502	283.3	0.0101
		283.1	0.00927	283.15	0.01024	283.1	0.015	283.25	0.00844
		283.05	0.00827	283.1	0.00795	283.05	0.01146	283.2	0.00814
		283	0.00696	283.05	0.00847	283	0.01068	283.15	0.00749
		282.95	0.0062	283	0.00653	282.95	0.00979	283.1	0.00594
		282.9	0.00583	282.95	0.00587	282.9	0.009	283.05	0.00471
		282.85	0.00505	282.9	0.00656	282.85	0.0083	283	0.00493
		282.8	0.00703	282.85	0.00744	282.8	0.00921	282.95	0.0059
		282.75	0.00524	282.8	0.00648	282.75	0.00917	282.9	0.00469
		282.7	0.00465	282.75	0.00486	282.7	0.00657	282.85	0.0043
		282.65	0.0037	282.7	0.00387	282.65	0.00663	282.8	0.00357
		282.6	0.00364	282.65	0.00484	282.6	0.00606	282.75	0.00435
		282.55	0.0037	282.6	0.00423	282.55	0.00622	282.7	0.00417
		282.5	0.00314	282.55	0.00456	282.5	0.00463	282.65	0.00382
		282.45	0.00273	282.5	0.00329	282.45	0.00502	282.6	0.00268
		282.4	0.00369	282.45	0.00305	282.4	0.00506	282.55	0.00353
		282.35	0.00245	282.4	0.00373	282.35	0.00476	282.5	0.00293
		282.3	0.00199	282.35	0.0027	282.3	0.00481	282.45	0.00262
		282.25	0.00258	282.3	0.0026	282.25	0.0044	282.4	0.00309
		282.2	0.00224	282.25	0.00254	282.2	0.00415	282.35	0.00328
		282.15	0.00348	282.2	0.00318	282.15	0.00528	282.3	0.00241
		282.1	0.00336	282.15	0.00316	282.1	0.00261	282.25	0.00227
		282.05	0.00194	282.1	0.00314	282.05	0.002	282.2	0.00251
		282	0.0036	282.05	0.00347	282	0.00302	282.15	0.00302
		281.95	0.00142	282	0.00292	281.95	0.0037	282.1	0.0024
		281.9	0.00166	281.95	0.00324	281.9	0.0023	282.05	0.00288
		281.85	0.00144	281.9	0.00191	281.85	0.00411	282	0.00143
		281.8	0.00175	281.85	0.00296	281.8	0.00337	281.95	0.0023
		281.75	0.00216	281.8	0.0024	281.75	0.00287	281.9	0.00163
		281.7	0.0013	281.75	0.00231	281.7	0.00261	281.85	0.00155
		281.65	0.00172	281.7	0.00245	281.65	0.00211	281.8	0.00126
		281.6	0.00257	281.65	0.00231	281.6	0.00244	281.75	0.00116
		281.55	0.0024	281.6	0.00168	281.55	0.00231	281.7	0.00128
		281.5	0.00247	281.55	0.00255	281.5	0.00292	281.65	0.00164
		281.45	0.00157	281.5	0.00373	281.45	0.0048	281.6	0.00231
		281.4	0.00266	281.45	0.00225	281.4	0.00239	281.55	0.00223
		281.35	0.0026	281.4	0.00266	281.35	0.00211	281.5	0.00218
		281.3	0.00126	281.35	0.00101	281.3	0.00224	281.45	0.00104
		281.25	0.00183	281.3	0.00329	281.25	0.0019	281.4	0.00142
		281.2	0.00131	281.25	0.00239	281.2	0.00113	281.35	0.00115
		281.15	0.00167	281.2	0.00123	281.15	0.00278	281.3	0.000912862
		281.1	0.00222	281.15	0.000866581	281.1	0.00169	281.25	0.00111
		281.05	0.00199	281.1	0.00133	281.05	0.00191	281.2	0.00167
		281	0.00141	281.05	0.00156	281	0.00215	281.15	0.0018

## Sheet: Figure1d
Figure1d
N 1s-XPS		CN650								CN600								CN525								CN500
		Binding Energy (eV)	Raw line	Fitting line	N2c(C=N-C)	N3c(N-(C)3)	C-N-H	Charge effects	Background	Binding Energy (eV)	Raw line	Fitting line	N2c(C=N-C)	N3c(N-(C)3)	C-N-H	Charge effects	Background	Binding Energy (eV)	Raw line	Fitting line	N2c(C=N-C)	N3c(N-(C)3)	C-N-H	Charge effects	Background	Binding Energy (eV)	Raw line	Fitting line	N2c(C=N-C)	N3c(N-(C)3)	C-N-H	Charge effects	Background
		408.7	20754.4	21054.9	20810.7	20754.4	20754.4	20998.7	20754.4	408.7	20115.8	20434.3	20167.4	20115.8	20115.8	20382.7	20115.8	408.7	17634	17825.9	17676.5	17634	17634	17783.3	17634	408.7	20061.7	20259.8	20094.1	20061.7	20061.7	20227.4	20061.7
		408.65	20527.1	21061.1	20811.2	20754.4	20754.4	21004.2	20754.4	408.65	20107.9	20440.9	20167.9	20115.8	20115.8	20388.8	20115.8	408.65	17743.6	17829.7	17677	17634	17634	17786.8	17634	408.65	20167.5	20264	20094.4	20061.7	20061.7	20231.3	20061.7
		408.6	20952.1	21067.7	20812.2	20754.8	20754.8	21010.3	20754.8	408.6	20279.8	20447.8	20168.5	20115.8	20115.8	20395.1	20115.8	408.6	17742.8	17833.5	17677.2	17633.8	17633.8	17790.2	17633.8	408.6	20162.1	20268.2	20094.6	20061.5	20061.5	20235.1	20061.5
		408.55	21010.4	21074	20812.4	20754.5	20754.5	21016	20754.5	408.55	20068.1	20454.6	20168.8	20115.6	20115.6	20401.4	20115.6	408.55	17766.4	17837.5	17677.5	17633.7	17633.7	17793.7	17633.7	408.55	20356.6	20272.5	20094.8	20061.4	20061.4	20239.1	20061.4
		408.5	20843.1	21080.3	20812.6	20754	20754	21021.7	20754	408.5	20328.2	20461.9	20169.4	20115.6	20115.6	20408.2	20115.6	408.5	17758.1	17841.5	17677.7	17633.5	17633.5	17797.3	17633.5	408.5	20399.6	20276.7	20094.7	20061	20061	20243	20061
		408.45	20812.4	21087.1	20813.1	20753.9	20753.9	21028	20753.9	408.45	20395.5	20469.1	20169.6	20115.3	20115.3	20414.8	20115.3	408.45	17459	17845.7	17678	17633.3	17633.3	17801	17633.3	408.45	20111.8	20281	20094.5	20060.5	20060.5	20247	20060.5
		408.4	20565.4	21094.2	20813.6	20753.8	20753.8	21034.5	20753.8	408.4	20180.7	20476.5	20169.7	20114.9	20114.9	20421.7	20114.9	408.4	17260.4	17850.5	17678.7	17633.5	17633.5	17805.4	17633.5	408.4	20326.4	20285.9	20094.8	20060.4	20060.4	20251.5	20060.4
		408.35	20691.6	21102	20814.5	20754.1	20754.1	21041.6	20754.1	408.35	20206.4	20484.4	20170.2	20114.8	20114.8	20429	20114.8	408.35	17651.5	17855.8	17679.7	17634.1	17634.1	17810.2	17634.1	408.35	20436.5	20290.7	20094.8	20060	20060	20255.9	20060
		408.3	20865.2	21109.8	20815.2	20754.2	20754.2	21048.8	20754.2	408.3	20349.6	20492.6	20170.6	20114.7	20114.7	20436.7	20114.7	408.3	17848.9	17860.7	17680.2	17634.1	17634.1	17814.5	17634.1	408.3	20571.7	20295.5	20094.6	20059.5	20059.5	20260.3	20059.5
		408.25	21090.3	21117.6	20815.7	20754	20754	21056	20754	408.25	20305.1	20500.9	20170.8	20114.3	20114.3	20444.3	20114.3	408.25	17762.6	17865.4	17680.3	17633.8	17633.8	17818.8	17633.8	408.25	20875.8	20300.3	20094.2	20058.7	20058.7	20264.8	20058.7
		408.2	20873.4	21125.3	20815.8	20753.5	20753.5	21063.1	20753.5	408.2	20176.8	20509.5	20171.1	20114	20114	20452.4	20114	408.2	17835.2	17870.4	17680.6	17633.6	17633.6	17823.3	17633.6	408.2	20641.7	20304.8	20093.4	20057.5	20057.5	20268.9	20057.5
		408.15	20637.1	21133.7	20816.2	20753.3	20753.3	21070.8	20753.3	408.15	20343.3	20518.7	20171.6	20113.9	20113.9	20461	20113.9	408.15	18055.7	17875.5	17680.8	17633.2	17633.2	17827.9	17633.2	408.15	20641.4	20309.9	20093	20056.7	20056.7	20273.7	20056.7
		408.1	21112.9	21142.8	20817.1	20753.5	20753.5	21079.2	20753.5	408.1	20521.5	20527.9	20171.9	20113.5	20113.5	20469.6	20113.5	408.1	17795.7	17880.4	17680.7	17632.6	17632.6	17832.3	17632.6	408.1	20669.8	20315.2	20092.5	20055.8	20055.8	20278.6	20055.8
		408.05	21108.9	21151.4	20817.2	20753	20753	21087.2	20753	408.05	20923.1	20537.3	20171.9	20112.9	20112.9	20478.3	20112.9	408.05	17873.4	17886	17680.9	17632.4	17632.4	17837.4	17632.4	408.05	20834.8	20320.8	20092	20054.9	20054.9	20283.7	20054.9
		408	21127.2	21160.4	20817.3	20752.4	20752.4	21095.5	20752.4	408	20815.7	20546.4	20171.3	20111.7	20111.7	20486.8	20111.7	408	18136.1	17891.6	17681.1	17632	17632	17842.5	17632	408	21113.4	20326.3	20091.3	20053.8	20053.8	20288.8	20053.8
		407.95	21193.9	21169.7	20817.5	20751.8	20751.8	21104.1	20751.8	407.95	20844.2	20556	20170.8	20110.6	20110.6	20495.8	20110.6	407.95	18028.9	17897.1	17680.8	17631.2	17631.2	17847.5	17631.2	407.95	20878.1	20331.7	20090.1	20052.3	20052.3	20293.8	20052.3
		407.9	21249.7	21179.3	20817.5	20751.2	20751.2	21113	20751.2	407.9	20774.5	20566	20170.4	20109.5	20109.5	20505.2	20109.5	407.9	18189.6	17903	17680.8	17630.6	17630.6	17852.8	17630.6	407.9	21044.7	20337.7	20089.3	20051	20051	20299.4	20051
		407.85	21417.9	21189.2	20817.4	20750.4	20750.4	21122.2	20750.4	407.85	20815.6	20576.6	20170	20108.5	20108.5	20515.1	20108.5	407.85	17927.2	17908.9	17680.4	17629.8	17629.8	17858.2	17629.8	407.85	21328.3	20343.7	20088.3	20049.6	20049.6	20305	20049.6
		407.8	21332.4	21199.3	20817.1	20749.4	20749.4	21131.5	20749.4	407.8	21086.1	20587.6	20169.6	20107.4	20107.4	20525.4	20107.4	407.8	18225.4	17915.4	17680.5	17629.3	17629.3	17864.2	17629.3	407.8	21670.4	20349.7	20086.9	20047.8	20047.8	20310.5	20047.8
		407.75	21790.8	21210	20817	20748.5	20748.5	21141.4	20748.5	407.75	21233.7	20598.6	20168.8	20105.9	20105.9	20535.7	20105.9	407.75	18259.9	17921.8	17680.2	17628.4	17628.4	17870	17628.4	407.75	21474.7	20355.5	20085	20045.4	20045.4	20315.9	20045.4
		407.7	21807.9	21220.3	20816.1	20746.9	20746.9	21151.1	20746.9	407.7	21324.7	20609.9	20167.8	20104.2	20104.2	20546.3	20104.2	407.7	18515.2	17928.5	17679.8	17627.4	17627.4	17876.1	17627.4	407.7	21511.1	20361.8	20083.3	20043.3	20043.3	20321.8	20043.3
		407.65	21590.1	21231.2	20815.3	20745.2	20745.2	21161.2	20745.2	407.65	21310.4	20621.7	20166.6	20102.4	20102.4	20557.4	20102.4	407.65	18496.7	17935	17679	17626.1	17626.1	17882.1	17626.1	407.65	21607.7	20368.6	20081.6	20041.2	20041.2	20328.1	20041.2
		407.6	21757.4	21243	20814.7	20743.9	20743.9	21172.2	20743.9	407.6	21463.8	20634	20165.5	20100.5	20100.5	20569	20100.5	407.6	18522.9	17942	17678.3	17624.7	17624.7	17888.4	17624.7	407.6	22006.2	20375.5	20079.8	20038.9	20038.9	20334.6	20038.9
		407.55	22098.2	21255	20814	20742.4	20742.4	21183.4	20742.4	407.55	21585.7	20646.7	20164.2	20098.5	20098.5	20581	20098.5	407.55	18675.8	17949.2	17677.5	17623.4	17623.4	17895.1	17623.4	407.55	21701.8	20382.3	20077.4	20036	20036	20340.9	20036
		407.5	22143.4	21267.1	20812.7	20740.3	20740.3	21194.7	20740.3	407.5	21466.8	20659.8	20162.6	20096.2	20096.2	20593.4	20096.2	407.5	18851.7	17956.6	17676.5	17621.7	17621.7	17901.9	17621.7	407.5	21875.8	20390	20075.5	20033.6	20033.6	20348.1	20033.6
		407.45	21956.3	21279.7	20811.3	20738.1	20738.1	21206.5	20738.1	407.45	21466.6	20673.9	20161.3	20094.1	20094.1	20606.7	20094.1	407.45	18681.9	17964.2	17675.2	17619.9	17619.9	17908.8	17619.9	407.45	21900.5	20397.8	20073.3	20030.9	20030.9	20355.5	20030.9
		407.4	22228.7	21293.3	20810.3	20736.2	20736.2	21219.2	20736.2	407.4	21458.8	20688.7	20160	20092	20092	20620.7	20092	407.4	18837.7	17972.5	17674.2	17618.2	17618.2	17916.5	17618.2	407.4	21682.1	20406.2	20071	20028.2	20028.2	20363.3	20028.2
		407.35	22100.8	21307.2	20808.8	20734	20734	21232.3	20734	407.35	21737.1	20704.2	20158.7	20089.9	20089.9	20635.5	20089.9	407.35	18964.2	17980.9	17673	17616.4	17616.4	17924.3	17616.4	407.35	21697.2	20415.3	20069.1	20025.8	20025.8	20372	20025.8
		407.3	22042.7	21322	20807.6	20731.8	20731.8	21246.2	20731.8	407.3	21815.7	20720.2	20157	20087.4	20087.4	20650.7	20087.4	407.3	18992.3	17989.8	17671.6	17614.3	17614.3	17932.5	17614.3	407.3	22232.4	20425.1	20067.2	20023.4	20023.4	20381.2	20023.4
		407.25	22367.5	21337.7	20806.5	20729.8	20729.8	21261	20729.8	407.25	22041.5	20737	20155.1	20084.8	20084.8	20666.6	20084.8	407.25	19028.6	17999.1	17670.1	17612.2	17612.2	17941.1	17612.2	407.25	22213.4	20434.6	20064.5	20020.1	20020.1	20390.3	20020.1
		407.2	22510.1	21353.7	20804.8	20727.3	20727.3	21276.2	20727.3	407.2	21731.1	20754.3	20153	20081.8	20081.8	20683.2	20081.8	407.2	18825.1	18008.9	17668.7	17610	17610	17950.3	17610	407.2	22057.4	20444.9	20061.8	20017	20017	20400	20017
		407.15	22661.8	21370.5	20803	20724.5	20724.5	21292	20724.5	407.15	21734.6	20773.2	20151.3	20079.3	20079.3	20701.2	20079.3	407.15	18933.9	18019.8	17667.5	17608.2	17608.2	17960.5	17608.2	407.15	22274.5	20456.1	20059.4	20014	20014	20410.7	20014
		407.1	22505.1	21387.9	20800.9	20721.6	20721.6	21308.6	20721.6	407.1	21923.5	20793.2	20149.6	20076.8	20076.8	20720.3	20076.8	407.1	19038.8	18031.1	17666.1	17606.2	17606.2	17971.1	17606.2	407.1	22240.1	20467.8	20056.7	20010.7	20010.7	20421.8	20010.7
		407.05	22689.5	21406.7	20799.1	20718.8	20718.8	21326.4	20718.8	407.05	22235.1	20814	20147.7	20074	20074	20740.4	20074	407.05	19074	18043.1	17664.7	17604	17604	17982.4	17604	407.05	21884.5	20480.3	20054	20007.5	20007.5	20433.8	20007.5
		407	22593.7	21426.3	20797	20715.8	20715.8	21345.1	20715.8	407	22042	20835.7	20145.3	20070.7	20070.7	20761.2	20070.7	407	19173.9	18055.9	17663.1	17601.7	17601.7	17994.5	17601.7	407	22034.5	20494.4	20051.8	20004.7	20004.7	20447.3	20004.7
		406.95	22888	21447.3	20795.1	20712.9	20712.9	21365.1	20712.9	406.95	21918.1	20859.1	20143.2	20067.7	20067.7	20783.6	20067.7	406.95	19143.8	18069.5	17661.5	17599.3	17599.3	18007.3	17599.3	406.95	22533.2	20509.2	20049.4	20001.8	20001.8	20461.5	20001.8
		406.9	22724.6	21469.1	20792.7	20709.5	20709.5	21385.9	20709.5	406.9	22208.9	20884.1	20141.3	20064.9	20064.9	20807.8	20064.9	406.9	19141.9	18084.1	17659.8	17597	17597	18021.2	17597	406.9	22665.7	20524.5	20046.3	19998.1	19998.1	20476.2	19998.1
		406.85	22465.8	21492.6	20790.7	20706.5	20706.5	21408.4	20706.5	406.85	22043.1	20910.3	20138.9	20061.6	20061.6	20833	20061.6	406.85	18959.9	18099.8	17658.2	17594.6	17594.6	18036.2	17594.6	406.85	22358.8	20540.8	20043	19994.2	19994.2	20491.9	19994.2
		406.8	22583.7	21518	20789	20703.7	20703.7	21432.8	20703.7	406.8	22397	20938.6	20136.8	20058.6	20058.6	20860.3	20058.6	406.8	18855.1	18117.1	17656.9	17592.5	17592.5	18052.7	17592.5	406.8	22418.6	20558.9	20040.2	19990.8	19990.8	20509.5	19990.8
		406.75	22473.2	21544.9	20787.1	20700.8	20700.8	21458.7	20700.8	406.75	22125.9	20968.1	20134.2	20055	20055	20888.9	20055	406.75	18904.7	18135.9	17655.8	17590.6	17590.6	18070.7	17590.6	406.75	22135.7	20578.5	20037.3	19987.2	19987.2	20528.5	19987.2
		406.7	22492.9	21573.8	20785.5	20698.1	20698.1	21486.5	20698.1	406.7	22197.8	21000.2	20132.1	20051.9	20051.9	20920	20051.9	406.7	19303.1	18156.2	17654.6	17588.5	17588.5	18090.1	17588.5	406.7	22081.1	20600.3	20034.8	19984.1	19984.1	20549.6	19984.1
		406.65	23271.2	21604.6	20783.8	20695.4	20695.4	21516.2	20695.4	406.65	22238	21034.3	20129.8	20048.6	20048.6	20953.1	20048.6	406.65	19098.5	18177.5	17652.8	17585.9	17585.9	18110.6	17585.9	406.65	22280.4	20624.1	20032.4	19981	19981	20572.7	19981
		406.6	22826.4	21636.3	20780.9	20691.4	20691.4	21546.8	20691.4	406.6	22037.7	21070.8	20127.5	20045.3	20045.3	20988.6	20045.3	406.6	19144.2	18200.9	17651.3	17583.6	17583.6	18133.2	17583.6	406.6	22198.9	20649.7	20029.7	19977.7	19977.7	20597.7	19977.7
		406.55	22597.8	21671	20778.7	20688.1	20688.1	21580.3	20688.1	406.55	22072.3	21110.1	20125.5	20042.3	20042.3	21026.9	20042.3	406.55	18965.4	18226.4	17649.8	17581.2	17581.2	18157.8	17581.2	406.55	22051.2	20677.9	20027.1	19974.5	19974.5	20625.2	19974.5
		406.5	22502.1	21708.5	20776.9	20685.2	20685.2	21616.7	20685.2	406.5	22158.3	21152.2	20123.5	20039.2	20039.2	21068	20039.2	406.5	19063.4	18254.3	17648.5	17579.1	17579.1	18184.9	17579.1	406.5	22176.5	20709	20024.8	19971.4	19971.4	20655.7	19971.4
		406.45	23074.7	21748.9	20775.3	20682.4	20682.4	21655.9	20682.4	406.45	22040.9	21197.3	20121.3	20036	20036	21111.9	20036	406.45	19204.5	18284.5	17647.1	17576.8	17576.8	18214.2	17576.8	406.45	22313.4	20743	20022.3	19968.2	19968.2	20688.9	19968.2
		406.4	23036.8	21791.4	20772.8	20678.7	20678.7	21697.2	20678.7	406.4	21910.5	21245.8	20119.3	20032.9	20032.9	21159.3	20032.9	406.4	19243.1	18317.3	17645.5	17574.4	17574.4	18246.1	17574.4	406.4	22263.1	20780.2	20019.6	19964.8	19964.8	20725.5	19964.8
		406.35	22940.5	21837.1	20770.4	20675	20675	21741.7	20675	406.35	22201	21298	20117.6	20030	20030	21210.4	20030	406.35	19288.9	18353	17643.9	17571.8	17571.8	18280.9	17571.8	406.35	22396.4	20821.3	20017	19961.5	19961.5	20765.8	19961.5
		406.3	23026.1	21886.5	20768.1	20671.6	20671.6	21789.9	20671.6	406.3	22315.4	21353.6	20115.5	20026.8	20026.8	21264.9	20026.8	406.3	19317.7	18391.9	17642.2	17569.2	17569.2	18318.8	17569.2	406.3	22222.7	20866.5	20014.2	19957.9	19957.9	20810.3	19957.9
		406.25	22825.4	21939.4	20765.8	20667.9	20667.9	21841.6	20667.9	406.25	22329.4	21413.1	20113.1	20023.3	20023.3	21323.3	20023.3	406.25	19229.2	18434.2	17640.5	17566.5	17566.5	18360.2	17566.5	406.25	22432.9	20916.7	20011.6	19954.6	19954.6	20859.7	19954.6
		406.2	22422.5	21996.8	20763.7	20664.6	20664.6	21897.7	20664.6	406.2	22388.1	21477	20110.8	20019.8	20019.8	21386	20019.8	406.2	19089.6	18480.6	17638.9	17564	17564	18405.6	17564	406.2	22786.5	20971.8	20008.8	19951	19951	20914	19951
		406.15	22771.9	22059.2	20762.3	20661.9	20661.9	21958.8	20661.9	406.15	22423	21545.6	20108.4	20016.2	20016.2	21453.4	20016.2	406.15	19087.3	18531.4	17637.6	17561.6	17561.6	18455.4	17561.6	406.15	22415.1	21032.3	20005.4	19946.9	19946.9	20973.7	19946.9
		406.1	22723.1	22125.9	20760.4	20658.7	20658.7	22024.1	20658.7	406.1	22279	21619.2	20106	20012.5	20012.5	21525.7	20012.5	406.1	19346.9	18586.7	17636.3	17559.3	17559.3	18509.7	17559.3	406.1	22674.6	21099.7	20002.6	19943.3	19943.3	21040.4	19943.3
		406.05	22958.7	22197.8	20758.6	20655.5	20655.5	22094.6	20655.5	406.05	22428.4	21698.4	20103.8	20009	20009	21603.7	20009	406.05	19406.2	18646.5	17634.6	17556.6	17556.6	18568.5	17556.6	406.05	22802.3	21173.9	19999.5	19939.3	19939.3	21113.7	19939.3
		406	22935.5	22274.8	20756.5	20651.9	20651.9	22170.3	20651.9	406	22483.6	21783.2	20101.4	20005.4	20005.4	21687.2	20005.4	406	19577.4	18711.5	17632.8	17553.7	17553.7	18632.4	17553.7	406	22369.2	21255.5	19996.1	19935.2	19935.2	21194.6	19935.2
		405.95	22853.3	22357.8	20754.4	20648.4	20648.4	22251.9	20648.4	405.95	22434.7	21874	20098.9	20001.6	20001.6	21776.7	20001.6	405.95	19430.1	18781.8	17630.8	17550.6	17550.6	18701.6	17550.6	405.95	22777.7	21346.2	19993.4	19931.6	19931.6	21284.4	19931.6
		405.9	22929.3	22447.4	20752.4	20645	20645	22340	20645	405.9	22283.7	21971.5	20096.5	19997.9	19997.9	21872.8	19997.9	405.9	19339.2	18858.2	17629	17547.8	17547.8	18777	17547.8	405.9	23017.2	21445.5	19990.2	19927.5	19927.5	21382.8	19927.5
		405.85	23123.2	22543.6	20750.4	20641.5	20641.5	22434.7	20641.5	405.85	22455.1	22076	20094.4	19994.4	19994.4	21976	19994.4	405.85	19505.9	18941.1	17627.4	17545	17545	18858.8	17545	405.85	22949.7	21554.2	19986.5	19923	19923	21490.6	19923
		405.8	23197	22646.8	20748.1	20637.7	20637.7	22536.4	20637.7	405.8	22577.9	22187.5	20092.1	19990.7	19990.7	22086.1	19990.7	405.8	19352.9	19030.4	17625.5	17542	17542	18946.9	17542	405.8	23150.5	21673.6	19983	19918.6	19918.6	21609.1	19918.6
		405.75	23179	22757.5	20745.7	20633.8	20633.8	22645.6	20633.8	405.75	22473.4	22306.5	20089.5	19986.7	19986.7	22203.7	19986.7	405.75	19606.7	19126.8	17623.9	17539.2	17539.2	19042.2	17539.2	405.75	23273.8	21803.7	19979.3	19913.9	19913.9	21738.3	19913.9
		405.7	23102.3	22876.5	20743.3	20629.8	20629.8	22763	20629.8	405.7	22711	22433.5	20087.2	19983	19983	22329.3	19983	405.7	19559.3	19230.1	17621.9	17536.1	17536.1	19144.2	17536.1	405.7	23416.2	21945.4	19975.3	19909	19909	21879.1	19909
		405.65	23364	23004.2	20741.1	20626	20626	22889.1	20626	405.65	22559.7	22568.7	20084.5	19978.8	19978.8	22462.9	19978.8	405.65	19538.4	19340.9	17620.1	17533	17533	19253.8	17533	405.65	23554.4	22099.4	19971.2	19903.9	19903.9	22032.1	19903.9
		405.6	23481.9	23140.5	20738.5	20621.8	20621.8	23023.8	20621.8	405.6	22860	22712.5	20082.1	19974.9	19974.9	22605.3	19974.9	405.6	19671	19459.4	17618.2	17529.9	17529.9	19371.1	17529.9	405.6	23290.4	22265.9	19966.8	19898.5	19898.5	22197.6	19898.5
		405.55	23639.1	23286.2	20735.8	20617.4	20617.4	23167.8	20617.4	405.55	23051.2	22864.9	20079.3	19970.5	19970.5	22756.1	19970.5	405.55	19828.1	19585.6	17616.2	17526.7	17526.7	19496	17526.7	405.55	23638.2	22446.2	19962.9	19893.6	19893.6	22376.9	19893.6
		405.5	23689.1	23441.4	20732.9	20612.8	20612.8	23321.3	20612.8	405.5	22936.1	23025.9	20076.2	19965.8	19965.8	22915.6	19965.8	405.5	19524	19719.4	17614	17523.1	17523.1	19628.5	17523.1	405.5	23981.6	22639.5	19958.5	19888.2	19888.2	22569.1	19888.2
		405.45	23598.7	23606.7	20729.9	20608	20608	23484.8	20608	405.45	22961.5	23196.3	20073.2	19961.3	19961.3	23084.4	19961.3	405.45	19739.1	19861.5	17612.3	17520.1	17520.1	19769.3	17520.1	405.45	24135.1	22845.9	19953.6	19882.2	19882.2	22774.5	19882.2
		405.4	23736.2	23782.5	20727	20603.4	20603.4	23658.9	20603.4	405.4	22832.7	23376	20070.3	19956.7	19956.7	23262.4	19956.7	405.4	19821.8	20011.3	17610.2	17516.7	17516.7	19917.8	17516.7	405.4	24600.4	23066	19948.5	19876	19876	22993.5	19876
		405.35	23886.5	23968.7	20724	20598.6	20598.6	23843.2	20598.6	405.35	23467	23564.9	20067.6	19952.3	19952.3	23449.6	19952.3	405.35	19950.5	20168.5	17608.1	17513.2	17513.2	20073.5	17513.2	405.35	24729.1	23298.7	19942.7	19869.1	19869.1	23225.2	19869.1
		405.3	24170.7	24165.2	20720.9	20593.5	20593.5	24037.9	20593.5	405.3	23615.8	23761.9	20064	19947	19947	23644.8	19947	405.3	20098.4	20332.8	17605.8	17509.4	17509.4	20236.5	17509.4	405.3	25075.1	23544.4	19936.8	19862.1	19862.1	23469.8	19862.1
		405.25	24300.2	24371.6	20717.2	20588	20588	24242.4	20588	405.25	23832.7	23966.9	20060.2	19941.4	19941.4	23848.1	19941.4	405.25	20307.4	20503.6	17603.3	17505.5	17505.5	20405.8	17505.5	405.25	25094.5	23801.8	19930.3	19854.5	19854.5	23725.9	19854.5
		405.2	24530.5	24587.9	20713.5	20582.3	20582.3	24456.7	20582.3	405.2	23694.2	24179.3	20056.1	19935.5	19935.5	24058.7	19935.5	405.2	20437.3	20680.2	17600.5	17501.2	17501.2	20580.9	17501.2	405.2	25042.3	24070.2	19923.9	19846.8	19846.8	23993.2	19846.8
		405.15	24344	24813.3	20709.4	20576.2	20576.2	24680.1	20576.2	405.15	24144.8	24398.8	20052.2	19929.8	19929.8	24276.4	19929.8	405.15	20543.6	20861.8	17597.5	17496.7	17496.7	20761	17496.7	405.15	25179.1	24348.6	19917.5	19839.3	19839.3	24270.3	19839.3
		405.1	24728.2	25047.3	20705.6	20570.4	20570.4	24912.1	20570.4	405.1	24117.8	24622.9	20047.6	19923.4	19923.4	24498.7	19923.4	405.1	20817.4	21047	17594.4	17492	17492	20944.7	17492	405.1	25636.4	24634.2	19911	19831.5	19831.5	24554.7	19831.5
		405.05	24820	25287.9	20701.3	20564	20564	25150.6	20564	405.05	24440.4	24851.1	20043.2	19917	19917	24724.8	19917	405.05	20898.8	21234.5	17590.8	17486.9	17486.9	21130.6	17486.9	405.05	25872.2	24924.4	19903.8	19823.1	19823.1	24843.6	19823.1
		405	25128.4	25533.4	20696.9	20557.5	20557.5	25394	20557.5	405	24504.7	25080.2	20038.3	19910.1	19910.1	24952	19910.1	405	21025.9	21422.4	17587.2	17481.7	17481.7	21316.9	17481.7	405	25975.6	25215.9	19896.3	19814.2	19814.2	25133.9	19814.2
		404.95	25121.8	25781.3	20692.1	20550.4	20550.4	25639.7	20550.4	404.95	24656.1	25308.3	20033.3	19903.1	19903.1	25178.2	19903.1	404.95	20759.6	21608.5	17583.5	17476.3	17476.3	21501.4	17476.3	404.95	26548.4	25505.3	19888.6	19805.3	19805.3	25421.9	19805.3
		404.9	25466.2	26029.2	20687.3	20543.4	20543.4	25885.4	20543.4	404.9	24984	25532.5	20028.1	19895.9	19895.9	25400.2	19895.9	404.9	21254.2	21791.1	17580.2	17471.3	17471.3	21682.3	17471.3	404.9	26366.2	25787.3	19880.2	19795.5	19795.5	25702.6	19795.5
		404.85	25503.2	26272.8	20682	20535.8	20535.8	26126.6	20535.8	404.85	25055	25748.5	20022.5	19888.1	19888.1	25614.1	19888.1	404.85	21723.6	21965.9	17576.1	17465.5	17465.5	21855.2	17465.5	404.85	26790	26057.4	19872	19785.9	19785.9	25971.3	19785.9
		404.8	25566.2	26508.6	20676.7	20528.2	20528.2	26360.1	20528.2	404.8	25215	25953.1	20016.8	19880.3	19880.3	25816.6	19880.3	404.8	21437.7	22129.8	17571.4	17459	17459	22017.3	17459	404.8	26718.7	26309	19863.2	19775.7	19775.7	26221.4	19775.7
		404.75	26168.8	26731.6	20671.3	20520.4	20520.4	26580.7	20520.4	404.75	25296.1	26141.9	20010.9	19872.2	19872.2	26003.1	19872.2	404.75	22103.4	22280.3	17567.1	17452.9	17452.9	22166	17452.9	404.75	26580.5	26536	19854.6	19765.6	19765.6	26447	19765.6
		404.7	26458.8	26936	20665.1	20511.7	20511.7	26782.6	20511.7	404.7	25509.4	26310.5	20004.9	19863.9	19863.9	26169.5	19863.9	404.7	21936	22412.5	17561.9	17445.8	17445.8	22296.4	17445.8	404.7	26591.3	26732.2	19846.2	19755.7	19755.7	26641.7	19755.7
		404.65	26645	27117.1	20658.5	20502.5	20502.5	26961.2	20502.5	404.65	26303.1	26454.8	19998.7	19855.3	19855.3	26311.4	19855.3	404.65	22135.8	22524.3	17556.9	17438.9	17438.9	22406.3	17438.9	404.65	26644.9	26891	19837.7	19745.7	19745.7	26799	19745.7
		404.6	26699.5	27269.6	20651.6	20493.1	20493.1	27111.2	20493.1	404.6	26119.6	26569.4	19991.2	19845.5	19845.5	26423.7	19845.5	404.6	22363.5	22611.8	17551.7	17431.7	17431.7	22491.8	17431.7	404.6	26921.8	27006.5	19829.3	19735.7	19735.7	26913	19735.7
		404.55	26848.5	27389.1	20644.7	20483.5	20483.5	27228	20483.5	404.55	26417.5	26652.6	19984.1	19836	19836	26504.4	19836	404.55	22331.6	22672.1	17546.2	17424.2	17424.2	22550.2	17424.2	404.55	27160.7	27074.1	19820.4	19725.2	19725.2	26978.9	19725.2
		404.5	27204.5	27471	20637.6	20473.7	20473.7	27307.2	20473.7	404.5	26268.7	26700.7	19976.6	19826	19826	26550.1	19826	404.5	22487.1	22703.7	17540.7	17416.7	17416.7	22579.7	17416.7	404.5	26738.6	27090.7	19811.2	19714.4	19714.4	26993.8	19714.4
		404.45	27487	27512.3	20630	20463.4	20463.4	27345.6	20463.4	404.45	26606.6	26712.9	19969.4	19816.1	19816.1	26559.7	19816.1	404.45	22417.4	22705	17535.1	17408.9	17408.9	22578.9	17408.9	404.45	26767	27056.4	19802.7	19704.2	19704.2	26957.8	19704.2
		404.4	27401.8	27511.1	20622	20452.6	20452.6	27341.6	20452.6	404.4	26587.6	26687.7	19961.7	19805.8	19805.8	26531.8	19805.8	404.4	22703	22676.2	17529.6	17401.3	17401.3	22547.9	17401.3	404.4	26212.1	26971.5	19794.2	19693.9	19693.9	26871.2	19693.9
		404.35	27348.5	27467.9	20614.3	20441.9	20441.9	27295.5	20441.9	404.35	26755.7	26626.3	19954.1	19795.5	19795.5	26467.7	19795.5	404.35	22470.3	22617.5	17523.7	17393.2	17393.2	22487	17393.2	404.35	26254.3	26839.8	19786.5	19684.4	19684.4	26737.7	19684.4
		404.3	27217.1	27383.8	20606.7	20431.2	20431.2	27208.3	20431.2	404.3	27018.3	26529.9	19946.3	19784.9	19784.9	26368.5	19784.9	404.3	22480.3	22531.4	17518.2	17385.4	17385.4	22398.6	17385.4	404.3	26433.7	26664.8	19778.8	19674.8	19674.8	26560.9	19674.8
		404.25	27512.1	27261.7	20599.3	20420.8	20420.8	27083.1	20420.8	404.25	26803.9	26401.3	19938.1	19773.9	19773.9	26237.1	19773.9	404.25	22410.7	22419.9	17512.7	17377.6	17377.6	22284.8	17377.6	404.25	25867.4	26452.3	19770.8	19665	19665	26346.5	19665
		404.2	27481.8	27104.6	20591.5	20409.9	20409.9	26923	20409.9	404.2	26622.6	26244.5	19930.3	19763.2	19763.2	26077.4	19763.2	404.2	22391	22286.2	17507.4	17369.9	17369.9	22148.7	17369.9	404.2	25760.7	26209.5	19763.7	19656	19656	26101.7	19656
		404.15	27541.3	26917.7	20583.9	20399	20399	26732.8	20399	404.15	26579.4	26063.4	19922.9	19752.8	19752.8	25893.3	19752.8	404.15	22706.7	22133.7	17502.2	17362.2	17362.2	21993.7	17362.2	404.15	25327.6	25942.2	19756.8	19647.1	19647.1	25832.5	19647.1
		404.1	27324.2	26706.2	20576.2	20388	20388	26517.9	20388	404.1	26552.5	25862.4	19915.6	19742.4	19742.4	25689.2	19742.4	404.1	22801.4	21965.4	17496.6	17354	17354	21822.8	17354	404.1	25158.9	25657.8	19750.6	19638.8	19638.8	25546	19638.8
		404.05	26937.6	26475.6	20569	20377.3	20377.3	26283.9	20377.3	404.05	26543.3	25645.6	19908.4	19732	19732	25469.2	19732	404.05	22812.6	21785.1	17490.8	17345.7	17345.7	21639.9	17345.7	404.05	25164.9	25361.3	19744.7	19630.8	19630.8	25247.4	19630.8
		404	27021.4	26231.6	20562.4	20367.2	20367.2	26036.3	20367.2	404	25988.7	25417.3	19901.3	19721.7	19721.7	25237.7	19721.7	404	22346.1	21596.4	17485.2	17337.4	17337.4	21448.6	17337.4	404	24870.5	25058.5	19738.8	19622.7	19622.8	24942.4	19622.7
		403.95	27009.4	25978.2	20555.8	20357	20357	25779.3	20357	403.95	25841	25182.3	19895.1	19712.1	19712.1	24999.3	19712.1	403.95	22168.7	21403.2	17480.2	17329.7	17329.7	21252.6	17329.7	403.95	24622	24754	19733.4	19615.1	19615.1	24635.7	19615.1
		403.9	26711.8	25719.7	20549.3	20346.8	20346.7	25517.1	20346.7	403.9	25696.4	24943.3	19889.2	19702.8	19702.8	24756.9	19702.8	403.9	21946.8	21207.4	17475.7	17322.3	17322.3	21054	17322.3	403.9	24157.4	24451.7	19728.4	19607.8	19607.8	24331	19607.8
		403.85	26119.1	25460.8	20543.3	20337	20336.9	25254.3	20336.9	403.85	25774.3	24703.6	19883.6	19693.7	19693.7	24513.7	19693.7	403.85	21467.3	21011.8	17471.5	17315.2	17315.2	20855.6	17315.2	403.85	23840	24155.3	19724.2	19601.2	19601.2	24032.2	19601.2
		403.8	26033.7	25204.6	20538.3	20328.2	20328	24994.1	20328	403.8	25436.7	24465.3	19878	19684.4	19684.4	24271.7	19684.4	403.8	21228.6	20818.6	17468.1	17308.9	17308.9	20659.4	17308.9	403.8	23611.8	23866.9	19720.4	19595	19595.1	23741.4	19595
		403.75	25859.9	24953.3	20533.6	20319.5	20319.2	24738.7	20319.2	403.75	25225.6	24231.4	19873	19675.7	19675.7	24034	19675.7	403.75	21285.9	20629.3	17465.2	17302.9	17302.9	20466.9	17302.9	403.75	22999.3	23588.7	19717.1	19589.2	19589.3	23460.6	19589.2
		403.7	25485.6	24708.8	20529.2	20311	20310.7	24490	20310.7	403.7	24886.2	24003.2	19868.4	19667.2	19667.2	23802	19667.2	403.7	21328.9	20444.5	17462.3	17296.8	17296.8	20279	17296.8	403.7	22750.9	23322.6	19714.7	19584.2	19584.4	23191.9	19584.2
		403.65	25286.8	24473	20525.6	20303.2	20302.7	24249.7	20302.7	403.65	24686.6	23782.2	19864.4	19659.3	19659.3	23577	19659.3	403.65	21220.5	20265.3	17459.4	17290.6	17290.6	20096.5	17290.6	403.65	22276.1	23069.1	19712.8	19579.6	19580	22935.6	19579.6
		403.6	25109.8	24246.8	20522.3	20295.7	20295.1	24018.9	20295.1	403.6	24249.6	23569.4	19860.9	19651.7	19651.7	23360.1	19651.6	403.6	20675.3	20092.9	17456.7	17284.6	17284.6	19920.8	17284.6	403.6	22105	22829.6	19711.6	19575.7	19576.2	22693.2	19575.7
		403.55	24651	24030.8	20519.5	20288.5	20287.7	23798.1	20287.6	403.55	23973.7	23365.6	19858.1	19644.7	19644.7	23152.1	19644.7	403.55	20330.9	19928.4	17455	17279.4	17279.4	19752.8	17279.4	403.55	21913.7	22603.9	19710.7	19572	19572.8	22464.3	19572
		403.5	24471.7	23826.1	20517.4	20282	20281	23588.4	20280.9	403.5	23490.1	23171.3	19855.8	19638.1	19638.2	22953.5	19638.1	403.5	20059.6	19772	17453.9	17274.8	17274.8	19592.9	17274.8	403.5	21604.5	22392.4	19710.2	19568.6	19569.8	22249.5	19568.6
		403.45	24294	23632.4	20515.8	20276	20274.6	23389.4	20274.5	403.45	23102.3	22987	19854.4	19632.2	19632.4	22764.6	19632.2	403.45	20104.7	19624	17453.3	17270.5	17270.5	19441.1	17270.5	403.45	21314.9	22195.4	19710.2	19565.6	19567.5	22048.9	19565.6
		403.4	23977.6	23449.6	20514.6	20270.3	20268.4	23201.2	20268.3	403.4	22984	22812.6	19853.7	19626.9	19627.2	22585.5	19626.9	403.4	19512.1	19483.7	17452.7	17266.2	17266.2	19297.1	17266.2	403.4	20818.5	22012.6	19710.8	19563.1	19565.8	21862.1	19563.1
		403.35	23418	23278.3	20514	20265.2	20262.8	23023.9	20262.6	403.35	22565.7	22647.8	19853.4	19621.8	19622.3	22415.7	19621.8	403.35	19424.5	19352.5	17453.2	17262.7	17262.9	19161.9	17262.7	403.35	20265.6	21844.4	19712.2	19561.2	19565.2	21689.5	19561.2
		403.3	23163.3	23118.3	20514.5	20261.2	20258.1	22857.6	20257.7	403.3	22367.2	22492.8	19853.8	19617.4	19618.1	22255.6	19617.3	403.3	19127.3	19229.3	17453.9	17259.4	17259.7	19034.6	17259.4	403.3	20196.5	21690.4	19714.5	19560.2	19566	21530.3	19560.2
		403.25	22519.1	22969.3	20515.5	20257.9	20253.9	22701.7	20253.2	403.25	21882	22347.4	19854.7	19613.2	19614.4	22104.7	19613.2	403.25	18616.6	19114.6	17455.2	17256.6	17257	18915.6	17256.6	403.25	19907	21549.8	19717	19559.3	19567.7	21383.7	19559.3
		403.2	22171.7	22831.4	20517.6	20255.9	20250.8	22556.4	20249.8	403.2	21581.8	22211.8	19856.4	19609.7	19611.6	21963.1	19609.7	403.2	18613.6	19008.5	17457.3	17254.5	17255.1	18804.9	17254.5	403.2	19690	21422.5	19720	19558.8	19570.8	21249.3	19558.8
		403.15	22272.7	22703.9	20520.5	20254.8	20248.4	22420.6	20246.8	403.15	21356.1	22085.3	19858.8	19606.8	19609.7	21830.2	19606.7	403.15	18203.3	18909.8	17459.7	17252.4	17253.5	18701.5	17252.4	403.15	19532.8	21308.2	19723.4	19558.6	19575.7	21126.3	19558.6
		403.1	21856.3	22586.1	20523.4	20254.1	20246.2	22293.5	20243.7	403.1	21137.4	21968.1	19861.7	19604.1	19608.7	21705.6	19604	403.1	18090.8	18819.3	17462.8	17251	17252.6	18605.8	17251	403.1	19225.3	21206.7	19727.2	19558.6	19582.7	21014	19558.6
		403.05	21351.7	22478.5	20527.1	20254.7	20245.1	22175.2	20241.2	403.05	21008.2	21859.7	19865.1	19601.8	19608.9	21589	19601.7	403.05	17758.2	18736.1	17466.2	17249.7	17252.3	18517	17249.7	403.05	18686.2	21118.1	19731.6	19559.1	19592.8	20911.9	19559.1
		403	21364.4	22381.3	20531.8	20256.9	20245.4	22065.7	20239.5	403	20682.6	21760.3	19868.9	19599.8	19610.4	21479.8	19599.6	403	17697.7	18660.6	17470.3	17248.9	17252.9	18435.1	17248.9	403	18665.3	21043.1	19737	19560.4	19607.1	20819.8	19560.4
		402.95	20888.5	22293.6	20536.7	20260.1	20246.6	21963.4	20237.8	402.95	20319.2	21670.2	19873.4	19598.2	19614.2	21378.1	19597.9	402.95	17801	18592.1	17474.7	17248.2	17254.4	18359.5	17248.2	402.95	18357.5	20981.1	19742.4	19561.7	19625.9	20736.1	19561.7
		402.9	20612.6	22216.5	20542.6	20265.4	20249.9	21868.8	20236.8	402.9	20010.3	21589.8	19878.7	19597.3	19621	21283.3	19596.8	402.9	17582.7	18530.3	17479	17247.3	17256.7	18289.3	17247.3	402.9	18442.4	20933.2	19748.5	19563.4	19651.1	20660.5	19563.4
		402.85	20327.5	22149.9	20549.1	20272.7	20255.5	21781.1	20236.2	402.85	19792.3	21519.7	19884.6	19596.9	19631.6	21195.2	19596.2	402.85	17063.1	18475.9	17483.9	17246.8	17260.8	18225	17246.8	402.85	18148.8	20900.1	19754.6	19565.1	19683.6	20591.9	19565.1
		402.8	20552	22094.7	20556.3	20282.4	20264.2	21699.9	20236	402.8	19588.4	21460.8	19891.1	19596.9	19647.2	21113.2	19595.9	402.8	17168.6	18429.6	17489.8	17247.1	17267.7	18166.4	17247.1	402.8	17995.9	20883.6	19761.4	19567.1	19726.3	20530.2	19567.1
		402.75	20038.8	22051	20563.4	20294.2	20276	21624	20235.5	402.75	19535.1	21414.3	19898.2	19597.3	19669.5	21036.9	19595.9	402.75	16733.2	18390.8	17495.6	17247.2	17277.3	18112.3	17247.2	402.75	18197.9	20885.5	19768.5	19569.4	19781.4	20474.5	19569.4
		402.7	19685.6	22021.2	20571.6	20309.7	20293.3	21554.2	20235.8	402.7	19340.9	21381.9	19905.6	19598	19700.4	20965.8	19596	402.7	16870.1	18361.2	17502.4	17248	17291.6	18063.3	17248	402.7	18049.5	20907.8	19775.5	19571.4	19851.4	20423.8	19571.4
		402.65	19895.3	22007.1	20580.6	20329.2	20317.6	21489.7	20236.7	402.65	19541.1	21366.3	19913.5	19599.3	19742.9	20899.7	19596.4	402.65	16659.1	18341	17509.2	17248.6	17311	18018	17248.6	402.65	18272.1	20954.1	19782.9	19573.6	19940.5	20378	19573.6
		402.6	19703.6	22010	20589.6	20352.8	20349.8	21429.4	20237.2	402.6	19760.6	21370.1	19921.4	19600.6	19799.8	20837.7	19596.5	402.6	16597.7	18332.1	17516.5	17249.5	17337.8	17976.8	17249.5	402.6	18085.4	21027.6	19790.2	19575.5	20052.3	20336.2	19575.5
		402.55	19997.1	22033.6	20599.2	20381.7	20393.1	21373.6	20238	402.55	19339	21397.4	19929.3	19602.1	19875.2	20779.5	19596.2	402.55	16687.4	18336.5	17524.2	17250.5	17374.3	17939	17250.5	402.55	18305.1	21133.5	19797.9	19577.7	20192.5	20298.4	19577.7
		402.5	19925.8	22080.7	20608.7	20416.3	20449.7	21321.2	20238.4	402.5	19354.1	21454.1	19938.2	19604.8	19975.2	20725.7	19596.6	402.5	16742	18356.4	17531.9	17251.4	17423	17904.2	17251.4	402.5	18732.3	21276.2	19805.6	19579.5	20365.9	20263.8	19579.5
		402.45	20117.6	22156.4	20618.7	20458.2	20523.8	21272.5	20238.9	402.45	19628.3	21545.3	19947.3	19608.4	20105.1	20675.5	19597	402.45	16733.1	18395.3	17539.9	17252.2	17487.6	17872.2	17252.1	402.45	19015	21461.2	19812.9	19580.8	20578.3	20231.5	19580.8
		402.4	20059.2	22265.6	20628.7	20508.3	20619.1	21226.7	20239.1	402.4	20276.8	21677.9	19956.3	19612.7	20271.6	20628.1	19596.9	402.4	16875.6	18457.4	17548.1	17253	17572.5	17842.7	17252.9	402.4	19317.7	21695.6	19820	19581.6	20837.2	20201.6	19581.6
		402.35	20531.2	22414.7	20639.2	20568.5	20740.9	21184.1	20239.4	402.35	20156	21859	19964.8	19617.6	20481.6	20582.8	19595.9	402.35	16981.3	18547.2	17556.5	17253.5	17682.5	17815.3	17253.5	402.35	20069.8	21986	19827	19582	21149.3	20173.7	19582
		402.3	20929.5	22609.8	20649.3	20639.7	20894	21143.4	20238.9	402.3	20603.4	22098.8	19973.8	19624.6	20745.2	20540.4	19595	402.3	17479.5	18670.8	17564.9	17254	17823.8	17789.8	17253.9	402.3	20548.8	22339.6	19833.1	19581.3	21522.4	20146.8	19581.3
		402.25	21127.2	22858.5	20659.3	20723.8	21084.2	21104.8	20237.8	402.25	20928.1	22405.9	19982.4	19633.5	21070.5	20500	19593.5	402.25	17562.6	18833.9	17572.9	17253.7	18002.5	17765.6	17253.6	402.25	21434.2	22764.3	19838.8	19579.9	21964.2	20121.1	19579.9
		402.2	21868.2	23169.6	20669.4	20823.1	21318.4	21068.1	20236.5	402.2	21593.7	22790.8	19991	19645.3	21467.4	20461.4	19591.5	402.2	18151.6	19044.8	17581.2	17253.2	18226.8	17742.9	17253.1	402.2	22232.6	23267.5	19843.5	19577.2	22482.5	20095.9	19577.2
		402.15	22725.5	23551.3	20678.9	20939.3	21602.6	21032.5	20234	402.15	22195.8	23263.4	19999.1	19660.5	21945.2	20424	19588.4	402.15	18614	19310.8	17588.8	17252	18504.3	17720.9	17251.7	402.15	23526.9	23857.1	19847.3	19573.3	23085.3	20071	19573.3
		402.1	23240.5	24012	20687.5	21074.5	21942.8	20997.5	20230.1	402.1	23270.9	23833.5	20006.7	19680.1	22512.3	20387.8	19584.5	402.1	18992.1	19640.5	17596.2	17250	18843.7	17699.6	17249.7	402.1	23877.9	24538.7	19849.7	19567.6	23778.4	20045.7	19567.5
		402.05	24297.1	24561.5	20695.8	21232.2	22346.4	20963.6	20225.5	402.05	24192.5	24510.2	20013.1	19705.1	23176.7	20351.8	19578.9	402.05	19559.8	20043.2	17603.4	17247.6	19254.1	17679.1	17247	402.05	25164.4	25320.4	19851.8	19561.3	24570	20021.1	19561.3
		402	25465.1	25207	20703.1	21414.4	22817.4	20929.7	20219.2	402	25387.1	25300.5	20018.6	19737.3	23944	20316.2	19571.8	402	20391.2	20526.5	17610.1	17244.5	19743.5	17658.8	17243.5	402	26703.2	26204.4	19852.5	19553.2	25462.4	19995.7	19553.1
		401.95	26475.2	25955.8	20709.1	21624.1	23360.5	20895.5	20211.2	401.95	26303.3	26210.3	20022.9	19778.4	24817.8	20280.3	19563	401.95	21070	21098.1	17616	17240.4	20319.4	17638.3	17238.6	401.95	27995.5	27193.6	19851.3	19542.8	26458.5	19969.1	19542.7
		401.9	27695.6	26814.9	20714.2	21865.1	23978.8	20861.3	20201.5	401.9	27694.8	27243.5	20026.3	19831.4	25799.6	20244.5	19552.7	401.9	21744	21765.5	17621.3	17235.6	20989.3	17617.7	17232.8	401.9	29738.1	28289.4	19848.6	19530.6	27559.9	19941.5	19530.4
		401.85	29109.8	27786.9	20718.1	22140.2	24672	20826.4	20190	401.85	28716.9	28397.8	20028.2	19898.4	26884.3	20207.9	19540.3	401.85	23004.1	22532.7	17626	17230.4	21756.9	17597	17225.9	401.85	31391.9	29487.6	19843.8	19515.9	28762.3	19912.2	19515.5
		401.8	30456.1	28874.4	20720.5	22453.2	25438.8	20790.6	20176.2	401.8	30324.7	29670.7	20029.2	19983.5	28066.1	20171.1	19526.4	401.8	23655.4	23402.2	17629.4	17224.2	22624.6	17575.1	17217	401.8	32365.9	30784.6	19837.1	19498.9	30062.1	19881.3	19498.3
		401.75	31909.9	30074.9	20721.5	22807.4	26273.4	20753.9	20160.4	401.75	31713.9	31051.2	20028.4	20089.6	29330.2	20133	19510	401.75	25052.5	24373.6	17632.3	17218.4	23591.5	17552.9	17207.2	401.75	34049.2	32171.3	19829.5	19480.7	31450.1	19849.7	19479.5
		401.7	33707.4	31384.6	20721	23206.6	27168	20715.9	20142.3	401.7	33143.6	32527.4	20026.2	20221.5	30660.2	20093.8	19491.4	401.7	26714.5	25442.2	17633.6	17212.6	24652.3	17529.3	17195.2	401.7	35694.5	33635.5	19819.9	19460.3	32914	19816.2	19458.3
		401.65	35131.8	32796	20718.5	23654.3	28111.3	20676.2	20121.4	401.65	34583	34083.1	20022.5	20384.4	32034.6	20053.4	19470.6	401.65	27477.7	26600.8	17633.1	17207.2	25798.8	17503.7	17180.6	401.65	37147.9	35162.9	19808.5	19438.2	34439.3	19780.9	19434.7
		401.6	36745.3	34296.7	20714.8	24154	29087.8	20635.1	20098.3	401.6	36388.3	35694.9	20017.5	20583.5	33424.9	20011.8	19447.6	401.6	28966.2	27837.5	17632	17204.9	27017.9	17477.5	17164.9	401.6	38896.6	36733.1	19795.7	19414.9	36005.2	19744	19408.9
		401.55	38840.3	35873.6	20709.4	24709.4	30080.5	20592.4	20072.7	401.55	38568.1	37339.7	20010.6	20824.8	34801.6	19968.3	19421.9	401.55	30123.5	29137	17629.3	17206.4	28292.4	17449.5	17146.8	401.55	40464.5	38326.1	19780.9	19390.8	37590.9	19705.1	19380.5
		401.5	40055.5	37506.4	20701.8	25322.2	31066.6	20547.2	20043.8	401.5	40049.7	38988	20001.2	21113.8	36128.9	19922.3	19392.7	401.5	31229.6	30478.7	17625.6	17214.5	29599.4	17420.2	17127	401.5	41865.2	39915.9	19764.7	19366.9	39169.6	19664.3	19349.8
		401.45	41728.6	39177.2	20693.3	25996.8	32025.3	20500.8	20013	401.45	40976	40613.8	19990.6	21458.8	37373.6	19874.7	19361.3	401.45	32739.9	31840.8	17621	17232.6	30913.9	17389.6	17105.4	401.45	43154.7	41478.1	19747.2	19344.9	40715.2	19622	19317.1
		401.4	43794.9	40864.5	20683.4	26735.1	32932.2	20452.5	19979.5	401.4	42416.2	42190.8	19979.5	21868	38502.1	19826.4	19328.4	401.4	33982	33198.7	17615	17263.9	32207.2	17357.1	17081.5	401.4	44428	42987	19728.8	19327.3	42200	19578.1	19282.4
		401.35	44661.3	42542.7	20671.5	27537.2	33761	20401.7	19942.9	401.35	44179.3	43690.1	19967.4	22347.6	39478.3	19776.6	19293.3	401.35	34965.7	34524.8	17608	17314.1	33446.7	17323	17055.7	401.35	45694.2	44414.5	19709.7	19316.9	43592.5	19532.7	19245.8
		401.3	45313.4	44192.7	20659.4	28406.8	34490.8	20350.1	19904.8	401.3	45155.5	45089.5	19953.8	22905	40272.4	19724.6	19255.4	401.3	36050.9	35795.4	17600.5	17389.8	34602	17287.8	17028.3	401.3	46171.8	45737.5	19690.2	19318.1	44865.3	19485.8	19207.3
		401.25	46853.4	45790.8	20647.8	29343.5	35098.7	20298	19865.7	401.25	45864.7	46369.6	19940	23547.6	40858.4	19671.7	19216	401.25	36722.5	36984.3	17592.5	17498.7	35639.4	17251.2	16999.2	401.25	46852.6	46933.6	19671.5	19337.8	45989.9	19438.5	19168
		401.2	48307	47316.7	20635.2	30345.4	35564.6	20244	19824.2	401.2	47096.3	47518.1	19926.5	24282.6	41217.2	19618.3	19175.5	401.2	37322.4	38072.1	17584.8	17650.6	36529.8	17213.9	16969	401.2	47998.8	47985.7	19653.9	19383.5	46941	19390.5	19127.7
		401.15	49115.4	48754.2	20622	31411.8	35873.1	20188.2	19780.3	401.15	48110.5	48527.6	19912.6	25115.3	41335.2	19563.4	19133	401.15	38664.2	39042.9	17577.7	17856.5	37246.5	17175.8	16937.9	401.15	48299.2	48881.8	19637.3	19464.7	47695.8	19341.1	19085.7
		401.1	50054.4	50088.8	20609.2	32539.4	36013.9	20131.7	19735.1	401.1	48706	49396.3	19899	26049.7	41207	19507.5	19088.9	401.1	39253	39883.9	17570.3	18127.1	37764.5	17136	16904.6	401.1	48706.1	49617	19623.6	19595.3	48236.1	19291.5	19043.2
		401.05	50461.7	51312.2	20597	33725.5	35981	20074	19688.5	401.05	49541	50132.2	19886.3	27090.3	40836.1	19451	19043.8	401.05	39656.3	40593.9	17564	18477.4	38068.4	17095.5	16870.5	401.05	49301.3	50195	19613.7	19791.3	48548.4	19241.6	19000
		401	51213.2	52418.3	20586.3	34964.3	35774.8	20016.1	19641.1	401	50432.4	50745.7	19874.5	28236.9	40233.1	19393.7	18997.5	401	40560.9	41176	17559.6	18921.3	38147.4	17054.6	16835.6	401	49436	50626.5	19608.7	20070.8	48623.7	19190.9	18955.9
		400.95	52237.4	53406.5	20576.8	36249.7	35400	19957.5	19592.5	400.95	50251.5	51254.9	19863.8	29488.9	39415.7	19335.3	18949.6	400.95	41338.7	41641.6	17556.8	19473	37997.3	17012.5	16799.3	400.95	49660.4	50933.3	19611.2	20456.4	48460	19140.3	18911.5
		400.9	51949.1	54280	20568.5	37574.7	34865.9	19897.5	19542.2	400.9	50738.9	51683	19856.4	30845.7	38409.3	19277.6	18902	400.9	41364.5	42009.4	17556.7	20147.1	37621.6	16969.3	16761.8	400.9	49916.1	51144.8	19623.5	20972.4	48059.7	19089.5	18866.8
		400.85	52539	55046.2	20563.9	38930.9	34190	19838.3	19492.3	400.85	51241.7	52052.4	19851.7	32298.5	37243.4	19219.4	18853.6	400.85	42053	42304.8	17561.3	20956.8	37032.8	16926.3	16724.2	400.85	49647.6	51297.7	19648.9	21643.2	47431.7	19038.5	18821.6
		400.8	53236.7	55714.5	20562.3	40309	33389	19778.4	19441.4	400.8	52279.5	52388.8	19850.7	33840.5	35949.7	19160.8	18804.3	400.8	42383.8	42556.1	17571.1	21912.5	36246.3	16882.4	16685.4	400.8	50501.2	51436.4	19692.5	22495.8	46590	18988.1	18776.7
		400.75	53278.9	56295.6	20564.2	41696.2	32485.5	19717.8	19389.4	400.75	52525	52714.9	19853.5	35457.1	34563.6	19100.9	18753.4	400.75	43039.5	42794.8	17588.3	23020.4	35286.4	16838.1	16646.1	400.75	50727.9	51606.1	19758.3	23550.5	45552.4	18936.6	18730.5
		400.7	53629.3	56804.1	20571.9	43082.8	31503.8	19657.3	19337.2	400.7	53010.5	53054.5	19862.8	37135.8	33121	19040.8	18702	400.7	42951.6	43052.6	17614.8	24282.6	34179.5	16792.9	16605.8	400.7	51354.3	51856.3	19854.3	24826.9	44342	18884.8	18683.9
		400.65	54694.1	57253.4	20586.4	44456.6	30467.2	19596.5	19284.4	400.65	53385.6	53426.1	19880.3	38860	31654.9	18980.3	18649.8	400.65	43535.8	43360.3	17654.7	25697.4	32956.5	16748	16565.5	400.65	51680.2	52232.5	19989.5	26336.8	42983.1	18832.3	18636.4
		400.6	55310.6	57655.1	20608.6	45801.7	29400.2	19534.2	19229.9	400.6	53494.1	53843.3	19908.8	40607.3	30198.7	18919.4	18596.9	400.6	44099.8	43741.7	17710.9	27251.2	31649.9	16702.3	16524.2	400.6	52261.5	52775.3	20175.4	28079.4	41505.9	18779.4	18588.3
		400.55	55468.9	58022.7	20642.1	47107.1	28325.3	19471.3	19174.4	400.55	54516.2	54316.4	19952.3	42357.9	28779.2	18858.5	18543.8	400.55	44546.8	44216.3	17788.6	28927.4	30290.5	16655.8	16482	400.55	52979.1	53516.8	20426.5	30044.9	39937.4	18725.8	18539.3
		400.5	55845.2	58367.6	20691.1	48358	27265.7	19408.2	19118.5	400.5	55424.1	54847.1	20014.1	44083.5	27420.6	18796.3	18489.1	400.5	45059.7	44795	17894.2	30697.8	28911.5	16608.7	16439.1	400.5	54338.5	54476.2	20759.6	32203.9	38308.9	18671.2	18489.1
		400.45	56242.3	58699.3	20760.3	49541.3	26238.7	19344.8	19061.9	400.45	55888.5	55435.2	20100.6	45759.5	26141.1	18732.8	18432.9	400.45	45669.8	45480.6	18035.7	32529.1	27540.9	16561	16395.3	400.45	55668.2	55660.5	21195.5	34513.9	36647.3	18614.7	18437
		400.4	56899.7	59026.5	20856.3	50644.2	25259.2	19280.8	19004.7	400.4	57028.2	56077	20220.8	47360.5	24954.6	18668.8	18375.9	400.4	46368.3	46267.8	18222.9	34380.7	26203.6	16512.3	16350.6	400.4	56691.5	57064.6	21759.9	36917.6	34979.1	18556.3	18382.8
		400.35	57796.5	59355.8	20987	51651.9	24339.9	19216	18946.3	400.35	56624.2	56762.9	20383.7	48856.6	23870.8	18603.3	18317.1	400.35	46880.6	47142	18467.6	36202.8	24922.8	16462.7	16304.6	400.35	58056.4	58669	22482.5	39339.3	33331.6	18496.6	18327
		400.3	58510.3	59694.7	21163.2	52553.1	23488	19150	18886.5	400.3	57811.7	57487.5	20605.1	50225.3	22895.2	18538.5	18258.8	400.3	47599.6	48085.4	18785.3	37946.5	23715	16412.3	16257.9	400.3	59417.4	60447.4	23398.7	41696.4	31724.9	18434.9	18269.2
		400.25	58819.2	60050.9	21398.8	53335.7	22710	19083	18825.5	400.25	59064.2	58239.3	20899	51437.2	22027.1	18472	18198.7	400.25	48359.3	49073.6	19192.8	39555.6	22594.2	16360.9	16209.9	400.25	60994.5	62364.2	24546.9	43894	30179.8	18371.2	18209.3
		400.2	59759.1	60435.1	21712.1	53990.8	22008.5	19015.6	18764	400.2	59669.7	59013.1	21285.7	52470	21263.1	18403.7	18136.5	400.2	48972.1	50083.9	19711.1	40978.5	21568.4	16308.3	16160.8	400.2	63474	64387	25972	45839.8	28710.8	18305.3	18147
		400.15	60834.1	60859.3	22124.1	54509.1	21381.8	18946.9	18700.8	400.15	60807.9	59809.2	21791.5	53304.6	20598.4	18334.6	18073.3	400.15	50003	51096.5	20365	42166.7	20641.6	16254.9	16110.6	400.15	64772.4	66488.2	27723.1	47444.6	27327.7	18235.8	18081
		400.1	61560.9	61339.7	22660.5	54882.4	20828.1	18876.5	18636	400.1	61653.1	60631.2	22444.9	53921.8	20025.5	18263.9	18008.3	400.1	51606.3	52094.9	21181	43075.1	19815.2	16199.9	16058.8	400.1	66574.4	68651.1	29852.7	48630.6	26042.5	18164.5	18013
		400.05	62380.3	61899.8	23354.6	55106.5	20343.1	18805.2	18569.9	400.05	62436.9	61494	23282.4	54309.9	19535.4	18192	17941.9	400.05	52069.4	53074.1	22190.4	43669.2	19085.2	16142.4	16004.4	400.05	70862.5	70878.8	32418.9	49338.3	24858.2	18090.5	17942.4
		400	63115.7	62567.2	24242.8	55177.2	19921.8	18732.7	18502.4	400	64123	62419	24344	54459.2	19119.4	18118.9	17874.2	400	53490.7	54040.8	23428.5	43926.4	18449.2	16084.3	15949.2	400	71898.4	73186.3	35472.4	49524.9	23774.6	18010.3	17865.3
		399.95	64192.1	63378.4	25369.6	55093.1	19557.9	18659	18433.7	399.95	66072.9	63438.3	25675.6	54364.7	18766.1	18043.4	17803.8	399.95	54466	55013.6	24932	43834.1	17898.9	16024	15891.8	399.95	75174.8	75623.4	39076.9	49182.6	22795.4	17928.6	17786.7
		399.9	66042.7	64376.9	26785.2	54853.8	19244	18583.8	18363.3	399.9	65896.6	64595.6	27330.1	54026	18465.8	17964.9	17730.4	399.9	56228.2	56027.5	26743	43393.8	17426.8	15962.2	15832.8	399.9	78362.6	78253.9	43286.6	48320.7	21914	17842.1	17703.1
		399.85	66388.5	65611.4	28542.2	54460.3	18972.7	18505.8	18289.9	399.85	67729.2	65946.1	29365.7	53451.9	18213	17886.8	17657.1	399.85	57001.2	57127.2	28899.8	42619.1	17023.6	15897.8	15771	399.85	81725.8	81157.8	48146.2	46978.4	21126.8	17750.9	17614.8
		399.8	69171.4	67144.1	30706.2	53918.6	18739.6	18427.2	18215.8	399.8	70281.6	67551.1	31842.8	52648.7	17996.5	17805.8	17580.9	399.8	58469.2	58375	31448.6	41536.5	16681.6	15832.1	15708	399.8	86147.1	84434.7	53703.4	45214.3	20426.8	17654.8	17521.5
		399.75	71329.7	69033.5	33335	53231.3	18534.9	18344.4	18137.4	399.75	71710.9	69477.3	34820.2	51630.2	17808	17721.1	17500.8	399.75	60664.8	59836.9	34426.2	40182.7	16391.5	15764.2	15642.6	399.75	91247.4	88179.8	59980.2	43106.4	19806	17552.2	17421.6
		399.7	73237.1	71349.8	36497.4	52406.6	18354	18258.3	18055.5	399.7	75103.1	71802.1	38364.1	50415.6	17643	17634.2	17418.3	399.7	62735.9	61587.1	37871	38600.7	16143.6	15692.8	15573.7	399.7	94964	92491	66994.8	40741.4	19255.2	17442.1	17314.2
		399.65	77033.2	74165.6	40262.3	51453.2	18192.3	18169.2	17970.5	399.65	78893.7	74600.6	42534.9	49022.1	17493	17542.1	17330.5	399.65	65239.7	63703.1	41819.3	36839.7	15930.5	15618.3	15501.6	399.65	100517	97457.6	74752.6	38213.4	18768.5	17326.5	17201.1
		399.6	80729.6	77542.9	44684.9	50379.7	18042.6	18074.3	17879.6	399.6	81810.8	77942.6	47381.4	47474.4	17353.1	17444.2	17236.8	399.6	68184.5	66254.4	46291.7	34954.2	15745	15539.9	15425.5	399.6	107494	103132	83218.8	35614.7	18335.4	17202.7	17079.9
		399.55	84224.1	81549.7	49826.5	49196.5	17901.4	17973.7	17782.8	399.55	85976.1	81901.1	52956.4	45797.7	17220.8	17341.9	17138.6	399.55	70820.5	69307.9	51310.2	32994.9	15580.2	15457	15344.8	399.55	112770	109551	92356.2	33025.2	17945.8	17068.7	16948.2
		399.5	88862	86235.2	55725.6	47917.6	17765.8	17867.7	17680.5	399.5	91373.6	86525	59283.2	44018.7	17091.4	17233.3	17033.9	399.5	75051.4	72911.3	56874.4	31015.2	15431.6	15370	15260	399.5	120508	116704	102085	30523.5	17595.1	16926.9	16808.8
		399.45	94696.2	91639.8	62412.7	46553.7	17631.7	17754.5	17570.9	399.45	95903.6	91854.1	66377.8	42161.7	16960.6	17116.3	16920.8	399.45	79224.3	77097.5	62976.3	29058	15292.3	15276.4	15168.5	399.45	128675	124546	112310	28163.5	17272.7	16773.7	16657.8
		399.4	101168	97786.8	69900.6	45115.6	17495	17632.2	17452.2	399.4	103202	97912.2	74240.1	40253.6	16827.8	16992.4	16800.6	399.4	82809.5	81881.8	69595.8	27162.3	15158.9	15176.4	15070.5	399.4	135083	132995	122913	25985.9	16971.6	16608.4	16494.8
		399.35	108303	104665	78164.7	43617.6	17353.1	17499.9	17323.3	399.35	110651	104680	82824.8	38318.1	16687.6	16857.4	16669.2	399.35	88347.7	87247.2	76683.9	25364	15029.3	15070.8	14966.9	399.35	143869	141915	133736	24022.5	16689	16433.6	16322.1
		399.3	116561	112254	87172.4	42070.7	17203.8	17356.5	17183.2	399.3	117050	112131	92083	36377.1	16538.5	16710.8	16526.2	399.3	94420.6	93159.4	84185.8	23682.8	14898.2	14956.6	14854.7	399.3	151808	151148	144616	22279.5	16416.5	16245.9	16136.5
		399.25	123379	120481	96838.6	40488.3	17044.2	17200.2	17030.2	399.25	124450	120188	101916	34456.4	16381.4	16554.5	16373.2	399.25	99125.7	99545.7	92011.9	22136.7	14763.1	14833	14733	399.25	159200	160489	155349	20759	16151	16046.4	15939
		399.2	133155	129261	107066	38884.8	16875.9	17033.3	16866.5	399.2	133929	128755	112208	32573.1	16214.1	16386.7	16208.8	399.2	105630	106321	100070	20736	14624.5	14702.1	14603.9	399.2	168016	169721	165737	19449.6	15889.6	15835.9	15730.5
		399.15	142087	138469	117719	37266.9	16693.8	16851.2	16687.4	399.15	141899	137699	122811	30739.8	16033.1	16204.4	16029.7	399.15	111869	113373	108248	19480	14478.6	14561.1	14464.7	399.15	177577	178611	175567	18330.5	15627.4	15612.3	15508.8
		399.1	150464	147936	128616	35649.3	16498.5	16655.2	16494.4	399.1	151220	146847	133536	28975.1	15840.4	16009.7	15838.2	399.1	117515	120556	116401	18367.3	14325	14410.4	14315.7	399.1	183018	186901	184606	17378.5	15360.5	15374.5	15272.9
		399.05	159732	157484	139570	34041.7	16290.8	16446	16288.1	399.05	159703	156013	144190	27285.9	15633.6	15800.7	15632.2	399.05	124803	127726	124395	17389.8	14164	14250.8	14157.9	399.05	190087	194367	192658	16573.6	15092.9	15128.5	15028.7
		399	170502	166884	150341	32453.9	16069	16222.3	16067.2	399	166609	164969	154532	25683.6	15413.9	15578.5	15413	399	132056	134704	132062	16535.2	13992.7	14079.9	13988.6	399	197161	200766	199507	15888.8	14820.6	14871.9	14773.9
		398.95	177404	175901	160686	30891.1	15830.6	15981.8	15829.5	398.95	175049	173488	164333	24174.9	15183.5	15345.5	15183	398.95	137399	141318	139244	15789.6	13810.7	13897.8	13808.1	398.95	202271	205898	204976	15299.6	14542.1	14604.7	14508.4
		398.9	184979	184292	170356	29365.7	15581.4	15730.3	15580.7	398.9	182934	181326	173346	22759.7	14940.1	15099.5	14939.8	398.9	144018	147396	145783	15141.6	13620.7	13707.2	13619	398.9	206904	209590	208919	14787.2	14259.2	14329.7	14235.1
		398.85	192248	191786	179074	27884.4	15320.3	15466.9	15319.9	398.85	188609	188226	181312	21440.5	14684.4	14841.1	14684.2	398.85	149462	152754	151510	14575.2	13420.7	13506.2	13419.6	398.85	210455	211705	211216	14333.6	13971.7	14047.6	13954.6
		398.8	198622	198139	186591	26451	15047.8	15192	15047.5	398.8	195248	193962	188010	20218	14419.7	14573.8	14419.6	398.8	153977	157236	156284	14077.6	13212.2	13296.6	13211.5	398.8	211070	212156	211797	13924.3	13680.6	13760	13668.6
		398.75	204061	203105	192656	25071.8	14765	14906.9	14764.9	398.75	198730	198310	193214	19088.5	14144.5	14296.1	14144.5	398.75	158442	160692	159967	13637.3	12996.6	13079.9	12996.2	398.75	209419	210911	210643	13551	13389.7	13471.1	13381.2
		398.7	206424	206483	197066	23750.3	14473.5	14613	14473.4	398.7	201395	201096	196760	18051.3	13863.6	14012.7	13863.6	398.7	161276	163005	162454	13242.5	12774	12856	12773.8	398.7	208436	207987	207782	13206.7	13101.7	13184.2	13095.9
		398.65	208011	208115	199663	22492.2	14177.9	14315.1	14177.9	398.65	201252	202187	198517	17101.6	13578.3	13724.9	13578.3	398.65	163038	164089	163670	12885	12546.8	12627.5	12546.6	398.65	204839	203444	203282	12882.7	12815.6	12898.4	12811.6
		398.6	207019	207896	200340	21300.3	13879.5	14014.4	13879.5	398.6	200354	201508	198419	16237.9	13292.8	13436.9	13292.8	398.6	163573	163893	163572	12557.7	12316.5	12396	12316.5	398.6	198642	197402	197269	12576.9	12534.8	12617.5	12532
		398.55	205444	205794	199066	20177.3	13582.1	13714.8	13582.1	398.55	199433	199046	196459	15453.4	13008.2	13150	13008.2	398.55	163056	162406	162158	12255	12085.2	12163.3	12085.1	398.55	191145	190004	189890	12289	12263	12345.1	12261.1
		398.5	202560	201847	195880	19124	13286.7	13417.2	13286.7	398.5	193736	194855	192698	14741.6	12724.5	12864	12724.5	398.5	161431	159661	159466	11972.3	11854.2	11931.1	11854.2	398.5	184410	181440	181340	12017.8	12002	12083.4	12000.7
		398.45	195089	196160	190886	18140.2	12995.3	13123.7	12995.3	398.45	186815	189051	187261	14102.1	12449.1	12586.4	12449.1	398.45	157533	155726	155569	11706.6	11625.5	11701.1	11625.5	398.45	175385	171906	171814	11760	11750.6	11831.1	11749.8
		398.4	187880	188896	184254	17230.2	12714.9	12841.2	12714.9	398.4	181775	181794	180314	13529.3	12183.9	12318.9	12183.9	398.4	153232	150700	150570	11457.3	11402.3	11476.8	11402.3	398.4	164327	161611	161524	11517.6	11512.1	11591.6	11511.6
		398.35	180261	180270	176200	16391.7	12445.2	12569.5	12445.2	398.35	172398	173289	172068	13013.9	11925.8	12058.7	11925.8	398.35	148511	144715	144605	11222.2	11185.4	11258.6	11185.4	398.35	155070	150789	150706	11292.6	11289.5	11367.9	11289.1
		398.3	170739	170513	166957	15621.4	12186.9	12309.1	12186.9	398.3	162406	163759	162755	12555.7	11681.7	11812.4	11681.7	398.3	141441	137910	137814	10999.7	10975.3	11047.5	10975.3	398.3	141960	139639	139559	11081.9	11080.1	11157.3	11079.9
		398.25	158806	159896	156799	14919.5	11942.8	12063.1	11942.8	398.25	153175	153457	152631	12149.9	11452.4	11581.1	11452.4	398.25	133912	130454	130367	10791.7	10775.8	10846.8	10775.8	398.25	128851	128387	128310	10890.5	10889.5	10965.6	10889.3
		398.2	148317	148678	145990	14285.8	11716.6	11835.1	11716.6	398.2	140127	142620	141940	11789.7	11236.8	11363.4	11236.8	398.2	126900	122504	122424	10597.7	10587.5	10657.3	10587.5	398.2	118771	117218	117143	10718.2	10717.7	10792.7	10717.6
		398.15	135727	137106	134781	13714.3	11506.3	11622.9	11506.3	398.15	127747	131484	130924	11476.1	11040.7	11165.4	11040.7	398.15	116969	114219	114144	10416.1	10409.5	10478.4	10409.5	398.15	106401	106293	106219	10560.7	10560.4	10634.3	10560.4
		398.1	122146	125441	123436	13204.8	11315.1	11429.9	11315.1	398.1	118033	120289	119826	11203.8	10863.1	10985.9	10863.1	398.1	108183	105769	105697	10250.7	10246.6	10314.3	10246.6	398.1	94525	95776.1	95703.1	10421	10420.9	10493.6	10420.8
		398.05	112143	113893	112169	12754.9	11144.4	11257.5	11144.4	398.05	105983	109222	108836	10964.8	10700	10821	10700	398.05	100078	97291	97221.7	10099.3	10096.8	10163.5	10096.8	398.05	85097.1	85778.1	85706.3	10298.5	10298.4	10370.1	10298.4
		398	99115	102667	101188	12355.8	10988.9	11100.2	10988.9	398	93959.1	98481.8	98158.3	10759.5	10555.1	10674.2	10555.1	398	90751.7	88929.2	88861.9	9960.72	9959.15	10024.9	9959.15	398	74745.8	76404.6	76333.9	10189.6	10189.5	10260.1	10189.5
		397.95	87647.9	91926.5	90661.7	12008.5	10853.2	10962.9	10853.2	397.95	84344.2	88214.9	87940.8	10585	10428.2	10545.5	10428.2	397.95	80878.3	80799.7	80734	9836.53	9835.58	9900.3	9835.58	397.95	65013	67721.6	67652	10095.6	10095.6	10165.1	10095.6
		397.9	78243.9	81798.6	80718.4	11707.2	10735	10843	10735	397.9	74216.1	78535.8	78300.8	10435.2	10315.7	10431.3	10315.7	397.9	73202.1	73000.8	72936.5	9727.49	9726.92	9790.67	9726.92	397.9	57716	59769.3	59700.8	10015.6	10015.6	10084.1	10015.6
		397.85	68767.3	72393.6	71472.5	11445.9	10631.1	10737.5	10631.1	397.85	65360	69550	69345.7	10308.9	10218.5	10332.4	10218.5	397.85	64818	65621.8	65558.6	9630.17	9629.84	9692.65	9629.84	397.85	50386.1	52576.4	52508.8	9946.19	9946.19	10013.7	9946.19
		397.8	59380.3	63769.8	62985.1	11221.5	10541.6	10646.4	10541.6	397.8	58165.4	61308.2	61128.1	10202.6	10134.6	10246.8	10134.6	397.8	56768.7	58719.1	58657	9545.63	9545.43	9607.31	9545.43	397.8	43401.7	46135.7	46069.2	9887.33	9887.33	9953.83	9887.33
		397.75	53272.8	55976.5	55308.1	11031.5	10466.4	10569.6	10466.4	397.75	50591.2	53853.2	53691.9	10112.3	10061.5	10172.1	10061.5	397.75	51488.5	52345.9	52284.8	9473.32	9473.2	9534.19	9473.2	397.75	38822.2	40438.7	40373.2	9838.54	9838.54	9904.08	9838.54
		397.7	46464.2	49015	48445.5	10868.2	10400.5	10502.2	10400.5	397.7	43596.1	47190.5	47043.9	10037.6	9999.89	10108.8	9999.89	397.7	44992.3	46521.5	46461.4	9409.01	9408.94	9469.04	9408.94	397.7	33647.7	35447.2	35382.6	9796.35	9796.35	9860.94	9796.35
		397.65	40220.2	42870.9	42385.2	10730.4	10344.9	10445.2	10344.9	397.65	39344.2	41304.1	41169	9976.54	9948.77	10056.1	9948.77	397.65	39509.9	41256.3	41197	9354.55	9354.52	9413.75	9354.52	397.65	29203.1	31117.9	31054.3	9761.63	9761.63	9825.3	9761.63
		397.6	36175.8	37519.5	37104.3	10615.3	10298.9	10397.8	10298.9	397.6	34262.2	36167.5	36041.3	9924.39	9904.05	10009.9	9904.05	397.6	35813.8	36552.2	36493.8	9308.42	9308.4	9366.78	9308.4	397.6	26519.2	27405.3	27342.5	9733.33	9733.33	9796.09	9733.33
		397.55	31984.6	32904.3	32548.4	10517.6	10259.1	10356.5	10259.1	397.55	29818.3	31731.9	31612.8	9881.78	9866.99	9971.33	9866.99	397.55	30697.6	32386	32328.4	9267.87	9267.86	9325.42	9267.86	397.55	23462.9	24247.3	24185.4	9708.9	9708.9	9770.77	9708.9
		397.5	27787.3	28974	28667.6	10436	10225.6	10321.7	10225.6	397.5	26734.5	27948.3	27834.7	9847.33	9836.64	9939.51	9836.64	397.5	27352.4	28740.2	28683.5	9235.08	9235.08	9291.83	9235.08	397.5	20956.7	21591	21530	9688.88	9688.88	9749.88	9688.88
		397.45	25169.2	25661.5	25396.2	10369.1	10198.6	10293.3	10198.6	397.45	23958.5	24751.6	24642.5	9818.6	9810.93	9912.36	9810.93	397.45	24947.1	25577.4	25521.4	9207.37	9207.37	9263.33	9207.37	397.45	19470.1	19375.9	19315.8	9672.48	9672.48	9732.62	9672.48
		397.4	22974.4	22895.4	22664.4	10313.1	10175.6	10269	10175.6	397.4	21711.3	22077	21971.5	9794.88	9789.4	9889.43	9789.4	397.4	22154	22857.2	22802	9183.3	9183.3	9238.47	9183.3	397.4	18003.8	17543.6	17484.3	9658.22	9658.22	9717.53	9658.22
		397.35	20599	20610.9	20408.2	10266.4	10155.9	10248	10155.9	397.35	20123.7	19863.3	19760.8	9775.14	9771.26	9869.91	9771.26	397.35	19983.5	20543	20488.6	9163.46	9163.46	9217.88	9163.46	397.35	16799.9	16043	15984.5	9646.07	9646.07	9704.56	9646.07
		397.3	19504.1	18740	18560.6	10228.3	10139.8	10230.6	10139.8	397.3	18508.8	18045.3	17945.3	9758.24	9755.51	9852.81	9755.51	397.3	18525.4	18589	18535.3	9146.91	9146.91	9200.58	9146.91	397.3	16770.7	14822.9	14765.2	9635.65	9635.65	9693.35	9635.65
		397.25	17947.5	17221.3	17061.2	10195.9	10125.4	10214.9	10125.4	397.25	17078.1	16567.2	16469.3	9744.1	9742.2	9838.17	9742.2	397.25	16936.7	16954.6	16901.7	9132.56	9132.56	9185.5	9132.56	397.25	14960.4	13838.2	13781.3	9625.27	9625.27	9682.18	9625.27
		397.2	16849	15998	15853.7	10169.3	10113.3	10201.7	10113.3	397.2	17125.2	15374.2	15278.2	9732.36	9731.04	9825.71	9731.04	397.2	15698.1	15598.2	15546	9120.63	9120.63	9172.85	9120.63	397.2	14085.2	13051.2	12995	9617.5	9617.5	9673.65	9617.5
		397.15	17230.9	15018.5	14887.1	10147.2	10103	10190.1	10103	397.15	15251	14415.5	14321.2	9720.7	9719.79	9813.18	9719.79	397.15	15820.1	14480.5	14429	9110.57	9110.57	9162.09	9110.57	397.15	13595.7	12425.2	12369.8	9611	9611	9666.39	9611
		397.1	15126.3	14237.3	14116.5	10126.8	10092	10178	10092	397.1	14460.8	13653.2	13560.4	9712	9711.37	9803.52	9711.37	397.1	14112.1	13565.3	13514.4	9100.31	9100.31	9151.14	9100.31	397.1	13213.2	11930.6	11876	9605.2	9605.2	9659.85	9605.2
		397.05	14542.6	13619.3	13507.1	10111.5	10084.2	10169.1	10084.2	397.05	13983.5	13048.1	12956.8	9704.57	9704.15	9795.07	9704.15	397.05	13516	12822.3	12772.1	9092.64	9092.64	9142.8	9092.64	397.05	12783	11541.1	11487.1	9599.94	9599.94	9653.88	9599.94
		397	14245	13130.5	13025.5	10098.6	10077.4	10161.1	10077.4	397	13574.6	12569.6	12479.5	9697.92	9697.64	9787.37	9697.64	397	12958.6	12222.2	12172.7	9085.88	9085.88	9135.38	9085.88	397	12378.3	11235.8	11182.6	9595.31	9595.31	9648.54	9595.31
		396.95	13908.6	12743.4	12644.2	10087.5	10070.9	10153.6	10070.9	396.95	13023.8	12191.1	12102.4	9691.93	9691.74	9780.3	9691.74	396.95	12390.6	11739.5	11690.6	9079.95	9079.95	9128.81	9079.95	396.95	12087	10997	10944.5	9591.26	9591.26	9643.79	9591.26
		396.9	13466.7	12435.9	12341.5	10077.8	10065	10146.6	10065	396.9	12859.6	11891.6	11804.1	9686.8	9686.67	9774.07	9686.67	396.9	11952.5	11352.6	11304.4	9074.89	9074.89	9123.11	9074.89	396.9	11734.7	10810	10758.1	9587.63	9587.63	9639.48	9587.63
		396.85	12904.3	12190.8	12100.5	10069.7	10059.8	10140.3	10059.8	396.85	12448.1	11653.5	11567.1	9681.92	9681.84	9768.12	9681.84	396.85	11718.8	11043.5	10995.9	9070.49	9070.49	9118.08	9070.49	396.85	11607.5	10663.5	10612.3	9584.5	9584.5	9635.68	9584.5
		396.8	12822.2	11994	11907	10063	10055.4	10134.9	10055.4	396.8	12141.8	11463	11377.7	9677.69	9677.63	9762.8	9677.63	396.8	11508.3	10796.1	10749.1	9066.44	9066.44	9113.42	9066.44	396.8	11530.7	10547.9	10497.4	9581.56	9581.56	9632.08	9581.56
		396.75	12299.7	11833.8	11749.5	10056.9	10051.2	10129.6	10051.2	396.75	12144.3	11309.2	11225.1	9673.92	9673.88	9757.96	9673.88	396.75	11362.5	10598.1	10551.7	9062.7	9062.7	9109.09	9062.7	396.75	11205.2	10456	10406.1	9578.72	9578.72	9628.6	9578.72
		396.7	12038	11702.1	11620.3	10052.1	10047.7	10125.1	10047.7	396.7	11910	11183.2	11100.1	9670.15	9670.12	9753.14	9670.12	396.7	11067.4	10438.8	10393	9059.18	9059.18	9104.98	9059.18	396.7	11317.9	10382.4	10333.2	9576.35	9576.35	9625.6	9576.35
		396.65	12090	11592.1	11512.3	10048	10044.6	10121.1	10044.6	396.65	11415	11078.5	10996.5	9666.73	9666.72	9748.68	9666.72	396.65	10856	10310.1	10264.9	9056.11	9056.11	9101.33	9056.11	396.65	10987.5	10322.2	10273.5	9573.82	9573.82	9622.45	9573.82
		396.6	11769.3	11498.2	11420.2	10044	10041.5	10117	10041.5	396.6	11705.4	10990.8	10909.8	9664.06	9664.06	9745	9664.06	396.6	10777.5	10205.2	10160.6	9053.36	9053.36	9098.01	9053.36	396.6	10791.5	10272.7	10224.6	9571.76	9571.76	9619.78	9571.76
		396.55	12145.9	11417.2	11340.8	10040.7	10038.8	10113.4	10038.8	396.55	11531.3	10914.9	10834.9	9660.95	9660.95	9740.89	9660.95	396.55	10906.1	10118.7	10074.6	9050.72	9050.72	9094.82	9050.72	396.55	10804	10231.1	10183.7	9569.99	9569.99	9617.41	9569.99
		396.5	11862.7	11345.3	11270.3	10037	10035.6	10109.2	10035.6	396.5	11087.3	10848.7	10769.8	9658.11	9658.1	9737.05	9658.1	396.5	10501.5	10046.1	10002.5	9047.89	9047.89	9091.44	9047.89	396.5	10418.9	10195.5	10148.6	9568.19	9568.19	9615.03	9568.19
		396.45	11336.5	11281.4	11207.6	10033.8	10032.8	10105.5	10032.8	396.45	10926.2	10790.6	10712.6	9655.93	9655.93	9733.91	9655.93	396.45	10239	9984.99	9941.98	9045.66	9045.66	9088.68	9045.66	396.45	10371	10164.9	10118.6	9566.95	9566.95	9613.22	9566.95
		396.4	11380.6	11224.2	11151.6	10031.5	10030.8	10102.6	10030.8	396.4	10969.2	10738.4	10661.4	9654	9654	9731.02	9654	396.4	10272.9	9932.67	9890.18	9043.84	9043.84	9086.33	9043.84	396.4	10406.5	10137.7	10092	9565.78	9565.78	9611.48	9565.78
		396.35	11019.6	11171.8	11100.3	10029.3	10028.7	10099.6	10028.7	396.35	10849.8	10690.9	10614.8	9652	9652	9728.08	9652	396.35	10033.7	9886.88	9844.91	9041.96	9041.96	9083.93	9041.96	396.35	10494.6	10113.2	10068	9564.56	9564.56	9609.7	9564.56
		396.3	11077.3	11123.9	11053.5	10027.6	10027.1	10097.2	10027.1	396.3	10513.9	10647.3	10572.1	9650.17	9650.17	9725.34	9650.17	396.3	10039.3	9846.55	9805.08	9040.44	9040.44	9081.91	9040.44	396.3	10293.5	10090.7	10046.1	9563.2	9563.2	9607.81	9563.2
		396.25	11069.1	11079.4	11009.9	10025.9	10025.5	10094.8	10025.5	396.25	10614.4	10607.4	10533.1	9648.86	9648.86	9723.13	9648.86	396.25	9988.71	9810.29	9769.32	9038.91	9038.91	9079.88	9038.91	396.25	10001.8	10070.2	10026.1	9562.14	9562.14	9606.21	9562.14
		396.2	10876.1	11037.8	10969.1	10024.2	10023.9	10092.3	10023.9	396.2	10652.5	10569.9	10496.5	9647.39	9647.39	9720.77	9647.39	396.2	9540.91	9777.35	9736.87	9037.46	9037.46	9077.94	9037.46	396.2	10078.6	10051.5	10008	9561.5	9561.5	9605.05	9561.5
		396.15	10896.3	10998.9	10931.2	10022.8	10022.6	10090.2	10022.6	396.15	10404.3	10534.7	10462.2	9645.86	9645.86	9718.37	9645.86	396.15	9780.95	9747.73	9707.73	9036.69	9036.69	9076.69	9036.69	396.15	10070.8	10033.9	9990.87	9560.75	9560.75	9603.78	9560.75
		396.1	10982.2	10962.3	10895.4	10021.4	10021.3	10088	10021.3	396.1	10252.7	10502	10430.3	9644.71	9644.71	9716.36	9644.71	396.1	9711.96	9719.94	9680.41	9035.55	9035.55	9075.08	9035.55	396.1	10116.7	10017.4	9974.82	9560	9560	9602.53	9560
		396.05	10814.4	10927.5	10861.5	10019.9	10019.8	10085.8	10019.8	396.05	10182.4	10471.2	10400.4	9643.78	9643.78	9714.6	9643.78	396.05	9572.82	9694.09	9655.02	9034.52	9034.52	9073.58	9034.52	396.05	10424.2	10001.6	9959.59	9559.19	9559.19	9601.22	9559.19
		396	10677.5	10894.9	10829.6	10018.6	10018.6	10083.8	10018.6	396	10473	10442.2	10372.2	9642.96	9642.96	9712.95	9642.96	396	9536.52	9670.05	9631.44	9033.69	9033.69	9072.31	9033.69	396	9903.02	9986.25	9944.71	9557.94	9557.94	9599.48	9557.94
		395.95	10877.7	10864.1	10799.6	10017.6	10017.5	10082	10017.5	395.95	10536.5	10414.3	10345.1	9641.7	9641.7	9710.88	9641.7	395.95	9871	9647.45	9609.29	9032.92	9032.92	9071.09	9032.92	395.95	9893.39	9972.36	9931.3	9557.43	9557.43	9598.49	9557.43
		395.9	11147.7	10834.6	10770.8	10016.3	10016.2	10079.9	10016.2	395.9	10170.6	10387.6	10319.2	9640.34	9640.34	9708.72	9640.34	395.9	9808.11	9625.56	9587.84	9031.64	9031.64	9069.37	9031.64	395.9	9775.32	9959.14	9918.55	9556.94	9556.94	9597.53	9556.94
		395.85	10546.3	10806	10743	10014.5	10014.5	10077.5	10014.5	395.85	10170.2	10362.8	10295.2	9639.53	9639.53	9707.13	9639.53	395.85	9494.75	9604.88	9567.59	9030.45	9030.45	9067.75	9030.45	395.85	9572.21	9946.71	9906.59	9556.63	9556.63	9596.75	9556.63
		395.8	10606.8	10779.8	10717.5	10013.7	10013.7	10075.9	10013.7	395.8	10148.1	10339.1	10272.3	9638.73	9638.73	9705.55	9638.73	395.8	9566.69	9585.68	9548.81	9029.75	9029.75	9066.61	9029.75	395.8	9501.44	9935.13	9895.47	9556.6	9556.6	9596.27	9556.6
		395.75	10566	10754.7	10693.1	10012.8	10012.8	10074.3	10012.8	395.75	10200.3	10316.6	10250.5	9637.95	9637.95	9704.02	9637.95	395.75	9447.94	9567.29	9530.84	9028.92	9028.92	9065.37	9028.92	395.75	9572.59	9924.19	9884.97	9556.68	9556.68	9595.9	9556.68
		395.7	10488.1	10730.8	10669.9	10011.9	10011.9	10072.8	10011.9	395.7	10112.6	10295	10229.7	9637.09	9637.09	9702.42	9637.09	395.7	9291.21	9549.94	9513.9	9028.28	9028.28	9064.32	9028.28	395.7	9433.59	9913.64	9874.86	9556.66	9556.66	9595.44	9556.66
		395.65	10306.4	10708	10647.9	10011.2	10011.2	10071.3	10011.2	395.65	10001.9	10274.5	10209.9	9636.37	9636.37	9700.96	9636.37	395.65	9163.01	9533.61	9497.97	9027.88	9027.88	9063.52	9027.88	395.65	9603.31	9903.74	9865.4	9556.84	9556.84	9595.18	9556.84
		395.6	10408.3	10686.6	10627.2	10010.7	10010.7	10070.2	10010.7	395.6	9694.3	10255.1	10191.2	9635.81	9635.81	9699.69	9635.81	395.6	9137.43	9518.22	9482.98	9027.67	9027.67	9062.91	9027.67	395.6	9545.91	9894.04	9856.12	9556.77	9556.77	9594.69	9556.77
		395.55	10400.6	10666	10607.2	10010.1	10010.1	10068.9	10010.1	395.55	9831.19	10237	10173.9	9635.73	9635.73	9698.89	9635.73	395.55	9187.57	9503.55	9468.7	9027.51	9027.51	9062.35	9027.51	395.55	9621.44	9884.83	9847.33	9556.79	9556.79	9594.29	9556.79
		395.5	10159.8	10646.3	10588.2	10009.5	10009.5	10067.7	10009.5	395.5	9894.34	10219.5	10157.1	9635.43	9635.43	9697.9	9635.43	395.5	9172.84	9489.45	9454.99	9027.26	9027.26	9061.73	9027.26	395.5	9389.52	9875.9	9838.81	9556.69	9556.69	9593.78	9556.69
		395.45	10291	10627.9	10570.3	10009.3	10009.3	10066.8	10009.3	395.45	9871.03	10202.7	10140.9	9635.03	9635.03	9696.82	9635.03	395.45	9196.63	9475.99	9441.9	9027.04	9027.04	9061.12	9027.04	395.45	9394.97	9867.67	9830.99	9556.94	9556.94	9593.62	9556.94
		395.4	10109	10610	10553	10008.8	10008.8	10065.7	10008.8	395.4	9826.73	10186.6	10125.5	9634.67	9634.67	9695.78	9634.67	395.4	9156.13	9463.05	9429.34	9026.78	9026.78	9060.49	9026.78	395.4	9601.74	9859.77	9823.49	9557.17	9557.17	9593.45	9557.17
		395.35	10233.3	10593.1	10536.8	10008.7	10008.7	10065	10008.7	395.35	9800.13	10171.2	10110.8	9634.38	9634.38	9694.83	9634.38	395.35	9127.98	9450.73	9417.38	9026.58	9026.58	9059.93	9026.58	395.35	9412.24	9851.9	9816.01	9557.11	9557.11	9593	9557.11
		395.3	10260	10576.7	10521	10008.3	10008.3	10064	10008.3	395.3	9768.69	10156.5	10096.7	9634.13	9634.13	9693.93	9634.13	395.3	9386.59	9438.94	9405.95	9026.43	9026.43	9059.42	9026.43	395.3	9471.63	9844.61	9809.11	9557.32	9557.32	9592.82	9557.32
		395.25	10338.9	10561	10505.9	10008	10008	10063	10008	395.25	9579.64	10142.5	10083.3	9633.93	9633.93	9693.08	9633.93	395.25	9249.21	9427.25	9394.61	9025.88	9025.88	9058.51	9025.88	395.25	9508.03	9837.53	9802.41	9557.44	9557.44	9592.57	9557.44
		395.2	10487.3	10545.8	10491.3	10007.4	10007.4	10061.9	10007.4	395.2	9738.16	10129.2	10070.7	9634.01	9634.01	9692.53	9634.01	395.2	9125.02	9416.22	9383.93	9025.53	9025.53	9057.82	9025.53	395.2	9467.94	9830.68	9795.93	9557.52	9557.52	9592.26	9557.52
		395.15	10216.5	10530.9	10477	10006.7	10006.7	10060.6	10006.7	395.15	9952.03	10116.3	10058.4	9633.85	9633.85	9691.75	9633.85	395.15	8963.36	9405.81	9373.86	9025.38	9025.38	9057.33	9025.38	395.15	9491.22	9824.14	9789.76	9557.65	9557.65	9592.03	9557.65
		395.1	10220	10517.1	10463.7	10006.4	10006.4	10059.7	10006.4	395.1	9667.5	10103.6	10046.3	9633.37	9633.37	9690.66	9633.37	395.1	8963.87	9396.05	9364.44	9025.48	9025.48	9057.08	9025.48	395.1	9529.91	9817.82	9783.81	9557.74	9557.74	9591.76	9557.74
		395.05	10038.6	10503.7	10450.9	10006	10006	10058.8	10006	395.05	9675.4	10091.8	10035.1	9633.31	9633.31	9690	9633.31	395.05	8882.55	9386.67	9355.4	9025.57	9025.57	9056.85	9025.57	395.05	9353.59	9811.68	9778.02	9557.78	9557.78	9591.44	9557.78
		395	10006	10491.2	10438.9	10006	10006	10058.2	10006	395	9633.25	10080.4	10024.3	9633.25	9633.25	9689.34	9633.25	395	9025.79	9377.79	9346.85	9025.79	9025.79	9056.74	9025.79	395	9558.08	9806.03	9772.72	9558.08	9558.08	9591.39	9558.08

## Sheet: Figure1e
Figure1e
N2c/N3c
		sample	value
		CN500	8.88
		CN525	6.78
		CN600	4.33
		CN650	3.42

## Sheet: Figure1g
Figure1g
UV-Vis
		CN500		CN525		CN600		CN650
		Wavelength (nm)	Absorbance (arb.units)	Wavelength (nm)	Absorbance (arb.units)	Wavelength (nm)	Absorbance (arb.units)	Wavelength (nm)	Absorbance (arb.units)
		300	0.524	300	0.689	300	0.93	300	0.803
		300.5	0.524	300.5	0.689	300.5	0.929	300.5	0.804
		301	0.524	301	0.69	301	0.928	301	0.806
		301.5	0.525	301.5	0.69	301.5	0.927	301.5	0.806
		302	0.525	302	0.691	302	0.927	302	0.807
		302.5	0.525	302.5	0.691	302.5	0.926	302.5	0.808
		303	0.525	303	0.69	303	0.924	303	0.807
		303.5	0.526	303.5	0.691	303.5	0.923	303.5	0.806
		304	0.526	304	0.691	304	0.924	304	0.806
		304.5	0.527	304.5	0.691	304.5	0.924	304.5	0.806
		305	0.527	305	0.69	305	0.923	305	0.804
		305.5	0.528	305.5	0.69	305.5	0.922	305.5	0.804
		306	0.528	306	0.69	306	0.922	306	0.803
		306.5	0.528	306.5	0.69	306.5	0.921	306.5	0.803
		307	0.529	307	0.69	307	0.92	307	0.803
		307.5	0.53	307.5	0.691	307.5	0.921	307.5	0.803
		308	0.53	308	0.691	308	0.921	308	0.802
		308.5	0.53	308.5	0.691	308.5	0.92	308.5	0.801
		309	0.53	309	0.691	309	0.92	309	0.8
		309.5	0.531	309.5	0.691	309.5	0.92	309.5	0.801
		310	0.531	310	0.692	310	0.92	310	0.8
		310.5	0.531	310.5	0.692	310.5	0.92	310.5	0.8
		311	0.531	311	0.692	311	0.92	311	0.8
		311.5	0.532	311.5	0.692	311.5	0.92	311.5	0.8
		312	0.532	312	0.692	312	0.92	312	0.8
		312.5	0.533	312.5	0.692	312.5	0.922	312.5	0.8
		313	0.534	313	0.693	313	0.923	313	0.801
		313.5	0.535	313.5	0.693	313.5	0.924	313.5	0.801
		314	0.536	314	0.694	314	0.925	314	0.801
		314.5	0.537	314.5	0.694	314.5	0.926	314.5	0.802
		315	0.538	315	0.695	315	0.928	315	0.804
		315.5	0.539	315.5	0.696	315.5	0.929	315.5	0.804
		316	0.54	316	0.697	316	0.931	316	0.805
		316.5	0.541	316.5	0.698	316.5	0.933	316.5	0.806
		317	0.542	317	0.699	317	0.933	317	0.806
		317.5	0.543	317.5	0.7	317.5	0.934	317.5	0.807
		318	0.544	318	0.702	318	0.935	318	0.808
		318.5	0.545	318.5	0.703	318.5	0.937	318.5	0.809
		319	0.546	319	0.704	319	0.939	319	0.809
		319.5	0.547	319.5	0.704	319.5	0.94	319.5	0.809
		320	0.548	320	0.705	320	0.941	320	0.81
		320.5	0.549	320.5	0.706	320.5	0.942	320.5	0.81
		321	0.55	321	0.707	321	0.943	321	0.811
		321.5	0.551	321.5	0.708	321.5	0.945	321.5	0.811
		322	0.551	322	0.708	322	0.946	322	0.811
		322.5	0.552	322.5	0.709	322.5	0.948	322.5	0.812
		323	0.553	323	0.709	323	0.948	323	0.813
		323.5	0.554	323.5	0.711	323.5	0.95	323.5	0.813
		324	0.555	324	0.712	324	0.951	324	0.814
		324.5	0.556	324.5	0.713	324.5	0.953	324.5	0.816
		325	0.557	325	0.714	325	0.954	325	0.817
		325.5	0.558	325.5	0.715	325.5	0.956	325.5	0.818
		326	0.559	326	0.715	326	0.957	326	0.819
		326.5	0.561	326.5	0.716	326.5	0.958	326.5	0.82
		327	0.562	327	0.717	327	0.959	327	0.82
		327.5	0.563	327.5	0.718	327.5	0.96	327.5	0.821
		328	0.564	328	0.719	328	0.961	328	0.821
		328.5	0.565	328.5	0.72	328.5	0.962	328.5	0.821
		329	0.565	329	0.721	329	0.963	329	0.821
		329.5	0.565	329.5	0.722	329.5	0.963	329.5	0.821
		330	0.566	330	0.722	330	0.964	330	0.821
		330.5	0.566	330.5	0.723	330.5	0.964	330.5	0.821
		331	0.566	331	0.724	331	0.964	331	0.821
		331.5	0.567	331.5	0.725	331.5	0.965	331.5	0.82
		332	0.567	332	0.726	332	0.965	332	0.82
		332.5	0.567	332.5	0.727	332.5	0.965	332.5	0.82
		333	0.567	333	0.727	333	0.964	333	0.819
		333.5	0.568	333.5	0.728	333.5	0.965	333.5	0.819
		334	0.568	334	0.728	334	0.965	334	0.818
		334.5	0.568	334.5	0.729	334.5	0.964	334.5	0.817
		335	0.568	335	0.73	335	0.964	335	0.817
		335.5	0.568	335.5	0.73	335.5	0.964	335.5	0.816
		336	0.568	336	0.731	336	0.964	336	0.815
		336.5	0.568	336.5	0.731	336.5	0.964	336.5	0.814
		337	0.568	337	0.732	337	0.964	337	0.813
		337.5	0.569	337.5	0.732	337.5	0.964	337.5	0.812
		338	0.57	338	0.734	338	0.963	338	0.811
		338.5	0.569	338.5	0.734	338.5	0.963	338.5	0.81
		339	0.569	339	0.734	339	0.963	339	0.809
		339.5	0.569	339.5	0.735	339.5	0.963	339.5	0.808
		340	0.569	340	0.736	340	0.963	340	0.807
		340.5	0.57	340.5	0.736	340.5	0.963	340.5	0.806
		341	0.57	341	0.737	341	0.963	341	0.805
		341.5	0.57	341.5	0.738	341.5	0.964	341.5	0.805
		342	0.57	342	0.738	342	0.964	342	0.804
		342.5	0.57	342.5	0.739	342.5	0.964	342.5	0.804
		343	0.57	343	0.74	343	0.964	343	0.804
		343.5	0.571	343.5	0.741	343.5	0.964	343.5	0.803
		344	0.572	344	0.741	344	0.964	344	0.803
		344.5	0.572	344.5	0.743	344.5	0.964	344.5	0.803
		345	0.573	345	0.743	345	0.965	345	0.802
		345.5	0.573	345.5	0.744	345.5	0.965	345.5	0.802
		346	0.574	346	0.745	346	0.965	346	0.802
		346.5	0.575	346.5	0.746	346.5	0.966	346.5	0.801
		347	0.575	347	0.747	347	0.966	347	0.801
		347.5	0.576	347.5	0.748	347.5	0.967	347.5	0.801
		348	0.577	348	0.749	348	0.967	348	0.8
		348.5	0.577	348.5	0.75	348.5	0.968	348.5	0.801
		349	0.578	349	0.751	349	0.969	349	0.801
		349.5	0.579	349.5	0.752	349.5	0.97	349.5	0.801
		350	0.581	350	0.753	350	0.971	350	0.801
		350.5	0.581	350.5	0.754	350.5	0.972	350.5	0.801
		351	0.582	351	0.756	351	0.973	351	0.802
		351.5	0.584	351.5	0.757	351.5	0.974	351.5	0.802
		352	0.585	352	0.758	352	0.975	352	0.802
		352.5	0.586	352.5	0.759	352.5	0.976	352.5	0.803
		353	0.587	353	0.76	353	0.976	353	0.803
		353.5	0.588	353.5	0.761	353.5	0.977	353.5	0.803
		354	0.59	354	0.762	354	0.978	354	0.804
		354.5	0.591	354.5	0.763	354.5	0.979	354.5	0.804
		355	0.593	355	0.764	355	0.98	355	0.805
		355.5	0.594	355.5	0.765	355.5	0.98	355.5	0.806
		356	0.595	356	0.766	356	0.981	356	0.806
		356.5	0.597	356.5	0.767	356.5	0.982	356.5	0.807
		357	0.598	357	0.768	357	0.983	357	0.808
		357.5	0.6	357.5	0.769	357.5	0.984	357.5	0.808
		358	0.601	358	0.77	358	0.985	358	0.809
		358.5	0.603	358.5	0.772	358.5	0.986	358.5	0.81
		359	0.604	359	0.773	359	0.987	359	0.811
		359.5	0.606	359.5	0.774	359.5	0.988	359.5	0.811
		360	0.607	360	0.775	360	0.989	360	0.812
		360.5	0.609	360.5	0.776	360.5	0.99	360.5	0.812
		361	0.61	361	0.777	361	0.991	361	0.813
		361.5	0.612	361.5	0.778	361.5	0.991	361.5	0.813
		362	0.613	362	0.779	362	0.992	362	0.814
		362.5	0.614	362.5	0.78	362.5	0.993	362.5	0.814
		363	0.616	363	0.781	363	0.994	363	0.814
		363.5	0.617	363.5	0.781	363.5	0.995	363.5	0.815
		364	0.619	364	0.782	364	0.995	364	0.815
		364.5	0.62	364.5	0.783	364.5	0.996	364.5	0.816
		365	0.622	365	0.784	365	0.996	365	0.816
		365.5	0.623	365.5	0.784	365.5	0.997	365.5	0.816
		366	0.625	366	0.785	366	0.997	366	0.816
		366.5	0.626	366.5	0.786	366.5	0.997	366.5	0.816
		367	0.627	367	0.787	367	0.997	367	0.816
		367.5	0.629	367.5	0.788	367.5	0.997	367.5	0.816
		368	0.63	368	0.789	368	0.998	368	0.816
		368.5	0.631	368.5	0.79	368.5	0.998	368.5	0.816
		369	0.633	369	0.791	369	0.998	369	0.815
		369.5	0.635	369.5	0.792	369.5	0.998	369.5	0.815
		370	0.636	370	0.793	370	0.998	370	0.814
		370.5	0.638	370.5	0.794	370.5	0.998	370.5	0.814
		371	0.639	371	0.794	371	0.997	371	0.813
		371.5	0.641	371.5	0.795	371.5	0.998	371.5	0.813
		372	0.642	372	0.795	372	0.997	372	0.812
		372.5	0.643	372.5	0.796	372.5	0.997	372.5	0.811
		373	0.645	373	0.796	373	0.997	373	0.81
		373.5	0.646	373.5	0.796	373.5	0.997	373.5	0.81
		374	0.648	374	0.797	374	0.996	374	0.809
		374.5	0.649	374.5	0.797	374.5	0.996	374.5	0.809
		375	0.65	375	0.798	375	0.996	375	0.808
		375.5	0.652	375.5	0.799	375.5	0.996	375.5	0.808
		376	0.653	376	0.8	376	0.996	376	0.808
		376.5	0.655	376.5	0.8	376.5	0.996	376.5	0.808
		377	0.656	377	0.8	377	0.996	377	0.808
		377.5	0.657	377.5	0.801	377.5	0.996	377.5	0.808
		378	0.658	378	0.801	378	0.996	378	0.808
		378.5	0.66	378.5	0.802	378.5	0.996	378.5	0.808
		379	0.661	379	0.802	379	0.995	379	0.809
		379.5	0.662	379.5	0.802	379.5	0.995	379.5	0.809
		380	0.663	380	0.802	380	0.995	380	0.809
		380.5	0.664	380.5	0.802	380.5	0.994	380.5	0.809
		381	0.665	381	0.802	381	0.994	381	0.809
		381.5	0.665	381.5	0.803	381.5	0.993	381.5	0.809
		382	0.666	382	0.803	382	0.992	382	0.809
		382.5	0.667	382.5	0.803	382.5	0.992	382.5	0.808
		383	0.667	383	0.803	383	0.991	383	0.808
		383.5	0.668	383.5	0.803	383.5	0.99	383.5	0.807
		384	0.668	384	0.803	384	0.989	384	0.806
		384.5	0.669	384.5	0.803	384.5	0.988	384.5	0.805
		385	0.669	385	0.802	385	0.986	385	0.804
		385.5	0.669	385.5	0.802	385.5	0.985	385.5	0.802
		386	0.67	386	0.802	386	0.984	386	0.8
		386.5	0.67	386.5	0.801	386.5	0.982	386.5	0.797
		387	0.669	387	0.801	387	0.98	387	0.795
		387.5	0.669	387.5	0.8	387.5	0.978	387.5	0.791
		388	0.669	388	0.8	388	0.976	388	0.788
		388.5	0.668	388.5	0.799	388.5	0.974	388.5	0.784
		389	0.668	389	0.798	389	0.971	389	0.78
		389.5	0.667	389.5	0.797	389.5	0.969	389.5	0.775
		390	0.666	390	0.797	390	0.966	390	0.77
		390.5	0.665	390.5	0.795	390.5	0.963	390.5	0.765
		391	0.664	391	0.794	391	0.959	391	0.76
		391.5	0.662	391.5	0.792	391.5	0.956	391.5	0.754
		392	0.661	392	0.791	392	0.953	392	0.749
		392.5	0.659	392.5	0.789	392.5	0.949	392.5	0.743
		393	0.658	393	0.787	393	0.945	393	0.737
		393.5	0.656	393.5	0.786	393.5	0.942	393.5	0.732
		394	0.654	394	0.784	394	0.938	394	0.726
		394.5	0.652	394.5	0.782	394.5	0.934	394.5	0.72
		395	0.65	395	0.78	395	0.93	395	0.714
		395.5	0.648	395.5	0.778	395.5	0.926	395.5	0.708
		396	0.645	396	0.775	396	0.921	396	0.702
		396.5	0.642	396.5	0.773	396.5	0.917	396.5	0.696
		397	0.64	397	0.77	397	0.912	397	0.69
		397.5	0.637	397.5	0.767	397.5	0.907	397.5	0.684
		398	0.634	398	0.764	398	0.903	398	0.679
		398.5	0.631	398.5	0.761	398.5	0.898	398.5	0.673
		399	0.627	399	0.758	399	0.893	399	0.667
		399.5	0.624	399.5	0.755	399.5	0.888	399.5	0.662
		400	0.62	400	0.752	400	0.883	400	0.657
		400.5	0.617	400.5	0.748	400.5	0.879	400.5	0.652
		401	0.613	401	0.745	401	0.874	401	0.647
		401.5	0.609	401.5	0.742	401.5	0.869	401.5	0.642
		402	0.605	402	0.738	402	0.864	402	0.637
		402.5	0.601	402.5	0.734	402.5	0.859	402.5	0.633
		403	0.597	403	0.731	403	0.854	403	0.628
		403.5	0.593	403.5	0.727	403.5	0.849	403.5	0.624
		404	0.589	404	0.723	404	0.844	404	0.619
		404.5	0.585	404.5	0.719	404.5	0.839	404.5	0.615
		405	0.58	405	0.715	405	0.834	405	0.611
		405.5	0.576	405.5	0.711	405.5	0.829	405.5	0.607
		406	0.571	406	0.707	406	0.824	406	0.603
		406.5	0.567	406.5	0.703	406.5	0.82	406.5	0.599
		407	0.562	407	0.699	407	0.815	407	0.595
		407.5	0.558	407.5	0.695	407.5	0.81	407.5	0.591
		408	0.553	408	0.691	408	0.805	408	0.587
		408.5	0.549	408.5	0.687	408.5	0.801	408.5	0.584
		409	0.544	409	0.682	409	0.796	409	0.581
		409.5	0.54	409.5	0.678	409.5	0.791	409.5	0.577
		410	0.535	410	0.674	410	0.786	410	0.574
		410.5	0.53	410.5	0.669	410.5	0.782	410.5	0.57
		411	0.525	411	0.665	411	0.776	411	0.567
		411.5	0.52	411.5	0.66	411.5	0.771	411.5	0.564
		412	0.515	412	0.655	412	0.766	412	0.56
		412.5	0.51	412.5	0.651	412.5	0.761	412.5	0.557
		413	0.504	413	0.646	413	0.756	413	0.554
		413.5	0.499	413.5	0.64	413.5	0.751	413.5	0.55
		414	0.494	414	0.635	414	0.745	414	0.547
		414.5	0.488	414.5	0.63	414.5	0.74	414.5	0.543
		415	0.482	415	0.624	415	0.734	415	0.54
		415.5	0.476	415.5	0.619	415.5	0.728	415.5	0.537
		416	0.47	416	0.613	416	0.722	416	0.533
		416.5	0.464	416.5	0.607	416.5	0.716	416.5	0.53
		417	0.458	417	0.601	417	0.71	417	0.526
		417.5	0.451	417.5	0.595	417.5	0.704	417.5	0.522
		418	0.445	418	0.588	418	0.697	418	0.518
		418.5	0.438	418.5	0.582	418.5	0.691	418.5	0.514
		419	0.431	419	0.575	419	0.684	419	0.511
		419.5	0.424	419.5	0.568	419.5	0.678	419.5	0.507
		420	0.417	420	0.56	420	0.671	420	0.502
		420.5	0.409	420.5	0.553	420.5	0.664	420.5	0.498
		421	0.402	421	0.545	421	0.656	421	0.494
		421.5	0.394	421.5	0.538	421.5	0.649	421.5	0.49
		422	0.387	422	0.53	422	0.642	422	0.486
		422.5	0.379	422.5	0.522	422.5	0.634	422.5	0.482
		423	0.371	423	0.514	423	0.627	423	0.477
		423.5	0.364	423.5	0.506	423.5	0.619	423.5	0.473
		424	0.356	424	0.497	424	0.611	424	0.469
		424.5	0.348	424.5	0.489	424.5	0.603	424.5	0.465
		425	0.34	425	0.481	425	0.595	425	0.461
		425.5	0.333	425.5	0.472	425.5	0.588	425.5	0.456
		426	0.325	426	0.464	426	0.58	426	0.452
		426.5	0.317	426.5	0.455	426.5	0.572	426.5	0.448
		427	0.309	427	0.446	427	0.564	427	0.444
		427.5	0.301	427.5	0.437	427.5	0.556	427.5	0.44
		428	0.293	428	0.429	428	0.547	428	0.435
		428.5	0.286	428.5	0.42	428.5	0.54	428.5	0.431
		429	0.278	429	0.411	429	0.532	429	0.427
		429.5	0.271	429.5	0.403	429.5	0.524	429.5	0.423
		430	0.264	430	0.394	430	0.516	430	0.419
		430.5	0.257	430.5	0.386	430.5	0.508	430.5	0.415
		431	0.25	431	0.377	431	0.5	431	0.411
		431.5	0.243	431.5	0.369	431.5	0.493	431.5	0.407
		432	0.236	432	0.36	432	0.485	432	0.403
		432.5	0.229	432.5	0.352	432.5	0.478	432.5	0.4
		433	0.223	433	0.344	433	0.47	433	0.396
		433.5	0.216	433.5	0.336	433.5	0.463	433.5	0.392
		434	0.21	434	0.328	434	0.455	434	0.389
		434.5	0.204	434.5	0.32	434.5	0.448	434.5	0.385
		435	0.198	435	0.313	435	0.441	435	0.381
		435.5	0.193	435.5	0.305	435.5	0.434	435.5	0.378
		436	0.187	436	0.298	436	0.427	436	0.375
		436.5	0.182	436.5	0.291	436.5	0.42	436.5	0.371
		437	0.176	437	0.284	437	0.414	437	0.368
		437.5	0.171	437.5	0.277	437.5	0.407	437.5	0.365
		438	0.166	438	0.27	438	0.4	438	0.362
		438.5	0.162	438.5	0.264	438.5	0.394	438.5	0.359
		439	0.157	439	0.258	439	0.388	439	0.356
		439.5	0.153	439.5	0.252	439.5	0.382	439.5	0.353
		440	0.149	440	0.246	440	0.376	440	0.35
		440.5	0.145	440.5	0.24	440.5	0.37	440.5	0.347
		441	0.141	441	0.235	441	0.365	441	0.344
		441.5	0.138	441.5	0.23	441.5	0.359	441.5	0.342
		442	0.134	442	0.225	442	0.354	442	0.339
		442.5	0.131	442.5	0.22	442.5	0.349	442.5	0.337
		443	0.128	443	0.215	443	0.344	443	0.334
		443.5	0.125	443.5	0.211	443.5	0.339	443.5	0.332
		444	0.123	444	0.206	444	0.334	444	0.33
		444.5	0.12	444.5	0.202	444.5	0.329	444.5	0.328
		445	0.117	445	0.198	445	0.325	445	0.326
		445.5	0.115	445.5	0.194	445.5	0.32	445.5	0.323
		446	0.113	446	0.191	446	0.316	446	0.321
		446.5	0.11	446.5	0.187	446.5	0.312	446.5	0.319
		447	0.108	447	0.184	447	0.308	447	0.317
		447.5	0.106	447.5	0.18	447.5	0.303	447.5	0.315
		448	0.104	448	0.177	448	0.299	448	0.313
		448.5	0.103	448.5	0.174	448.5	0.295	448.5	0.311
		449	0.101	449	0.171	449	0.292	449	0.309
		449.5	0.099	449.5	0.168	449.5	0.288	449.5	0.308
		450	0.098	450	0.166	450	0.284	450	0.306
		450.5	0.096	450.5	0.163	450.5	0.281	450.5	0.304
		451	0.095	451	0.161	451	0.278	451	0.302
		451.5	0.093	451.5	0.158	451.5	0.274	451.5	0.301
		452	0.092	452	0.156	452	0.271	452	0.299
		452.5	0.091	452.5	0.154	452.5	0.268	452.5	0.298
		453	0.09	453	0.152	453	0.265	453	0.296
		453.5	0.089	453.5	0.15	453.5	0.262	453.5	0.295
		454	0.088	454	0.148	454	0.259	454	0.294
		454.5	0.087	454.5	0.146	454.5	0.256	454.5	0.292
		455	0.086	455	0.145	455	0.254	455	0.291
		455.5	0.085	455.5	0.143	455.5	0.251	455.5	0.289
		456	0.084	456	0.141	456	0.249	456	0.288
		456.5	0.083	456.5	0.14	456.5	0.246	456.5	0.287
		457	0.082	457	0.138	457	0.244	457	0.286
		457.5	0.082	457.5	0.137	457.5	0.241	457.5	0.284
		458	0.081	458	0.136	458	0.239	458	0.283
		458.5	0.08	458.5	0.135	458.5	0.237	458.5	0.282
		459	0.08	459	0.133	459	0.235	459	0.281
		459.5	0.079	459.5	0.132	459.5	0.233	459.5	0.28
		460	0.079	460	0.131	460	0.231	460	0.279
		460.5	0.078	460.5	0.13	460.5	0.228	460.5	0.277
		461	0.077	461	0.129	461	0.226	461	0.276
		461.5	0.077	461.5	0.127	461.5	0.224	461.5	0.275
		462	0.076	462	0.126	462	0.222	462	0.274
		462.5	0.076	462.5	0.125	462.5	0.221	462.5	0.273
		463	0.075	463	0.124	463	0.219	463	0.272
		463.5	0.075	463.5	0.123	463.5	0.217	463.5	0.271
		464	0.074	464	0.122	464	0.215	464	0.27
		464.5	0.074	464.5	0.121	464.5	0.213	464.5	0.269
		465	0.074	465	0.121	465	0.211	465	0.268
		465.5	0.073	465.5	0.12	465.5	0.21	465.5	0.267
		466	0.073	466	0.119	466	0.208	466	0.266
		466.5	0.072	466.5	0.118	466.5	0.206	466.5	0.265
		467	0.072	467	0.117	467	0.205	467	0.264
		467.5	0.071	467.5	0.116	467.5	0.203	467.5	0.263
		468	0.071	468	0.116	468	0.201	468	0.262
		468.5	0.071	468.5	0.115	468.5	0.2	468.5	0.261
		469	0.07	469	0.114	469	0.198	469	0.26
		469.5	0.07	469.5	0.113	469.5	0.197	469.5	0.259
		470	0.07	470	0.113	470	0.195	470	0.258
		470.5	0.069	470.5	0.112	470.5	0.194	470.5	0.258
		471	0.069	471	0.111	471	0.192	471	0.257
		471.5	0.068	471.5	0.11	471.5	0.191	471.5	0.256
		472	0.068	472	0.11	472	0.19	472	0.255
		472.5	0.068	472.5	0.109	472.5	0.188	472.5	0.254
		473	0.068	473	0.108	473	0.187	473	0.253
		473.5	0.067	473.5	0.108	473.5	0.185	473.5	0.252
		474	0.067	474	0.107	474	0.184	474	0.251
		474.5	0.067	474.5	0.107	474.5	0.183	474.5	0.25
		475	0.066	475	0.106	475	0.181	475	0.249
		475.5	0.066	475.5	0.105	475.5	0.18	475.5	0.248
		476	0.066	476	0.105	476	0.179	476	0.247
		476.5	0.065	476.5	0.104	476.5	0.177	476.5	0.246
		477	0.065	477	0.104	477	0.176	477	0.245
		477.5	0.065	477.5	0.103	477.5	0.175	477.5	0.244
		478	0.065	478	0.102	478	0.173	478	0.243
		478.5	0.064	478.5	0.102	478.5	0.172	478.5	0.243
		479	0.064	479	0.101	479	0.171	479	0.242
		479.5	0.064	479.5	0.101	479.5	0.17	479.5	0.241
		480	0.064	480	0.1	480	0.168	480	0.24
		480.5	0.063	480.5	0.1	480.5	0.167	480.5	0.239
		481	0.063	481	0.099	481	0.166	481	0.238
		481.5	0.063	481.5	0.099	481.5	0.165	481.5	0.237
		482	0.063	482	0.098	482	0.164	482	0.236
		482.5	0.062	482.5	0.098	482.5	0.163	482.5	0.235
		483	0.062	483	0.097	483	0.161	483	0.234
		483.5	0.062	483.5	0.097	483.5	0.16	483.5	0.233
		484	0.061	484	0.096	484	0.159	484	0.232
		484.5	0.061	484.5	0.096	484.5	0.158	484.5	0.232
		485	0.061	485	0.095	485	0.157	485	0.231
		485.5	0.061	485.5	0.095	485.5	0.156	485.5	0.23
		486	0.061	486	0.094	486	0.155	486	0.229
		486.5	0.06	486.5	0.094	486.5	0.154	486.5	0.228
		487	0.06	487	0.094	487	0.153	487	0.227
		487.5	0.06	487.5	0.093	487.5	0.152	487.5	0.226
		488	0.06	488	0.093	488	0.151	488	0.225
		488.5	0.059	488.5	0.092	488.5	0.15	488.5	0.224
		489	0.059	489	0.092	489	0.149	489	0.223
		489.5	0.059	489.5	0.091	489.5	0.148	489.5	0.223
		490	0.059	490	0.091	490	0.147	490	0.222
		490.5	0.058	490.5	0.091	490.5	0.146	490.5	0.221
		491	0.058	491	0.09	491	0.145	491	0.22
		491.5	0.058	491.5	0.09	491.5	0.144	491.5	0.219
		492	0.058	492	0.09	492	0.143	492	0.218
		492.5	0.058	492.5	0.089	492.5	0.142	492.5	0.217
		493	0.057	493	0.089	493	0.141	493	0.216
		493.5	0.057	493.5	0.088	493.5	0.14	493.5	0.215
		494	0.057	494	0.088	494	0.14	494	0.214
		494.5	0.057	494.5	0.088	494.5	0.139	494.5	0.213
		495	0.057	495	0.087	495	0.138	495	0.212
		495.5	0.056	495.5	0.087	495.5	0.137	495.5	0.211
		496	0.056	496	0.086	496	0.136	496	0.21
		496.5	0.056	496.5	0.086	496.5	0.135	496.5	0.209
		497	0.056	497	0.086	497	0.134	497	0.208
		497.5	0.056	497.5	0.085	497.5	0.133	497.5	0.207
		498	0.055	498	0.085	498	0.132	498	0.206
		498.5	0.055	498.5	0.084	498.5	0.131	498.5	0.205
		499	0.055	499	0.084	499	0.13	499	0.204
		499.5	0.055	499.5	0.084	499.5	0.13	499.5	0.203
		500	0.054	500	0.083	500	0.129	500	0.202
		500.5	0.054	500.5	0.083	500.5	0.128	500.5	0.201
		501	0.054	501	0.083	501	0.127	501	0.2
		501.5	0.054	501.5	0.082	501.5	0.126	501.5	0.199
		502	0.054	502	0.082	502	0.126	502	0.198
		502.5	0.053	502.5	0.082	502.5	0.125	502.5	0.197
		503	0.053	503	0.081	503	0.124	503	0.196
		503.5	0.053	503.5	0.081	503.5	0.123	503.5	0.195
		504	0.053	504	0.081	504	0.123	504	0.194
		504.5	0.053	504.5	0.08	504.5	0.122	504.5	0.193
		505	0.052	505	0.08	505	0.121	505	0.192
		505.5	0.052	505.5	0.08	505.5	0.12	505.5	0.191
		506	0.052	506	0.079	506	0.12	506	0.19
		506.5	0.052	506.5	0.079	506.5	0.119	506.5	0.189
		507	0.052	507	0.079	507	0.118	507	0.189
		507.5	0.052	507.5	0.078	507.5	0.117	507.5	0.188
		508	0.052	508	0.078	508	0.117	508	0.187
		508.5	0.051	508.5	0.078	508.5	0.116	508.5	0.186
		509	0.051	509	0.077	509	0.115	509	0.185
		509.5	0.051	509.5	0.077	509.5	0.115	509.5	0.184
		510	0.051	510	0.077	510	0.114	510	0.183
		510.5	0.051	510.5	0.076	510.5	0.113	510.5	0.182
		511	0.05	511	0.076	511	0.113	511	0.181
		511.5	0.05	511.5	0.076	511.5	0.112	511.5	0.18
		512	0.05	512	0.076	512	0.111	512	0.179
		512.5	0.05	512.5	0.075	512.5	0.111	512.5	0.178
		513	0.05	513	0.075	513	0.11	513	0.177
		513.5	0.05	513.5	0.075	513.5	0.11	513.5	0.176
		514	0.049	514	0.075	514	0.109	514	0.175
		514.5	0.049	514.5	0.074	514.5	0.108	514.5	0.174
		515	0.049	515	0.074	515	0.108	515	0.173
		515.5	0.049	515.5	0.074	515.5	0.107	515.5	0.172
		516	0.049	516	0.073	516	0.106	516	0.171
		516.5	0.049	516.5	0.073	516.5	0.106	516.5	0.17
		517	0.048	517	0.073	517	0.105	517	0.169
		517.5	0.048	517.5	0.072	517.5	0.105	517.5	0.169
		518	0.048	518	0.072	518	0.104	518	0.167
		518.5	0.048	518.5	0.072	518.5	0.103	518.5	0.167
		519	0.048	519	0.072	519	0.103	519	0.166
		519.5	0.048	519.5	0.071	519.5	0.102	519.5	0.165
		520	0.047	520	0.071	520	0.102	520	0.164
		520.5	0.047	520.5	0.071	520.5	0.101	520.5	0.163
		521	0.047	521	0.071	521	0.101	521	0.162
		521.5	0.047	521.5	0.071	521.5	0.1	521.5	0.161
		522	0.047	522	0.07	522	0.1	522	0.16
		522.5	0.047	522.5	0.07	522.5	0.099	522.5	0.159
		523	0.047	523	0.07	523	0.099	523	0.159
		523.5	0.047	523.5	0.069	523.5	0.098	523.5	0.158
		524	0.046	524	0.069	524	0.097	524	0.157
		524.5	0.046	524.5	0.069	524.5	0.097	524.5	0.156
		525	0.046	525	0.069	525	0.096	525	0.155
		525.5	0.046	525.5	0.068	525.5	0.096	525.5	0.154
		526	0.046	526	0.068	526	0.095	526	0.153
		526.5	0.046	526.5	0.068	526.5	0.095	526.5	0.152
		527	0.045	527	0.068	527	0.094	527	0.151
		527.5	0.045	527.5	0.068	527.5	0.094	527.5	0.151
		528	0.045	528	0.067	528	0.093	528	0.15
		528.5	0.045	528.5	0.067	528.5	0.093	528.5	0.149
		529	0.045	529	0.067	529	0.092	529	0.148
		529.5	0.045	529.5	0.067	529.5	0.092	529.5	0.147
		530	0.045	530	0.066	530	0.091	530	0.146
		530.5	0.045	530.5	0.066	530.5	0.091	530.5	0.145
		531	0.044	531	0.066	531	0.09	531	0.144
		531.5	0.044	531.5	0.066	531.5	0.09	531.5	0.143
		532	0.044	532	0.065	532	0.089	532	0.142
		532.5	0.044	532.5	0.065	532.5	0.089	532.5	0.142
		533	0.044	533	0.065	533	0.088	533	0.141
		533.5	0.044	533.5	0.064	533.5	0.088	533.5	0.14
		534	0.043	534	0.064	534	0.087	534	0.139
		534.5	0.043	534.5	0.064	534.5	0.087	534.5	0.138
		535	0.043	535	0.064	535	0.087	535	0.138
		535.5	0.043	535.5	0.064	535.5	0.086	535.5	0.137
		536	0.043	536	0.063	536	0.086	536	0.136
		536.5	0.043	536.5	0.063	536.5	0.086	536.5	0.135
		537	0.043	537	0.063	537	0.085	537	0.135
		537.5	0.043	537.5	0.063	537.5	0.085	537.5	0.134
		538	0.043	538	0.063	538	0.084	538	0.133
		538.5	0.043	538.5	0.063	538.5	0.084	538.5	0.133
		539	0.042	539	0.062	539	0.084	539	0.132
		539.5	0.042	539.5	0.062	539.5	0.083	539.5	0.131
		540	0.042	540	0.062	540	0.083	540	0.13
		540.5	0.042	540.5	0.062	540.5	0.082	540.5	0.13
		541	0.042	541	0.062	541	0.082	541	0.129
		541.5	0.042	541.5	0.061	541.5	0.082	541.5	0.128
		542	0.042	542	0.061	542	0.081	542	0.128
		542.5	0.041	542.5	0.061	542.5	0.081	542.5	0.127
		543	0.041	543	0.061	543	0.08	543	0.126
		543.5	0.041	543.5	0.061	543.5	0.08	543.5	0.126
		544	0.041	544	0.06	544	0.08	544	0.125
		544.5	0.041	544.5	0.06	544.5	0.079	544.5	0.124
		545	0.041	545	0.06	545	0.079	545	0.123
		545.5	0.041	545.5	0.06	545.5	0.079	545.5	0.123
		546	0.041	546	0.06	546	0.078	546	0.122
		546.5	0.041	546.5	0.06	546.5	0.078	546.5	0.121
		547	0.041	547	0.059	547	0.078	547	0.121
		547.5	0.041	547.5	0.059	547.5	0.077	547.5	0.12
		548	0.04	548	0.059	548	0.077	548	0.119
		548.5	0.04	548.5	0.059	548.5	0.077	548.5	0.119
		549	0.04	549	0.059	549	0.076	549	0.118
		549.5	0.04	549.5	0.058	549.5	0.076	549.5	0.118
		550	0.04	550	0.058	550	0.076	550	0.117
		550.5	0.04	550.5	0.058	550.5	0.075	550.5	0.116
		551	0.04	551	0.058	551	0.075	551	0.116
		551.5	0.04	551.5	0.058	551.5	0.075	551.5	0.115
		552	0.039	552	0.058	552	0.074	552	0.115
		552.5	0.039	552.5	0.057	552.5	0.074	552.5	0.114
		553	0.039	553	0.057	553	0.074	553	0.113
		553.5	0.039	553.5	0.057	553.5	0.074	553.5	0.113
		554	0.039	554	0.057	554	0.073	554	0.112
		554.5	0.039	554.5	0.057	554.5	0.073	554.5	0.112
		555	0.039	555	0.057	555	0.073	555	0.111
		555.5	0.039	555.5	0.056	555.5	0.072	555.5	0.111
		556	0.039	556	0.056	556	0.072	556	0.11
		556.5	0.039	556.5	0.056	556.5	0.072	556.5	0.11
		557	0.038	557	0.056	557	0.071	557	0.109
		557.5	0.038	557.5	0.056	557.5	0.071	557.5	0.108
		558	0.038	558	0.056	558	0.071	558	0.108
		558.5	0.038	558.5	0.055	558.5	0.071	558.5	0.107
		559	0.038	559	0.055	559	0.07	559	0.107
		559.5	0.038	559.5	0.055	559.5	0.07	559.5	0.106
		560	0.038	560	0.055	560	0.07	560	0.106
		560.5	0.038	560.5	0.055	560.5	0.069	560.5	0.105
		561	0.038	561	0.054	561	0.069	561	0.105
		561.5	0.038	561.5	0.054	561.5	0.069	561.5	0.104
		562	0.038	562	0.054	562	0.069	562	0.103
		562.5	0.038	562.5	0.054	562.5	0.068	562.5	0.103
		563	0.037	563	0.054	563	0.068	563	0.102
		563.5	0.037	563.5	0.054	563.5	0.068	563.5	0.102
		564	0.037	564	0.053	564	0.068	564	0.101
		564.5	0.037	564.5	0.053	564.5	0.067	564.5	0.101
		565	0.037	565	0.053	565	0.067	565	0.1
		565.5	0.037	565.5	0.053	565.5	0.067	565.5	0.1
		566	0.037	566	0.053	566	0.067	566	0.099
		566.5	0.037	566.5	0.053	566.5	0.066	566.5	0.099
		567	0.037	567	0.053	567	0.066	567	0.098
		567.5	0.036	567.5	0.053	567.5	0.066	567.5	0.098
		568	0.036	568	0.052	568	0.066	568	0.098
		568.5	0.036	568.5	0.052	568.5	0.065	568.5	0.097
		569	0.036	569	0.052	569	0.065	569	0.097
		569.5	0.036	569.5	0.052	569.5	0.065	569.5	0.096
		570	0.036	570	0.052	570	0.065	570	0.096
		570.5	0.036	570.5	0.052	570.5	0.064	570.5	0.095
		571	0.036	571	0.051	571	0.064	571	0.095
		571.5	0.036	571.5	0.051	571.5	0.064	571.5	0.095
		572	0.036	572	0.051	572	0.064	572	0.094
		572.5	0.036	572.5	0.051	572.5	0.063	572.5	0.094
		573	0.035	573	0.051	573	0.063	573	0.094
		573.5	0.035	573.5	0.051	573.5	0.063	573.5	0.093
		574	0.035	574	0.05	574	0.063	574	0.093
		574.5	0.035	574.5	0.05	574.5	0.062	574.5	0.092
		575	0.035	575	0.05	575	0.062	575	0.092
		575.5	0.035	575.5	0.05	575.5	0.062	575.5	0.092
		576	0.035	576	0.05	576	0.062	576	0.091
		576.5	0.035	576.5	0.05	576.5	0.061	576.5	0.091
		577	0.034	577	0.049	577	0.061	577	0.09
		577.5	0.034	577.5	0.049	577.5	0.061	577.5	0.09
		578	0.034	578	0.049	578	0.061	578	0.09
		578.5	0.034	578.5	0.049	578.5	0.06	578.5	0.089
		579	0.034	579	0.049	579	0.06	579	0.089
		579.5	0.034	579.5	0.049	579.5	0.06	579.5	0.089
		580	0.034	580	0.049	580	0.06	580	0.088
		580.5	0.034	580.5	0.049	580.5	0.06	580.5	0.088
		581	0.034	581	0.049	581	0.059	581	0.088
		581.5	0.034	581.5	0.048	581.5	0.059	581.5	0.087
		582	0.034	582	0.048	582	0.059	582	0.087
		582.5	0.034	582.5	0.048	582.5	0.059	582.5	0.087
		583	0.034	583	0.048	583	0.059	583	0.086
		583.5	0.034	583.5	0.048	583.5	0.058	583.5	0.086
		584	0.034	584	0.048	584	0.058	584	0.086
		584.5	0.034	584.5	0.048	584.5	0.058	584.5	0.085
		585	0.033	585	0.048	585	0.058	585	0.085
		585.5	0.033	585.5	0.047	585.5	0.058	585.5	0.085
		586	0.033	586	0.047	586	0.057	586	0.084
		586.5	0.033	586.5	0.047	586.5	0.057	586.5	0.084
		587	0.033	587	0.047	587	0.057	587	0.084
		587.5	0.033	587.5	0.047	587.5	0.057	587.5	0.084
		588	0.033	588	0.047	588	0.057	588	0.083
		588.5	0.033	588.5	0.047	588.5	0.057	588.5	0.083
		589	0.033	589	0.046	589	0.056	589	0.083
		589.5	0.033	589.5	0.046	589.5	0.056	589.5	0.082
		590	0.032	590	0.046	590	0.056	590	0.082
		590.5	0.032	590.5	0.046	590.5	0.056	590.5	0.082
		591	0.032	591	0.046	591	0.056	591	0.081
		591.5	0.032	591.5	0.046	591.5	0.055	591.5	0.081
		592	0.032	592	0.045	592	0.055	592	0.081
		592.5	0.032	592.5	0.045	592.5	0.055	592.5	0.081
		593	0.032	593	0.045	593	0.055	593	0.08
		593.5	0.032	593.5	0.045	593.5	0.055	593.5	0.08
		594	0.032	594	0.045	594	0.054	594	0.08
		594.5	0.032	594.5	0.045	594.5	0.054	594.5	0.079
		595	0.032	595	0.045	595	0.054	595	0.079
		595.5	0.032	595.5	0.045	595.5	0.054	595.5	0.079
		596	0.032	596	0.045	596	0.054	596	0.078
		596.5	0.031	596.5	0.044	596.5	0.053	596.5	0.078
		597	0.031	597	0.044	597	0.053	597	0.078
		597.5	0.031	597.5	0.044	597.5	0.053	597.5	0.078
		598	0.031	598	0.044	598	0.053	598	0.077
		598.5	0.031	598.5	0.044	598.5	0.053	598.5	0.077
		599	0.031	599	0.044	599	0.052	599	0.077
		599.5	0.031	599.5	0.044	599.5	0.052	599.5	0.077
		600	0.031	600	0.044	600	0.052	600	0.076
		600.5	0.031	600.5	0.043	600.5	0.052	600.5	0.076
		601	0.031	601	0.043	601	0.052	601	0.076
		601.5	0.03	601.5	0.043	601.5	0.052	601.5	0.076
		602	0.03	602	0.043	602	0.051	602	0.075
		602.5	0.03	602.5	0.043	602.5	0.051	602.5	0.075
		603	0.03	603	0.043	603	0.051	603	0.075
		603.5	0.03	603.5	0.043	603.5	0.051	603.5	0.075
		604	0.03	604	0.042	604	0.051	604	0.074
		604.5	0.03	604.5	0.042	604.5	0.051	604.5	0.074
		605	0.03	605	0.042	605	0.051	605	0.074
		605.5	0.03	605.5	0.042	605.5	0.05	605.5	0.074
		606	0.03	606	0.042	606	0.05	606	0.074
		606.5	0.03	606.5	0.042	606.5	0.05	606.5	0.073
		607	0.03	607	0.042	607	0.05	607	0.073
		607.5	0.029	607.5	0.042	607.5	0.05	607.5	0.073
		608	0.029	608	0.042	608	0.05	608	0.073
		608.5	0.029	608.5	0.042	608.5	0.05	608.5	0.073
		609	0.029	609	0.041	609	0.05	609	0.072
		609.5	0.029	609.5	0.041	609.5	0.05	609.5	0.072
		610	0.029	610	0.041	610	0.049	610	0.072
		610.5	0.029	610.5	0.041	610.5	0.049	610.5	0.072
		611	0.029	611	0.041	611	0.049	611	0.072
		611.5	0.029	611.5	0.041	611.5	0.049	611.5	0.071
		612	0.029	612	0.041	612	0.049	612	0.071
		612.5	0.029	612.5	0.041	612.5	0.049	612.5	0.071
		613	0.029	613	0.04	613	0.048	613	0.071
		613.5	0.028	613.5	0.04	613.5	0.048	613.5	0.071
		614	0.028	614	0.04	614	0.048	614	0.07
		614.5	0.028	614.5	0.04	614.5	0.048	614.5	0.07
		615	0.028	615	0.04	615	0.048	615	0.07
		615.5	0.028	615.5	0.04	615.5	0.048	615.5	0.07
		616	0.028	616	0.04	616	0.048	616	0.07
		616.5	0.028	616.5	0.04	616.5	0.047	616.5	0.07
		617	0.028	617	0.04	617	0.047	617	0.069
		617.5	0.028	617.5	0.039	617.5	0.047	617.5	0.069
		618	0.028	618	0.039	618	0.047	618	0.069
		618.5	0.028	618.5	0.039	618.5	0.047	618.5	0.069
		619	0.028	619	0.039	619	0.047	619	0.069
		619.5	0.028	619.5	0.039	619.5	0.046	619.5	0.069
		620	0.028	620	0.039	620	0.046	620	0.068
		620.5	0.027	620.5	0.039	620.5	0.046	620.5	0.068
		621	0.027	621	0.039	621	0.046	621	0.068
		621.5	0.027	621.5	0.039	621.5	0.046	621.5	0.068
		622	0.027	622	0.039	622	0.046	622	0.068
		622.5	0.027	622.5	0.038	622.5	0.046	622.5	0.068
		623	0.027	623	0.038	623	0.045	623	0.067
		623.5	0.027	623.5	0.038	623.5	0.045	623.5	0.067
		624	0.027	624	0.038	624	0.045	624	0.067
		624.5	0.027	624.5	0.038	624.5	0.045	624.5	0.067
		625	0.027	625	0.038	625	0.045	625	0.067
		625.5	0.027	625.5	0.038	625.5	0.045	625.5	0.066
		626	0.027	626	0.038	626	0.045	626	0.066
		626.5	0.026	626.5	0.037	626.5	0.045	626.5	0.066
		627	0.026	627	0.037	627	0.045	627	0.066
		627.5	0.026	627.5	0.037	627.5	0.045	627.5	0.066
		628	0.026	628	0.037	628	0.045	628	0.066
		628.5	0.026	628.5	0.037	628.5	0.044	628.5	0.066
		629	0.026	629	0.037	629	0.044	629	0.066
		629.5	0.026	629.5	0.037	629.5	0.044	629.5	0.066
		630	0.026	630	0.037	630	0.044	630	0.066
		630.5	0.026	630.5	0.037	630.5	0.044	630.5	0.065
		631	0.026	631	0.037	631	0.044	631	0.065
		631.5	0.026	631.5	0.037	631.5	0.044	631.5	0.065
		632	0.026	632	0.037	632	0.044	632	0.065
		632.5	0.026	632.5	0.037	632.5	0.044	632.5	0.065
		633	0.026	633	0.037	633	0.044	633	0.065
		633.5	0.026	633.5	0.036	633.5	0.043	633.5	0.065
		634	0.026	634	0.036	634	0.043	634	0.065
		634.5	0.026	634.5	0.036	634.5	0.043	634.5	0.064
		635	0.025	635	0.036	635	0.043	635	0.064
		635.5	0.025	635.5	0.036	635.5	0.043	635.5	0.064
		636	0.025	636	0.036	636	0.043	636	0.064
		636.5	0.025	636.5	0.036	636.5	0.043	636.5	0.064
		637	0.025	637	0.036	637	0.043	637	0.064
		637.5	0.025	637.5	0.036	637.5	0.043	637.5	0.064
		638	0.025	638	0.036	638	0.042	638	0.064
		638.5	0.025	638.5	0.036	638.5	0.042	638.5	0.064
		639	0.025	639	0.035	639	0.042	639	0.064
		639.5	0.025	639.5	0.036	639.5	0.042	639.5	0.064
		640	0.025	640	0.035	640	0.042	640	0.064
		640.5	0.025	640.5	0.035	640.5	0.042	640.5	0.063
		641	0.025	641	0.035	641	0.042	641	0.063
		641.5	0.025	641.5	0.035	641.5	0.042	641.5	0.063
		642	0.025	642	0.035	642	0.042	642	0.063
		642.5	0.025	642.5	0.035	642.5	0.042	642.5	0.063
		643	0.025	643	0.035	643	0.042	643	0.063
		643.5	0.025	643.5	0.035	643.5	0.042	643.5	0.063
		644	0.025	644	0.035	644	0.041	644	0.063
		644.5	0.025	644.5	0.035	644.5	0.041	644.5	0.062
		645	0.024	645	0.035	645	0.041	645	0.062
		645.5	0.024	645.5	0.035	645.5	0.041	645.5	0.062
		646	0.024	646	0.035	646	0.041	646	0.062
		646.5	0.024	646.5	0.035	646.5	0.041	646.5	0.062
		647	0.024	647	0.034	647	0.041	647	0.062
		647.5	0.024	647.5	0.034	647.5	0.041	647.5	0.062
		648	0.024	648	0.034	648	0.041	648	0.062
		648.5	0.024	648.5	0.034	648.5	0.041	648.5	0.062
		649	0.024	649	0.034	649	0.041	649	0.062
		649.5	0.024	649.5	0.034	649.5	0.041	649.5	0.061
		650	0.024	650	0.034	650	0.041	650	0.061
		650.5	0.024	650.5	0.034	650.5	0.041	650.5	0.061
		651	0.024	651	0.034	651	0.041	651	0.061
		651.5	0.024	651.5	0.034	651.5	0.041	651.5	0.061
		652	0.024	652	0.034	652	0.04	652	0.061
		652.5	0.024	652.5	0.034	652.5	0.04	652.5	0.061
		653	0.024	653	0.034	653	0.04	653	0.061
		653.5	0.024	653.5	0.034	653.5	0.04	653.5	0.061
		654	0.024	654	0.034	654	0.04	654	0.061
		654.5	0.024	654.5	0.034	654.5	0.04	654.5	0.061
		655	0.024	655	0.034	655	0.04	655	0.061
		655.5	0.024	655.5	0.034	655.5	0.04	655.5	0.061
		656	0.024	656	0.033	656	0.04	656	0.061
		656.5	0.024	656.5	0.033	656.5	0.04	656.5	0.061
		657	0.024	657	0.033	657	0.04	657	0.061
		657.5	0.024	657.5	0.033	657.5	0.04	657.5	0.061
		658	0.024	658	0.033	658	0.04	658	0.061
		658.5	0.024	658.5	0.033	658.5	0.04	658.5	0.061
		659	0.024	659	0.033	659	0.04	659	0.061
		659.5	0.024	659.5	0.033	659.5	0.04	659.5	0.06
		660	0.024	660	0.033	660	0.04	660	0.06
		660.5	0.024	660.5	0.033	660.5	0.04	660.5	0.06
		661	0.024	661	0.033	661	0.04	661	0.06
		661.5	0.024	661.5	0.033	661.5	0.04	661.5	0.06
		662	0.024	662	0.033	662	0.04	662	0.06
		662.5	0.024	662.5	0.033	662.5	0.04	662.5	0.06
		663	0.024	663	0.033	663	0.04	663	0.06
		663.5	0.024	663.5	0.033	663.5	0.04	663.5	0.06
		664	0.023	664	0.033	664	0.039	664	0.06
		664.5	0.023	664.5	0.033	664.5	0.039	664.5	0.06
		665	0.023	665	0.033	665	0.039	665	0.06
		665.5	0.023	665.5	0.033	665.5	0.039	665.5	0.06
		666	0.023	666	0.033	666	0.039	666	0.06
		666.5	0.023	666.5	0.033	666.5	0.039	666.5	0.06
		667	0.023	667	0.033	667	0.039	667	0.06
		667.5	0.023	667.5	0.033	667.5	0.039	667.5	0.06
		668	0.023	668	0.032	668	0.039	668	0.06
		668.5	0.023	668.5	0.032	668.5	0.039	668.5	0.06
		669	0.023	669	0.032	669	0.039	669	0.06
		669.5	0.023	669.5	0.032	669.5	0.039	669.5	0.06
		670	0.023	670	0.032	670	0.039	670	0.06
		670.5	0.023	670.5	0.032	670.5	0.039	670.5	0.06
		671	0.023	671	0.032	671	0.039	671	0.06
		671.5	0.023	671.5	0.032	671.5	0.039	671.5	0.06
		672	0.023	672	0.032	672	0.039	672	0.06
		672.5	0.023	672.5	0.032	672.5	0.039	672.5	0.06
		673	0.023	673	0.032	673	0.039	673	0.06
		673.5	0.023	673.5	0.032	673.5	0.039	673.5	0.06
		674	0.023	674	0.032	674	0.039	674	0.059
		674.5	0.023	674.5	0.032	674.5	0.039	674.5	0.059
		675	0.023	675	0.032	675	0.039	675	0.059
		675.5	0.023	675.5	0.032	675.5	0.039	675.5	0.059
		676	0.023	676	0.032	676	0.039	676	0.06
		676.5	0.023	676.5	0.032	676.5	0.039	676.5	0.059
		677	0.022	677	0.032	677	0.039	677	0.059
		677.5	0.023	677.5	0.032	677.5	0.039	677.5	0.059
		678	0.023	678	0.031	678	0.039	678	0.059
		678.5	0.023	678.5	0.031	678.5	0.039	678.5	0.059
		679	0.023	679	0.031	679	0.039	679	0.059
		679.5	0.023	679.5	0.031	679.5	0.039	679.5	0.059
		680	0.023	680	0.031	680	0.039	680	0.059
		680.5	0.023	680.5	0.031	680.5	0.038	680.5	0.059
		681	0.023	681	0.031	681	0.038	681	0.059
		681.5	0.023	681.5	0.031	681.5	0.038	681.5	0.059
		682	0.023	682	0.031	682	0.038	682	0.059
		682.5	0.022	682.5	0.031	682.5	0.038	682.5	0.059
		683	0.022	683	0.031	683	0.038	683	0.059
		683.5	0.022	683.5	0.031	683.5	0.038	683.5	0.059
		684	0.023	684	0.031	684	0.038	684	0.059
		684.5	0.023	684.5	0.031	684.5	0.038	684.5	0.059
		685	0.022	685	0.031	685	0.038	685	0.059
		685.5	0.022	685.5	0.031	685.5	0.038	685.5	0.059
		686	0.022	686	0.031	686	0.038	686	0.059
		686.5	0.022	686.5	0.031	686.5	0.038	686.5	0.059
		687	0.023	687	0.031	687	0.038	687	0.059
		687.5	0.023	687.5	0.031	687.5	0.038	687.5	0.059
		688	0.022	688	0.031	688	0.038	688	0.059
		688.5	0.022	688.5	0.031	688.5	0.038	688.5	0.059
		689	0.022	689	0.031	689	0.038	689	0.059
		689.5	0.022	689.5	0.031	689.5	0.038	689.5	0.059
		690	0.022	690	0.031	690	0.038	690	0.059
		690.5	0.023	690.5	0.031	690.5	0.038	690.5	0.059
		691	0.022	691	0.031	691	0.038	691	0.059
		691.5	0.022	691.5	0.031	691.5	0.038	691.5	0.058
		692	0.022	692	0.03	692	0.038	692	0.058
		692.5	0.022	692.5	0.03	692.5	0.038	692.5	0.058
		693	0.022	693	0.03	693	0.038	693	0.058
		693.5	0.022	693.5	0.03	693.5	0.038	693.5	0.058
		694	0.022	694	0.03	694	0.037	694	0.058
		694.5	0.022	694.5	0.03	694.5	0.037	694.5	0.058
		695	0.022	695	0.03	695	0.037	695	0.058
		695.5	0.022	695.5	0.03	695.5	0.037	695.5	0.058
		696	0.022	696	0.03	696	0.037	696	0.058
		696.5	0.022	696.5	0.03	696.5	0.037	696.5	0.058
		697	0.022	697	0.03	697	0.037	697	0.058
		697.5	0.022	697.5	0.03	697.5	0.037	697.5	0.057
		698	0.022	698	0.03	698	0.037	698	0.057
		698.5	0.022	698.5	0.03	698.5	0.037	698.5	0.058
		699	0.022	699	0.03	699	0.037	699	0.058
		699.5	0.022	699.5	0.03	699.5	0.037	699.5	0.058
		700	0.022	700	0.03	700	0.037	700	0.057

## Sheet: Figure1h
Figure 1h
PL			CN500		CN525		CN600		CN650
			Wavelength (nm)	Intensity(arb.units)	Wavelength (nm)	Intensity(arb.units)	Wavelength (nm)	Intensity(arb.units)	Wavelength (nm)	Intensity(arb.units)
			400	347.076	400	110.969	400	63.9123	400	67.8347
			401	362.358	401	113.453	401	67.7128	401	70.2175
			402	391.19	402	118.64	402	71.5563	402	74.7367
			403	431.177	403	126.893	403	74.6785	403	82.2794
			404	480.625	404	138.569	404	76.553	404	88.428
			405	539.307	405	153.85	405	80.7318	405	91.643
			406	608.329	406	172.741	406	88.4082	406	93.8298
			407	689.505	407	195.327	407	96.9386	407	98.4764
			408	784.882	408	222.189	408	106.273	408	108.364
			409	896.734	409	254.589	409	117.623	409	120.394
			410	1027.83	410	294.252	410	132.383	410	131.323
			411	1181.61	411	342.961	411	151.381	411	141.853
			412	1362.1	412	402.459	412	172.589	412	151.681
			413	1574.02	413	474.707	413	194.559	413	161.063
			414	1822.97	414	562.055	414	219.636	414	173.063
			415	2115.81	415	666.964	415	248.552	415	187.692
			416	2460.48	416	791.53	416	282.336	416	204.026
			417	2865.24	417	937.372	417	325.48	417	224.273
			418	3337.75	418	1106.04	418	380.097	418	250.311
			419	3884.89	419	1299.44	419	440.384	419	279.583
			420	4513.02	420	1519.96	420	503.115	420	310.18
			421	5228	421	1770.44	421	573.259	421	342.991
			422	6034.77	422	2054.33	422	651.963	422	375.518
			423	6936.53	423	2375.91	423	740.318	423	406.358
			424	7934.24	424	2739.66	424	848.102	424	442.036
			425	9026.27	425	3149.01	425	968.183	425	482.863
			426	10208	426	3605.24	426	1094.3	426	528.458
			427	11471.3	427	4107.46	427	1214.27	427	572.018
			428	12805	428	4653.22	428	1337.69	428	617.145
			429	14195.2	429	5238.98	429	1475.24	429	669.291
			430	15627.3	430	5859.92	430	1631.62	430	729.844
			431	17088.3	431	6510.03	431	1797.58	431	792.823
			432	18567.7	432	7182.99	432	1970.74	432	855.812
			433	20056.1	433	7873.33	433	2121.43	433	903.501
			434	21540.4	434	8576.69	434	2281.37	434	949.704
			435	23000.5	435	9288.93	435	2442.03	435	998.142
			436	24411.5	436	10005.3	436	2609.17	436	1056.11
			437	25749.8	437	10720.7	437	2792.85	437	1121.06
			438	27000.6	438	11430.1	438	2983.68	438	1182.04
			439	28158.1	439	12127.6	439	3184.46	439	1242.86
			440	29221.4	440	12805.3	440	3382.68	440	1304.01
			441	30189.6	441	13453	441	3572.48	441	1363.01
			442	31061.4	442	14060.3	442	3752.55	442	1415.93
			443	31836.8	443	14619.5	443	3925.21	443	1463.7
			444	32516.6	444	15127	444	4098.53	444	1514.35
			445	33098.6	445	15581.8	445	4248.01	445	1562.94
			446	33577.9	446	15986	446	4400.18	446	1618.59
			447	33957.8	447	16347.8	447	4543.34	447	1675.59
			448	34266	448	16685.5	448	4627.51	448	1714.67
			449	34555.5	449	17024.9	449	4663.66	449	1735.39
			450	34876.4	450	17383.8	450	4745.58	450	1766.86
			451	35240.1	451	17757.9	451	5049.04	451	1871.78
			452	35611.6	452	18121.8	452	5256.3	452	1930.73
			453	35938.2	453	18447	453	5421.59	453	1966.5
			454	36185.9	454	18720.4	454	5559.23	454	1994.32
			455	36351.7	455	18947.6	455	5682.53	455	2027.4
			456	36452.9	456	19142.1	456	5788.85	456	2060.74
			457	36509	457	19313.4	457	5926.17	457	2104.35
			458	36532.9	458	19463	458	6043.01	458	2144.38
			459	36528.8	459	19588.2	459	6105.57	459	2177.01
			460	36493.7	460	19687.6	460	6155.57	460	2211.81
			461	36417	461	19762.5	461	6188.44	461	2230.09
			462	36282.9	462	19813.9	462	6304.02	462	2256.86
			463	36075.7	463	19839.4	463	6419.38	463	2269.09
			464	35789.5	464	19833.8	464	6521.35	464	2280.46
			465	35434.1	465	19793.2	465	6566.49	465	2287.44
			466	35032.6	466	19718.3	466	6619.55	466	2307.98
			467	34612.5	467	19614	467	6644.4	467	2321.25
			468	34194.5	468	19487.6	468	6694.5	468	2349.39
			469	33787	469	19346.1	469	6751.56	469	2392.76
			470	33385.3	470	19195.1	470	6797.63	470	2439.46
			471	32976.6	471	19039.1	471	6836.38	471	2478.12
			472	32546.9	472	18881.6	472	6894.88	472	2513.95
			473	32088.1	473	18723.4	473	6968.46	473	2550.05
			474	31601.4	474	18561.7	474	7029.34	474	2580.83
			475	31095.4	475	18391.6	475	7096.61	475	2612.45
			476	30580.5	476	18208.9	476	7123.98	476	2624.73
			477	30063.3	477	18012.4	477	7190.53	477	2646.32
			478	29545.3	478	17805.1	478	7244.94	478	2661.14
			479	29026.1	479	17591.6	479	7309.26	479	2680.96
			480	28508.1	480	17376.7	480	7331.47	480	2689.58
			481	27997.4	481	17163.8	481	7326.78	481	2694.58
			482	27500.1	482	16954.7	482	7289.85	482	2694.58
			483	27018.9	483	16750.8	483	7316.52	483	2722.39
			484	26552.3	484	16553.7	484	7309.07	484	2737.21
			485	26097.5	485	16364.1	485	7347.06	485	2766.73
			486	25653.2	486	16179.9	486	7355.72	486	2783.13
			487	25219.1	487	15995.5	487	7388.21	487	2807.47
			488	24793.3	488	15803.6	488	7398.29	488	2827.67
			489	24370.9	489	15599.7	489	7365.89	489	2840.97
			490	23946.1	490	15384.1	490	7323.84	490	2854.84
			491	23515.5	491	15161.9	491	7284.58	491	2865.01
			492	23081.7	492	14940.3	492	7266.2	492	2876.73
			493	22652.7	493	14725.4	493	7267.72	493	2893.09
			494	22238.6	494	14521	494	7267.95	494	2908.15
			495	21847.1	495	14327.4	495	7267.35	495	2922.31
			496	21480.2	496	14141.1	496	7262.95	496	2931.68
			497	21133.5	497	13956.5	497	7263.73	497	2936.23
			498	20798.3	498	13768.9	498	7238	498	2928.74
			499	20465.9	499	13577.7	499	7208.91	499	2934.31
			500	20129.8	500	13387.4	500	7152.81	500	2946.7
			501	19786	501	13204.3	501	7119.91	501	2965.41
			502	19432.1	502	13032.1	502	7112.23	502	2973.65
			503	19067	503	12868.9	503	7094.01	503	2969.04
			504	18691.4	504	12708.9	504	7048.74	504	2967.98
			505	18309.1	505	12545.8	505	7027.45	505	2991.09
			506	17925.9	506	12374.9	506	7014.06	506	3011.96
			507	17547.7	507	12193	507	7040.72	507	3036.77
			508	17178.9	508	11998.3	508	6987.69	508	3021.93
			509	16821.1	509	11791.2	509	6911.75	509	2998.38
			510	16473.4	510	11575.3	510	6865.96	510	2991.54
			511	16132.8	511	11357.5	511	6803.83	511	2983.96
			512	15795.3	512	11144.9	512	6754.13	512	2989.78
			513	15458.7	513	10942.1	513	6701.11	513	3005.47
			514	15123.1	514	10749.1	514	6622.87	514	3025.52
			515	14791.4	515	10563.4	515	6547.18	515	3054.81
			516	14467.1	516	10381.7	516	6487.47	516	3077.65
			517	14152.4	517	10202	517	6455.17	517	3081.85
			518	13847.2	518	10024.2	518	6418.84	518	3056.55
			519	13549.1	519	9849.53	519	6356.7	519	3014.41
			520	13255	520	9679.52	520	6270.82	520	2977.74
			521	12963.8	521	9514.57	521	6208.18	521	2969.44
			522	12676.5	522	9353.28	522	6151.82	522	2967.11
			523	12395.4	523	9192.21	523	6124.99	523	2976.06
			524	12120.4	524	9026.82	524	6094.45	524	2989.52
			525	11848.8	525	8853.43	525	6034.75	525	2996.62
			526	11578.3	526	8671.59	526	5962.83	526	2986.68
			527	11309.6	527	8485.45	527	5917.56	527	2968.36
			528	11047	528	8303.02	528	5869.43	528	2947.97
			529	10795.1	529	8133.04	529	5802.91	529	2940.9
			530	10556.6	530	7981.1	530	5709.03	530	2933.83
			531	10330.9	531	7847.3	531	5627.53	531	2923.9
			532	10115.9	532	7726.59	532	5561.47	532	2908.46
			533	9908.78	533	7611.63	533	5505.04	533	2892.04
			534	9707.33	534	7496.1	534	5451.99	534	2870.34
			535	9510.03	535	7376.74	535	5397.1	535	2841.15
			536	9316	536	7253.16	536	5372.09	536	2833.69
			537	9124.6	537	7126.7	537	5319.76	537	2824.68
			538	8935.14	538	6999.49	538	5270.66	538	2823.99
			539	8747.01	539	6874.09	539	5214.16	539	2822.65
			540	8560.14	540	6752.72	540	5148.1	540	2820.78
			541	8375.14	541	6635.76	541	5081.43	541	2817.35
			542	8192.98	542	6520.81	542	5015.52	542	2804.01
			543	8014.42	543	6403.56	543	4954.1	543	2781.38
			544	7839.8	544	6280.63	544	4906.19	544	2759.8
			545	7669.18	545	6152.3	545	4830.29	545	2725.16
			546	7502.35	546	6022.89	546	4737.77	546	2695.91
			547	7338.52	547	5898.44	547	4645.51	547	2681.76
			548	7176.18	548	5783.29	548	4580.43	548	2675.64
			549	7013.66	549	5678.07	549	4522.84	549	2646.46
			550	6850.17	550	5580.29	550	4488.3	550	2615.4
			551	6686.69	551	5486.71	551	4427.89	551	2579.11
			552	6526.11	552	5395.49	552	4376.58	552	2563.74
			553	6372.13	553	5306.59	553	4315.96	553	2545.14
			554	6227.45	554	5220.64	554	4280.29	554	2531.39
			555	6092.21	555	5137.7	555	4229.25	555	2501.78
			556	5964.27	556	5056.9	556	4181.52	556	2480.27
			557	5840.84	557	4976.78	557	4124.78	557	2465.86
			558	5720.05	558	4895.55	558	4058.49	558	2457.72
			559	5601.1	559	4811	559	3974.89	559	2452.75
			560	5483.23	560	4720.7	560	3880.79	560	2446.54
			561	5365.21	561	4623.12	561	3805.36	561	2430.53
			562	5246.31	562	4519.12	562	3768.37	562	2401.58
			563	5127.77	563	4412.74	563	3709.92	563	2341.02
			564	5012.76	564	4309.87	564	3644.64	564	2288.68
			565	4904.17	565	4215.34	565	3576.54	565	2253.14
			566	4802.25	566	4130.17	566	3520.5	566	2225.55
			567	4704.4	567	4051.17	567	3516.18	567	2217.81
			568	4607.73	568	3973.44	568	3497.41	568	2200.56
			569	4511.79	569	3893.97	569	3452.32	569	2188.4
			570	4418.73	570	3813.71	570	3384.36	570	2182.66
			571	4330.7	571	3736.58	571	3303.02	571	2160.96
			572	4247.36	572	3666.55	572	3238.71	572	2119.09
			573	4165.67	573	3605.14	573	3207.38	573	2074.19
			574	4082.08	574	3551.01	574	3176.91	574	2029.05
			575	3995.18	575	3501.3	575	3151.4	575	2000.09
			576	3906.69	576	3453.13	576	3118.28	576	1979.35
			577	3820.34	577	3404.23	577	3077.67	577	1964.39
			578	3739.31	578	3352.84	578	3020.06	578	1946.87
			579	3664.02	579	3297.75	579	2973.6	579	1936.16
			580	3591.99	580	3238.96	580	2938.66	580	1918.93
			581	3519.87	581	3178.4	581	2905.26	581	1886.86
			582	3445.9	582	3119.28	582	2870.57	582	1852.48
			583	3370.68	583	3064.23	583	2832.74	583	1824.59
			584	3295.92	584	3013.39	584	2784.15	584	1793.66
			585	3223.03	585	2964.55	585	2745.75	585	1769.12
			586	3153.11	586	2915.27	586	2701.56	586	1747.83
			587	3087.72	587	2865.03	587	2639.39	587	1726.16
			588	3028.93	588	2815.58	588	2575.53	588	1701.58
			589	2977.94	589	2769.69	589	2524.43	589	1667.58
			590	2933.44	590	2729.73	590	2475.91	590	1623.23
			591	2891.58	591	2696.56	591	2424.07	591	1583.74
			592	2847.81	592	2668.76	592	2386.03	592	1562.27
			593	2799.12	593	2642.24	593	2368.21	593	1549.49
			594	2745.12	594	2611.23	594	2366.3	594	1542.96
			595	2687.24	595	2570.46	595	2343.76	595	1534.95
			596	2627.53	596	2517.61	596	2291.48	596	1521.3
			597	2567.96	597	2454.26	597	2223.07	597	1490.97
			598	2510.48	598	2385.15	598	2162.1	598	1449.02
			599	2456.94	599	2316.22	599	2119.46	599	1419.55
			600	2408.28	600	2252.81	600	2091.45	600	1417.78
			601	2363.88	601	2198.49	601	2076.94	601	1434.35
			602	2321.81	602	2154.65	602	2063.14	602	1436.85
			603	2279.98	603	2120.25	603	2045.23	603	1411.83
			604	2237.16	604	2091.89	604	2024.28	604	1374.48
			605	2193.21	605	2064.71	605	1982.47	605	1333.46
			606	2148.97	606	2034.31	606	1933.22	606	1299.97
			607	2105.93	607	1998.67	607	1899.77	607	1275.75
			608	2065.69	608	1958.86	608	1878.55	608	1252.21
			609	2028.8	609	1918.02	609	1861.07	609	1229.84
			610	1994.03	610	1879.53	610	1845.11	610	1213.61
			611	1959.04	611	1845.65	611	1815.81	611	1200.17
			612	1922.29	612	1816.77	612	1769.17	612	1194.07
			613	1884.78	613	1791.38	613	1700.4	613	1187.02
			614	1849.58	614	1766.91	614	1642.23	614	1180.58
			615	1819.45	615	1741	615	1611.88	615	1168.97
			616	1794.45	616	1712.67	616	1608.3	616	1151
			617	1771.58	617	1682.47	617	1614.71	617	1128.75
			618	1746.63	618	1651.83	618	1627.05	618	1118.1
			619	1716.7	619	1622.43	619	1612.62	619	1108.37
			620	1681.61	620	1595.88	620	1572.04	620	1098.65
			621	1643.63	621	1573.18	621	1519.12	621	1089.58
			622	1605.98	622	1553.94	622	1461.91	622	1074.15
			623	1571.05	623	1536.19	623	1425.46	623	1053.74
			624	1539.28	624	1517.34	624	1412.98	624	1021.13
			625	1509.33	625	1495.83	625	1419.4	625	981.726
			626	1479.47	626	1472.14	626	1424.88	626	941.781
			627	1449.16	627	1448.22	627	1410.15	627	908.751
			628	1419.7	628	1426.11	628	1382.27	628	899.779
			629	1393.41	629	1406.76	629	1342.7	629	904.941
			630	1371.85	630	1389.65	630	1316.55	630	906.962
			631	1354.61	631	1373.23	631	1300.46	631	890.569
			632	1339.57	632	1355.57	632	1281.45	632	880.348
			633	1324.21	633	1335.24	633	1244.28	633	889.223
			634	1306.84	634	1311.82	634	1214.87	634	900.346
			635	1286.96	635	1286.16	635	1207.29	635	886.502
			636	1264.94	636	1260.05	636	1209.75	636	863.971
			637	1241.48	637	1235.57	637	1197.57	637	857.336
			638	1217.25	638	1214.17	638	1175.98	638	862.708
			639	1192.8	639	1195.86	639	1153.8	639	851.699
			640	1168.78	640	1179.31	640	1137.27	640	822.613
			641	1146.29	641	1162.84	641	1122.1	641	789.662
			642	1126.8	642	1145.57	642	1109.74	642	766.703
			643	1111.63	643	1127.74	643	1090.07	643	752.413
			644	1100.92	644	1109.95	644	1060.7	644	742.873
			645	1093.1	645	1092.42	645	1027.88	645	728.18
			646	1085.27	646	1074.88	646	1001.13	646	699.914
			647	1074.58	647	1057.12	647	990.125	647	663.343
			648	1059.79	648	1039.37	648	987.92	648	628.509
			649	1041.87	649	1022.09	649	992.756	649	612.333
			650	1023.26	650	1005.38	650	996.626	650	613.639
			651	1006.27	651	988.626	651	992.145	651	621.655
			652	991.573	652	970.881	652	967.785	652	627.104
			653	978.131	653	951.764	653	928.006	653	628.95
			654	964.398	654	932.141	654	887.697	654	622.471
			655	950.027	655	913.938	655	864.382	655	608.728
			656	936.533	656	899.255	656	860.893	656	596.811
			657	926.304	657	889.479	657	869.493	657	598.063
			658	920.803	658	884.867	658	872.007	658	611.307
			659	919.457	659	884.496	659	849.461	659	619.676
			660	919.865	660	886.349	660	818	660	615.027
			661	918.75	661	887.522	661	797.385	661	596.436
			662	912.86	662	884.848	662	792.25	662	576.505
			663	899.812	663	876.107	663	785.077	663	561.047
			664	879.177	664	861.318	664	772.32	664	549.292
			665	853.351	665	843.114	665	765.373	665	539.347
			666	827.086	666	825.547	666	761.801	666	528.92
			667	805.285	667	811.918	667	754.257	667	519.884
			668	790.402	668	803.176	668	739.408	668	510.457
			669	781.482	669	797.96	669	718.387	669	497.787
			670	775.479	670	793.897	670	707.498	670	490.4
			671	769.539	671	788.999	671	710.887	671	486.886
			672	762.372	672	782.346	672	724.473	672	484.802
			673	754.046	673	774.061	673	733.946	673	485.574
			674	744.968	674	764.867	674	732.288	674	494.768
			675	735.137	675	755.456	675	708.752	675	501.123
			676	724.123	676	746.029	676	675.943	676	498.564
			677	711.612	677	736.349	677	648.074	677	484.598
			678	698.072	678	726.269	678	644.72	678	470.171
			679	685.055	679	716.192	679	663.086	679	459.469
			680	674.741	680	707.018	680	685.964	680	454.261
			681	668.845	681	699.747	681	693.738	681	455.057
			682	667.745	682	695.088	682	682.121	682	459.568
			683	670.526	683	693.089	683	656.84	683	457.028
			684	675.773	684	692.676	684	643.584	684	448.924
			685	682.24	685	691.507	685	648.866	685	435.551
			686	689	686	686.869	686	661.685	686	421.187
			687	695.453	687	677.468	687	661.844	687	412.342
			688	701.488	688	664.776	688	637.479	688	412.583
			689	707.39	689	652.554	689	597.517	689	419.861
			690	713.119	690	644.667	690	562.232	690	425.811
			691	717.415	691	642.845	691	548.425	691	420.409
			692	717.814	692	645.97	692	557.563	692	401.834
			693	711.982	693	651.045	693	577.896	693	383.861
			694	699.58	694	654.81	694	586.319	694	375.714
			695	683.192	695	654.934	695	574.223	695	378.111
			696	667.262	696	650.493	696	544.501	696	382.346
			697	655.414	697	641.908	697	513.835	697	384.541
			698	648.033	698	630.526	698	488.746	698	378.356
			699	642.19	699	617.86	699	477.872	699	366.799
			700	634.275	700	604.807	700	487.93	700	360.93
