# Supplementary material for: Electron donation of non-oxide supports boosts O2 activation on nano-platinum catalysts
Source: Nat Commun. 2021 May 12;12:2741. doi: 10.1038/s41467-021-22946-y (PMC8115247; doi:10.1038/s41467-021-22946-y)
Supplement: Supplementary file 3 — Source Data [file 41467_2021_22946_MOESM3_ESM.zip › Source Data-2.xlsx]

## Sheet: Figure2a
		number	Particles sizes (nm)
		1	2.67
		2	2.19
		3	1.88
		4	2.65
		5	3.12
		6	3.32
		7	3.28
		8	2.7
		9	2.57
		10	2.65
		11	3.85
		12	3.06
		13	3.65
		14	2.67
		15	2.97
		16	3.31
		17	3.02
		18	3.76
		19	2.93
		20	2.77
		21	3.01
		22	1.94
		23	3
		24	3.38
		25	3.23
		26	2.55
		27	3.85
		28	3.25
		29	2.89
		30	3.13
		31	3.79
		32	3.6
		33	3.01
		34	3.27
		35	3.8
		36	2.83
		37	2.89
		38	2.8
		39	2.77
		40	2.95
		41	3.13
		42	3.01
		43	3.08
		44	3.61
		45	3.25
		46	3.25
		47	3.77
		48	2.77
		49	2.69
		50	2.36
		51	3.66
		52	3.91
		53	3.23
		54	3.5
		55	2.89
		56	2.53
		57	4.1
		58	3.19
		59	3.18
		60	3.33
		61	2.88
		62	3.66
		63	2.91
		64	2.72
		65	3.48
		66	3.48
		67	4.56
		68	3.64
		69	3.31
		70	4.09
		71	3.66
		72	3.65
		73	4.09
		74	2.63
		75	3.44
		76	3.89
		77	3.49
		78	2.92
		79	4.11
		80	3.41
		81	3.41
		82	3.49
		83	3.34
		84	2.7
		85	2.7
		86	2.58
		87	2.9
		88	3.46
		89	3.13
		90	3.18
		91	3.82
		92	3.68
		93	3.57
		94	2.77
		95	3.65
		96	2.81
		97	2.7
		98	3.5
		99	2.55
		100	3.74
		101	4.34
		102	4.08
		103	4.6
		104	3.23
		105	3.13
		106	3.49
		107	3.17
		108	4.31
		109	3.73
		110	3.4
		111	3.74
		112	3.4
		113	3.97
		114	3.53
		115	4.31
		116	3.94
		117	3.5
		118	3.53
		119	3.27
		120	2.65
		121	2.94
		122	3.17
		123	3.75
		124	3.31
		125	3.57
		126	3.75
		127	4.29
		128	3.85
		129	3.77
		130	3.32
		131	3.1
		132	3.28
		133	3.56
		134	3.99
		135	3.66
		136	4.16
		137	4
		138	4.26
		139	3.67
		140	3.65
		141	3.98
		142	4.08
		143	3.02
		144	3.25
		145	3.61
		146	3.61
		147	3.26
		148	4.26
		149	4.13
		150	3.64
		151	3.66
		152	3.32
		153	3.28
		154	3.79
		155	3.23
		156	3.24
		157	3.4
		158	3.22
		159	3.35
		160	2.97
		161	3.13
		162	3.6
		163	4.21
		164	1.96
		165	3.83
		166	2.77
		167	3
		168	3.08
		169	2.34
		170	2.52
		171	3.19
		172	2.89
		173	2.23
		174	2.71
		175	3.32
		176	3.15
		177	3.02
		178	3.77
		179	3.13
		180	3.75
		181	3.3
		182	3.33
		183	3.49
		184	3.38
		185	3.32
		186	3.22
		187	2.38
		188	2.55
		189	3.25
		190	3.37
		191	2.74
		192	2.85
		193	4.12
		194	3.95
		195	3.72
		196	3.74
		197	3.68

## Sheet: Figure2d
		number	Particles sizes (nm)
		1	4.08
		2	4.56
		3	3.35
		4	4.29
		5	3.65
		6	3.76
		7	3.6
		8	3.3
		9	2.6
		10	4.08
		11	3.39
		12	4.05
		13	3.16
		14	3.69
		15	3.13
		16	3.87
		17	2.78
		18	2.28
		19	4.44
		20	3.69
		21	4.44
		22	4.22
		23	3.58
		24	3.67
		25	3.77
		26	3.8
		27	4.83
		28	3.8
		29	2.71
		30	3.93
		31	3.8
		32	3.42
		33	4
		34	3.06
		35	3.37
		36	4.08
		37	3.93
		38	3.05
		39	3.22
		40	4.69
		41	3.22
		42	4.4
		43	3.77
		44	2.66
		45	3.67
		46	3.83
		47	3.8
		48	3.96
		49	3.72
		50	6.32
		51	2.66
		52	6.34
		53	4.69
		54	5.32
		55	4.65
		56	3.85
		57	4.57
		58	3.62
		59	4.84
		60	3.67
		61	3.29
		62	2.96
		63	3.22
		64	2.28
		65	2.68
		66	4.12
		67	3.77
		68	3.52
		69	4.55
		70	2.93
		71	3.42
		72	3.67
		73	2.88
		74	3.51
		75	2.8
		76	3.36
		77	2.66
		78	2.66
		79	3.29
		80	3.05
		81	3.3
		82	3.22
		83	4.05
		84	3.62
		85	4.24
		86	3.34
		87	3.44
		88	4.05
		89	2.54
		90	2.79
		91	2.93
		92	2.91
		93	2.41
		94	2.41
		95	3.33
		96	2.09
		97	3.44
		98	2.83
		99	3.37
		100	2.66
		101	2.98
		102	3.08
		103	3.97
		104	4.05
		105	3.69
		106	4.35
		107	4.83
		108	2.96
		109	3.4
		110	3.8
		111	3.29
		112	4.81
		113	2.18
		114	2.5
		115	3.06
		116	3.84
		117	4
		118	4
		119	2.66
		120	2.72
		121	4.25
		122	3.44
		123	3.94
		124	4.35
		125	3.04
		126	3.76
		127	3.4
		128	3.42
		129	3.42
		130	3.06
		131	2.68
		132	3.29
		133	1.9
		134	2.78
		135	2.91
		136	2.66
		137	2.68
		138	2.58
		139	2.73
		140	2.15
		141	2.33
		142	2.04
		143	3.06
		144	3.12
		145	3.12
		146	3.3
		147	2.49
		148	3.06
		149	1.98
		150	2.93
		151	2.4
		152	2.68
		153	2.66
		154	2.16
		155	2.64
		156	1.79
		157	2.64
		158	3.05
		159	2.69
		160	6.48
		161	6.66
		162	3
		163	2.66
		164	2
		165	1.79
		166	3.67
		167	2.41
		168	2.29
		169	3.37
		170	4.33
		171	4.22
		172	2.15
		173	3.94
		174	4.48
		175	2.41
		176	3.42
		177	3.52
		178	3.13
		179	2.98
		180	3.18
		181	3.69
		182	4.69
		183	2.79
		184	2.8
		185	4.29
		186	3.86
		187	3.67
		188	3.92
		189	3.3
		190	2.78
		191	3.44
		192	3.92

## Sheet: Figure2g
		number	Particles sizes (nm)
		1	4.67
		2	3.62
		3	3.7
		4	4.89
		5	2.75
		6	3.45
		7	2.92
		8	3.22
		9	2.62
		10	3.22
		11	2.89
		12	3.2
		13	3.03
		14	3.38
		15	2.47
		16	3.22
		17	4.86
		18	4.06
		19	3.4
		20	2.51
		21	2.14
		22	2.89
		23	3.4
		24	2.81
		25	2.16
		26	2.47
		27	3.8
		28	3.66
		29	3.34
		30	3.15
		31	2.92
		32	2.87
		33	4.28
		34	3.28
		35	4.78
		36	4.3
		37	3.2
		38	2.56
		39	3.45
		40	3.31
		41	3.65
		42	3.27
		43	2.39
		44	4.78
		45	3.27
		46	2.42
		47	3.41
		48	2.42
		49	2.64
		50	3.02
		51	2.89
		52	2.81
		53	3.1
		54	3.66
		55	3.52
		56	3.41
		57	2.89
		58	3.28
		59	3.34
		60	3.35
		61	3.03
		62	3.4
		63	3.42
		64	3.9
		65	2.47
		66	2.78
		67	3.53
		68	3.53
		69	3.75
		70	2.89
		71	4.42
		72	5.94
		73	4.69
		74	4.4
		75	4.17
		76	3.2
		77	3.8
		78	4.34
		79	4.67
		80	4.06
		81	3.9
		82	5.83
		83	5.05
		84	4.15
		85	3.9
		86	4.78
		87	3.77
		88	4.53
		89	3.9
		90	4.34
		91	3.8
		92	2.81
		93	3.2
		94	4.06
		95	4.03
		96	3.6
		97	6.58
		98	6.07
		99	3.28
		100	3.4
		101	2.39
		102	4.65
		103	4.1
		104	4.42
		105	4.17
		106	4.28
		107	3.85
		108	4.98
		109	5.18
		110	4.01
		111	4.8
		112	3.41
		113	2.67
		114	4.8
		115	4.03
		116	3.7
		117	4.06
		118	2.89
		119	4.55
		120	2.84
		121	3.9
		122	3.5
		123	3.45
		124	1.78
		125	3.74
		126	3.6
		127	2.96
		128	4.44
		129	3.65
		130	3.4
		131	3.9
		132	4.42
		133	2.89
		134	4.15
		135	4.67
		136	5.28
		137	4.44
		138	5.08
		139	4.2
		140	4.1
		141	3.53
		142	2.78
		143	4.28
		144	3.22
		145	4.06
		146	4.53
		147	4.15
		148	3.66
		149	2.89
		150	4.64
		151	5.92
		152	5.23
		153	6.42
		154	4.55
		155	3.95
		156	5.3
		157	4.17
		158	4.09
		159	4.89
		160	4.92
		161	4.36
		162	3.4
		163	4.28
		164	4.24
		165	2.47
		166	3.26
		167	2.64
		168	3.02
		169	2.67
		170	2.87
		171	3.15
		172	3.11
		173	3.06
		174	3.53
		175	2.89
		176	2.64
		177	3.38
		178	3.17
		179	2.87
		180	3.28
		181	3.49
		182	4.86
		183	3.17
		184	3.71
		185	2.94
		186	3.03
		187	3.9
		188	3.73
		189	3.84
		190	3.45
		191	3.28
		192	2.39
		193	3.31
		194	3.42
		195	3.38
		196	2.76
		197	2.31
		198	2.78
		199	3.06
		200	2.39
		201	2.53
		202	2.81
		203	2.01
		204	1.42
		205	2.42
		206	2.15
		207	2.39
		208	2.78
		209	2.01
		210	1.75
		211	2.92
		212	2.28
		213	2.13
		214	2.13
		215	1.83
		216	2.67
		217	2.03
		218	1.99
		219	1.99
		220	1.79
		221	2.5
		222	2.77
		223	3.14
		224	2.53
		225	1.92
		226	2.42
		227	1.78
		228	2.47
		229	3.1
		230	2.28
		231	2.17
		232	2.39
		233	2.89
		234	2.59
		235	3.53
		236	1.92
		237	2.25
		238	2.17
		239	2.89
		240	2.28
		241	2.81
		242	2.87
		243	2.81
		244	3.34
		245	3.95
		246	3.2
		247	4.1
		248	4.78
		249	2.64
		250	3.24
		251	3.4
		252	3.15
		253	3.77
		254	2.89
		255	2.89
		256	3.8
		257	3.14
		258	3.6
		259	3.17
		260	3.8
		261	3.56
		262	3.52

## Sheet: Figure2j
		number	Particles sizes (nm)
		1	3.81
		2	5.34
		3	4.02
		4	4.1
		5	3.61
		6	4.53
		7	2.88
		8	3.17
		9	3.41
		10	2.24
		11	2.33
		12	2.14
		13	2.61
		14	3.08
		15	3.4
		16	3.16
		17	2.54
		18	3.59
		19	3.81
		20	3.45
		21	2.85
		22	3.59
		23	3.5
		24	2.61
		25	2.27
		26	2.54
		27	3.34
		28	1.93
		29	3.04
		30	2.87
		31	2.75
		32	2.15
		33	3.7
		34	2.63
		35	3.24
		36	2.79
		37	2.77
		38	4.56
		39	5.97
		40	6.85
		41	3.51
		42	5.36
		43	4.77
		44	4.42
		45	4.78
		46	3.2
		47	3.51
		48	3.1
		49	3.55
		50	3.04
		51	3.25
		52	3.51
		53	3.8
		54	3.63
		55	3.12
		56	4.68
		57	5.54
		58	3.38
		59	3.1
		60	3.29
		61	3.41
		62	3.32
		63	3.23
		64	3.33
		65	3.33
		66	3.49
		67	3.89
		68	5.3
		69	3.31
		70	4.03
		71	5.41
		72	1.89
		73	2.62
		74	3.05
		75	2.81
		76	2.09
		77	3.58
		78	3.04
		79	3.26
		80	2.69
		81	2.87
		82	3.34
		83	3.96
		84	2.79
		85	3.21
		86	2.84
		87	3.21
		88	3.36
		89	3.48
		90	3.34
		91	3.13
		92	3.65
		93	3.01
		94	4.19
		95	3.39
		96	4.06
		97	3.29
		98	2.96
		99	3.71
		100	3.04
		101	3.2
		102	2.64
		103	3.06
		104	3.29
		105	3.12
		106	5.15
		107	3.59
		108	3.73
		109	4.06
		110	2.99
		111	4.14
		112	4.91
		113	5.45
		114	6.76
		115	5.4
		116	4.08
		117	4.25
		118	3.38
		119	2.97
		120	3.47
		121	3.47
		122	4.82
		123	3.64
		124	3.32
		125	3.33
		126	3.55
		127	3.55
		128	4.05
		129	2.99
		130	2.52
		131	4.08
		132	3.32
		133	2.83
		134	2.67
		135	2.24
		136	5.17
		137	2.51
		138	3.45
		139	3.55
		140	3.01
		141	5.14
		142	4.23
		143	3.11
		144	2.93
		145	3.39
		146	4.68
		147	2.98
		148	3.04
		149	3.9
		150	4.06
		151	3.55
		152	2.78
		153	3.75
		154	2.52
		155	3.28
		156	3.1
		157	4.08
		158	2.63
		159	2.55
		160	3.12
		161	1.99
		162	2.75
		163	2.63
		164	2.41
		165	4.3
		166	3.08
		167	2.42
		168	2.03
		169	2.79
		170	2.79
		171	3.04
		172	2.79
		173	3.21
		174	2.96
		175	2.15
		176	2.46
		177	2.93
		178	2.51
		179	2.32
		180	2.3
		181	2.37
		182	3.79
		183	4.14
		184	2.53
		185	3.48
		186	6.54
		187	2.89
		188	3.34
		189	2.32
		190	2.35
		191	2.45
		192	2.53
		193	2.71
		194	4.71
		195	2.24
