# Supplementary material for: Electron donation of non-oxide supports boosts O2 activation on nano-platinum catalysts
Source: Nat Commun. 2021 May 12;12:2741. doi: 10.1038/s41467-021-22946-y (PMC8115247; doi:10.1038/s41467-021-22946-y)
Supplement: Supplementary file 3 — Source Data [file 41467_2021_22946_MOESM3_ESM.zip › Source Data-3.xlsx]

## Sheet: Figure3a
Figure3a
Pt 4f-XPS
		Pt/CN500		Pt/CN525		Pt/CN600		Pt/CN650
		Binding Energy (eV)	Intensity (arb.units)	Binding Energy (eV)	Intensity (arb.units)	Binding Energy (eV)	Intensity (arb.units)	Binding Energy (eV)	Intensity (arb.units)
		80.15	0.17946	80.15	0.17718	80.1	0.20179	80.05	0.1684
		80.1	0.17639	80.1	0.17657	80.05	0.18956	80	0.15211
		80.05	0.2116	80.05	0.16611	80	0.18906	79.95	0.17595
		80	0.20584	80	0.19157	79.95	0.15793	79.9	0.1782
		79.95	0.18575	79.95	0.17619	79.9	0.19722	79.85	0.17582
		79.9	0.19111	79.9	0.1871	79.85	0.19441	79.8	0.1921
		79.85	0.19768	79.85	0.17637	79.8	0.14723	79.75	0.17466
		79.8	0.18304	79.8	0.16588	79.75	0.2223	79.7	0.16371
		79.75	0.21096	79.75	0.15028	79.7	0.16409	79.65	0.16823
		79.7	0.22708	79.7	0.14542	79.65	0.13918	79.6	0.18577
		79.65	0.20316	79.65	0.13265	79.6	0.18452	79.55	0.19154
		79.6	0.1992	79.6	0.1773	79.55	0.22209	79.5	0.17179
		79.55	0.18634	79.55	0.20459	79.5	0.19892	79.45	0.18229
		79.5	0.22536	79.5	0.18182	79.45	0.18135	79.4	0.17032
		79.45	0.21373	79.45	0.17217	79.4	0.16042	79.35	0.18434
		79.4	0.17496	79.4	0.20163	79.35	0.1464	79.3	0.19325
		79.35	0.19895	79.35	0.19743	79.3	0.17207	79.25	0.20865
		79.3	0.22717	79.3	0.17911	79.25	0.17887	79.2	0.21295
		79.25	0.20066	79.25	0.17171	79.2	0.20122	79.15	0.18342
		79.2	0.20101	79.2	0.1737	79.15	0.16603	79.1	0.17339
		79.15	0.19035	79.15	0.18069	79.1	0.2255	79.05	0.19093
		79.1	0.20292	79.1	0.17988	79.05	0.21741	79	0.20234
		79.05	0.18719	79.05	0.20974	79	0.24506	78.95	0.1972
		79	0.19952	79	0.2244	78.95	0.22385	78.9	0.17805
		78.95	0.23286	78.95	0.19958	78.9	0.19835	78.85	0.18263
		78.9	0.21899	78.9	0.19188	78.85	0.1835	78.8	0.18167
		78.85	0.23131	78.85	0.19347	78.8	0.17211	78.75	0.20133
		78.8	0.21508	78.8	0.20292	78.75	0.156	78.7	0.20485
		78.75	0.18118	78.75	0.21835	78.7	0.19125	78.65	0.19299
		78.7	0.2108	78.7	0.16967	78.65	0.15472	78.6	0.14188
		78.65	0.21255	78.65	0.19533	78.6	0.19775	78.55	0.1699
		78.6	0.2261	78.6	0.20476	78.55	0.22514	78.5	0.1878
		78.55	0.19783	78.55	0.17977	78.5	0.19077	78.45	0.19499
		78.5	0.20888	78.5	0.18818	78.45	0.22726	78.4	0.19038
		78.45	0.21374	78.45	0.19323	78.4	0.16932	78.35	0.21956
		78.4	0.20156	78.4	0.2148	78.35	0.20702	78.3	0.2072
		78.35	0.22802	78.35	0.18862	78.3	0.19146	78.25	0.22163
		78.3	0.2161	78.3	0.1671	78.25	0.21381	78.2	0.20124
		78.25	0.21405	78.25	0.18307	78.2	0.21443	78.15	0.20686
		78.2	0.26798	78.2	0.15695	78.15	0.23734	78.1	0.20429
		78.15	0.24104	78.15	0.18503	78.1	0.20927	78.05	0.20196
		78.1	0.23832	78.1	0.20212	78.05	0.23773	78	0.17888
		78.05	0.21974	78.05	0.19118	78	0.15621	77.95	0.17688
		78	0.21878	78	0.17077	77.95	0.21634	77.9	0.21598
		77.95	0.22415	77.95	0.179	77.9	0.24845	77.85	0.23602
		77.9	0.22366	77.9	0.19293	77.85	0.23674	77.8	0.2131
		77.85	0.19795	77.85	0.19998	77.8	0.2221	77.75	0.22394
		77.8	0.2352	77.8	0.23396	77.75	0.18676	77.7	0.20578
		77.75	0.24477	77.75	0.20833	77.7	0.30155	77.65	0.2262
		77.7	0.21365	77.7	0.19609	77.65	0.19115	77.6	0.23692
		77.65	0.26129	77.65	0.17491	77.6	0.15155	77.55	0.21277
		77.6	0.25721	77.6	0.20185	77.55	0.19094	77.5	0.2291
		77.55	0.25026	77.55	0.20777	77.5	0.19103	77.45	0.22581
		77.5	0.26617	77.5	0.2435	77.45	0.23215	77.4	0.21904
		77.45	0.25744	77.45	0.22777	77.4	0.21205	77.35	0.23721
		77.4	0.27322	77.4	0.24094	77.35	0.2231	77.3	0.23473
		77.35	0.2751	77.35	0.2141	77.3	0.25067	77.25	0.25011
		77.3	0.2565	77.3	0.21632	77.25	0.2325	77.2	0.23262
		77.25	0.24755	77.25	0.22175	77.2	0.29895	77.15	0.25258
		77.2	0.28541	77.2	0.23399	77.15	0.25909	77.1	0.24758
		77.15	0.30149	77.15	0.25962	77.1	0.26918	77.05	0.22862
		77.1	0.27562	77.1	0.24582	77.05	0.28165	77	0.22351
		77.05	0.28295	77.05	0.23532	77	0.21254	76.95	0.25524
		77	0.24831	77	0.2467	76.95	0.23847	76.9	0.23606
		76.95	0.26772	76.95	0.27299	76.9	0.2909	76.85	0.24191
		76.9	0.25528	76.9	0.24073	76.85	0.2659	76.8	0.25098
		76.85	0.30304	76.85	0.22242	76.8	0.24389	76.75	0.27036
		76.8	0.30502	76.8	0.25139	76.75	0.32044	76.7	0.26676
		76.75	0.29943	76.75	0.2137	76.7	0.33433	76.65	0.24551
		76.7	0.31345	76.7	0.2482	76.65	0.28881	76.6	0.28055
		76.65	0.32371	76.65	0.25578	76.6	0.27915	76.55	0.29277
		76.6	0.30991	76.6	0.2543	76.55	0.30492	76.5	0.28527
		76.55	0.30984	76.55	0.27603	76.5	0.26276	76.45	0.30861
		76.5	0.33359	76.5	0.29139	76.45	0.34857	76.4	0.27581
		76.45	0.33324	76.45	0.30138	76.4	0.28721	76.35	0.28375
		76.4	0.33706	76.4	0.29175	76.35	0.2382	76.3	0.31006
		76.35	0.35802	76.35	0.30154	76.3	0.22766	76.25	0.3146
		76.3	0.37834	76.3	0.33242	76.25	0.31574	76.2	0.30761
		76.25	0.36939	76.25	0.31382	76.2	0.28294	76.15	0.31051
		76.2	0.37055	76.2	0.31127	76.15	0.26219	76.1	0.34401
		76.15	0.37212	76.15	0.31456	76.1	0.29546	76.05	0.34826
		76.1	0.36079	76.1	0.31663	76.05	0.31736	76	0.3311
		76.05	0.38679	76.05	0.32591	76	0.30719	75.95	0.38774
		76	0.414	76	0.33891	75.95	0.36044	75.9	0.37017
		75.95	0.4023	75.95	0.37561	75.9	0.32434	75.85	0.37715
		75.9	0.42277	75.9	0.38636	75.85	0.34136	75.8	0.39995
		75.85	0.40975	75.85	0.33485	75.8	0.32891	75.75	0.41262
		75.8	0.42713	75.8	0.36726	75.75	0.28554	75.7	0.40313
		75.75	0.45194	75.75	0.37221	75.7	0.35184	75.65	0.42815
		75.7	0.45673	75.7	0.34959	75.65	0.40478	75.6	0.42063
		75.65	0.46338	75.65	0.40701	75.6	0.34691	75.55	0.40944
		75.6	0.49675	75.6	0.42468	75.55	0.36871	75.5	0.40414
		75.55	0.46353	75.55	0.41668	75.5	0.34955	75.45	0.41493
		75.5	0.50615	75.5	0.38652	75.45	0.40538	75.4	0.43784
		75.45	0.50653	75.45	0.40809	75.4	0.37729	75.35	0.44595
		75.4	0.49641	75.4	0.44974	75.35	0.44682	75.3	0.46085
		75.35	0.49096	75.35	0.41901	75.3	0.41606	75.25	0.4794
		75.3	0.53219	75.3	0.41981	75.25	0.44344	75.2	0.48046
		75.25	0.56484	75.25	0.44946	75.2	0.51211	75.15	0.5075
		75.2	0.57944	75.2	0.4607	75.15	0.47157	75.1	0.50448
		75.15	0.61686	75.15	0.50478	75.1	0.53444	75.05	0.5227
		75.1	0.60439	75.1	0.50172	75.05	0.46355	75	0.53138
		75.05	0.64687	75.05	0.47686	75	0.498	74.95	0.5713
		75	0.65871	75	0.52351	74.95	0.50387	74.9	0.5785
		74.95	0.65239	74.95	0.56468	74.9	0.52266	74.85	0.64213
		74.9	0.64975	74.9	0.58165	74.85	0.52187	74.8	0.65803
		74.85	0.65224	74.85	0.58761	74.8	0.55581	74.75	0.66558
		74.8	0.67949	74.8	0.58557	74.75	0.58108	74.7	0.69279
		74.75	0.72346	74.75	0.61905	74.7	0.59122	74.65	0.70945
		74.7	0.7516	74.7	0.63824	74.65	0.5977	74.6	0.73041
		74.65	0.78763	74.65	0.65198	74.6	0.59375	74.55	0.69218
		74.6	0.75622	74.6	0.67862	74.55	0.68886	74.5	0.74353
		74.55	0.80318	74.55	0.69121	74.5	0.73999	74.45	0.78446
		74.5	0.82302	74.5	0.71732	74.45	0.6633	74.4	0.80597
		74.45	0.84908	74.45	0.75024	74.4	0.73135	74.35	0.82699
		74.4	0.85865	74.4	0.7885	74.35	0.71697	74.3	0.86839
		74.35	0.84944	74.35	0.7844	74.3	0.67641	74.25	0.86356
		74.3	0.85308	74.3	0.82536	74.25	0.71657	74.2	0.84465
		74.25	0.88833	74.25	0.79662	74.2	0.82386	74.15	0.87948
		74.2	0.87438	74.2	0.82963	74.15	0.73993	74.1	0.89024
		74.15	0.89995	74.15	0.83328	74.1	0.73203	74.05	0.87117
		74.1	0.92217	74.1	0.84324	74.05	0.82357	74	0.86864
		74.05	0.95956	74.05	0.8971	74	0.85487	73.95	0.88263
		74	0.92194	74	0.88053	73.95	0.88107	73.9	0.87716
		73.95	0.95899	73.95	0.90862	73.9	0.75268	73.85	0.88363
		73.9	0.9414	73.9	0.93736	73.85	0.79256	73.8	0.86672
		73.85	0.91749	73.85	0.87967	73.8	0.89408	73.75	0.84739
		73.8	0.90605	73.8	0.85976	73.75	0.87759	73.7	0.78448
		73.75	0.88964	73.75	0.83398	73.7	0.90841	73.65	0.77274
		73.7	0.8689	73.7	0.83895	73.65	0.83591	73.6	0.74656
		73.65	0.83908	73.65	0.86634	73.6	0.84861	73.55	0.72518
		73.6	0.83201	73.6	0.82112	73.55	0.75034	73.5	0.71452
		73.55	0.7861	73.55	0.7214	73.5	0.75947	73.45	0.70245
		73.5	0.77496	73.5	0.74424	73.45	0.74786	73.4	0.67102
		73.45	0.77182	73.45	0.71465	73.4	0.78672	73.35	0.65757
		73.4	0.71353	73.4	0.69256	73.35	0.65835	73.3	0.59843
		73.35	0.69339	73.35	0.60919	73.3	0.67539	73.25	0.58636
		73.3	0.65871	73.3	0.58971	73.25	0.69857	73.2	0.57055
		73.25	0.6624	73.25	0.55312	73.2	0.5701	73.15	0.50752
		73.2	0.6311	73.2	0.50737	73.15	0.50166	73.1	0.51191
		73.15	0.5586	73.15	0.4824	73.1	0.51443	73.05	0.46722
		73.1	0.57541	73.1	0.49648	73.05	0.44701	73	0.43239
		73.05	0.54609	73.05	0.47903	73	0.45818	72.95	0.40875
		73	0.53749	73	0.40552	72.95	0.45783	72.9	0.40622
		72.95	0.5217	72.95	0.44263	72.9	0.39017	72.85	0.40785
		72.9	0.50374	72.9	0.38263	72.85	0.42954	72.8	0.40364
		72.85	0.49374	72.85	0.37719	72.8	0.39787	72.75	0.37873
		72.8	0.4893	72.8	0.37336	72.75	0.34775	72.7	0.38352
		72.75	0.47996	72.75	0.3582	72.7	0.3384	72.65	0.38874
		72.7	0.46231	72.7	0.34337	72.65	0.3342	72.6	0.38263
		72.65	0.4786	72.65	0.35994	72.6	0.36828	72.55	0.374
		72.6	0.46483	72.6	0.39527	72.55	0.38476	72.5	0.37398
		72.55	0.46923	72.55	0.38165	72.5	0.38114	72.45	0.38229
		72.5	0.45404	72.5	0.34995	72.45	0.3456	72.4	0.36163
		72.45	0.45745	72.45	0.37812	72.4	0.35045	72.35	0.39736
		72.4	0.44885	72.4	0.39008	72.35	0.37701	72.3	0.40311
		72.35	0.47277	72.35	0.39783	72.3	0.3556	72.25	0.40545
		72.3	0.4964	72.3	0.38493	72.25	0.37521	72.2	0.44437
		72.25	0.4827	72.25	0.42502	72.2	0.44219	72.15	0.42624
		72.2	0.49902	72.2	0.38226	72.15	0.38616	72.1	0.41934
		72.15	0.49295	72.15	0.42123	72.1	0.34736	72.05	0.4394
		72.1	0.50912	72.1	0.40614	72.05	0.4521	72	0.47328
		72.05	0.56206	72.05	0.41475	72	0.45919	71.95	0.47393
		72	0.55642	72	0.45613	71.95	0.40665	71.9	0.48622
		71.95	0.55071	71.95	0.452	71.9	0.41174	71.85	0.48767
		71.9	0.57424	71.9	0.48082	71.85	0.43369	71.8	0.50322
		71.85	0.58373	71.85	0.49323	71.8	0.45946	71.75	0.54753
		71.8	0.54819	71.8	0.45639	71.75	0.50142	71.7	0.55146
		71.75	0.60815	71.75	0.55962	71.7	0.49226	71.65	0.57722
		71.7	0.62931	71.7	0.51998	71.65	0.47836	71.6	0.61331
		71.65	0.68237	71.65	0.53721	71.6	0.53027	71.55	0.6155
		71.6	0.65829	71.6	0.58598	71.55	0.54715	71.5	0.66671
		71.55	0.66279	71.55	0.63649	71.5	0.58735	71.45	0.68188
		71.5	0.71489	71.5	0.61113	71.45	0.59833	71.4	0.69879
		71.45	0.73466	71.45	0.62541	71.4	0.60924	71.35	0.72113
		71.4	0.78973	71.4	0.6832	71.35	0.61582	71.3	0.74825
		71.35	0.8225	71.35	0.70232	71.3	0.57916	71.25	0.79371
		71.3	0.81305	71.3	0.72554	71.25	0.67379	71.2	0.80894
		71.25	0.84925	71.25	0.74165	71.2	0.69288	71.15	0.81866
		71.2	0.84963	71.2	0.7626	71.15	0.6951	71.1	0.85043
		71.15	0.89763	71.15	0.74985	71.1	0.72127	71.05	0.88698
		71.1	0.91166	71.1	0.85477	71.05	0.78727	71	0.9
		71.05	0.92481	71.05	0.85109	71	0.79939	70.95	0.92776
		71	0.89576	71	0.88303	70.95	0.8002	70.9	0.91378
		70.95	0.94878	70.95	0.924	70.9	0.87443	70.85	0.948
		70.9	0.96534	70.9	0.89341	70.85	0.83153	70.8	0.94663
		70.85	1	70.85	0.91923	70.8	0.89075	70.75	0.98902
		70.8	0.95425	70.8	0.91216	70.75	0.9412	70.7	1
		70.75	0.94535	70.75	0.97265	70.7	1	70.65	0.99364
		70.7	0.95569	70.7	0.98911	70.65	0.88832	70.6	0.95015
		70.65	0.98441	70.65	0.98464	70.6	0.97087	70.55	0.93928
		70.6	0.96585	70.6	1	70.55	0.94744	70.5	0.93437
		70.55	0.96812	70.55	0.97565	70.5	0.91106	70.45	0.90109
		70.5	0.93878	70.5	0.99415	70.45	0.95005	70.4	0.88567
		70.45	0.91707	70.45	0.95636	70.4	0.8898	70.35	0.83722
		70.4	0.89708	70.4	0.94872	70.35	0.86429	70.3	0.78505
		70.35	0.85144	70.35	0.91338	70.3	0.85248	70.25	0.79496
		70.3	0.83443	70.3	0.85915	70.25	0.92685	70.2	0.73811
		70.25	0.78299	70.25	0.82927	70.2	0.88909	70.15	0.68103
		70.2	0.78189	70.2	0.76248	70.15	0.83879	70.1	0.6259
		70.15	0.74083	70.15	0.74142	70.1	0.82127	70.05	0.56937
		70.1	0.66683	70.1	0.71203	70.05	0.6612	70	0.53952
		70.05	0.63579	70.05	0.64584	70	0.65804	69.95	0.49134
		70	0.58325	70	0.56965	69.95	0.60641	69.9	0.43535
		69.95	0.53184	69.95	0.51497	69.9	0.56446	69.85	0.38518
		69.9	0.486	69.9	0.4913	69.85	0.53393	69.8	0.32823
		69.85	0.47586	69.85	0.43235	69.8	0.45597	69.75	0.31085
		69.8	0.43647	69.8	0.39625	69.75	0.3883	69.7	0.28278
		69.75	0.39168	69.75	0.31884	69.7	0.38659	69.65	0.26249
		69.7	0.33941	69.7	0.31469	69.65	0.26732	69.6	0.22481
		69.65	0.3333	69.65	0.26463	69.6	0.30184	69.55	0.18239
		69.6	0.28026	69.6	0.24689	69.55	0.34615	69.5	0.16841
		69.55	0.25593	69.55	0.18555	69.5	0.29394	69.45	0.1723
		69.5	0.23296	69.5	0.17617	69.45	0.21415	69.4	0.14191
		69.45	0.18063	69.45	0.17729	69.4	0.20683	69.35	0.11251
		69.4	0.17722	69.4	0.1107	69.35	0.19591	69.3	0.07806
		69.35	0.1431	69.35	0.12555	69.3	0.15277	69.25	0.08882
		69.3	0.13163	69.3	0.08454	69.25	0.16221	69.2	0.08965
		69.25	0.09413	69.25	0.07765	69.2	0.14549	69.15	0.10533
		69.2	0.12046	69.2	0.08771	69.15	0.15281	69.1	0.08718
		69.15	0.1115	69.15	0.0747	69.1	0.08039	69.05	0.0849
		69.1	0.1071	69.1	0.07109	69.05	0.0886	69	0.09443
		69.05	0.10329	69.05	0.07027	69	0.12151	68.95	0.09184
		69	0.11061	69	0.07347	68.95	0.12791	68.9	0.08346
		68.95	0.06548	68.95	0.09992	68.9	0.04986	68.85	0.071
		68.9	0.08425	68.9	0.06333	68.85	0.0638	68.8	0.06906
		68.85	0.06905	68.85	0.06957	68.8	0.1366	68.75	0.0713
		68.8	0.0682	68.8	0.04827	68.75	0.15854	68.7	0.06576
		68.75	0.07917	68.75	0.05522	68.7	0.10816	68.65	0.0699
		68.7	0.05168	68.7	0.07523	68.65	0.01584	68.6	0.05139
		68.65	0.03063	68.65	0.09828	68.6	0.01704	68.55	0.05371
		68.6	0.03604	68.6	0.06033	68.55	0.03434	68.5	0.05476
		68.55	0.04892	68.55	0.05773	68.5	0.06739	68.45	0.04878
		68.5	0.09936	68.5	0.04665	68.45	0.07378	68.4	0.05293
		68.45	0.03432	68.45	0.05584	68.4	0.042	68.35	0.06645
		68.4	0.02412	68.4	0.06618	68.35	0.05696	68.3	0.05434
		68.35	0.06917	68.35	0.04911	68.3	0.07092	68.25	0.02439
		68.3	0.04853	68.3	0.04317	68.25	0.0654	68.2	0.0448
		68.25	0.04866	68.25	0.02047	68.2	0.05263	68.15	0.04623
		68.2	0.05279	68.2	0.03565	68.15	0.10133	68.1	0.03172
		68.15	0.0506	68.15	0.03094	68.1	0.06872	68.05	0.02471
		68.1	0.02324	68.1	0.01651	68.05	0.06035	68	0.01843
		68.05	0.04007	68.05	0.02782	68	0.07304	67.95	0.03131
		68	0.06626	68	0.03931	67.95	0.08391	67.9	0.04898
		67.95	0.02876	67.95	0.03544	67.9	0.13392	67.85	0.07369
		67.9	0.01525	67.9	0.03603	67.85	0.05923	67.8	0.06903
		67.85	0.02541	67.85	0.02888	67.8	0.07023	67.75	0.03612
		67.8	0.04074	67.8	0.02865	67.75	0.05726	67.7	0.03181
		67.75	0.05331	67.75	0.02724	67.7	0.05577	67.65	0.0356
		67.7	0.05144	67.7	0.04227	67.65	0.05425	67.6	0.01941
		67.65	0.03207	67.65	0.03461	67.6	0.04253	67.55	0.06929
		67.6	0.05177	67.6	0.03439	67.55	0.08698	67.5	0.04922
		67.55	0.04505	67.55	0.03904	67.5	0.08882	67.45	0.0388
		67.5	0	67.5	0.04343	67.45	0.08101	67.4	0.02024
		67.45	0.01009	67.45	0.04178	67.4	0.02765	67.35	0.05222
		67.4	0.02467	67.4	0.04039	67.35	0.039	67.3	0.03104
		67.35	0.05872	67.35	0.03242	67.3	0.05359	67.25	0.05237
		67.3	0.06933	67.3	0.0249	67.25	0.08673	67.2	0.03957
		67.25	0.0622	67.25	0.05816	67.2	0.10035	67.15	0.03704
		67.2	0.05453	67.2	0.04635	67.15	0.09964	67.1	0.03703
		67.15	0.03896	67.15	0.01492	67.1	0.06899	67.05	0.03376
		67.1	0.03021	67.1	0.05658	67.05	0.08858	67	0.03177
		67.05	0.03689	67.05	0.05231	67	0.06013	66.95	0.01457
		67	0.06418	67	0.01468	66.95	0.04234	66.9	0.03203

## Sheet: Figure3b
Figure3b
XANES
		Pt foil		Pt/CN650		Pt/CN500
		Excitation Energy (KeV)	Absorption (arb.units)	Excitation Energy (KeV)	Absorption (arb.units)	Excitation Energy (KeV)	Absorption (arb.units)
		11.524	0.00726	11.5228	0.01167	11.5228	0.01392
		11.529	0.01008	11.5278	0.01457	11.5278	0.01753
		11.534	0.0141	11.5328	0.0192	11.5328	0.02142
		11.539	0.02031	11.5378	0.02633	11.5378	0.02917
		11.544	0.03046	11.5428	0.03679	11.5428	0.03924
		11.5443	0.03111	11.5433	0.037	11.5433	0.04124
		11.5446	0.03179	11.5438	0.03853	11.5438	0.044
		11.5449	0.03274	11.5443	0.04154	11.5443	0.04364
		11.5452	0.03368	11.5448	0.04185	11.5448	0.04491
		11.5455	0.03454	11.5453	0.0438	11.5453	0.04787
		11.5458	0.03549	11.5458	0.04558	11.5458	0.05004
		11.5461	0.03649	11.5463	0.0472	11.5463	0.05158
		11.5464	0.03755	11.5468	0.04995	11.5468	0.05339
		11.5467	0.03855	11.5473	0.05226	11.5473	0.05533
		11.547	0.03971	11.5478	0.05496	11.5478	0.05769
		11.5473	0.04089	11.5483	0.05622	11.5483	0.0606
		11.5476	0.04209	11.5488	0.05718	11.5488	0.06297
		11.5479	0.04337	11.5493	0.06179	11.5493	0.06518
		11.5482	0.04472	11.5498	0.0661	11.5498	0.06785
		11.5485	0.04607	11.5503	0.06801	11.5503	0.07163
		11.5488	0.04746	11.5508	0.07073	11.5508	0.07498
		11.5491	0.04905	11.5513	0.0743	11.5513	0.07943
		11.5494	0.05075	11.5518	0.08129	11.5518	0.08341
		11.5497	0.05224	11.5523	0.08359	11.5523	0.08868
		11.55	0.05405	11.5528	0.08799	11.5528	0.09287
		11.5503	0.0558	11.5533	0.09387	11.5533	0.09867
		11.5506	0.05775	11.5538	0.10167	11.5538	0.10477
		11.5509	0.05985	11.5543	0.10684	11.5543	0.11103
		11.5512	0.06175	11.5548	0.1134	11.5548	0.11733
		11.5515	0.06407	11.5553	0.12093	11.5553	0.12593
		11.5518	0.06642	11.5558	0.13135	11.5558	0.13478
		11.5521	0.06886	11.5563	0.14181	11.5563	0.14528
		11.5524	0.07153	11.5568	0.15322	11.5568	0.15728
		11.5527	0.07438	11.5573	0.1652	11.5573	0.16978
		11.553	0.07734	11.5578	0.17959	11.5578	0.18581
		11.5533	0.08057	11.5583	0.19815	11.5583	0.20141
		11.5536	0.08394	11.5588	0.21871	11.5588	0.22311
		11.5539	0.08765	11.5593	0.24047	11.5593	0.24965
		11.5542	0.09154	11.5598	0.27107	11.5598	0.27611
		11.5545	0.09545	11.5603	0.30249	11.5603	0.31012
		11.5548	0.09967	11.5608	0.3452	11.5608	0.35015
		11.5551	0.10459	11.5613	0.39723	11.5613	0.40066
		11.5554	0.10957	11.5618	0.45851	11.5618	0.46168
		11.5557	0.11503	11.5623	0.52951	11.5623	0.5356
		11.556	0.12094	11.5628	0.62123	11.5628	0.6219
		11.5563	0.12736	11.5633	0.72759	11.5633	0.72753
		11.5566	0.13432	11.5638	0.84186	11.5638	0.84175
		11.5569	0.14127	11.5643	0.97142	11.5643	0.9729
		11.5572	0.14924	11.5648	1.0985	11.5648	1.09812
		11.5575	0.15814	11.5653	1.20601	11.5653	1.2047
		11.5578	0.16795	11.5658	1.29246	11.5658	1.29189
		11.5581	0.17864	11.5663	1.338	11.5663	1.35058
		11.5584	0.19028	11.5668	1.36588	11.5668	1.36221
		11.5587	0.20322	11.5673	1.35571	11.5673	1.36315
		11.559	0.21715	11.5678	1.32704	11.5678	1.33491
		11.5593	0.23294	11.5683	1.29322	11.5683	1.30141
		11.5596	0.25028	11.5688	1.25245	11.5688	1.25509
		11.5599	0.26984	11.5693	1.21289	11.5693	1.21354
		11.5602	0.29191	11.5698	1.17366	11.5698	1.17365
		11.5605	0.31645	11.5703	1.13969	11.5703	1.13564
		11.5608	0.34313	11.5708	1.10711	11.5708	1.10331
		11.5611	0.37399	11.5713	1.09011	11.5713	1.08037
		11.5614	0.40874	11.5718	1.06287	11.5718	1.06205
		11.5617	0.44788	11.5723	1.04505	11.5723	1.0446
		11.562	0.49196	11.5728	1.02722	11.5728	1.0251
		11.5623	0.54111	11.5733	1.00911	11.5733	1.00988
		11.5626	0.59398	11.5738	0.99998	11.5738	0.99335
		11.5629	0.6547	11.5743	0.98979	11.5743	0.98206
		11.5632	0.71902	11.5748	0.97872	11.5748	0.97841
		11.5635	0.78894	11.5753	0.97621	11.5753	0.97406
		11.5638	0.86343	11.5758	0.97085	11.5758	0.96978
		11.5641	0.93917	11.5763	0.97133	11.5763	0.96653
		11.5644	1.0125	11.5768	0.97384	11.5768	0.96657
		11.5647	1.0844	11.5773	0.9808	11.5773	0.97244
		11.565	1.1492	11.5778	0.98248	11.5778	0.97834
		11.5653	1.20461	11.5783	0.98816	11.5783	0.98292
		11.5656	1.24742	11.5788	0.98676	11.5788	0.98773
		11.5659	1.27701	11.5793	0.99163	11.5793	0.98958
		11.5662	1.29428	11.5798	0.99874	11.5798	0.99484
		11.5665	1.30079	11.5803	1.00228	11.5803	0.99852
		11.5668	1.29744	11.5808	1.01023	11.5808	0.99906
		11.5671	1.2863	11.5813	1.00497	11.5813	1.00457
		11.5674	1.27106	11.5818	1.00328	11.5818	0.99867
		11.5677	1.25217	11.5823	0.9946	11.5823	0.99868
		11.568	1.23101	11.5828	0.99268	11.5828	0.99389
		11.5683	1.20801	11.5833	0.98783	11.5833	0.98598
		11.5686	1.18767	11.5838	0.97746	11.5838	0.9819
		11.5689	1.16739	11.5843	0.97242	11.5843	0.97783
		11.5692	1.14717	11.5848	0.96515	11.5848	0.97391
		11.5695	1.12909	11.5853	0.96613	11.5853	0.96639
		11.5698	1.11211	11.5858	0.96475	11.5858	0.96707
		11.5701	1.09701	11.5863	0.96324	11.5863	0.96327
		11.5704	1.08298	11.5868	0.964	11.5868	0.96281
		11.5707	1.07037	11.5873	0.9625	11.5873	0.96433
		11.571	1.05869	11.5878	0.96572	11.5878	0.96655
		11.5713	1.04839	11.5883	0.97288	11.5883	0.96742
		11.5716	1.03918	11.5888	0.97176	11.5888	0.97352
		11.5719	1.02991	11.5893	0.97601	11.5893	0.97581
		11.5722	1.02118	11.5898	0.97771	11.5898	0.97896
		11.5725	1.01322	11.5903	0.98594	11.5903	0.9882
		11.5728	1.00586	11.5908	0.99473	11.5908	0.99203
		11.5731	0.99881	11.5913	1.00227	11.5913	0.99719
		11.5734	0.99257	11.5918	1.01292	11.5918	1.01209
		11.5737	0.98665	11.5923	1.01822	11.5923	1.01472
		11.574	0.98154	11.5928	1.02456	11.5928	1.02394
		11.5743	0.97736	11.5938	1.04376	11.5938	1.03848
		11.5746	0.97414	11.5949	1.04695	11.5949	1.04304
		11.5749	0.97146	11.596	1.04119	11.596	1.04482
		11.5752	0.97	11.5971	1.03937	11.5971	1.03779
		11.5755	0.96939	11.5983	1.0269	11.5983	1.03007
		11.5758	0.96932	11.5994	1.01396	11.5994	1.02472
		11.5761	0.97072	11.6006	1.01043	11.6006	1.01246
		11.5764	0.97251	11.6019	1.01093	11.6019	1.0133
		11.5767	0.97522	11.6031	1.00468	11.6031	1.00704
		11.577	0.97819	11.6043	0.9951	11.6043	1.0051
		11.5773	0.9819	11.6056	0.99357	11.6056	1.00238
		11.5776	0.98595	11.6069	0.98953	11.6069	1.00026
		11.5779	0.99053	11.6082	0.99458	11.6082	0.9948
		11.5782	0.9949	11.6095	0.9908	11.6095	0.99431
		11.5785	0.99965	11.6108	1.00126	11.6108	1.00193
		11.5788	1.00364	11.6122	1.00474	11.6122	1.01015
		11.5791	1.00798	11.6136	1.01849	11.6136	1.01849
		11.5794	1.01151	11.615	1.02095	11.615	1.02767
		11.5797	1.01479	11.6164	1.03727	11.6164	1.03672
		11.58	1.01675	11.6179	1.0448	11.6179	1.04366
		11.5803	1.01816	11.6193	1.05206	11.6193	1.04343
		11.5806	1.01834	11.6208	1.05192	11.6208	1.05093
		11.5809	1.01756	11.6223	1.04865	11.6223	1.04948
		11.5812	1.01539	11.6238	1.04384	11.6238	1.04523
		11.5815	1.01241	11.6253	1.04036	11.6253	1.03624
		11.5818	1.00872	11.6269	1.03818	11.6269	1.03281
		11.5821	1.00429	11.6284	1.0257	11.6284	1.03091
		11.5824	0.99931	11.63	1.02389	11.63	1.01764
		11.5827	0.99468
		11.583	0.98982
		11.5833	0.98446
		11.5836	0.97937
		11.5839	0.97477
		11.5842	0.97042
		11.5845	0.96742
		11.5848	0.96487
		11.5851	0.96299
		11.5854	0.96193
		11.5857	0.96127
		11.586	0.96072
		11.5863	0.96059
		11.5866	0.96081
		11.5869	0.96112
		11.5872	0.96172
		11.5875	0.96264
		11.5878	0.96377
		11.5881	0.96518
		11.5884	0.96711
		11.5887	0.96948
		11.589	0.97089
		11.5893	0.97453
		11.5896	0.97874
		11.5899	0.98356
		11.5902	0.98893
		11.5905	0.99451
		11.5908	1.00089
		11.5911	1.00758
		11.5914	1.01413
		11.5917	1.02126
		11.592	1.02829
		11.5923	1.03548
		11.5926	1.04172
		11.5929	1.04788
		11.5932	1.05365
		11.5935	1.05931
		11.5938	1.06317
		11.594	1.06506
		11.595	1.06766
		11.5961	1.05847
		11.5972	1.04315
		11.5984	1.02617
		11.5995	1.01191
		11.6007	1.0022
		11.6019	0.99674
		11.6031	0.99252
		11.6043	0.98669
		11.6056	0.97888
		11.6068	0.97156
		11.6081	0.96805
		11.6094	0.96985
		11.6107	0.97723
		11.6121	0.98843
		11.6134	1.00123
		11.6148	1.01503
		11.6162	1.02854
		11.6176	1.04083
		11.6191	1.04895
		11.6205	1.05206
		11.622	1.04974

## Sheet: Figure3c
Figure3c
EXAFS
		Pt foil		Pt/CN650		Pt/CN500
		R	FT(x(k)*k3)	R	FT(x(k)*k3)	R	FT(x(k)*k3)
		0	0.0026	0	0.00678	0	0.00323
		0.02499	0.00256	0.02499	0.00682	0.02499	0.0033
		0.04998	0.00244	0.04998	0.00691	0.04998	0.0035
		0.07496	0.00225	0.07496	0.00702	0.07496	0.00375
		0.09995	0.00198	0.09995	0.00711	0.09995	0.00398
		0.12494	0.00166	0.12494	0.00714	0.12494	0.00411
		0.14993	0.0013	0.14993	0.00708	0.14993	0.00411
		0.17491	0.000980963	0.17491	0.00694	0.17491	0.00397
		0.1999	0.00085895	0.1999	0.00673	0.1999	0.00367
		0.22489	0.00108	0.22489	0.0065	0.22489	0.00326
		0.24988	0.00153	0.24988	0.00633	0.24988	0.00281
		0.27487	0.00205	0.27487	0.00629	0.27487	0.00246
		0.29985	0.00257	0.29985	0.00641	0.29985	0.00238
		0.32484	0.00305	0.32484	0.0067	0.32484	0.00266
		0.34983	0.00344	0.34983	0.00709	0.34983	0.00321
		0.37482	0.00373	0.37482	0.00751	0.37482	0.00385
		0.3998	0.00387	0.3998	0.00785	0.3998	0.00445
		0.42479	0.00386	0.42479	0.00806	0.42479	0.00492
		0.44978	0.00366	0.44978	0.00807	0.44978	0.00521
		0.47477	0.00329	0.47477	0.00786	0.47477	0.00527
		0.49976	0.00274	0.49976	0.00743	0.49976	0.00508
		0.52474	0.00206	0.52474	0.00683	0.52474	0.00465
		0.54973	0.00141	0.54973	0.00616	0.54973	0.00398
		0.57472	0.00133	0.57472	0.00558	0.57472	0.00316
		0.59971	0.00212	0.59971	0.00533	0.59971	0.00235
		0.62469	0.00329	0.62469	0.00557	0.62469	0.00196
		0.64968	0.00457	0.64968	0.00628	0.64968	0.00246
		0.67467	0.00586	0.67467	0.00726	0.67467	0.00356
		0.69966	0.00709	0.69966	0.00831	0.69966	0.00484
		0.72465	0.00818	0.72465	0.00926	0.72465	0.00611
		0.74963	0.00908	0.74963	0.00997	0.74963	0.00725
		0.77462	0.00976	0.77462	0.01036	0.77462	0.00821
		0.79961	0.01016	0.79961	0.01036	0.79961	0.00892
		0.8246	0.01026	0.8246	0.00994	0.8246	0.00937
		0.84958	0.01006	0.84958	0.0091	0.84958	0.00954
		0.87457	0.00957	0.87457	0.00787	0.87457	0.00944
		0.89956	0.00882	0.89956	0.00629	0.89956	0.00911
		0.92455	0.0079	0.92455	0.00448	0.92455	0.00862
		0.94954	0.00692	0.94954	0.00268	0.94954	0.00805
		0.97452	0.00606	0.97452	0.00185	0.97452	0.00751
		0.99951	0.00558	0.99951	0.00312	0.99951	0.00711
		1.0245	0.00567	1.0245	0.00499	1.0245	0.00692
		1.04949	0.00629	1.04949	0.00677	1.04949	0.00695
		1.07448	0.00721	1.07448	0.00826	1.07448	0.00713
		1.09946	0.00818	1.09946	0.00935	1.09946	0.00735
		1.12445	0.009	1.12445	0.00996	1.12445	0.00748
		1.14944	0.00955	1.14944	0.01008	1.14944	0.00745
		1.17443	0.00974	1.17443	0.00973	1.17443	0.00722
		1.19941	0.00951	1.19941	0.00904	1.19941	0.00682
		1.2244	0.00885	1.2244	0.00832	1.2244	0.00636
		1.24939	0.00778	1.24939	0.00804	1.24939	0.00608
		1.27438	0.00637	1.27438	0.00875	1.27438	0.00628
		1.29937	0.00483	1.29937	0.0106	1.29937	0.00716
		1.32435	0.0037	1.32435	0.01327	1.32435	0.00866
		1.34934	0.00396	1.34934	0.01638	1.34934	0.01054
		1.37433	0.00564	1.37433	0.01959	1.37433	0.01258
		1.39932	0.00788	1.39932	0.02264	1.39932	0.01459
		1.4243	0.01017	1.4243	0.02532	1.4243	0.01639
		1.44929	0.01227	1.44929	0.02744	1.44929	0.01784
		1.47428	0.01399	1.47428	0.02884	1.47428	0.01884
		1.49927	0.01522	1.49927	0.02939	1.49927	0.01929
		1.52426	0.01584	1.52426	0.029	1.52426	0.01912
		1.54924	0.01581	1.54924	0.02763	1.54924	0.01831
		1.57423	0.01517	1.57423	0.02527	1.57423	0.01689
		1.59922	0.01407	1.59922	0.02195	1.59922	0.01498
		1.62421	0.01292	1.62421	0.01778	1.62421	0.0128
		1.64919	0.01249	1.64919	0.01298	1.64919	0.0109
		1.67418	0.01372	1.67418	0.00819	1.67418	0.01018
		1.69917	0.01697	1.69917	0.00601	1.69917	0.01148
		1.72416	0.02185	1.72416	0.00964	1.72416	0.01458
		1.74915	0.02781	1.74915	0.01566	1.74915	0.01869
		1.77413	0.03437	1.77413	0.0221	1.77413	0.02321
		1.79912	0.04118	1.79912	0.02837	1.79912	0.02776
		1.82411	0.04791	1.82411	0.03415	1.82411	0.03206
		1.8491	0.05425	1.8491	0.0392	1.8491	0.03588
		1.87408	0.05993	1.87408	0.0433	1.87408	0.03905
		1.89907	0.06467	1.89907	0.04628	1.89907	0.04143
		1.92406	0.06822	1.92406	0.048	1.92406	0.0429
		1.94905	0.07038	1.94905	0.04836	1.94905	0.0434
		1.97404	0.07097	1.97404	0.04734	1.97404	0.04289
		1.99902	0.06988	1.99902	0.04495	1.99902	0.04141
		2.02401	0.06706	2.02401	0.04131	2.02401	0.03905
		2.049	0.06259	2.049	0.03669	2.049	0.03601
		2.07399	0.05669	2.07399	0.03158	2.07399	0.03264
		2.09897	0.04986	2.09897	0.02697	2.09897	0.0295
		2.12396	0.04311	2.12396	0.02457	2.12396	0.02747
		2.14895	0.03829	2.14895	0.02627	2.14895	0.02751
		2.17394	0.03804	2.17394	0.03221	2.17394	0.03016
		2.19893	0.04386	2.19893	0.04099	2.19893	0.03518
		2.22391	0.0547	2.22391	0.05128	2.22391	0.04184
		2.2489	0.0686	2.2489	0.06224	2.2489	0.04945
		2.27389	0.08409	2.27389	0.07333	2.27389	0.05748
		2.29888	0.10021	2.29888	0.08417	2.29888	0.06554
		2.32386	0.11627	2.32386	0.09444	2.32386	0.07334
		2.34885	0.13175	2.34885	0.1039	2.34885	0.08063
		2.37384	0.14623	2.37384	0.11237	2.37384	0.08725
		2.39883	0.15939	2.39883	0.1197	2.39883	0.09304
		2.42382	0.17096	2.42382	0.1258	2.42382	0.09791
		2.4488	0.18078	2.4488	0.13062	2.4488	0.10181
		2.47379	0.18877	2.47379	0.13417	2.47379	0.10472
		2.49878	0.19492	2.49878	0.1365	2.49878	0.10665
		2.52377	0.19932	2.52377	0.13771	2.52377	0.10768
		2.54875	0.20211	2.54875	0.13794	2.54875	0.1079
		2.57374	0.20351	2.57374	0.13735	2.57374	0.10744
		2.59873	0.20377	2.59873	0.13612	2.59873	0.10644
		2.62372	0.20318	2.62372	0.13446	2.62372	0.10505
		2.64871	0.20199	2.64871	0.13251	2.64871	0.10343
		2.67369	0.20043	2.67369	0.13044	2.67369	0.10171
		2.69868	0.19865	2.69868	0.12833	2.69868	0.09997
		2.72367	0.19673	2.72367	0.12621	2.72367	0.09827
		2.74866	0.19464	2.74866	0.12406	2.74866	0.09658
		2.77365	0.19226	2.77365	0.1218	2.77365	0.09485
		2.79863	0.18942	2.79863	0.11933	2.79863	0.09298
		2.82362	0.18592	2.82362	0.11649	2.82362	0.09085
		2.84861	0.18152	2.84861	0.11315	2.84861	0.08832
		2.8736	0.17605	2.8736	0.10919	2.8736	0.08527
		2.89858	0.16935	2.89858	0.1045	2.89858	0.08159
		2.92357	0.16135	2.92357	0.09905	2.92357	0.07724
		2.94856	0.15206	2.94856	0.09282	2.94856	0.07219
		2.97355	0.14157	2.97355	0.08585	2.97355	0.06647
		2.99854	0.13003	2.99854	0.07824	2.99854	0.06015
		3.02352	0.11769	3.02352	0.07012	3.02352	0.05336
		3.04851	0.10487	3.04851	0.06165	3.04851	0.04624
		3.0735	0.09192	3.0735	0.05303	3.0735	0.039
		3.09849	0.07927	3.09849	0.04447	3.09849	0.03186
		3.12347	0.06735	3.12347	0.0362	3.12347	0.02511
		3.14846	0.05665	3.14846	0.02846	3.14846	0.01909
		3.17345	0.04763	3.17345	0.02151	3.17345	0.01433
		3.19844	0.04068	3.19844	0.01567	3.19844	0.01148
		3.22343	0.03593	3.22343	0.01137	3.22343	0.01092
		3.24841	0.03313	3.24841	0.00913	3.24841	0.0119
		3.2734	0.03165	3.2734	0.00891	3.2734	0.01326
		3.29839	0.03075	3.29839	0.00974	3.29839	0.01429
		3.32338	0.02987	3.32338	0.01074	3.32338	0.01475
		3.34836	0.02876	3.34836	0.01157	3.34836	0.01464
		3.37335	0.02746	3.37335	0.01232	3.37335	0.01412
		3.39834	0.02628	3.39834	0.01322	3.39834	0.01354
		3.42333	0.02575	3.42333	0.01457	3.42333	0.0134
		3.44832	0.02638	3.44832	0.01653	3.44832	0.01414
		3.4733	0.02842	3.4733	0.01907	3.4733	0.01593
		3.49829	0.03172	3.49829	0.02204	3.49829	0.01857
		3.52328	0.03585	3.52328	0.02522	3.52328	0.02171
		3.54827	0.04033	3.54827	0.02841	3.54827	0.02502
		3.57325	0.04476	3.57325	0.03139	3.57325	0.02821
		3.59824	0.04881	3.59824	0.03401	3.59824	0.03109
		3.62323	0.05226	3.62323	0.03616	3.62323	0.03352
		3.64822	0.05497	3.64822	0.03774	3.64822	0.03539
		3.67321	0.05686	3.67321	0.0387	3.67321	0.03668
		3.69819	0.05791	3.69819	0.03904	3.69819	0.03737
		3.72318	0.05816	3.72318	0.03877	3.72318	0.0375
		3.74817	0.05769	3.74817	0.03795	3.74817	0.03713
		3.77316	0.05659	3.77316	0.03664	3.77316	0.03634
		3.79814	0.05497	3.79814	0.03493	3.79814	0.03523
		3.82313	0.05293	3.82313	0.03291	3.82313	0.03388
		3.84812	0.05054	3.84812	0.03067	3.84812	0.03237
		3.87311	0.04788	3.87311	0.0283	3.87311	0.03075
		3.8981	0.04495	3.8981	0.02586	3.8981	0.02904
		3.92308	0.04176	3.92308	0.02337	3.92308	0.02723
		3.94807	0.03829	3.94807	0.02087	3.94807	0.02528
		3.97306	0.0345	3.97306	0.01832	3.97306	0.02316
		3.99805	0.03036	3.99805	0.01571	3.99805	0.0208
		4.02303	0.02585	4.02303	0.01299	4.02303	0.01819
		4.04802	0.02097	4.04802	0.01013	4.04802	0.01532
		4.07301	0.01575	4.07301	0.00709	4.07301	0.01224
		4.098	0.01025	4.098	0.00389	4.098	0.0091
		4.12299	0.00455	4.12299	0.000710134	4.12299	0.00637
		4.14797	0.00133	4.14797	0.00313	4.14797	0.00527
		4.17296	0.00713	4.17296	0.00674	4.17296	0.00687
		4.19795	0.01285	4.19795	0.01041	4.19795	0.00992
		4.22294	0.01836	4.22294	0.01405	4.22294	0.01331
		4.24792	0.02356	4.24792	0.01759	4.24792	0.01664
		4.27291	0.02836	4.27291	0.02095	4.27291	0.01968
		4.2979	0.0327	4.2979	0.02406	4.2979	0.02232
		4.32289	0.03652	4.32289	0.02685	4.32289	0.02448
		4.34788	0.0398	4.34788	0.02927	4.34788	0.02609
		4.37286	0.04253	4.37286	0.03128	4.37286	0.02713
		4.39785	0.04473	4.39785	0.03283	4.39785	0.02759
		4.42284	0.0464	4.42284	0.03392	4.42284	0.02751
		4.44783	0.04759	4.44783	0.03454	4.44783	0.02692
		4.47281	0.0483	4.47281	0.03469	4.47281	0.02588
		4.4978	0.04858	4.4978	0.03441	4.4978	0.02446
		4.52279	0.04846	4.52279	0.03373	4.52279	0.02276
		4.54778	0.04794	4.54778	0.03269	4.54778	0.02085
		4.57277	0.04706	4.57277	0.03134	4.57277	0.01882
		4.59775	0.04585	4.59775	0.02977	4.59775	0.01675
		4.62274	0.04434	4.62274	0.02804	4.62274	0.01471
		4.64773	0.04257	4.64773	0.02622	4.64773	0.01275
		4.67272	0.04062	4.67272	0.02443	4.67272	0.01092
		4.69771	0.03859	4.69771	0.02273	4.69771	0.00926
		4.72269	0.03661	4.72269	0.02123	4.72269	0.00782
		4.74768	0.03483	4.74768	0.02	4.74768	0.00666
		4.77267	0.03346	4.77267	0.01911	4.77267	0.00588
		4.79766	0.03269	4.79766	0.01857	4.79766	0.00562
		4.82264	0.0327	4.82264	0.0184	4.82264	0.00592
		4.84763	0.03358	4.84763	0.01854	4.84763	0.00673
		4.87262	0.03531	4.87262	0.01894	4.87262	0.00792
		4.89761	0.03779	4.89761	0.01953	4.89761	0.00937
		4.9226	0.04088	4.9226	0.02027	4.9226	0.01099
		4.94758	0.04439	4.94758	0.02111	4.94758	0.01273
		4.97257	0.04816	4.97257	0.02203	4.97257	0.01455
		4.99756	0.05205	4.99756	0.02299	4.99756	0.01643
		5.02255	0.05592	5.02255	0.02398	5.02255	0.01834
		5.04753	0.05966	5.04753	0.02498	5.04753	0.02025
		5.07252	0.06315	5.07252	0.02597	5.07252	0.02212
		5.09751	0.06631	5.09751	0.02692	5.09751	0.02392
		5.1225	0.06905	5.1225	0.0278	5.1225	0.0256
		5.14749	0.0713	5.14749	0.02857	5.14749	0.02711
		5.17247	0.073	5.17247	0.02919	5.17247	0.02842
		5.19746	0.07411	5.19746	0.02965	5.19746	0.02948
		5.22245	0.07461	5.22245	0.02991	5.22245	0.03023
		5.24744	0.07449	5.24744	0.02995	5.24744	0.03067
		5.27242	0.07377	5.27242	0.02978	5.27242	0.03076
		5.29741	0.07249	5.29741	0.02941	5.29741	0.0305
		5.3224	0.0707	5.3224	0.02884	5.3224	0.0299
		5.34739	0.06848	5.34739	0.02811	5.34739	0.02899
		5.37238	0.06591	5.37238	0.02726	5.37238	0.02781
		5.39736	0.06309	5.39736	0.02634	5.39736	0.02641
		5.42235	0.06009	5.42235	0.02538	5.42235	0.02486
		5.44734	0.05699	5.44734	0.02444	5.44734	0.02323
		5.47233	0.05386	5.47233	0.02355	5.47233	0.02158
		5.49731	0.05075	5.49731	0.02274	5.49731	0.01996
		5.5223	0.04767	5.5223	0.02202	5.5223	0.01841
		5.54729	0.04464	5.54729	0.02141	5.54729	0.01694
		5.57228	0.04165	5.57228	0.02088	5.57228	0.01552
		5.59727	0.0387	5.59727	0.02041	5.59727	0.01412
		5.62225	0.03578	5.62225	0.01998	5.62225	0.01268
		5.64724	0.03289	5.64724	0.01957	5.64724	0.01114
		5.67223	0.03007	5.67223	0.01914	5.67223	0.00948
		5.69722	0.02737	5.69722	0.01868	5.69722	0.00768
		5.7222	0.02487	5.7222	0.01817	5.7222	0.00576
		5.74719	0.02267	5.74719	0.01761	5.74719	0.00385
		5.77218	0.02087	5.77218	0.01698	5.77218	0.0025
		5.79717	0.01954	5.79717	0.01631	5.79717	0.00298
		5.82216	0.0187	5.82216	0.0156	5.82216	0.00482
		5.84714	0.01831	5.84714	0.01487	5.84714	0.00697
		5.87213	0.01826	5.87213	0.01415	5.87213	0.00908
		5.89712	0.01839	5.89712	0.01348	5.89712	0.01104
		5.92211	0.01859	5.92211	0.0129	5.92211	0.01276
		5.94709	0.01875	5.94709	0.01245	5.94709	0.01419
		5.97208	0.01883	5.97208	0.01218	5.97208	0.0153
		5.99707	0.01882	5.99707	0.0121	5.99707	0.0161
		6.02206	0.01874	6.02206	0.01219	6.02206	0.01659
		6.04705	0.01864	6.04705	0.01242	6.04705	0.01684
		6.07203	0.01858	6.07203	0.01274	6.07203	0.01691
		6.09702	0.01858	6.09702	0.01306	6.09702	0.01689
		6.12201	0.01867	6.12201	0.01334	6.12201	0.01687
		6.147	0.01882	6.147	0.01349	6.147	0.01693
		6.17198	0.01897	6.17198	0.01349	6.17198	0.01712
		6.19697	0.01907	6.19697	0.01328	6.19697	0.01745
		6.22196	0.01902	6.22196	0.01286	6.22196	0.01788
		6.24695	0.01877	6.24695	0.01224	6.24695	0.01835
		6.27194	0.01824	6.27194	0.01141	6.27194	0.01878
		6.29692	0.01741	6.29692	0.01043	6.29692	0.01907
		6.32191	0.01627	6.32191	0.00934	6.32191	0.01916
		6.3469	0.01483	6.3469	0.00823	6.3469	0.01899
		6.37189	0.01315	6.37189	0.00717	6.37189	0.01853
		6.39687	0.0113	6.39687	0.00628	6.39687	0.01777
		6.42186	0.00939	6.42186	0.00566	6.42186	0.01673
		6.44685	0.00757	6.44685	0.00535	6.44685	0.01544
		6.47184	0.0061	6.47184	0.0053	6.47184	0.01395
		6.49683	0.00531	6.49683	0.00539	6.49683	0.01234
		6.52181	0.00541	6.52181	0.00548	6.52181	0.01068
		6.5468	0.00617	6.5468	0.00546	6.5468	0.00908
		6.57179	0.0072	6.57179	0.00525	6.57179	0.00765
		6.59678	0.00821	6.59678	0.00481	6.59678	0.00649
		6.62177	0.00904	6.62177	0.00414	6.62177	0.0057
		6.64675	0.00962	6.64675	0.00326	6.64675	0.0053
		6.67174	0.00995	6.67174	0.00223	6.67174	0.00522
		6.69673	0.01001	6.69673	0.00131	6.69673	0.00532
		6.72172	0.00985	6.72172	0.00147	6.72172	0.00546
		6.7467	0.0095	6.7467	0.00266	6.7467	0.00556
		6.77169	0.00903	6.77169	0.00407	6.77169	0.00561
		6.79668	0.00848	6.79668	0.00548	6.79668	0.00562
		6.82167	0.00792	6.82167	0.00681	6.82167	0.00561
		6.84666	0.00741	6.84666	0.00798	6.84666	0.00563
		6.87164	0.00699	6.87164	0.00897	6.87164	0.0057
		6.89663	0.00669	6.89663	0.00974	6.89663	0.00581
		6.92162	0.00655	6.92162	0.01026	6.92162	0.00593
		6.94661	0.00658	6.94661	0.01055	6.94661	0.00602
		6.97159	0.00677	6.97159	0.01061	6.97159	0.00604
		6.99658	0.00711	6.99658	0.01046	6.99658	0.00593
		7.02157	0.00757	7.02157	0.01013	7.02157	0.00567
		7.04656	0.00812	7.04656	0.00967	7.04656	0.00524
		7.07155	0.0087	7.07155	0.00912	7.07155	0.00465
		7.09653	0.00926	7.09653	0.00853	7.09653	0.00392
		7.12152	0.00976	7.12152	0.00794	7.12152	0.0031
		7.14651	0.01014	7.14651	0.00737	7.14651	0.00234
		7.1715	0.01035	7.1715	0.00684	7.1715	0.00191
		7.19648	0.01035	7.19648	0.00635	7.19648	0.00214
		7.22147	0.01011	7.22147	0.00587	7.22147	0.00286
		7.24646	0.00962	7.24646	0.00537	7.24646	0.00375
		7.27145	0.00888	7.27145	0.00484	7.27145	0.00462
		7.29644	0.00787	7.29644	0.00426	7.29644	0.00538
		7.32142	0.00664	7.32142	0.00363	7.32142	0.00599
		7.34641	0.00522	7.34641	0.00298	7.34641	0.00641
		7.3714	0.00364	7.3714	0.00239	7.3714	0.00664
		7.39639	0.00198	7.39639	0.002	7.39639	0.00668
		7.42137	0.000729241	7.42137	0.00199	7.42137	0.00656
		7.44636	0.00191	7.44636	0.00236	7.44636	0.00631
		7.47135	0.00364	7.47135	0.00294	7.47135	0.00598
		7.49634	0.00536	7.49634	0.00355	7.49634	0.00562
		7.52133	0.00702	7.52133	0.00411	7.52133	0.00529
		7.54631	0.00858	7.54631	0.00457	7.54631	0.00504
		7.5713	0.01005	7.5713	0.0049	7.5713	0.00489
		7.59629	0.01142	7.59629	0.0051	7.59629	0.00484
		7.62128	0.01271	7.62128	0.00518	7.62128	0.00485
		7.64626	0.01392	7.64626	0.00516	7.64626	0.00488
		7.67125	0.01506	7.67125	0.00507	7.67125	0.0049
		7.69624	0.01614	7.69624	0.00497	7.69624	0.00489
		7.72123	0.01715	7.72123	0.00491	7.72123	0.00487
		7.74622	0.01807	7.74622	0.00494	7.74622	0.00487
		7.7712	0.01888	7.7712	0.00506	7.7712	0.00494
		7.79619	0.01954	7.79619	0.00528	7.79619	0.00515
		7.82118	0.02003	7.82118	0.00555	7.82118	0.00552
		7.84617	0.02032	7.84617	0.00582	7.84617	0.00607
		7.87115	0.02037	7.87115	0.00605	7.87115	0.00675
		7.89614	0.02017	7.89614	0.0062	7.89614	0.0075
		7.92113	0.01972	7.92113	0.00625	7.92113	0.00828
		7.94612	0.01902	7.94612	0.00618	7.94612	0.00902
		7.97111	0.01809	7.97111	0.00602	7.97111	0.00968
		7.99609	0.01697	7.99609	0.00577	7.99609	0.01023
