# Supplementary material for: Electron donation of non-oxide supports boosts O2 activation on nano-platinum catalysts
Source: Nat Commun. 2021 May 12;12:2741. doi: 10.1038/s41467-021-22946-y (PMC8115247; doi:10.1038/s41467-021-22946-y)
Supplement: Supplementary file 3 — Source Data [file 41467_2021_22946_MOESM3_ESM.zip › Source Data-4.xlsx]

## Sheet: Figure4a
Figure4a
		0.3Pt/CN650		0.3Pt/CN600		0.3Pt/CN525		0.3Pt/CN500		0.3Pt/CeO2
		Temperature (°C)	Toluene Conversion (%)	Temperature (°C)	Toluene Conversion (%)	Temperature (°C)	Toluene Conversion (%)	Temperature (°C)	Toluene Conversion (%)	Temperature (°C)	Toluene Conversion (%)
		100	0	100	0	100	0	100	0	100	0
		120	1.21	120	0.725	120	3.725	120	0.895	120	0
		140	7.965	140	6.47	140	4.873	140	4.126	140	5.062
		160	17.394	160	9.706	160	10.352	160	2.924	160	15.031
		180	70.641	180	37.138	180	18.446	180	2.896	180	25.8
		190	100	190	81.941	190	40.942	200	6.174	200	37.385
		200	100	200	100	200	96.963	220	12.493	210	92.637
				210	100	210	100			220	100

## Sheet: Figure4b
Figure4b
		0.3Pt/CN650		0.3Pt/CN650
		Time (h)	Toluene Conversion (%)	Time (h)	Toluene Conversion (%)
		1	99.01	1	100
		2	100	2	100
		3	97.65	3	100
		4	100	4	100
		5	100	5	100
		6	100	6	100
		7	100	7	100
		8	100	8	100
		9	100	9	100
		10	100	10	100
		11	100	11	100
		12	100	13	100
		13	100	14	100
		14	100	15	100
		15	100	16	100
		16	100	17	100
		17	100	18	100
		18	100	19	100
		19	100	20	100
		20	100	21	100
				22	100
				23	100
				25	100
				26	100
				27	100
				28	100
				29	100
				30	100
				31	100
				32	100
				33	100
				34	100
				35	100
				37	100
				38	100
				39	100
				40	100
				41	100
				42	100
				43	100
				44	100
				45	100
				46	100
				47	100
				49	100
				50	100
				51	100
				52	100
				53	100
				54	100
				55	100
				56	100
				57	100
				58	100
				59	100
				61	100
				62	100
				63	100
				64	100
				65	100
				66	100
				67	100
				68	100
				69	100
				70	100
				71	100
				73	100
				74	100
				75	100
				76	100
				77	100
				78	100
				79	100
				80	100
				81	100
				82	100
				83	100
				85	100
				86	100
				87	100
				88	100
				89	100
				90	100
				91	100
				92	100
				93	100
				94	100
				95	100
				97	100
				98	100
				99	100
				100	100
				101	100
				102	100
				103	100
				104	100
				105	100
				106	100
				107	100
				109	100
				110	100
				111	100
				112	100
				113	100
				114	100
				115	100
				116	100
				117	100
				118	100
				119	100
				121	100
				122	100
				123	100
				124	100
				125	100
				126	100
				127	100
				128	100
				129	100
				130	100
				131	100
				133	100
				134	100
				135	100
				136	100
				137	100
				138	100
				139	100
				140	100
				141	100
				142	100
				143	100
				145	100
				146	100
				147	100
				148	100
				149	100
				150	100
				151	100
				152	100
				153	100
				154	100
				155	100
				157	100
				158	100
				159	100
				160	100
				161	100
				162	100
				163	100
				164	100
				165	100
				166	100
				167	100
				169	100
				170	100
				171	100
				172	100
				173	100
				174	100
				175	100
				176	100
				177	100
				178	100
				179	100
				181	100
				182	100
				183	100
				184	100
				185	100
				186	100
				187	100
				188	100
				189	100
				190	100
				191	100
				193	100
				194	100
				195	100
				196	100
				197	100
				198	100
				199	100
				200	100

## Sheet: Figure4c
Figure4c
		0.3Pt/CN650
		Time (h)	Toluene Conversion (%)
		1	100
		2	100
		3	100
		4	100
		5	100
		6	100
		7	100
		8	100
		9	100
		10	98.9
		11	100
		12	100
		13	100
		14	100
		--
		--
		--

## Sheet: Figure4d
Figure4d
		0.8Pt/CN650		0.3Pt/CN650		0.8Pt/CN500		0.3Pt/CN500
		Temperature (°C)	Toluene Conversion(%)	Temperature (°C)	Toluene Conversion(%)	Temperature (°C)	Toluene Conversion(%)	Temperature (°C)	Toluene Conversion(%)
		100	0	100	0	100	0	100	0
		120	5.726	120	1.536	120	0.278	120	0.895
		140	6.367	140	3.314	140	2.593	140	4.126
		160	35.62	160	13.34	160	1.659	160	2.924
		170	56.75	180	59.966	180	2.771	180	2.896
		180	100	190	100	200	3.195	200	6.174
		190	100			220	3.077	220	12.493

## Sheet: Figure4e
Figure4e
		0.1Pt/CN650		0.3Pt/CN650		0.8Pt/CN650
		Temperature (°C)	Toluene Conversion (%)	Temperature (°C)	Toluene Conversion (%)	Temperature (°C)	Toluene Conversion (%)
		100	0	100	0	100	0
		110	1.18	110	1.687	110	5.245
		120	2.861	120	2.879	120	6.424
		130	3.466	130	4.529	130	11.354
		140	4.171	140	6.584	140	14.425
		150	6.867	150	7.668	150	19.454
		160	9.382	160	11.314	160	31.265
		170	11.207	170	16.529	170	41.366
		180	20.364	180	24.702	180	88.252
		190	26.873	190	41.02	190	100
		200	45.355	200	73.465
		210	77.715	210	100
		220	96.608
		230	100

## Sheet: Figure4f
Figure4f
		0.1Pt/CN650		0.3Pt/CN650		0.8Pt/CN650
		1000/T(K-1)	lnr (mol g-1 s-1)	1000/T(K-1)	lnr (mol g-1 s-1)	1000/T(K-1)	lnr (mol g-1 s-1)
		2.48139	-18.6293	2.54453	-18.8146	2.61097	-18.2149
		2.42131	-18.4441	2.48139	-18.3617	2.54453	-18.0122
		2.36407	-17.9454	2.42131	-17.9875	2.48139	-17.4426
		2.30947	-17.6333	2.36407	-17.8351	2.42131	-17.2032
		2.25734	-17.4556	2.30947	-17.4461	2.36407	-16.9041
