# Supplementary material for: Electron donation of non-oxide supports boosts O2 activation on nano-platinum catalysts
Source: Nat Commun. 2021 May 12;12:2741. doi: 10.1038/s41467-021-22946-y (PMC8115247; doi:10.1038/s41467-021-22946-y)
Supplement: Supplementary file 3 — Source Data [file 41467_2021_22946_MOESM3_ESM.zip › Source Data-5.xlsx]

## Sheet: Figure5a
		number	particles sizes (nm)
		1	4.45
		2	3.93
		3	2.9
		4	3.88
		5	3.59
		6	6.98
		7	5.41
		8	1.63
		9	2.97
		10	2.92
		11	2.83
		12	2.96
		13	2.67
		14	3.41
		15	3.58
		16	5.93
		17	3.14
		18	3.71
		19	2.94
		20	2.86
		21	3.78
		22	3.04
		23	4.59
		24	3.47
		25	3.78
		26	4.97
		27	2.64
		28	3.5
		29	2.96
		30	3.38
		31	3.5
		32	3.67
		33	3.46
		34	2.76
		35	3.18
		36	5.87
		37	3.88
		38	5.11
		39	4.36
		40	3.67
		41	3.38
		42	3.38
		43	3
		44	5.18
		45	4.92
		46	4.72
		47	4.12
		48	3.78
		49	5.3
		50	4.7
		51	3.88
		52	6.4
		53	3.27
		54	2.94
		55	5.58
		56	4.09
		57	2.01
		58	3.59
		59	6.43
		60	3.66
		61	3.35
		62	4.3
		63	5.18
		64	4.89
		65	6.13
		66	4.21
		67	5.99
		68	3.68
		69	3.46
		70	3.33
		71	3.74
		72	3.17
		73	2.3
		74	2.94
		75	2.37
		76	3.67
		77	7.44
		78	2.92
		79	3.85
		80	4.45
		81	4.27
		82	4.12
		83	4.27
		84	6.1
		85	5.14
		86	2.67
		87	2.26
		88	2.41
		89	2.52
		90	3.38
		91	3.94
		92	2.83
		93	5.04
		94	2.62
		95	3.77
		96	2.22
		97	3.67
		98	3.17
		99	3.18
		100	2.94
		101	6.2
		102	6.39
		103	3.29
		104	2.72
		105	2.96
		106	3.35
		107	3.5
		108	3.05
		109	2.52
		110	3.26
		111	3.17
		112	4.24
		113	4.81
		114	6.69
		115	3.59
		116	4.59
		117	5.84
		118	4.61
		119	3.62
		120	4.4
		121	4.3
		122	5.24
		123	3.09
		124	2.92
		125	2.62
		126	5.78
		127	4.47
		128	3.78
		129	5.01
		130	4.36
		131	6.71
		132	4.07
		133	5.51
		134	3.91
		135	2.83
		136	2.67
		137	3.04
		138	1.86
		139	5.43
		140	3.4
		141	3.11
		142	3.03
		143	3.66
		144	3.45
		145	3.38
		146	3.95
		147	3.8
		148	3.66
		149	3.45
		150	4.15
		151	3.2
		152	3.43
		153	3.58
		154	3.78
		155	4.64
		156	3.14
		157	4.55
		158	3.65
		159	2.71
		160	2.81
		161	3.4
		162	2.96
		163	2.87
		164	2.77
		165	3.41
		166	2.81
		167	4.67
		168	2.64
		169	2.55
		170	3.73
		171	1.42
		172	2.42
		173	2.71
		174	2.67
		175	2.78
		176	3.45
		177	2.78
		178	3.52
		179	2.87
		180	3.74
		181	4.05
		182	4.2
		183	3.6
		184	6.41
		185	4.73
		186	3.66
		187	2.15
		188	2.64
		189	3.2
		190	3.66
		191	3.35
		192	3.91
		193	3.4
		194	3.4
		195	3.73
		196	2.53
		197	2.87
		198	3.45
		199	5.41
		200	3.77
		201	4.05
		202	3.95
		203	4.62
		204	3.91
		205	4.63
		206	3.56
		207	3.91
		208	4.1
		209	3.93
		210	3.57
		211	5.67
		212	4.53
		213	4.61
		214	3.53
		215	2.87
		216	2.49
		217	2.14
		218	2.87
		219	2.07
		220	2.03
		221	3.1
		222	2.51
		223	2.59
		224	2.28
		225	2.78
		226	2.39
		227	2.78
		228	2.37
		229	3.03
		230	2.55
		231	3.95
		232	2.14
		233	4.53
		234	4.1
		235	3.41
		236	3.38
		237	2.62
		238	2.2
		239	3.56
		240	2.55
		241	3.6
		242	2.42
		243	2.78
		244	2.89
		245	2.23
		246	2.28
		247	3.18
		248	2.67
		249	2.42
		250	2.98
		251	2.32
		252	3.42
		253	2.71
		254	2.81
		255	2.71
		256	3.28
		257	2.81
		258	2.71
		259	2.49
		260	2.81
		261	3.11
		262	3.66
		263	3.56
		264	3.28
		265	3.57
		266	3.1
		267	3.07
		268	2.32
		269	3.56
		270	1.89
		271	2.17
		272	2.42
		273	2.92
		274	3.66
		275	2.03
		276	1.81
		277	3.99
		278	3.2
		279	3.42
		280	3.45
		281	3.04
		282	2.69
		283	2.89
		284	3.03
		285	3.22
		286	3.9
		287	3.99
		288	3.41
		289	2.77
		290	4.21
		291	3.26
		292	3.56
		293	3.9
		294	2.92
		295	2.89
		296	3.11
		297	4.44
		298	3.88
		299	3.51
		300	2.94
		301	3.04
		302	2.71
		303	3.04
		304	3.03
		305	2.89
		306	2.5
		307	2.64
		308	3.1
		309	1.59
		310	2.56
		311	1.92
		312	2.55
		313	2.14
		314	3.2
		315	3.56
		316	2.55
		317	3.04
		318	2.34
		319	3.4
		320	2.53
		321	3.04
		322	2.92
		323	2.39
		324	3.11
		325	2.98
		326	3.5
		327	3.75
		328	3.83
		329	3.34
		330	6.14
		331	6.44
		332	2.42
		333	2.89
		334	2.51
		335	2.62
		336	4.01
		337	2.26
		338	2.38
		339	1.78
		340	3.82
		341	2.51
		342	2.47
		343	3.4
		344	3.03
		345	3.54
		346	3.38
		347	2.5
		348	2.89
		349	1.64
		350	3.34
		351	2.51
		352	3.35
		353	4.15
		354	3.32
		355	5.62
		356	3.14
		357	3.2
		358	2.92
		359	2.67
		360	2.53
		361	5.74
		362	6.35
		363	5.33
		364	6.79
		365	4.3
		366	3.06
		367	3.53
		368	3.42
		369	3.16
		370	3.15
		371	4.24
		372	2.94
		373	3.75
		374	3.42
		375	2.89
		376	2.55
		377	4.24
		378	3.56
		379	3.2
		380	2.49
		381	2.87
		382	3.95
		383	3.99
		384	2.51
		385	2.13
		386	4.27
		387	3.74
		388	3.06
		389	2.64
		390	2.89
		391	3.03
		392	3.2
		393	2.71
		394	2.71
		395	2.51
		396	2.67
		397	3.78
		398	3.53
		399	2.26
		400	3.1
		401	3.53
		402	2.37
		403	3.28
		404	3.2
		405	3.58
		406	3.4
		407	3.75
		408	3.88
		409	3.4
		410	3.28
		411	2.42
		412	3.31
		413	2.92
		414	2.84
		415	3.41
		416	3.27
		417	2.96
		418	4.15
		419	2.71
		420	3.28
		421	4.01
		422	2.55
		423	3.53
		424	3.4
		425	2.67
		426	2.87
		427	2.67
		428	2.16

## Sheet: Figure5b
Figure5b
			Pt/CN650		Pt/CN650-20h
			Binding Energy (eV)	Intensity (arb.units)	Binding Energy (eV)	Intensity (arb.units)
			80.5	0.17358	80.6	0.23681
			80.45	0.16346	80.55	0.21229
			80.4	0.14867	80.5	0.20557
			80.35	0.15404	80.45	0.18191
			80.3	0.15688	80.4	0.18974
			80.25	0.1678	80.35	0.26439
			80.2	0.15074	80.3	0.14798
			80.15	0.16246	80.25	0.18034
			80.1	0.17983	80.2	0.25513
			80.05	0.1684	80.15	0.2259
			80	0.15211	80.1	0.20701
			79.95	0.17595	80.05	0.26658
			79.9	0.1782	80	0.22571
			79.85	0.17582	79.95	0.22458
			79.8	0.1921	79.9	0.22658
			79.75	0.17466	79.85	0.25901
			79.7	0.16371	79.8	0.23769
			79.65	0.16823	79.75	0.23007
			79.6	0.18577	79.7	0.15469
			79.55	0.19154	79.65	0.23307
			79.5	0.17179	79.6	0.19386
			79.45	0.18229	79.55	0.2426
			79.4	0.17032	79.5	0.18286
			79.35	0.18434	79.45	0.22502
			79.3	0.19325	79.4	0.20664
			79.25	0.20865	79.35	0.17647
			79.2	0.21295	79.3	0.29883
			79.15	0.18342	79.25	0.23979
			79.1	0.17339	79.2	0.20162
			79.05	0.19093	79.15	0.21278
			79	0.20234	79.1	0.32036
			78.95	0.1972	79.05	0.25487
			78.9	0.17805	79	0.27134
			78.85	0.18263	78.95	0.16607
			78.8	0.18167	78.9	0.21816
			78.75	0.20133	78.85	0.14682
			78.7	0.20485	78.8	0.23289
			78.65	0.19299	78.75	0.18118
			78.6	0.14188	78.7	0.24034
			78.55	0.1699	78.65	0.25952
			78.5	0.1878	78.6	0.31041
			78.45	0.19499	78.55	0.26224
			78.4	0.19038	78.5	0.22062
			78.35	0.21956	78.45	0.27797
			78.3	0.2072	78.4	0.24985
			78.25	0.22163	78.35	0.23931
			78.2	0.20124	78.3	0.16442
			78.15	0.20686	78.25	0.26755
			78.1	0.20429	78.2	0.21812
			78.05	0.20196	78.15	0.16468
			78	0.17888	78.1	0.22085
			77.95	0.17688	78.05	0.3064
			77.9	0.21598	78	0.24507
			77.85	0.23602	77.95	0.31811
			77.8	0.2131	77.9	0.2572
			77.75	0.22394	77.85	0.26978
			77.7	0.20578	77.8	0.31123
			77.65	0.2262	77.75	0.32189
			77.6	0.23692	77.7	0.35454
			77.55	0.21277	77.65	0.3337
			77.5	0.2291	77.6	0.29129
			77.45	0.22581	77.55	0.26687
			77.4	0.21904	77.5	0.30355
			77.35	0.23721	77.45	0.28396
			77.3	0.23473	77.4	0.30304
			77.25	0.25011	77.35	0.22352
			77.2	0.23262	77.3	0.3047
			77.15	0.25258	77.25	0.28677
			77.1	0.24758	77.2	0.25457
			77.05	0.22862	77.15	0.30164
			77	0.22351	77.1	0.30228
			76.95	0.25524	77.05	0.34521
			76.9	0.23606	77	0.30178
			76.85	0.24191	76.95	0.34015
			76.8	0.25098	76.9	0.31422
			76.75	0.27036	76.85	0.2906
			76.7	0.26676	76.8	0.3617
			76.65	0.24551	76.75	0.24757
			76.6	0.28055	76.7	0.36851
			76.55	0.29277	76.65	0.3408
			76.5	0.28527	76.6	0.21817
			76.45	0.30861	76.55	0.29346
			76.4	0.27581	76.5	0.26824
			76.35	0.28375	76.45	0.21438
			76.3	0.31006	76.4	0.40608
			76.25	0.3146	76.35	0.37951
			76.2	0.30761	76.3	0.3235
			76.15	0.31051	76.25	0.44709
			76.1	0.34401	76.2	0.36903
			76.05	0.34826	76.15	0.37642
			76	0.3311	76.1	0.4359
			75.95	0.38774	76.05	0.41284
			75.9	0.37017	76	0.38228
			75.85	0.37715	75.95	0.36372
			75.8	0.39995	75.9	0.37158
			75.75	0.41262	75.85	0.37016
			75.7	0.40313	75.8	0.43644
			75.65	0.42815	75.75	0.48813
			75.6	0.42063	75.7	0.38889
			75.55	0.40944	75.65	0.37237
			75.5	0.40414	75.6	0.37924
			75.45	0.41493	75.55	0.41054
			75.4	0.43784	75.5	0.42261
			75.35	0.44595	75.45	0.44578
			75.3	0.46085	75.4	0.40418
			75.25	0.4794	75.35	0.38494
			75.2	0.48046	75.3	0.51433
			75.15	0.5075	75.25	0.44432
			75.1	0.50448	75.2	0.49142
			75.05	0.5227	75.15	0.50238
			75	0.53138	75.1	0.44233
			74.95	0.5713	75.05	0.50455
			74.9	0.5785	75	0.58639
			74.85	0.64213	74.95	0.55224
			74.8	0.65803	74.9	0.53623
			74.75	0.66558	74.85	0.54869
			74.7	0.69279	74.8	0.54818
			74.65	0.70945	74.75	0.62851
			74.6	0.73041	74.7	0.68036
			74.55	0.69218	74.65	0.65126
			74.5	0.74353	74.6	0.62266
			74.45	0.78446	74.55	0.68663
			74.4	0.80597	74.5	0.63098
			74.35	0.82699	74.45	0.72815
			74.3	0.86839	74.4	0.67976
			74.25	0.86356	74.35	0.78475
			74.2	0.84465	74.3	0.86113
			74.15	0.87948	74.25	0.77023
			74.1	0.89024	74.2	0.80102
			74.05	0.87117	74.15	0.75649
			74	0.86864	74.1	0.83818
			73.95	0.88263	74.05	0.92443
			73.9	0.87716	74	0.86236
			73.85	0.88363	73.95	0.88942
			73.8	0.86672	73.9	0.87295
			73.75	0.84739	73.85	0.82537
			73.7	0.78448	73.8	0.97618
			73.65	0.77274	73.75	0.84492
			73.6	0.74656	73.7	0.80051
			73.55	0.72518	73.65	0.84691
			73.5	0.71452	73.6	0.88337
			73.45	0.70245	73.55	0.79697
			73.4	0.67102	73.5	0.66261
			73.35	0.65757	73.45	0.69877
			73.3	0.59843	73.4	0.66037
			73.25	0.58636	73.35	0.64904
			73.2	0.57055	73.3	0.51712
			73.15	0.50752	73.25	0.60729
			73.1	0.51191	73.2	0.53908
			73.05	0.46722	73.15	0.57337
			73	0.43239	73.1	0.47786
			72.95	0.40875	73.05	0.46633
			72.9	0.40622	73	0.43235
			72.85	0.40785	72.95	0.42613
			72.8	0.40364	72.9	0.39661
			72.75	0.37873	72.85	0.4683
			72.7	0.38352	72.8	0.55171
			72.65	0.38874	72.75	0.39895
			72.6	0.38263	72.7	0.51065
			72.55	0.374	72.65	0.45666
			72.5	0.37398	72.6	0.33003
			72.45	0.38229	72.55	0.43267
			72.4	0.36163	72.5	0.43606
			72.35	0.39736	72.45	0.42781
			72.3	0.40311	72.4	0.46716
			72.25	0.40545	72.35	0.33372
			72.2	0.44437	72.3	0.38895
			72.15	0.42624	72.25	0.48138
			72.1	0.41934	72.2	0.44012
			72.05	0.4394	72.15	0.42053
			72	0.47328	72.1	0.49975
			71.95	0.47393	72.05	0.49571
			71.9	0.48622	72	0.50471
			71.85	0.48767	71.95	0.45934
			71.8	0.50322	71.9	0.499
			71.75	0.54753	71.85	0.51822
			71.7	0.55146	71.8	0.50113
			71.65	0.57722	71.75	0.53817
			71.6	0.61331	71.7	0.57149
			71.55	0.6155	71.65	0.62926
			71.5	0.66671	71.6	0.55449
			71.45	0.68188	71.55	0.55471
			71.4	0.69879	71.5	0.6541
			71.35	0.72113	71.45	0.71046
			71.3	0.74825	71.4	0.62105
			71.25	0.79371	71.35	0.69433
			71.2	0.80894	71.3	0.77023
			71.15	0.81866	71.25	0.84468
			71.1	0.85043	71.2	0.75461
			71.05	0.88698	71.15	0.77918
			71	0.9	71.1	0.77657
			70.95	0.92776	71.05	0.81116
			70.9	0.91378	71	0.90676
			70.85	0.948	70.95	0.81121
			70.8	0.94663	70.9	0.87126
			70.75	0.98902	70.85	0.95675
			70.7	1	70.8	0.9308
			70.65	0.99364	70.75	0.92181
			70.6	0.95015	70.7	0.93497
			70.55	0.93928	70.65	0.91916
			70.5	0.93437	70.6	0.84116
			70.45	0.90109	70.55	0.90661
			70.4	0.88567	70.5	1
			70.35	0.83722	70.45	0.91497
			70.3	0.78505	70.4	0.78185
			70.25	0.79496	70.35	0.77455
			70.2	0.73811	70.3	0.81637
			70.15	0.68103	70.25	0.74006
			70.1	0.6259	70.2	0.73778
			70.05	0.56937	70.15	0.81102
			70	0.53952	70.1	0.69588
			69.95	0.49134	70.05	0.48692
			69.9	0.43535	70	0.49291
			69.85	0.38518	69.95	0.44316
			69.8	0.32823	69.9	0.49332
			69.75	0.31085	69.85	0.50976
			69.7	0.28278	69.8	0.38573
			69.65	0.26249	69.75	0.32819
			69.6	0.22481	69.7	0.31417
			69.55	0.18239	69.65	0.32595
			69.5	0.16841	69.6	0.29331
			69.45	0.1723	69.55	0.24178
			69.4	0.14191	69.5	0.26922
			69.35	0.11251	69.45	0.25574
			69.3	0.07806	69.4	0.16742
			69.25	0.08882	69.35	0.18022
			69.2	0.08965	69.3	0.20539
			69.15	0.10533	69.25	0.14293
			69.1	0.08718	69.2	0.19961
			69.05	0.0849	69.15	0.17126
			69	0.09443	69.1	0.0548
			68.95	0.09184	69.05	0.04447
			68.9	0.08346	69	0.12972
			68.85	0.071	68.95	0.03918
			68.8	0.06906	68.9	0.14714
			68.75	0.0713	68.85	0.10999
			68.7	0.06576	68.8	0.0294
			68.65	0.0699	68.75	0.08435
			68.6	0.05139	68.7	0.10324
			68.55	0.05371	68.65	0.18006
			68.5	0.05476	68.6	0.14926
			68.45	0.04878	68.55	0.11905
			68.4	0.05293	68.5	0.07649
			68.35	0.06645	68.45	0.09713
			68.3	0.05434	68.4	0.06223
			68.25	0.02439	68.35	0.06271
			68.2	0.0448	68.3	0.08859
			68.15	0.04623	68.25	0.17112
			68.1	0.03172	68.2	0.09911
			68.05	0.02471	68.15	0.15566
			68	0.01843	68.1	0.15639
			67.95	0.03131	68.05	0.05681
			67.9	0.04898	68	0.06719
			67.85	0.07369	67.95	0.12117
			67.8	0.06903	67.9	0.03506
			67.75	0.03612	67.85	0.04911
			67.7	0.03181	67.8	0.05619
			67.65	0.0356	67.75	0.13377
			67.6	0.01941	67.7	0.07493
			67.55	0.06929	67.65	0.05385
			67.5	0.04922	67.6	0.08554
			67.45	0.0388	67.55	0.07448
			67.4	0.02024	67.5	0.00127
			67.35	0.05222	67.45	0.07889
			67.3	0.03104	67.4	0.0104
			67.25	0.05237	67.35	0.07346
			67.2	0.03957	67.3	0.13655
			67.15	0.03704	67.25	0.13774
			67.1	0.03703	67.2	0.06363
			67.05	0.03376	67.15	0.12644
			67	0.03177	67.1	0.13864
			66.95	0.01457	67.05	0.13145
			66.9	0.03203	67	0.08243
			66.85	0.04843	66.95	0.12947

## Sheet: Figure5c
Figure5c
			Pt/CN650								Pt/CN650-20h
			Binding Energy (eV)	Raw line	Fitting line	N2c(C=N-C)	N3c(N-(C)3)	C-N-H	Charge effects	Background	Binding Energy (eV)	Raw line	Fitting line	N2c(C=N-C)	N3c(N-(C)3)	C-N-H	Charge effects	Background
			408.5	16849.6	17092.5	16907.6	16849.6	16849.6	17034.6	16849.6	408.7	19369.1	19580	19422.2	19369.1	19369.1	19526.9	19369.1
			408.45	16855.4	17097.7	16908.2	16849.6	16849.6	17039.1	16849.6	408.65	19160	19584.2	19422.7	19369.1	19369.1	19530.5	19369.1
			408.4	16447.8	17103	16908.8	16849.6	16849.6	17043.8	16849.6	408.6	19443.3	19588.9	19423.6	19369.4	19369.4	19534.7	19369.4
			408.35	16713.6	17109.2	16910	16850.2	16850.2	17049.4	16850.2	408.55	19179.7	19593.2	19424	19369.3	19369.3	19538.5	19369.3
			408.3	16635.5	17115.1	16910.8	16850.4	16850.4	17054.7	16850.4	408.5	19304.2	19598.2	19424.9	19369.6	19369.6	19542.9	19369.6
			408.25	16514.5	17121.3	16911.8	16850.8	16850.8	17060.3	16850.8	408.45	19583.4	19603.1	19425.6	19369.7	19369.7	19547.2	19369.7
			408.2	16558.7	17128	16913	16851.3	16851.3	17066.3	16851.3	408.4	19282.5	19607.7	19425.8	19369.4	19369.4	19551.3	19369.4
			408.15	16817.6	17134.8	16914.1	16851.7	16851.7	17072.4	16851.7	408.35	19532.7	19613	19426.5	19369.5	19369.5	19556	19369.5
			408.1	16725.1	17141.4	16914.8	16851.8	16851.8	17078.4	16851.8	408.3	19371.1	19618	19426.9	19369.3	19369.3	19560.4	19369.3
			408.05	16570.6	17148.5	16915.7	16852	16852	17084.8	16852	408.25	19454.9	19623.5	19427.5	19369.2	19369.2	19565.3	19369.2
			408	17058	17156	16916.8	16852.4	16852.4	17091.6	16852.4	408.2	19207.6	19629.1	19427.9	19369.1	19369.1	19570.3	19369.1
			407.95	16981.5	17163	16917.2	16852.1	16852.1	17098	16852.1	408.15	19789.2	19635.3	19428.8	19369.4	19369.4	19575.8	19369.4
			407.9	17339.2	17170.5	16917.7	16851.9	16851.9	17104.7	16851.9	408.1	19741.3	19640.7	19428.8	19368.7	19368.7	19580.7	19368.7
			407.85	17304.7	17177.7	16917.6	16851.1	16851.1	17111.2	16851.1	408.05	19724.1	19646.5	19428.9	19368.1	19368.1	19585.8	19368.1
			407.8	17432	17185.3	16917.7	16850.4	16850.4	17118.1	16850.4	408	19821.1	19652.5	19429	19367.6	19367.6	19591.2	19367.6
			407.75	17379.2	17193	16917.5	16849.5	16849.5	17125.1	16849.5	407.95	19605.2	19658.7	19428.9	19366.9	19366.9	19596.6	19366.9
			407.7	17513.4	17201.2	16917.4	16848.7	16848.7	17132.5	16848.7	407.9	19715.4	19665.4	19429.2	19366.5	19366.5	19602.7	19366.5
			407.65	17436	17209.6	16917.2	16847.7	16847.7	17140.1	16847.7	407.85	19810.6	19672.3	19429.4	19366	19366	19608.9	19366
			407.6	17536.3	17218.5	16917	16846.8	16846.8	17148.2	16846.8	407.8	20027.8	19679.3	19429.4	19365.3	19365.3	19615.2	19365.3
			407.55	17544.8	17227.7	16916.8	16845.7	16845.7	17156.6	16845.7	407.75	20116.3	19686.2	19429	19364.3	19364.3	19621.5	19364.3
			407.5	17881.3	17237.3	16916.5	16844.6	16844.6	17165.5	16844.6	407.7	20148.7	19693.4	19428.6	19363.1	19363.1	19627.9	19363.1
			407.45	17634.5	17247	16915.7	16843	16843	17174.3	16843	407.65	20126.2	19700.9	19428.1	19361.9	19361.9	19634.7	19361.9
			407.4	17728.2	17257.5	16915.3	16841.8	16841.8	17184	16841.8	407.6	20248.2	19708.8	19427.7	19360.7	19360.7	19641.8	19360.7
			407.35	17869.8	17268.5	16914.8	16840.4	16840.4	17194.2	16840.4	407.55	20553.1	19716.9	19427	19359.3	19359.3	19649.2	19359.3
			407.3	17964.5	17280	16914.1	16838.8	16838.8	17204.7	16838.8	407.5	20515.6	19724.9	19426	19357.5	19357.5	19656.4	19357.5
			407.25	17889.1	17291.9	16913.2	16837.1	16837.1	17215.8	16837.1	407.45	20347	19733.5	19425	19355.7	19355.7	19664.2	19355.7
			407.2	18032.8	17304.8	16912.5	16835.5	16835.5	17227.7	16835.5	407.4	20476	19742.8	19424.2	19354.1	19354.1	19672.8	19354.1
			407.15	18132.2	17318.2	16911.5	16833.6	16833.6	17240.2	16833.6	407.35	20617.1	19752.5	19423.3	19352.4	19352.4	19681.6	19352.4
			407.1	18135.8	17332.3	16910.5	16831.6	16831.6	17253.4	16831.6	407.3	20866.2	19762.5	19422.1	19350.4	19350.4	19690.8	19350.4
			407.05	18052.5	17347.4	16909.4	16829.6	16829.6	17267.6	16829.6	407.25	20625.5	19772.8	19420.6	19348.1	19348.1	19700.2	19348.1
			407	18075.4	17363.7	16908.4	16827.7	16827.7	17282.9	16827.7	407.2	20721.4	19784	19419.5	19346.1	19346.1	19710.6	19346.1
			406.95	18230.4	17381.1	16907.5	16825.7	16825.7	17299.3	16825.7	407.15	20623.4	19795.9	19418.2	19344	19344	19721.6	19344
			406.9	18299.7	17399.5	16906.3	16823.6	16823.6	17316.8	16823.6	407.1	20766	19808.7	19417.1	19342	19342	19733.6	19342
			406.85	18102.8	17419.2	16905	16821.3	16821.3	17335.5	16821.3	407.05	20847.2	19822.2	19415.8	19339.8	19339.8	19746.2	19339.8
			406.8	17898.9	17440.8	16904.1	16819.3	16819.3	17356	16819.3	407	21359.8	19836.5	19414.4	19337.4	19337.4	19759.6	19337.4
			406.75	18098.1	17464.3	16903.5	16817.6	16817.6	17378.5	16817.6	406.95	21033.7	19851.1	19412.2	19334.3	19334.3	19773.2	19334.3
			406.7	18294.9	17489.4	16902.6	16815.6	16815.6	17402.5	16815.6	406.9	20864.2	19867.4	19410.5	19331.6	19331.6	19788.5	19331.6
			406.65	18303.4	17516.3	16901.4	16813.3	16813.3	17428.2	16813.3	406.85	20933.7	19885.2	19409.1	19329.3	19329.3	19805.3	19329.3
			406.6	18426.8	17545.3	16900.2	16811	16811	17456.2	16811	406.8	20926.2	19904.3	19407.6	19326.8	19326.8	19823.5	19326.8
			406.55	18198.3	17576.6	16898.8	16808.5	16808.5	17486.4	16808.5	406.75	20926.1	19925	19406.1	19324.3	19324.3	19843.2	19324.3
			406.5	18196.1	17611	16897.8	16806.4	16806.4	17519.5	16806.4	406.7	20797.2	19947.4	19404.6	19321.8	19321.8	19864.6	19321.8
			406.45	18191	17648.2	16896.8	16804.2	16804.2	17555.6	16804.2	406.65	20793.5	19972	19403.4	19319.5	19319.5	19888.1	19319.5
			406.4	18451.9	17688.8	16895.9	16802.1	16802.1	17595	16802.1	406.6	20783	19998.7	19402.1	19317.2	19317.2	19913.8	19317.2
			406.35	18120.1	17732.3	16894.5	16799.5	16799.5	17637.3	16799.5	406.55	20992.1	20027.8	19400.9	19315	19315	19941.8	19315
			406.3	18192.5	17780.2	16893.8	16797.5	16797.5	17684	16797.5	406.5	20786.6	20059.2	19399.4	19312.3	19312.3	19972.1	19312.3
			406.25	18154.5	17832.1	16892.9	16795.3	16795.3	17734.5	16795.3	406.45	21014.2	20093.8	19398.3	19310.1	19310.1	20005.6	19310.1
			406.2	18342.2	17888.5	16892.1	16793.2	16793.2	17789.6	16793.2	406.4	21068.5	20131.3	19396.8	19307.4	19307.4	20041.9	19307.4
			406.15	18504.9	17949.3	16891	16790.8	16790.8	17849.2	16790.8	406.35	20778.9	20172.1	19395.2	19304.7	19304.7	20081.6	19304.7
			406.1	18283.9	18015	16889.7	16788.2	16788.2	17913.5	16788.2	406.3	21018.5	20217.3	19394.1	19302.4	19302.4	20125.6	19302.4
			406.05	18721.7	18086.6	16888.8	16785.8	16785.8	17983.7	16785.8	406.25	21205.3	20266.2	19392.6	19299.7	19299.7	20173.3	19299.7
			406	18533.6	18163.2	16887.2	16782.8	16782.8	18058.8	16782.8	406.2	21156.2	20319.5	19390.9	19296.8	19296.8	20225.3	19296.8
			405.95	18624.7	18246.2	16885.9	16780.1	16780.1	18140.5	16780.1	406.15	20995.8	20377.7	19389.3	19293.9	19293.9	20282.3	19293.9
			405.9	18701.7	18335.6	16884.5	16777.3	16777.3	18228.4	16777.3	406.1	21100.4	20441.6	19387.9	19291.2	19291.2	20344.9	19291.2
			405.85	18770.6	18431.7	16883	16774.3	16774.3	18323	16774.3	406.05	21222.2	20511.1	19386.5	19288.4	19288.4	20413.1	19288.4
			405.8	18966.8	18534.8	16881.5	16771.2	16771.2	18424.5	16771.2	406	21069.6	20586.6	19384.8	19285.4	19285.4	20487.2	19285.4
			405.75	18847.1	18644.9	16879.6	16767.8	16767.8	18533	16767.8	405.95	21060.8	20668.9	19383.4	19282.7	19282.7	20568.2	19282.7
			405.7	18813.4	18762.7	16878	16764.6	16764.6	18649.3	16764.6	405.9	21506.4	20758.3	19382	19279.9	19279.9	20656.2	19279.9
			405.65	19037.6	18888.4	16876.4	16761.4	16761.4	18773.4	16761.4	405.85	21283.6	20854.4	19380	19276.5	19276.5	20750.9	19276.5
			405.6	19091.4	19021.6	16874.6	16757.9	16757.9	18904.8	16757.9	405.8	21150.5	20958.7	19378.3	19273.3	19273.3	20853.7	19273.3
			405.55	19265.4	19162.6	16872.7	16754.2	16754.2	19044.2	16754.2	405.75	21258.4	21071.2	19376.9	19270.4	19270.4	20964.7	19270.4
			405.5	19232.3	19311.2	16870.5	16750.4	16750.4	19191.1	16750.4	405.7	21581.9	21192	19375.3	19267.3	19267.3	21084	19267.3
			405.45	19546.1	19467.6	16868.5	16746.5	16746.5	19345.6	16746.5	405.65	21481	21321.1	19373.3	19263.8	19263.8	21211.6	19263.8
			405.4	19683.7	19630.9	16865.9	16742.2	16742.2	19507.2	16742.2	405.6	21791.8	21459.2	19371.4	19260.3	19260.3	21348.1	19260.3
			405.35	19566.1	19800.9	16863.2	16737.6	16737.6	19675.3	16737.6	405.55	21775.5	21605.9	19369.1	19256.4	19256.4	21493.2	19256.4
			405.3	19932	19977.5	16860.8	16733.2	16733.2	19850	16733.2	405.5	21699.2	21761.6	19366.8	19252.5	19252.5	21647.2	19252.5
			405.25	19947.4	20158.8	16857.7	16728.3	16728.3	20029.3	16728.3	405.45	21690.2	21926.4	19364.7	19248.7	19248.7	21810.4	19248.7
			405.2	20032.1	20344.3	16854.7	16723.3	16723.3	20212.8	16723.3	405.4	21947.9	22100.1	19362.7	19244.9	19244.9	21982.3	19244.9
			405.15	20070.7	20532.5	16851.6	16718.2	16718.2	20399.1	16718.2	405.35	22401.3	22281.7	19360.2	19240.7	19240.7	22162.2	19240.7
			405.1	20457.5	20721.6	16848.5	16713	16713	20586	16713	405.3	22365.4	22470.6	19357.1	19235.8	19235.8	22349.3	19235.8
			405.05	20385.1	20908.9	16844.9	16707.2	16707.2	20771.2	16707.2	405.25	22377.6	22666.6	19354.1	19230.9	19230.9	22543.4	19230.9
			405	20575.1	21092.3	16841.3	16701.5	16701.5	20952.5	16701.5	405.2	22705.9	22868.6	19351.1	19226	19226	22743.5	19226
			404.95	20849.8	21268.7	16837.6	16695.5	16695.5	21126.6	16695.5	405.15	22750.7	23075	19347.7	19220.6	19220.6	22948	19220.6
			404.9	20932.2	21434.6	16833.4	16689	16689	21290.2	16689	405.1	22878	23284.3	19344.2	19215.2	19215.2	23155.3	19215.2
			404.85	21252.5	21586.7	16829.2	16682.5	16682.5	21439.9	16682.5	405.05	23052.8	23494.6	19340.5	19209.5	19209.5	23363.5	19209.5
			404.8	21363.7	21721	16824.5	16675.4	16675.4	21571.8	16675.4	405	23228.7	23703	19336.6	19203.5	19203.5	23569.9	19203.5
			404.75	21441.5	21834.1	16819.7	16668.1	16668.1	21682.5	16668.1	404.95	23043.5	23906.9	19332.5	19197.3	19197.3	23771.7	19197.3
			404.7	21599.7	21922.8	16814.8	16660.7	16660.7	21768.7	16660.7	404.9	23555.7	24103.5	19328.7	19191.3	19191.3	23966.1	19191.3
			404.65	21595.1	21984.3	16809.8	16653.1	16653.1	21827.6	16653.1	404.85	23723.8	24287.8	19324.1	19184.5	19184.5	24148.2	19184.5
			404.6	21832.9	22016.5	16804.8	16645.4	16645.4	21857.2	16645.4	404.8	23876.2	24456.5	19319.3	19177.5	19177.5	24314.7	19177.5
			404.55	21880.8	22018	16799.4	16637.4	16637.4	21856	16637.4	404.75	23916.1	24605.5	19314.4	19170.2	19170.2	24461.3	19170.2
			404.5	21940.7	21988.8	16794.1	16629.3	16629.3	21823.9	16629.3	404.7	24014	24730.8	19309.4	19162.8	19162.8	24584.2	19162.8
			404.45	21672.3	21929.6	16788.7	16621	16621	21761.9	16621	404.65	24560.7	24828.7	19304.3	19155.3	19155.3	24679.7	19155.3
			404.4	21877.8	21842.7	16783.8	16613.2	16613.2	21672.1	16613.2	404.6	24459.3	24895.2	19298.5	19146.9	19146.9	24743.7	19146.9
			404.35	21902.8	21730	16778.7	16605	16605	21556.3	16605	404.55	24644.3	24929.1	19292.8	19138.7	19138.7	24775	19138.7
			404.3	21824.1	21594.7	16773.6	16596.8	16596.8	21418	16596.8	404.5	24594.3	24928.5	19286.9	19130.1	19130.1	24771.8	19130.1
			404.25	21777	21440.7	16768.6	16588.7	16588.7	21260.8	16588.7	404.45	24797.2	24893.7	19281.1	19121.6	19121.6	24734.2	19121.6
			404.2	21331.2	21271.6	16763.9	16580.7	16580.7	21088.4	16580.7	404.4	24646.7	24825.1	19275.1	19112.8	19112.8	24662.9	19112.8
			404.15	21575.9	21091.4	16759.8	16573.3	16573.3	20904.9	16573.3	404.35	24881.8	24725.5	19269.3	19104.2	19104.2	24560.4	19104.2
			404.1	21673.4	20902.7	16755.5	16565.6	16565.6	20712.8	16565.6	404.3	24677.5	24597.2	19263.3	19095.3	19095.3	24429.2	19095.3
			404.05	21424.3	20708.8	16751.2	16557.7	16557.7	20515.3	16557.7	404.25	24738.6	24444.5	19257.7	19086.6	19086.6	24273.4	19086.6
			404	21299.8	20513	16747.2	16550.2	16550.2	20315.9	16550.1	404.2	24861.8	24270.9	19252	19077.8	19077.8	24096.8	19077.8
			403.95	21082.2	20317.5	16743.6	16542.8	16542.8	20116.6	16542.8	404.15	24581.9	24080.5	19246.2	19068.9	19068.9	23903.2	19068.9
			403.9	21067.2	20124.3	16740.4	16535.8	16535.8	19919.5	16535.8	404.1	24297.1	23878	19240.9	19060.3	19060.3	23697.4	19060.3
			403.85	20935.6	19935	16737.4	16528.8	16528.8	19726.2	16528.7	404.05	24100.3	23667.1	19236.1	19052.2	19052.2	23483.2	19052.2
			403.8	20448.3	19750.8	16734.6	16522	16522.1	19537.8	16521.9	404	24262.2	23451.4	19231.7	19044.4	19044.4	23264	19044.4
			403.75	20187.8	19573.4	16732.7	16515.9	16516.1	19356.2	16515.8	403.95	24195.1	23233.2	19227.1	19036.3	19036.3	23042.3	19036.3
			403.7	19956.2	19403.3	16731.3	16510.2	16510.5	19181.6	16510.1	403.9	23815.8	23015.4	19222.8	19028.2	19028.3	22820.8	19028.2
			403.65	19481.1	19240.8	16730.4	16504.9	16505.3	19014.5	16504.8	403.85	23594.9	22800.8	19219.1	19020.8	19020.9	22602.5	19020.8
			403.6	19562.8	19086.9	16730.4	16500.3	16501	18855.7	16500.2	403.8	23639	22590.8	19215.8	19013.7	19013.8	22388.7	19013.7
			403.55	19139.3	18940.9	16730.4	16495.7	16496.6	18704.5	16495.4	403.75	23329.9	22386.7	19212.6	19006.5	19006.6	22180.5	19006.5
			403.5	18773.7	18803.8	16731.1	16491.7	16493	18561.9	16491.3	403.7	22928.3	22190	19210	18999.8	19000	21979.7	18999.8
			403.45	18406.1	18675.5	16732.6	16488.2	16490.3	18427.8	16487.8	403.65	22745.4	22001.6	19208.1	18993.8	18994	21787	18993.7
			403.4	18204.9	18556	16734.8	16485.5	16488.4	18301.9	16484.8	403.6	22337.9	21821.9	19206.6	18987.9	18988.3	21602.8	18987.9
			403.35	17831.7	18445.2	16737.5	16483	16487.2	18184	16482.2	403.55	22181.1	21651.6	19205.9	18982.7	18983.3	21427.9	18982.7
			403.3	17832.7	18343.1	16740.9	16481.2	16487.2	18074	16480.1	403.5	21799.3	21490.8	19205.5	18977.8	18978.6	21262.2	18977.8
			403.25	17770.1	18249.4	16744.5	16479.5	16488	17971.3	16478	403.45	21217.1	21340	19205.9	18973.4	18974.7	21106.1	18973.4
			403.2	17383.1	18164	16748.4	16478	16489.9	17875.6	16476	403.4	21193.3	21199.2	19207.3	18969.9	18971.8	20959.9	18969.9
			403.15	17053.3	18087.5	16753	16477.3	16493.8	17787	16474.6	403.35	20919.8	21068	19208.9	18966.5	18969.3	20822.6	18966.5
			403.1	17135.3	18020.1	16758.4	16477.4	16500.1	17705.3	16473.7	403.3	20699.7	20946.5	19211.1	18963.5	18967.7	20694.5	18963.4
			403.05	16955.2	17961.4	16763.9	16477.6	16508.6	17629.3	16472.7	403.25	20144.8	20834.7	19213.8	18960.8	18967	20575.2	18960.7
			403	16630	17912.2	16769.8	16478.4	16520.5	17559.2	16471.9	403.2	20226	20733.1	19217.5	18959	18968.1	20465.1	18958.9
			402.95	16425.1	17873.3	16776.5	16480.2	16536.8	17494.8	16471.7	403.15	19734.5	20640.5	19221.3	18957.2	18970.2	20362.6	18956.9
			402.9	16567.6	17845.5	16783.8	16482.9	16558.4	17435.6	16471.7	403.1	19677.3	20558.2	19226	18956.1	18974.8	20268.5	18955.7
			402.85	16576.3	17829.2	16791.1	16486.1	16586	17380.8	16471.6	403.05	19247.2	20485.5	19231	18955.1	18981.7	20181.5	18954.6
			402.8	16074.1	17826.1	16798.6	16490.2	16621.3	17330.2	16471.4	403	19445.7	20423.6	19236.9	18954.9	18992.3	20101.9	18954.1
			402.75	16120	17838.7	16807.2	16496.3	16667	17284.3	16472	402.95	19018.9	20371.9	19242.7	18954.4	19006.6	20028.3	18953.4
			402.7	16547.7	17868.1	16816	16503.8	16724.1	17241.9	16472.6	402.9	18626.9	20332.4	19249.4	18954.8	19026.9	19961.2	18953.3
			402.65	16360.6	17916.3	16824.5	16512.4	16794.6	17202.1	16472.5	402.85	18514.5	20306.2	19256.9	18955.9	19054.6	19900.2	18953.8
			402.6	16453.5	17987	16833.6	16523.5	16882.1	17165.7	16472.6	402.8	18540.3	20294.6	19264.9	18957.4	19091.2	19844.4	18954.5
			402.55	16805.6	18083.1	16842.9	16537.2	16989.1	17131.9	16472.7	402.75	18292.2	20299.3	19273.1	18959.2	19139	19793.3	18955.1
			402.5	16768.1	18207.8	16852	16553.5	17118.6	17100.1	16472.2	402.7	18543.6	20323.4	19281.9	18961.8	19201.3	19746.9	18956.1
			402.45	16965.7	18365.7	16861.5	16573.9	17274.7	17070.7	16471.7	402.65	18776.2	20369.4	19290.7	18964.5	19280.6	19703.9	18956.8
			402.4	17486.7	18561.2	16871.1	16598.8	17461	17043	16470.9	402.6	18661.9	20440.9	19299.4	18967.6	19380.8	19664.2	18957
			402.35	17968.9	18797.9	16880.3	16628.5	17680.7	17016.5	16469.3	402.55	18592.2	20543	19308.6	18971.9	19507.2	19628	18957.5
			402.3	18289.5	19081.3	16889.2	16664.2	17938	16991	16467	402.5	19041.4	20680.7	19318.2	18977.5	19664.5	19594.8	18958.1
			402.25	18761.4	19416.1	16898.1	16707.5	18236.7	16966.5	16464.2	402.45	19086.7	20858.8	19327.5	18983.9	19857.6	19563.6	18958
			402.2	19346.3	19807	16906.7	16759.3	18580.2	16942.8	16460.7	402.4	19244.5	21084.4	19337.1	18992.4	20093.4	19534.7	18957.8
			402.15	20374.6	20259	16914.9	16821.3	18971.9	16919.4	16456.2	402.35	19903.8	21363.8	19346.8	19003.3	20377.7	19507.8	18957.3
			402.1	21032.5	20774.8	16922.1	16894.5	19413	16895.6	16450.1	402.3	20378.2	21703.3	19356	19016.5	20716.5	19481.9	18955.8
			402.05	21956.1	21359.5	16928.8	16981.3	19906.5	16871.9	16443	402.25	20853.9	22110.2	19364.8	19033	21116.2	19457	18953.6
			402	23034.8	22014.6	16934.7	17083.7	20452	16847.7	16434.5	402.2	21566.5	22591.3	19373.3	19054.1	21582.8	19433	18950.7
			401.95	24096.2	22742.2	16939.5	17203.5	21049.1	16822.8	16424.2	402.15	22180.5	23153.1	19381.3	19080.6	22121.8	19409.3	18946.6
			401.9	25309.2	23543.5	16943.4	17343.7	21696.5	16797	16412.3	402.1	23169.7	23800.8	19388.7	19114	22736.9	19385.9	18941.6
			401.85	26289.8	24416.7	16946	17506.6	22389.7	16770	16398.6	402.05	24685	24539.1	19395.2	19155.7	23431	19362.2	18935
			401.8	27431.3	25361	16948	17695.5	23125	16742.3	16383.2	402	25422.1	25369.1	19399.9	19206.8	24203.5	19337.3	18926.1
			401.75	28627.4	26371.4	16948.9	17913.1	23894.4	16713.4	16366.1	401.95	26417.9	26293.8	19404	19271	25054.7	19312.1	18916
			401.7	29516	27443.1	16948.8	18162.6	24690	16683.2	16347.1	401.9	27773	27312.1	19407.2	19350.6	25981.2	19286.3	18904.4
			401.65	31121.5	28570.7	16948.3	18447.8	25502.7	16652.1	16326.7	401.85	28997.3	28419	19409	19448.2	26974.5	19259.2	18890.6
			401.6	32330.7	29743.4	16946.2	18770.6	26319	16619	16303.8	401.8	30724.6	29609.8	19409.5	19567.6	28026.6	19230.8	18875
			401.55	33986.9	30953.8	16943.2	19135	27127.9	16584.5	16279	401.75	31939.8	30873.5	19408.2	19711.8	29122.8	19200.5	18856.6
			401.5	34850.3	32189	16938.8	19543.1	27913.8	16547.9	16251.5	401.7	33406.8	32200.6	19405.7	19886	30248.9	19168.8	18836.2
			401.45	36127	33439.8	16934.3	19999	28664.4	16510.3	16222.7	401.65	34798.9	33577.8	19401.8	20094.6	31386.9	19135.5	18813.6
			401.4	36941.1	34694.2	16929	20505	29364.8	16471	16191.9	401.6	36252.1	34988	19396.6	20342.6	32514.9	19100.5	18788.8
			401.35	38406.4	35939.6	16923.9	21063.4	30000.7	16430.8	16159.8	401.55	37480.5	36415.7	19390.1	20635.4	33611.8	19063.6	18761.7
			401.3	38935.6	37164.7	16918.1	21675.5	30558.2	16388.6	16125.3	401.5	39696.2	37841.4	19382.7	20978.4	34653	19025.3	18732.7
			401.25	39729.2	38358.1	16913.1	22343.2	31025.7	16345.9	16089.9	401.45	40595.8	39246.3	19373	21376	35613.9	18983.9	18700.2
			401.2	40657.2	39510.2	16908.9	23066.8	31392.3	16302.2	16053.3	401.4	41694.9	40615.6	19363	21835.9	36473.7	18941.5	18666.2
			401.15	41185.2	40612.3	16905.4	23846.2	31649	16257.3	16015.2	401.35	42624.7	41930.7	19352.6	22362.6	37209.1	18897.7	18630.4
			401.1	42014.7	41656.2	16903.6	24680	31789.5	16211.8	15976.2	401.3	43832.4	43179.2	19342.1	22962	37801.9	18852.7	18593.2
			401.05	42843.9	42637.1	16903.5	25566.5	31809.5	16165.2	15935.9	401.25	44333.4	44347.2	19331.3	23637.3	38234.6	18806.2	18554
			401	43471.4	43549.8	16905.8	26501.5	31707.6	16117.5	15894.2	401.2	45710.1	45427.8	19321.3	24393.6	38496	18759.1	18514
			400.95	43247.7	44393.2	16911.5	27481.8	31485.4	16068.9	15851.5	401.15	45831.7	46415.1	19311	25232.7	38576.8	18710.1	18471.8
			400.9	43429.8	45169.1	16922.9	28504	31148.2	16020.9	15809	401.1	46618.5	47308	19302.6	26157	38475.4	18661.1	18429.4
			400.85	44288.9	45877.3	16940.9	29560	30702.2	15972.8	15766.2	401.05	47307.9	48108.6	19295.3	27166.6	38192.5	18611.1	18385.6
			400.8	45138.4	46521.1	16966.2	30642.7	30154.9	15923.4	15722	401	47776	48821.2	19289.8	28258.7	37734.7	18560.2	18340.7
			400.75	45354.4	47104.7	17001.2	31742.2	29517.8	15872.8	15676.4	400.95	48219.2	49454.7	19286.7	29431	37113.4	18508.7	18295.1
			400.7	45532.1	47635.6	17050.1	32851.1	28803.8	15822.1	15630.5	400.9	48711.6	50020	19287.1	30678.9	36343.2	18456.7	18248.6
			400.65	46133.1	48121.7	17116.9	33959.9	28026.2	15771.1	15584.1	400.85	49546.6	50528.2	19291.5	31993.2	35443.4	18404.1	18201.3
			400.6	46421.8	48570.4	17206.2	35055.7	27199.6	15719.3	15536.8	400.8	49369.6	50992.2	19300.9	33365.6	34433.6	18350.3	18152.7
			400.55	47219.8	48992.4	17325.1	36129.2	26337.9	15667.1	15489	400.75	50330	51426	19318.3	34784.2	33339.2	18296.9	18104.3
			400.5	47797	49397.2	17481	37166.3	25455.5	15613.8	15439.8	400.7	50658.1	51840.3	19344.4	36234.5	32182	18242.2	18054.2
			400.45	48301.1	49797.6	17684.5	38156.2	24566.2	15559.7	15389.7	400.65	51208.4	52247.5	19383.2	37702.8	30985.6	18187	18003.7
			400.4	49371.4	50207.3	17948.6	39087.9	23682	15504.8	15338.7	400.6	51544.7	52656.4	19438.1	39169.5	29774.2	18131	17952.1
			400.35	49773.8	50640.2	18287.5	39947.6	22814.7	15448.3	15286	400.55	52224.6	53075.8	19514.9	40618.3	28568	18074.6	17900
			400.3	51058.3	51115.2	18720.9	40726.4	21974.2	15391.3	15232.5	400.5	52287.7	53510.8	19619.7	42027	27387	18017.2	17846.7
			400.25	51584.5	51649.7	19268.5	41411.5	21168.6	15332.2	15177	400.45	52939.9	53967.4	19762.1	43377.3	26248.1	17959.8	17793.3
			400.2	52779.8	52267.8	19956.8	41995.2	20405.2	15272.5	15120.6	400.4	53475.3	54449.4	19952.4	44648.4	25163.4	17901.3	17738.7
			400.15	53691.4	52994.3	20814.3	42468.4	19687.6	15210.8	15062.3	400.35	53792.8	54960.5	20204.3	45818.8	24145	17842.2	17683.3
			400.1	54695.4	53857.2	21872.5	42824	19020.3	15147.8	15002.4	400.3	54981	55507	20535.6	46871	23199.6	17782.5	17627.2
			400.05	56215.4	54889.7	23168.2	43056.7	18404.4	15083.2	14940.9	400.25	56145	56094.4	20965.2	47784.2	22331.7	17721.1	17569.3
			400	57742.1	56124.5	24737.6	43161.4	17840.2	15016.3	14877	400.2	56396.9	56733.8	21518.4	48542.8	21543	17657.9	17509.4
			399.95	59199.9	57599.9	26622	43136.1	17326.5	14947	14810.6	400.15	57367.9	57442.6	22226.7	49134.8	20834.1	17594.3	17449.1
			399.9	61290.9	59356.7	28864.9	42980.2	16861.6	14875.4	14741.8	400.1	57991.1	58239.6	23122.4	49546.9	20202.5	17529.2	17387.1
			399.85	63526.3	61431.8	31504	42694	16442.3	14800.5	14669.7	400.05	58830.3	59153.6	24246.6	49771.8	19644.3	17463.1	17324.1
			399.8	64539.1	63867.2	34582.1	42279.9	16065	14722.2	14594	400	60124.5	60217.1	25641.7	49803.9	19154.8	17395.8	17259.7
			399.75	67180	66698.4	38133.2	41744.7	15728.1	14642.3	14516.6	399.95	62861.8	61470.8	27355.9	49640.9	18727.1	17326.4	17193.2
			399.7	71698.9	69956.7	42186.4	41091.9	15425.3	14558.2	14435	399.9	63256.1	62960.8	29440.4	49282.1	18352.5	17252.7	17122.3
			399.65	74532.5	73666.8	46763.6	40325.5	15149.5	14467	14346.3	399.85	65101.5	64741.7	31950.4	48736.4	18028.6	17178.4	17050.7
			399.6	78909.1	77842.3	51872.6	39457.8	14899.6	14371.5	14253	399.8	67577.6	66870.1	34941.4	48009.5	17746.3	17101.3	16976.2
			399.55	83424.1	82490.1	57515.2	38495.2	14669.4	14269	14152.9	399.75	70036	69400.6	38462	47112.5	17498.8	17020.2	16897.6
			399.5	87536.5	87593.7	63666.8	37449.1	14455.1	14159.5	14045.6	399.7	74199.7	72391.7	42562.8	46058.9	17280.2	16935.3	16815.2
			399.45	93505.9	93130.1	70296.9	36331	14253.9	14043.5	13931.7	399.65	77729.7	75895.7	47285.9	44861.7	17082.5	16843.9	16726.1
			399.4	98703.9	99055.8	77353.9	35149	14060	13918.1	13808.4	399.6	80895.5	79953.9	52658	43541.1	16902.2	16746.9	16631.4
			399.35	104527	105301	84758.1	33917.5	13871.9	13784.5	13676.9	399.55	85717.2	84604.6	58703.7	42115.7	16735.5	16644.9	16531.7
			399.3	110930	111791	92425.7	32646	13686.1	13641.8	13536.1	399.5	92010.7	89856.4	65413.1	40604.6	16576.4	16535.4	16424.3
			399.25	118343	118415	100236	31346.6	13499.7	13489	13385.2	399.45	96567.8	95707	72767.4	39025.3	16419.4	16416	16307
			399.2	123195	125056	108062	30028.2	13309.3	13324.5	13222.6	399.4	103138	102138	80731.3	37399.9	16264.8	16289.3	16182.5
			399.15	129506	131589	115772	28704.6	13117.4	13152.3	13052.3	399.35	111453	109087	89223.2	35746.7	16107.3	16152.4	16047.6
			399.1	136409	137855	123196	27384.9	12920.4	12970.1	12871.8	399.3	118482	116482	98156.2	34079.8	15942.5	16002.4	15899.5
			399.05	141599	143705	130178	26075.6	12716.4	12777	12680.5	399.25	125728	124212	107400	32420.3	15771	15841.3	15740.3
			399	147526	148973	136544	24788.8	12507.1	12575.5	12480.7	399.2	133617	132147	116813	30782.5	15591.3	15668.8	15569.6
			398.95	151545	153502	142131	23529.6	12290.8	12364.7	12271.5	399.15	141077	140135	126231	29178.3	15401.6	15483.8	15386.4
			398.9	155094	157143	146787	22306.3	12069.7	12147.3	12055.7	399.1	149564	147988	135451	27621.6	15201.9	15287	15191.4
			398.85	158136	159756	150365	21125.7	11844.1	11924.2	11834.1	399.05	157712	155516	144279	26118.8	14990.1	15076.8	14982.9
			398.8	159650	161232	152753	19991.1	11614.6	11696	11607.5	399	163134	162504	152489	24679.4	14766.3	14853.6	14761.4
			398.75	161005	161490	153867	18908.8	11383.1	11465.1	11378.1	398.95	168770	168748	159873	23312.1	14534.4	14621.8	14531.1
			398.7	160185	160488	153665	17880.2	11149.8	11231.9	11146.3	398.9	174452	174040	166221	22019.4	14294	14380.8	14291.8
			398.65	158699	158229	152148	16909.3	10917.8	10999.5	10915.4	398.85	178383	178180	171330	20804.1	14044.7	14130.8	14043.2
			398.6	155843	154757	149361	15997.8	10688.1	10769.2	10686.4	398.8	181709	181006	175039	19667.8	13789.1	13874.2	13788.2
			398.55	151492	150153	145386	15146.5	10462.7	10543	10461.5	398.75	182341	182380	177212	18610.9	13528.2	13612.2	13527.6
			398.5	144674	144539	140344	14357.1	10243.8	10323.2	10243	398.7	182175	182222	177770	17634.5	13266	13348.8	13265.6
			398.45	139834	138054	134378	13631.2	10035.3	10113.6	10034.8	398.65	180926	180501	176686	16735.7	13003.8	13085.3	13003.5
			398.4	133102	130845	127638	12963.1	9834.02	9911.28	9833.66	398.6	177760	177242	173992	15912.7	12743.1	12823.4	12742.9
			398.35	124357	123088	120301	12353.7	9642.92	9719.09	9642.68	398.55	174205	172526	169771	15162.7	12486.9	12566	12486.8
			398.3	117368	114943	112530	11802.6	9465.11	9540.17	9464.95	398.5	167248	166486	164162	14481.6	12235.9	12313.7	12235.9
			398.25	108668	106578	104497	11304.6	9297.89	9371.83	9297.78	398.45	159695	159287	157337	13869	11995.4	12071.9	11995.3
			398.2	98311.2	98143.4	96355.4	10858.8	9143.9	9216.74	9143.83	398.4	152631	151118	149489	13319.8	11766.1	11841.5	11766.1
			398.15	90942.1	89778.3	88247.6	10464.5	9005.73	9077.49	9005.69	398.35	142744	142194	140839	12828.5	11547.5	11621.7	11547.5
			398.1	82358.5	81613.8	80307.5	10114.2	8878.77	8949.46	8878.74	398.3	132387	132721	131598	12393.6	11343.9	11416.9	11343.9
			398.05	73213.2	73750.4	72639.2	9806.37	8764.92	8834.56	8764.9	398.25	124388	122922	121995	12011.3	11156.1	11228	11156.1
			398	66339.6	66288.2	65345.6	9539.1	8665.06	8733.67	8665.05	398.2	114045	112987	112224	11673	10980.4	11051.1	10980.4
			397.95	58793.5	59289.3	58491.5	9305.92	8575.71	8643.3	8575.7	398.15	101594	103102	102474	11378	10820.4	10890.1	10820.4
			397.9	51083.9	52802.2	52128.3	9105.14	8497.9	8564.51	8497.9	398.1	93031	93445.5	92930.6	11125.8	10679.5	10748.2	10679.5
			397.85	46026.9	46867.6	46299.3	8934.66	8431.92	8497.56	8431.92	398.05	82440.9	84144.5	83722	10906.7	10551.8	10619.3	10551.8
			397.8	39851.7	41490.3	41011.3	8787.97	8373.68	8438.36	8373.67	398	73161.7	75331.1	74983.9	10720.9	10440.2	10506.8	10440.2
			397.75	35084.1	36679.1	36275.5	8664.81	8324.91	8388.66	8324.91	397.95	65697.8	67089.5	66803.2	10563.5	10342.9	10408.4	10342.9
			397.7	31566.6	32416.1	32075.7	8561.06	8283.45	8346.29	8283.45	397.9	57593.8	59478.4	59241.3	10429.4	10257	10321.5	10257
			397.65	27828.3	28674.4	28386.8	8473.06	8247.38	8309.33	8247.38	397.85	50100.7	52549.1	52351.5	10317.5	10183.5	10247.1	10183.5
			397.6	24385.1	25427.7	25184	8399.7	8217.04	8278.12	8217.04	397.8	44667.8	46310.7	46144.6	10225	10121.5	10184.3	10121.5
			397.55	22611.9	22634.5	22427.1	8339.14	8191.99	8252.22	8191.99	397.75	39394.7	40765.9	40624.6	10147.4	10067.9	10129.8	10067.9
			397.5	20152	20254.8	20077.4	8287.67	8169.65	8229.04	8169.65	397.7	34833.9	35891.6	35770	10083	10022.4	10083.4	10022.4
			397.45	17931.7	18245.5	18092.7	8245.32	8151.09	8209.66	8151.09	397.65	31300.4	31652	31545.9	10029.9	9983.92	10044	9983.92
			397.4	16724.3	16562.5	16429.8	8210.82	8135.93	8193.7	8135.93	397.6	27464.1	28008	27914.1	9985.52	9950.84	10010	9950.84
			397.35	15682.4	15164.8	15048.5	8181.88	8122.63	8179.61	8122.63	397.55	24145.4	24906	24821.6	9949.65	9923.66	9982.03	9923.66
			397.3	14596.1	14011.1	13908.2	8157.58	8110.92	8167.13	8110.92	397.5	22486.3	22295.2	22218.3	9920.96	9901.59	9959.15	9901.59
			397.25	13604.2	13066.6	12974.5	8137.46	8100.87	8156.32	8100.87	397.45	20201.9	20115.9	20044.8	9896.41	9882.06	9938.82	9882.06
			397.2	12883.3	12297.5	12214.2	8120.9	8092.34	8147.06	8092.34	397.4	18298	18313.6	18247.1	9876.61	9866.05	9922.02	9866.05
			397.15	12298.1	11673.7	11597.5	8107.11	8084.92	8138.91	8084.92	397.35	17376.7	16837.6	16774.7	9860.7	9852.96	9908.17	9852.96
			397.1	12673.7	11170.1	11099.7	8095.56	8078.39	8131.67	8078.39	397.3	16370.8	15636	15575.9	9846.91	9841.28	9895.74	9841.28
			397.05	11333.9	10762.7	10696.9	8084.49	8071.27	8123.85	8071.27	397.25	15338	14666.1	14608.3	9835.23	9831.15	9884.87	9831.15
			397	11145.6	10435.9	10373.8	8076.35	8066.22	8118.12	8066.22	397.2	15483.3	13887.5	13831.6	9825.54	9822.61	9875.6	9822.61
			396.95	10706.6	10171.9	10112.9	8069.18	8061.45	8112.68	8061.45	397.15	13844.7	13263.8	13209.5	9815.92	9813.82	9866.11	9813.82
			396.9	10364.5	9958.17	9901.73	8063.22	8057.35	8107.92	8057.35	397.1	13561.5	12768.8	12715.7	9809.06	9807.57	9859.16	9807.57
			396.85	10112.2	9784.33	9729.96	8058.21	8053.77	8103.7	8053.77	397.05	12954	12374.6	12322.6	9802.79	9801.74	9852.66	9801.74
			396.8	9906.42	9641.53	9588.9	8053.93	8050.59	8099.88	8050.59	397	12712.6	12061.4	12010.4	9797.59	9796.85	9847.1	9796.85
			396.75	9936.56	9523.16	9471.98	8050.21	8047.71	8096.38	8047.71	396.95	12697.9	11811.3	11761.1	9792.84	9792.33	9841.92	9792.33
			396.7	9625.45	9423.44	9373.5	8046.65	8044.78	8092.85	8044.78	396.9	12477.9	11610	11560.7	9788.17	9787.82	9836.77	9787.82
			396.65	9446.38	9338.71	9289.85	8043.72	8042.34	8089.8	8042.34	396.85	12190.1	11447.1	11398.5	9783.89	9783.64	9831.97	9783.64
			396.6	9258.99	9265.67	9217.76	8041.18	8040.16	8087.04	8040.16	396.8	11724.7	11313.7	11265.8	9780.08	9779.91	9827.62	9779.91
			396.55	9206.5	9201.79	9154.73	8039.02	8038.27	8084.57	8038.27	396.75	11704.3	11203.5	11156.3	9777	9776.89	9823.99	9776.89
			396.5	9549.2	9145.06	9098.77	8037.01	8036.46	8082.2	8036.46	396.7	11287.8	11110.6	11064	9773.98	9773.9	9820.41	9773.9
			396.45	9333.56	9093.41	9047.82	8034.52	8034.12	8079.3	8034.12	396.65	11210.7	11031.5	10985.6	9771.6	9771.55	9817.48	9771.55
			396.4	8943.43	9046.6	9001.67	8032.4	8032.1	8076.74	8032.1	396.6	11375.2	10962.8	10917.4	9769.35	9769.32	9814.67	9769.32
			396.35	8924.49	9004.15	8959.84	8030.9	8030.69	8074.79	8030.69	396.55	10978.3	10901.8	10856.9	9766.85	9766.82	9811.62	9766.82
			396.3	8544.31	8964.82	8921.1	8029.46	8029.31	8072.88	8029.31	396.5	10954.8	10847.6	10803.4	9764.96	9764.94	9809.19	9764.94
			396.25	8554.86	8928.75	8885.58	8028.62	8028.51	8071.57	8028.51	396.45	10781.8	10798.5	10754.8	9763.11	9763.1	9806.8	9763.1
			396.2	8416.89	8894.94	8852.31	8027.77	8027.69	8070.24	8027.69	396.4	10546.9	10753.7	10710.5	9761.52	9761.52	9804.69	9761.52
			396.15	8484.02	8863.33	8821.22	8027.15	8027.09	8069.14	8027.09	396.35	10575.6	10712.6	10670	9760.3	9760.3	9802.95	9760.3
			396.1	8569.13	8833.42	8791.82	8026.42	8026.38	8067.94	8026.38	396.3	10505.2	10674.4	10632.2	9759.03	9759.03	9801.17	9759.03
			396.05	8275.97	8804.98	8763.87	8025.57	8025.54	8066.62	8025.54	396.25	10379	10638.6	10597	9757.88	9757.87	9799.51	9757.87
			396	8326.88	8778.46	8737.83	8025.17	8025.15	8065.76	8025.15	396.2	10455.2	10605.3	10564.1	9756.91	9756.91	9798.06	9756.91
			395.95	8305.2	8753.21	8713.06	8024.7	8024.69	8064.83	8024.69	396.15	10295.7	10573.7	10533	9755.83	9755.83	9796.49	9755.83
			395.9	8469.62	8729.22	8689.52	8024.26	8024.25	8063.94	8024.25	396.1	10433.1	10544.1	10503.9	9754.99	9754.99	9795.17	9754.99
			395.85	8720.36	8706.14	8666.9	8023.57	8023.56	8062.8	8023.56	396.05	10161	10515.8	10476.1	9753.94	9753.94	9793.65	9753.94
			395.8	8365.38	8683.72	8644.92	8022.49	8022.48	8061.28	8022.48	396	10400.5	10489.4	10450.1	9753.31	9753.31	9792.56	9753.31
			395.75	8198.28	8662.87	8624.51	8021.95	8021.95	8060.31	8021.95	395.95	10598.4	10463.9	10425.1	9752.3	9752.3	9791.1	9752.3
			395.7	8040.22	8643.21	8605.28	8021.68	8021.68	8059.61	8021.68	395.9	10240.3	10439.4	10401	9750.99	9750.99	9789.35	9750.99
			395.65	7783.54	8624.67	8587.15	8021.65	8021.65	8059.16	8021.65	395.85	10113.2	10416.5	10378.6	9750.23	9750.23	9788.15	9750.23
			395.6	8052.7	8607.35	8570.26	8022.02	8022.02	8059.12	8022.02	395.8	9967.48	10394.9	10357.4	9749.66	9749.66	9787.16	9749.66
			395.55	7989.71	8590.4	8553.7	8021.97	8021.97	8058.66	8021.97	395.75	9900.21	10374.5	10337.5	9749.33	9749.33	9786.4	9749.33
			395.5	8002.02	8574.27	8537.98	8022.02	8022.02	8058.31	8022.02	395.7	9865.96	10355.2	10318.5	9749.09	9749.09	9785.75	9749.09
			395.45	8091.44	8558.82	8522.93	8022.05	8022.05	8057.95	8022.05	395.65	9861.79	10336.8	10300.5	9748.91	9748.91	9785.16	9748.91
			395.4	8093.97	8543.88	8508.37	8021.94	8021.94	8057.46	8021.94	395.6	9899.43	10319.2	10283.3	9748.74	9748.74	9784.58	9748.74
			395.35	8073.41	8529.55	8494.42	8021.83	8021.83	8056.96	8021.83	395.55	9859.06	10302.3	10266.9	9748.5	9748.5	9783.95	9748.5
			395.3	8130.84	8515.83	8481.08	8021.75	8021.75	8056.51	8021.75	395.5	9802.41	10286.2	10251.1	9748.33	9748.33	9783.39	9748.33
			395.25	8056.07	8502.58	8468.19	8021.58	8021.58	8055.97	8021.58	395.45	9775.8	10270.9	10236.2	9748.25	9748.25	9782.92	9748.25
			395.2	7978.42	8489.97	8455.94	8021.53	8021.53	8055.55	8021.53	395.4	9769.66	10256.3	10222	9748.2	9748.2	9782.51	9748.2
			395.15	7963.94	8477.96	8444.29	8021.6	8021.6	8055.26	8021.6	395.35	9843.06	10242.3	10208.3	9748.17	9748.17	9782.1	9748.17
			395.1	8009.71	8466.45	8433.14	8021.69	8021.69	8055	8021.69	395.3	9664.37	10228.7	10195.2	9748.02	9748.02	9781.59	9748.02
			395.05	7967.11	8455.31	8422.34	8021.71	8021.71	8054.67	8021.71	395.25	9678.28	10216	10182.8	9748.15	9748.15	9781.36	9748.15
			395	8021.79	8444.66	8412.03	8021.79	8021.79	8054.42	8021.79	395.2	9876.43	10203.8	10170.9	9748.26	9748.26	9781.12	9748.26
											395.15	9738.6	10191.8	10159.2	9748.06	9748.06	9780.57	9748.06
											395.1	9697.07	10180.4	10148.2	9748.08	9748.08	9780.25	9748.08
											395.05	9926.3	10169.5	10137.7	9748.16	9748.16	9779.99	9748.16
											395	9747.88	10158.7	10127.2	9747.88	9747.88	9779.38	9747.88

## Sheet: Figure5d
Figure5d
		Pt/CN650		Pt/CN650-20h
		Excitation Energy (KeV)	Absorption (arb.units)	Excitation Energy (KeV)	Absorption (arb.units)
		11.5328	0.0192	11.5344	0.02154
		11.5378	0.02633	11.5444	0.0385
		11.5428	0.03679	11.5454	0.04282
		11.5433	0.037	11.5464	0.04577
		11.5438	0.03853	11.5474	0.0488
		11.5443	0.04154	11.5484	0.0561
		11.5448	0.04185	11.5494	0.05556
		11.5453	0.0438	11.5504	0.06422
		11.5458	0.04558	11.5514	0.06699
		11.5463	0.0472	11.5524	0.07572
		11.5468	0.04995	11.5534	0.08372
		11.5473	0.05226	11.5544	0.1051
		11.5478	0.05496	11.5555	0.11506
		11.5483	0.05622	11.5564	0.13793
		11.5488	0.05718	11.5574	0.16055
		11.5493	0.06179	11.5584	0.19017
		11.5498	0.0661	11.5594	0.23386
		11.5503	0.06801	11.5604	0.29351
		11.5508	0.07073	11.5614	0.38374
		11.5513	0.0743	11.5625	0.51309
		11.5518	0.08129	11.5634	0.69192
		11.5523	0.08359	11.5644	0.93032
		11.5528	0.08799	11.5654	1.16551
		11.5533	0.09387	11.5664	1.31096
		11.5538	0.10167	11.5674	1.34561
		11.5543	0.10684	11.5684	1.29318
		11.5548	0.1134	11.5694	1.20739
		11.5553	0.12093	11.5704	1.13335
		11.5558	0.13135	11.5714	1.07992
		11.5563	0.14181	11.5724	1.04354
		11.5568	0.15322	11.5734	1.0108
		11.5573	0.1652	11.5745	0.98679
		11.5578	0.17959	11.5754	0.96911
		11.5583	0.19815	11.5764	0.96632
		11.5588	0.21871	11.5774	0.96862
		11.5593	0.24047	11.5785	0.98435
		11.5598	0.27107	11.5794	0.99084
		11.5603	0.30249	11.5804	0.99995
		11.5608	0.3452	11.5814	0.99626
		11.5613	0.39723	11.5824	0.9951
		11.5618	0.45851	11.5834	0.9819
		11.5623	0.52951	11.5844	0.96946
		11.5628	0.62123	11.5854	0.96266
		11.5633	0.72759	11.5864	0.96144
		11.5638	0.84186	11.5874	0.9572
		11.5643	0.97142	11.5884	0.96341
		11.5648	1.0985	11.5894	0.97105
		11.5653	1.20601	11.5904	0.98242
		11.5658	1.29246	11.5914	0.9976
		11.5663	1.338	11.5924	1.01428
		11.5668	1.36588	11.5934	1.02727
		11.5673	1.35571	11.5945	1.0378
		11.5678	1.32704	11.5954	1.04128
		11.5683	1.29322	11.5964	1.03795
		11.5688	1.25245	11.5974	1.03527
		11.5693	1.21289	11.5984	1.02422
		11.5698	1.17366	11.5994	1.01618
		11.5703	1.13969	11.6004	1.00797
		11.5708	1.10711	11.6014	1.00353
		11.5713	1.09011	11.6024	1.00206
		11.5718	1.06287	11.6034	0.99299
		11.5723	1.04505	11.6044	0.99906
		11.5728	1.02722	11.6054	0.99547
		11.5733	1.00911	11.6064	0.9907
		11.5738	0.99998	11.6074	0.98741
		11.5743	0.98979	11.6084	0.98668
		11.5748	0.97872	11.6094	0.98276
		11.5753	0.97621	11.6104	0.98897
		11.5758	0.97085	11.6114	0.99604
		11.5763	0.97133	11.6124	1.00535
		11.5768	0.97384	11.6134	1.00687
		11.5773	0.9808	11.6144	1.01444
		11.5778	0.98248	11.6157	1.02157
		11.5783	0.98816	11.6171	1.0302
		11.5788	0.98676	11.6186	1.03823
		11.5793	0.99163	11.62	1.0455
		11.5798	0.99874	11.6215	1.04526
		11.5803	1.00228	11.6229	1.03745
		11.5808	1.01023	11.6244	1.04048
		11.5813	1.00497	11.626	1.03184
		11.5818	1.00328	11.6275	1.02777
		11.5823	0.9946	11.6291	1.02168
		11.5828	0.99268	11.6306	1.01351
		11.5833	0.98783	11.6322	1.01208
		11.5838	0.97746	11.6339	1.00598
		11.5843	0.97242	11.6355	1.00324
		11.5848	0.96515	11.6371	0.99689
		11.5853	0.96613	11.6388	0.99109
		11.5858	0.96475
		11.5863	0.96324
		11.5868	0.964
		11.5873	0.9625
		11.5878	0.96572
		11.5883	0.97288
		11.5888	0.97176
		11.5893	0.97601
		11.5898	0.97771
		11.5903	0.98594
		11.5908	0.99473
		11.5913	1.00227
		11.5918	1.01292
		11.5923	1.01822
		11.5928	1.02456
		11.5938	1.04376
		11.5949	1.04695
		11.596	1.04119
		11.5971	1.03937
		11.5983	1.0269
		11.5994	1.01396
		11.6006	1.01043
		11.6019	1.01093
		11.6031	1.00468
		11.6043	0.9951
		11.6056	0.99357
		11.6069	0.98953
		11.6082	0.99458
		11.6095	0.9908
		11.6108	1.00126
		11.6122	1.00474
		11.6136	1.01849
		11.615	1.02095
		11.6164	1.03727
		11.6179	1.0448
		11.6193	1.05206
		11.6208	1.05192
		11.6223	1.04865
		11.6238	1.04384
		11.6253	1.04036
		11.6269	1.03818
		11.6284	1.0257
		11.63	1.02389

## Sheet: Figure5e
Figure5e
			Pt/CN650		Pt/CN650-20h
			R	FT(x(k)*k3)	R	FT(x(k)*k3)
			0	0.00678	0	0.0152
			0.02499	0.00682	0.02499	0.01508
			0.04998	0.00691	0.04998	0.01476
			0.07496	0.00702	0.07496	0.0143
			0.09995	0.00711	0.09995	0.01378
			0.12494	0.00714	0.12494	0.01334
			0.14993	0.00708	0.14993	0.01309
			0.17491	0.00694	0.17491	0.01311
			0.1999	0.00673	0.1999	0.01341
			0.22489	0.0065	0.22489	0.01395
			0.24988	0.00633	0.24988	0.01459
			0.27487	0.00629	0.27487	0.01521
			0.29985	0.00641	0.29985	0.01571
			0.32484	0.0067	0.32484	0.016
			0.34983	0.00709	0.34983	0.01605
			0.37482	0.00751	0.37482	0.01585
			0.3998	0.00785	0.3998	0.01546
			0.42479	0.00806	0.42479	0.01497
			0.44978	0.00807	0.44978	0.01453
			0.47477	0.00786	0.47477	0.01429
			0.49976	0.00743	0.49976	0.01437
			0.52474	0.00683	0.52474	0.01482
			0.54973	0.00616	0.54973	0.01559
			0.57472	0.00558	0.57472	0.01656
			0.59971	0.00533	0.59971	0.01755
			0.62469	0.00557	0.62469	0.01842
			0.64968	0.00628	0.64968	0.01903
			0.67467	0.00726	0.67467	0.0193
			0.69966	0.00831	0.69966	0.01921
			0.72465	0.00926	0.72465	0.01879
			0.74963	0.00997	0.74963	0.01816
			0.77462	0.01036	0.77462	0.01753
			0.79961	0.01036	0.79961	0.01719
			0.8246	0.00994	0.8246	0.01746
			0.84958	0.0091	0.84958	0.01856
			0.87457	0.00787	0.87457	0.0205
			0.89956	0.00629	0.89956	0.02308
			0.92455	0.00448	0.92455	0.02604
			0.94954	0.00268	0.94954	0.02907
			0.97452	0.00185	0.97452	0.03193
			0.99951	0.00312	0.99951	0.03439
			1.0245	0.00499	1.0245	0.03625
			1.04949	0.00677	1.04949	0.03739
			1.07448	0.00826	1.07448	0.03768
			1.09946	0.00935	1.09946	0.03705
			1.12445	0.00996	1.12445	0.03548
			1.14944	0.01008	1.14944	0.03299
			1.17443	0.00973	1.17443	0.02962
			1.19941	0.00904	1.19941	0.02549
			1.2244	0.00832	1.2244	0.02077
			1.24939	0.00804	1.24939	0.01576
			1.27438	0.00875	1.27438	0.0111
			1.29937	0.0106	1.29937	0.00843
			1.32435	0.01327	1.32435	0.00992
			1.34934	0.01638	1.34934	0.01419
			1.37433	0.01959	1.37433	0.01915
			1.39932	0.02264	1.39932	0.02393
			1.4243	0.02532	1.4243	0.02813
			1.44929	0.02744	1.44929	0.03152
			1.47428	0.02884	1.47428	0.03395
			1.49927	0.02939	1.49927	0.03532
			1.52426	0.029	1.52426	0.03559
			1.54924	0.02763	1.54924	0.0348
			1.57423	0.02527	1.57423	0.03306
			1.59922	0.02195	1.59922	0.03063
			1.62421	0.01778	1.62421	0.02793
			1.64919	0.01298	1.64919	0.02568
			1.67418	0.00819	1.67418	0.02482
			1.69917	0.00601	1.69917	0.02619
			1.72416	0.00964	1.72416	0.02992
			1.74915	0.01566	1.74915	0.03542
			1.77413	0.0221	1.77413	0.04194
			1.79912	0.02837	1.79912	0.04883
			1.82411	0.03415	1.82411	0.05556
			1.8491	0.0392	1.8491	0.06174
			1.87408	0.0433	1.87408	0.06702
			1.89907	0.04628	1.89907	0.07114
			1.92406	0.048	1.92406	0.07385
			1.94905	0.04836	1.94905	0.07497
			1.97404	0.04734	1.97404	0.07438
			1.99902	0.04495	1.99902	0.07199
			2.02401	0.04131	2.02401	0.06778
			2.049	0.03669	2.049	0.06181
			2.07399	0.03158	2.07399	0.05418
			2.09897	0.02697	2.09897	0.04513
			2.12396	0.02457	2.12396	0.03504
			2.14895	0.02627	2.14895	0.02483
			2.17394	0.03221	2.17394	0.01727
			2.19893	0.04099	2.19893	0.01865
			2.22391	0.05128	2.22391	0.02848
			2.2489	0.06224	2.2489	0.04123
			2.27389	0.07333	2.27389	0.05468
			2.29888	0.08417	2.29888	0.06796
			2.32386	0.09444	2.32386	0.08061
			2.34885	0.1039	2.34885	0.0923
			2.37384	0.11237	2.37384	0.10276
			2.39883	0.1197	2.39883	0.1118
			2.42382	0.1258	2.42382	0.11931
			2.4488	0.13062	2.4488	0.12524
			2.47379	0.13417	2.47379	0.12957
			2.49878	0.1365	2.49878	0.13239
			2.52377	0.13771	2.52377	0.13383
			2.54875	0.13794	2.54875	0.13407
			2.57374	0.13735	2.57374	0.13331
			2.59873	0.13612	2.59873	0.13179
			2.62372	0.13446	2.62372	0.12976
			2.64871	0.13251	2.64871	0.12742
			2.67369	0.13044	2.67369	0.12494
			2.69868	0.12833	2.69868	0.12243
			2.72367	0.12621	2.72367	0.11992
			2.74866	0.12406	2.74866	0.11738
			2.77365	0.1218	2.77365	0.11469
			2.79863	0.11933	2.79863	0.11173
			2.82362	0.11649	2.82362	0.10834
			2.84861	0.11315	2.84861	0.10437
			2.8736	0.10919	2.8736	0.09971
			2.89858	0.1045	2.89858	0.09428
			2.92357	0.09905	2.92357	0.08805
			2.94856	0.09282	2.94856	0.08105
			2.97355	0.08585	2.97355	0.07337
			2.99854	0.07824	2.99854	0.06512
			3.02352	0.07012	3.02352	0.05647
			3.04851	0.06165	3.04851	0.0476
			3.0735	0.05303	3.0735	0.03872
			3.09849	0.04447	3.09849	0.03005
			3.12347	0.0362	3.12347	0.0218
			3.14846	0.02846	3.14846	0.01421
			3.17345	0.02151	3.17345	0.00761
			3.19844	0.01567	3.19844	0.00355
			3.22343	0.01137	3.22343	0.00577
			3.24841	0.00913	3.24841	0.00948
			3.2734	0.00891	3.2734	0.01257
			3.29839	0.00974	3.29839	0.01485
			3.32338	0.01074	3.32338	0.01641
			3.34836	0.01157	3.34836	0.0174
			3.37335	0.01232	3.37335	0.01805
			3.39834	0.01322	3.39834	0.01859
			3.42333	0.01457	3.42333	0.01926
			3.44832	0.01653	3.44832	0.02021
			3.4733	0.01907	3.4733	0.02148
			3.49829	0.02204	3.49829	0.02303
			3.52328	0.02522	3.52328	0.02471
			3.54827	0.02841	3.54827	0.02637
			3.57325	0.03139	3.57325	0.02786
			3.59824	0.03401	3.59824	0.02907
			3.62323	0.03616	3.62323	0.02989
			3.64822	0.03774	3.64822	0.0303
			3.67321	0.0387	3.67321	0.03028
			3.69819	0.03904	3.69819	0.02985
			3.72318	0.03877	3.72318	0.02904
			3.74817	0.03795	3.74817	0.02794
			3.77316	0.03664	3.77316	0.0266
			3.79814	0.03493	3.79814	0.0251
			3.82313	0.03291	3.82313	0.0235
			3.84812	0.03067	3.84812	0.02184
			3.87311	0.0283	3.87311	0.02015
			3.8981	0.02586	3.8981	0.01841
			3.92308	0.02337	3.92308	0.01662
			3.94807	0.02087	3.94807	0.01473
			3.97306	0.01832	3.97306	0.0127
			3.99805	0.01571	3.99805	0.01052
			4.02303	0.01299	4.02303	0.00814
			4.04802	0.01013	4.04802	0.00558
			4.07301	0.00709	4.07301	0.00284
			4.098	0.00389	4.098	6.8311e-05
			4.12299	0.000710134	4.12299	0.00302
			4.14797	0.00313	4.14797	0.00605
			4.17296	0.00674	4.17296	0.00906
			4.19795	0.01041	4.19795	0.012
			4.22294	0.01405	4.22294	0.01481
			4.24792	0.01759	4.24792	0.01744
			4.27291	0.02095	4.27291	0.01985
			4.2979	0.02406	4.2979	0.02201
			4.32289	0.02685	4.32289	0.02389
			4.34788	0.02927	4.34788	0.02549
			4.37286	0.03128	4.37286	0.02679
			4.39785	0.03283	4.39785	0.0278
			4.42284	0.03392	4.42284	0.02853
			4.44783	0.03454	4.44783	0.02898
			4.47281	0.03469	4.47281	0.02918
			4.4978	0.03441	4.4978	0.02912
			4.52279	0.03373	4.52279	0.02882
			4.54778	0.03269	4.54778	0.02829
			4.57277	0.03134	4.57277	0.02755
			4.59775	0.02977	4.59775	0.02662
			4.62274	0.02804	4.62274	0.02553
			4.64773	0.02622	4.64773	0.02433
			4.67272	0.02443	4.67272	0.02306
			4.69771	0.02273	4.69771	0.02182
			4.72269	0.02123	4.72269	0.02069
			4.74768	0.02	4.74768	0.01978
			4.77267	0.01911	4.77267	0.01921
			4.79766	0.01857	4.79766	0.01907
			4.82264	0.0184	4.82264	0.01941
			4.84763	0.01854	4.84763	0.02021
			4.87262	0.01894	4.87262	0.02143
			4.89761	0.01953	4.89761	0.02296
			4.9226	0.02027	4.9226	0.02471
			4.94758	0.02111	4.94758	0.02658
			4.97257	0.02203	4.97257	0.0285
			4.99756	0.02299	4.99756	0.03038
			5.02255	0.02398	5.02255	0.03217
			5.04753	0.02498	5.04753	0.03383
			5.07252	0.02597	5.07252	0.03529
			5.09751	0.02692	5.09751	0.03653
			5.1225	0.0278	5.1225	0.03751
			5.14749	0.02857	5.14749	0.0382
			5.17247	0.02919	5.17247	0.03858
			5.19746	0.02965	5.19746	0.03863
			5.22245	0.02991	5.22245	0.03835
			5.24744	0.02995	5.24744	0.03775
			5.27242	0.02978	5.27242	0.03684
			5.29741	0.02941	5.29741	0.03564
			5.3224	0.02884	5.3224	0.0342
			5.34739	0.02811	5.34739	0.03257
			5.37238	0.02726	5.37238	0.03079
			5.39736	0.02634	5.39736	0.02892
			5.42235	0.02538	5.42235	0.02702
			5.44734	0.02444	5.44734	0.02514
			5.47233	0.02355	5.47233	0.02333
			5.49731	0.02274	5.49731	0.0216
			5.5223	0.02202	5.5223	0.01999
			5.54729	0.02141	5.54729	0.01847
			5.57228	0.02088	5.57228	0.01705
			5.59727	0.02041	5.59727	0.01571
			5.62225	0.01998	5.62225	0.01442
			5.64724	0.01957	5.64724	0.01317
			5.67223	0.01914	5.67223	0.01198
			5.69722	0.01868	5.69722	0.01087
			5.7222	0.01817	5.7222	0.00989
			5.74719	0.01761	5.74719	0.00912
			5.77218	0.01698	5.77218	0.00863
			5.79717	0.01631	5.79717	0.00845
			5.82216	0.0156	5.82216	0.00859
			5.84714	0.01487	5.84714	0.00897
			5.87213	0.01415	5.87213	0.00949
			5.89712	0.01348	5.89712	0.01007
			5.92211	0.0129	5.92211	0.01064
			5.94709	0.01245	5.94709	0.01115
			5.97208	0.01218	5.97208	0.01159
			5.99707	0.0121	5.99707	0.01197
			6.02206	0.01219	6.02206	0.0123
			6.04705	0.01242	6.04705	0.01263
			6.07203	0.01274	6.07203	0.01297
			6.09702	0.01306	6.09702	0.01334
			6.12201	0.01334	6.12201	0.01376
			6.147	0.01349	6.147	0.01421
			6.17198	0.01349	6.17198	0.01466
			6.19697	0.01328	6.19697	0.01506
			6.22196	0.01286	6.22196	0.01537
			6.24695	0.01224	6.24695	0.01555
			6.27194	0.01141	6.27194	0.01555
			6.29692	0.01043	6.29692	0.01534
			6.32191	0.00934	6.32191	0.01492
			6.3469	0.00823	6.3469	0.01427
			6.37189	0.00717	6.37189	0.0134
			6.39687	0.00628	6.39687	0.01233
			6.42186	0.00566	6.42186	0.01111
			6.44685	0.00535	6.44685	0.00977
			6.47184	0.0053	6.47184	0.00838
			6.49683	0.00539	6.49683	0.007
			6.52181	0.00548	6.52181	0.00572
			6.5468	0.00546	6.5468	0.00465
			6.57179	0.00525	6.57179	0.00392
			6.59678	0.00481	6.59678	0.00363
			6.62177	0.00414	6.62177	0.00373
			6.64675	0.00326	6.64675	0.00406
			6.67174	0.00223	6.67174	0.00446
			6.69673	0.00131	6.69673	0.00483
			6.72172	0.00147	6.72172	0.00513
			6.7467	0.00266	6.7467	0.00538
			6.77169	0.00407	6.77169	0.00559
			6.79668	0.00548	6.79668	0.00581
			6.82167	0.00681	6.82167	0.00606
			6.84666	0.00798	6.84666	0.00638
			6.87164	0.00897	6.87164	0.00676
			6.89663	0.00974	6.89663	0.00719
			6.92162	0.01026	6.92162	0.00765
			6.94661	0.01055	6.94661	0.0081
			6.97159	0.01061	6.97159	0.00849
			6.99658	0.01046	6.99658	0.00881
			7.02157	0.01013	7.02157	0.00902
			7.04656	0.00967	7.04656	0.00911
			7.07155	0.00912	7.07155	0.00906
			7.09653	0.00853	7.09653	0.00888
			7.12152	0.00794	7.12152	0.00858
			7.14651	0.00737	7.14651	0.00816
			7.1715	0.00684	7.1715	0.00765
			7.19648	0.00635	7.19648	0.00707
			7.22147	0.00587	7.22147	0.00645
			7.24646	0.00537	7.24646	0.00583
			7.27145	0.00484	7.27145	0.00524
			7.29644	0.00426	7.29644	0.00473
			7.32142	0.00363	7.32142	0.00432
			7.34641	0.00298	7.34641	0.00405
			7.3714	0.00239	7.3714	0.00391
			7.39639	0.002	7.39639	0.00389
			7.42137	0.00199	7.42137	0.00395
			7.44636	0.00236	7.44636	0.00405
			7.47135	0.00294	7.47135	0.00415
			7.49634	0.00355	7.49634	0.00423
			7.52133	0.00411	7.52133	0.00429
			7.54631	0.00457	7.54631	0.00431
			7.5713	0.0049	7.5713	0.00432
			7.59629	0.0051	7.59629	0.00433
			7.62128	0.00518	7.62128	0.00436
			7.64626	0.00516	7.64626	0.00443
			7.67125	0.00507	7.67125	0.00457
			7.69624	0.00497	7.69624	0.00479
			7.72123	0.00491	7.72123	0.00507
			7.74622	0.00494	7.74622	0.0054
			7.7712	0.00506	7.7712	0.00577
			7.79619	0.00528	7.79619	0.00613
			7.82118	0.00555	7.82118	0.00648
			7.84617	0.00582	7.84617	0.00677
			7.87115	0.00605	7.87115	0.00701
			7.89614	0.0062	7.89614	0.00716
			7.92113	0.00625	7.92113	0.00723
			7.94612	0.00618	7.94612	0.0072
			7.97111	0.00602	7.97111	0.00709
			7.99609	0.00577	7.99609	0.00689
