# Supplementary material for: Electron donation of non-oxide supports boosts O2 activation on nano-platinum catalysts
Source: Nat Commun. 2021 May 12;12:2741. doi: 10.1038/s41467-021-22946-y (PMC8115247; doi:10.1038/s41467-021-22946-y)
Supplement: Supplementary file 3 — Source Data [file 41467_2021_22946_MOESM3_ESM.zip › Source Data-6.xlsx]

## Sheet: Figure6b
Figure6b
		C3N4(001)				C3N4(001)+Pt					Pt(111)				VN2c+Pt
		Energy (eV)	2s	2p		Energy	2s	2p		Energy(eV）	2s	2p			Energy(eV)	2s	2p
		-26.6933	0	0		-25.892	0	0		-24.9785	0	0			-24.8025	0	0
		-26.6813	0	0		-25.881	0	0		-24.9675	0	0			-24.7915	0	0
		-26.6693	0	0		-25.87	0	0		-24.9565	0	0			-24.7804	0	0
		-26.6573	0	0		-25.858	0	0		-24.9455	0	0			-24.7694	0	0
		-26.6463	0	0		-25.847	0	0		-24.9355	0	0			-24.7584	0	0
		-26.6343	0	0		-25.836	0	0		-24.9245	0	0			-24.7475	0	0
		-26.6223	0	0		-25.825	0	0		-24.9135	0	0			-24.7365	0	0
		-26.6103	0	0		-25.814	0	0		-24.9025	0	0			-24.7254	0	0
		-26.5993	0	0		-25.803	0	0		-24.8925	0	0			-24.7155	0	0
		-26.5873	0	0		-25.792	0	0		-24.8815	0	0			-24.7045	0	0
		-26.5753	0	0		-25.781	0	0		-24.8705	0	0			-24.6934	0	0
		-26.5633	0	0		-25.769	0	0		-24.8595	0	0			-24.6824	0	0
		-26.5523	0	0		-25.758	0	0		-24.8495	0	0			-24.6715	0	0
		-26.5403	0	0		-25.747	0	0		-24.8385	0	0			-24.6605	0	0
		-26.5283	0	0		-25.736	0	0		-24.8275	0	0			-24.6495	0	0
		-26.5163	0	0		-25.725	0	0		-24.8165	0	0			-24.6384	0	0
		-26.5053	0	0		-25.714	0	0		-24.8065	0	0			-24.6274	0	0
		-26.4933	0	0		-25.703	0	0		-24.7955	0	0			-24.6165	0	0
		-26.4813	0	0		-25.692	0	0		-24.7845	0	0			-24.6064	0	0
		-26.4693	0	0		-25.68	0	0		-24.7745	0	0			-24.5954	0	0
		-26.4583	0	0		-25.669	0	0		-24.7635	0	0			-24.5845	0	0
		-26.4463	0	0		-25.658	0	0		-24.7525	0	0			-24.5735	0	0
		-26.4343	0	0		-25.647	0	0		-24.7415	0	0			-24.5624	0	0
		-26.4223	0	0		-25.636	0	0		-24.7315	0	0			-24.5514	0	0
		-26.4113	0	0		-25.625	0	0		-24.7205	0	0			-24.5404	0	0
		-26.3993	0	0		-25.614	0	0		-24.7095	0	0			-24.5295	0	0
		-26.3873	0	0		-25.603	0	0		-24.6985	0	0			-24.5185	0	0
		-26.3753	0	0		-25.592	0	0		-24.6885	0	0			-24.5074	0	0
		-26.3643	0	0		-25.58	0	0		-24.6775	0	0			-24.4975	0	0
		-26.3523	0	0		-25.569	0	0		-24.6665	0	0			-24.4865	0	0
		-26.3403	0	0		-25.558	0	0		-24.6555	0	0			-24.4754	0	0
		-26.3283	0	0		-25.547	0	0		-24.6455	0	0			-24.4644	0	0
		-26.3173	0	0		-25.536	0	0		-24.6345	0	0			-24.4535	0	0
		-26.3053	0	0		-25.525	0	0		-24.6235	0	0			-24.4425	0	0
		-26.2933	0	0		-25.514	0	0		-24.6125	0	0			-24.4315	0	0
		-26.2813	0	0		-25.503	0	0		-24.6025	0	0			-24.4204	0	0
		-26.2703	0	0		-25.491	0	0		-24.5915	0	0			-24.4094	0	0
		-26.2583	0	0		-25.48	0	0		-24.5805	0	0			-24.3985	0	0
		-26.2463	0	0		-25.469	0	0		-24.5705	0	0			-24.3875	0	0
		-26.2343	0	0		-25.458	0	0		-24.5595	0	0			-24.3774	0	0
		-26.2233	0	0		-25.447	0	0		-24.5485	0	0			-24.3665	0	0
		-26.2113	0	0		-25.436	0	0		-24.5375	0	0			-24.3555	0	0
		-26.1993	0	0		-25.425	0	0		-24.5275	0	0			-24.3444	0	0
		-26.1873	0	0		-25.414	0	0		-24.5165	0	0			-24.3334	0	0
		-26.1763	0	0		-25.402	0	0		-24.5055	0	0			-24.3224	0	0
		-26.1643	0	0		-25.391	0	0		-24.4945	0	0			-24.3115	0	0
		-26.1523	0	0		-25.38	0	0		-24.4845	0	0			-24.3005	0	0
		-26.1403	0	0		-25.369	0	0		-24.4735	0	0			-24.2894	0	0
		-26.1293	0	0		-25.358	0	0		-24.4625	0	0			-24.2784	0	0
		-26.1173	0	0		-25.347	0	0		-24.4515	0	0			-24.2685	0	0
		-26.1053	0	0		-25.336	0	0		-24.4415	0	0			-24.2574	0	0
		-26.0933	0	0		-25.325	0	0		-24.4305	0	0			-24.2464	0	0
		-26.0823	0	0		-25.313	0	0		-24.4195	0	0			-24.2355	0	0
		-26.0703	0	0		-25.302	0	0		-24.4085	0	0			-24.2245	0	0
		-26.0583	0	0		-25.291	0	0		-24.3985	0	0			-24.2135	0	0
		-26.0463	0	0		-25.28	0	0		-24.3875	0	0			-24.2024	0	0
		-26.0353	0	0		-25.269	0	0		-24.3765	0	0			-24.1914	0	0
		-26.0233	0	0		-25.258	0	0		-24.3655	0	0			-24.1805	0	0
		-26.0113	0	0		-25.247	0	0		-24.3555	0	0			-24.1695	0	0
		-25.9993	0	0		-25.236	0	0		-24.3445	0	0			-24.1594	0	0
		-25.9883	0	0		-25.224	0	0		-24.3335	0	0			-24.1485	0	0
		-25.9763	0	0		-25.213	0	0		-24.3235	0	0			-24.1375	0	0
		-25.9643	0	0		-25.202	0	0		-24.3125	0	0			-24.1264	0	0
		-25.9523	0	0		-25.191	0	0		-24.3015	0	0			-24.1154	0	0
		-25.9413	0	0		-25.18	0	0		-24.2905	0	0			-24.1044	0	0
		-25.9293	0	0		-25.169	0	0		-24.2805	0	0			-24.0935	0	0
		-25.9173	0	0		-25.158	0	0		-24.2695	0	0			-24.0825	0	0
		-25.9053	0	0		-25.147	0	0		-24.2585	0	0			-24.0714	0	0
		-25.8943	0	0		-25.136	0	0		-24.2475	0	0			-24.0604	0	0
		-25.8823	0	0		-25.124	0	0		-24.2375	0	0			-24.0495	0	0
		-25.8703	0	0		-25.113	0	0		-24.2265	0	0			-24.0394	0	0
		-25.8583	0	0		-25.102	0	0		-24.2155	0	0			-24.0284	0	0
		-25.8473	0	0		-25.091	0	0		-24.2045	0	0			-24.0175	0	0
		-25.8353	0	0		-25.08	0	0		-24.1945	0	0			-24.0065	0	0
		-25.8233	0	0		-25.069	0	0		-24.1835	0	0			-23.9955	0	0
		-25.8113	0	0		-25.058	0	0		-24.1725	0	0			-23.9844	0	0
		-25.8003	0	0		-25.047	0	0		-24.1615	0	0			-23.9734	0	0
		-25.7883	0	0		-25.035	0	0		-24.1515	0	0			-23.9625	0	0
		-25.7763	0	0		-25.024	0	0		-24.1405	0	0			-23.9515	0	0
		-25.7643	0	0		-25.013	0	0		-24.1295	0	0			-23.9404	0	0
		-25.7533	0	0		-25.002	0	0		-24.1195	0	0			-23.9305	0	0
		-25.7413	0	0		-24.991	0	0		-24.1085	0	0			-23.9195	0	0
		-25.7293	0	0		-24.98	0	0		-24.0975	0	0			-23.9084	0	0
		-25.7173	0	0		-24.969	0	0		-24.0865	0	0			-23.8974	0	0
		-25.7063	0	0		-24.958	0	0		-24.0765	0	0			-23.8864	0	0
		-25.6943	0	0		-24.946	0	0		-24.0655	0	0			-23.8755	0	0
		-25.6823	0	0		-24.935	0	0		-24.0545	0	0			-23.8645	0	0
		-25.6703	0	0		-24.924	0	0		-24.0435	0	0			-23.8534	0	0
		-25.6593	0	0		-24.913	0	0		-24.0335	0	0			-23.8424	0	0
		-25.6473	0	0		-24.902	0	0		-24.0225	0	0			-23.8315	0	0
		-25.6353	0	0		-24.891	0	0		-24.0115	0	0			-23.8214	0	0
		-25.6233	0	0		-24.88	0	0		-24.0005	0	0			-23.8104	0	0
		-25.6123	0	0		-24.869	0	0		-23.9905	0	0			-23.7995	0	0
		-25.6003	0	0		-24.857	0	0		-23.9795	0	0			-23.7885	0	0
		-25.5883	0	0		-24.846	0	0		-23.9685	0	0			-23.7775	0	0
		-25.5763	0	0		-24.835	0	0		-23.9575	0	0			-23.7664	0	0
		-25.5653	0	0		-24.824	0	0		-23.9475	0	0			-23.7554	0	0
		-25.5533	0	0		-24.813	0	0		-23.9365	0	0			-23.7445	0	0
		-25.5413	0	0		-24.802	0	0		-23.9255	0	0			-23.7335	0	0
		-25.5293	0	0		-24.791	0	0		-23.9145	0	0			-23.7224	0	0
		-25.5183	0	0		-24.78	0	0		-23.9045	0	0			-23.7114	0	0
		-25.5063	0	0		-24.769	0	0		-23.8935	0	0			-23.7015	0	0
		-25.4943	0	0		-24.757	0	0		-23.8825	0	0			-23.6904	0	0
		-25.4823	0	0		-24.746	0	0		-23.8725	0	0			-23.6794	0	0
		-25.4713	0	0		-24.735	0	0		-23.8615	0	0			-23.6684	0	0
		-25.4593	0	0		-24.724	0	0		-23.8505	0	0			-23.6575	0	0
		-25.4473	0	0		-24.713	0	0		-23.8395	0	0			-23.6465	0	0
		-25.4353	0	0		-24.702	0	0		-23.8295	0	0			-23.6354	0	0
		-25.4243	0	0		-24.691	0	0		-23.8185	0	0			-23.6244	0	0
		-25.4123	0	0		-24.68	0	0		-23.8075	0	0			-23.6135	0	0
		-25.4003	0	0		-24.668	0	0		-23.7965	0	0			-23.6025	0	0
		-25.3883	0	0		-24.657	0	0		-23.7865	0	0			-23.5924	0	0
		-25.3773	0	0		-24.646	0	0		-23.7755	0	0			-23.5815	0	0
		-25.3653	0	0		-24.635	0	0		-23.7645	0	0			-23.5705	0	0
		-25.3533	0	0		-24.624	0	0		-23.7535	0	0			-23.5594	0	0
		-25.3413	0	0		-24.613	0	0		-23.7435	0	0			-23.5484	0	0
		-25.3303	0	0		-24.602	0	0		-23.7325	0	0			-23.5374	0	0
		-25.3183	0	0		-24.591	0	0		-23.7215	0	0			-23.5265	0	0
		-25.3063	0	0		-24.579	0	0		-23.7105	0	0			-23.5155	0	0
		-25.2943	0	0		-24.568	0	0		-23.7005	0	0			-23.5044	0	0
		-25.2833	0	0		-24.557	0	0		-23.6895	0	0			-23.4934	0	0
		-25.2713	0	0		-24.546	0	0		-23.6785	0	0			-23.4825	0	0
		-25.2593	0	0		-24.535	0	0		-23.6685	0	0			-23.4724	0	0
		-25.2473	0	0		-24.524	0	0		-23.6575	0	0			-23.4614	0	0
		-25.2363	0	0		-24.513	0	0		-23.6465	0	0			-23.4505	0	0
		-25.2243	0	0		-24.502	0	0		-23.6355	0	0			-23.4395	0	0
		-25.2123	0	0		-24.49	0	0		-23.6255	0	0			-23.4285	0	0
		-25.2003	0	0		-24.479	0	0		-23.6145	0	0			-23.4174	0	0
		-25.1893	0	0		-24.468	0	0		-23.6035	0	0			-23.4064	0	0
		-25.1773	0	0		-24.457	0	0		-23.5925	0	0			-23.3955	0	0
		-25.1653	0	0		-24.446	0	0		-23.5825	0	0			-23.3845	0	0
		-25.1533	0	0		-24.435	0	0		-23.5715	0	0			-23.3734	0	0
		-25.1423	0	0		-24.424	0	0		-23.5605	0	0			-23.3635	0	0
		-25.1303	0	0		-24.413	1e-05	0		-23.5495	1e-05	0			-23.3525	0	0
		-25.1183	0.00777	0.00176		-24.401	0.01831	0.00738		-23.5395	0.0155	0.00224			-23.3414	0	0
		-25.1063	1.8865	0.4279		-24.39	2.614	1.0542		-23.5285	2.035	0.29398			-23.3304	0.0006	0.00066
		-25.0953	37.86	8.58547		-24.379	40.04	16.146		-23.5175	33.46	4.83496			-23.3194	0.01058	0.01163
		-25.0833	76.42	17.3319		-24.368	76.29	30.762		-23.5065	77.72	11.2296			-23.3085	0.02854	0.03139
		-25.0713	16.844	3.82024		-24.357	19.152	7.722		-23.4965	27.08	3.91301			-23.2975	0.01279	0.01407
		-25.0593	0.3475	0.07883		-24.346	0.5676	0.22887		-23.4855	1.3149	0.19001			-23.2864	0.00089	0.00098
		-25.0483	0.00056	0.00013		-24.335	0.00172	0.00069		-23.4745	0.00788	0.00114			-23.2754	1e-05	1e-05
		-25.0363	0	0		-24.324	0	0		-23.4635	1e-05	0			-23.2645	0	0
		-25.0243	0	0		-24.313	0	0		-23.4535	0	0			-23.2544	0	0
		-25.0123	0	0		-24.301	0	0		-23.4425	0	0			-23.2434	0	0
		-25.0013	0	0		-24.29	0	0		-23.4315	0	0			-23.2325	0	0
		-24.9893	0	0		-24.279	0	0		-23.4215	0	0			-23.2215	0	0
		-24.9773	0	0		-24.268	0	0		-23.4105	0	0			-23.2105	0	0
		-24.9653	0	0		-24.257	0	0		-23.3995	0	0			-23.1994	0	0
		-24.9543	0	0		-24.246	0	0		-23.3885	0	0			-23.1884	0	0
		-24.9423	0	0		-24.235	0	0		-23.3785	0	0			-23.1775	0	0
		-24.9303	0	0		-24.224	0	0		-23.3675	0	0			-23.1665	0	0
		-24.9183	0	0		-24.212	0	0		-23.3565	0	0			-23.1554	0	0
		-24.9073	0	0		-24.201	0	0		-23.3455	0	0			-23.1444	0	0
		-24.8953	0	0		-24.19	0	0		-23.3355	0	0			-23.1345	0	0
		-24.8833	0	0		-24.179	0	0		-23.3245	0	0			-23.1234	0	0
		-24.8713	0	0		-24.168	0	0		-23.3135	0	0			-23.1124	0	0
		-24.8603	0	0		-24.157	0	0		-23.3025	0	0			-23.1014	0	0
		-24.8483	0	0		-24.146	0	0		-23.2925	0	0			-23.0905	1e-05	1e-05
		-24.8363	0	0		-24.135	0	0		-23.2815	0	0			-23.0795	0.0019	0.00208
		-24.8253	0	0		-24.123	0	0		-23.2705	0	0			-23.0684	0.0395	0.04328
		-24.8133	0	0		-24.112	0	0		-23.2595	0	0			-23.0574	0.14696	0.16101
		-24.8013	0	0		-24.101	0	0		-23.2495	0	0			-23.0465	0.13743	0.15058
		-24.7893	0	0		-24.09	0	0		-23.2385	0	0			-23.0355	0.05868	0.06429
		-24.7783	0	0		-24.079	0	0		-23.2275	0	0			-23.0254	0.02399	0.02629
		-24.7663	0	0		-24.068	0	0		-23.2175	0	0			-23.0145	0.00845	0.00925
		-24.7543	0	0		-24.057	0	0		-23.2065	0	0			-23.0035	0.07218	0.07904
		-24.7423	0	0		-24.046	0	0		-23.1955	0	0			-22.9925	0.12824	0.14044
		-24.7313	0	0		-24.034	0	0		-23.1845	0	0			-22.9814	0.05229	0.05726
		-24.7193	0	0		-24.023	0	0		-23.1745	0	0			-22.9704	0.16094	0.17621
		-24.7073	0	0		-24.012	0	0		-23.1635	0	0			-22.9595	0.8271	0.90556
		-24.6953	0	0		-24.001	0	0		-23.1525	0	0			-22.9485	0.87	0.95253
		-24.6843	0	0		-23.99	0	0		-23.1415	0	0			-22.9374	0.5812	0.63624
		-24.6723	0	0		-23.979	0	0		-23.1315	0	0			-22.9264	4.773	5.22425
		-24.6603	0	0		-23.968	0	0		-23.1205	0	0			-22.9165	29.362	32.1376
		-24.6483	0	0		-23.957	0	0		-23.1095	0	0			-22.9054	47.24	51.7053
		-24.6373	0	0		-23.946	0	0		-23.0985	0	0			-22.8944	13.752	15.0518
		-24.6253	0	0		-23.934	0	0		-23.0885	0	0			-22.8834	0.6039	0.66098
		-24.6133	0	0		-23.923	0	0		-23.0775	0	0			-22.8725	0.0182	0.01991
		-24.6013	0	0		-23.912	0	0		-23.0665	0	0			-22.8615	0.06171	0.06753
		-24.5903	0	0		-23.901	0	0		-23.0555	0	0			-22.8504	0.04201	0.04596
		-24.5783	0	0		-23.89	0	0		-23.0455	0	0			-22.8394	0.0044	0.00482
		-24.5663	0	0		-23.879	0	0		-23.0345	0	0			-22.8285	6e-05	6e-05
		-24.5543	0	0		-23.868	0	0		-23.0235	0	0			-22.8175	0	0
		-24.5433	0	0		-23.857	0	0		-23.0125	0	0			-22.8065	0	0
		-24.5313	0	0		-23.845	0	0		-23.0025	0	0			-22.7965	0	0
		-24.5193	0	0		-23.834	0	0		-22.9915	0	0			-22.7855	0	0
		-24.5073	0	0		-23.823	0	0		-22.9805	0	0			-22.7745	0	0
		-24.4963	0	0		-23.812	0	0		-22.9705	0	0			-22.7634	0	0
		-24.4843	0	0		-23.801	0	0		-22.9595	0	0			-22.7524	0	0
		-24.4723	0	0		-23.79	0	0		-22.9485	0	0			-22.7415	0	0
		-24.4603	0	0		-23.779	0	0		-22.9375	0	0			-22.7305	0	0
		-24.4493	0	0		-23.768	0.00033	0.00015		-22.9275	0	0			-22.7194	0	0
		-24.4373	0	0		-23.756	0.00926	0.00438		-22.9165	0	0			-22.7084	0	0
		-24.4253	0	0		-23.745	0.03108	0.0147		-22.9055	0	0			-22.6974	0	0
		-24.4133	0	0		-23.734	0.01961	0.00942		-22.8945	0	0			-22.6874	0	0
		-24.4023	0	0		-23.723	0.04409	0.02187		-22.8845	0	0			-22.6764	0	0
		-24.3903	0	0		-23.712	0.04277	0.02133		-22.8735	0	0			-22.6654	0	0
		-24.3783	0	0		-23.701	0.00588	0.00294		-22.8625	0	0			-22.6545	0	0
		-24.3663	0	0		-23.69	0.00792	0.00339		-22.8515	0	0			-22.6435	0	0
		-24.3553	0	0		-23.679	0.04397	0.01884		-22.8415	0	0			-22.6324	0	0
		-24.3433	0	0		-23.667	0.04604	0.0198		-22.8305	0	0			-22.6214	0	0
		-24.3313	0	0		-23.656	0.03622	0.01563		-22.8195	0	0			-22.6105	0	0
		-24.3193	0	0		-23.645	0.0604	0.02556		-22.8085	0	0			-22.5995	0	0
		-24.3083	0	0		-23.634	0.04412	0.01863		-22.7985	0	0			-22.5885	0	0
		-24.2963	0	0		-23.623	0.01246	0.00537		-22.7875	0	0			-22.5785	0	0
		-24.2843	0	0		-23.612	0.02449	0.01092		-22.7765	0	0			-22.5675	0	0
		-24.2723	0	0		-23.601	0.02898	0.0129		-22.7665	0	0			-22.5565	0	0
		-24.2613	0	0		-23.59	0.00795	0.00354		-22.7555	0	0			-22.5454	0	0
		-24.2493	0	0		-23.579	0.00094	0.00042		-22.7445	0	0			-22.5344	0	0
		-24.2373	0	0		-23.567	0.00084	0.00039		-22.7335	0	0			-22.5235	0	0
		-24.2253	0	0		-23.556	0.00057	0.00027		-22.7235	0	0			-22.5125	0	0
		-24.2143	0	0		-23.545	0.00033	0.00015		-22.7125	0	0			-22.5014	0	0
		-24.2023	0	0		-23.534	0.00035	0.00015		-22.7015	0	0			-22.4904	0	0
		-24.1903	0	0		-23.523	0.00047	0.00021		-22.6905	0	0			-22.4794	0	0
		-24.1783	0	0		-23.512	0.00052	0.00024		-22.6805	0	0			-22.4685	0	0
		-24.1673	0	0		-23.501	0.00044	0.00021		-22.6695	0	0			-22.4584	0	0
		-24.1553	0	0		-23.49	0.00013	6e-05		-22.6585	0	0			-22.4474	0	0
		-24.1433	0	0		-23.478	0.00011	6e-05		-22.6475	0	0			-22.4365	0	0
		-24.1313	0	0		-23.467	0.00011	6e-05		-22.6375	0	0			-22.4255	0	0
		-24.1203	0	0		-23.456	4e-05	3e-05		-22.6265	0	0			-22.4144	0	0
		-24.1083	0	0		-23.445	3e-05	0		-22.6155	0	0			-22.4034	0	0
		-24.0963	0	0		-23.434	4e-05	3e-05		-22.6045	0	0			-22.3925	0	0
		-24.0843	0	0		-23.423	2e-05	0		-22.5945	0	0			-22.3815	0	0
		-24.0733	0	0		-23.412	3e-05	3e-05		-22.5835	0	0			-22.3705	0	0
		-24.0613	0	0		-23.401	2e-05	0		-22.5725	0	0			-22.3594	0	0
		-24.0493	0	0		-23.389	0	0		-22.5615	0	0			-22.3495	0	0
		-24.0373	0	0		-23.378	0	0		-22.5515	0	0			-22.3385	0	0
		-24.0263	0	0		-23.367	0	0		-22.5405	0	0			-22.3274	0	0
		-24.0143	0	0		-23.356	0	0		-22.5295	0	0			-22.3164	0	0
		-24.0023	0	0		-23.345	0	0		-22.5195	0	0			-22.3055	0	0
		-23.9903	0	0		-23.334	0	0		-22.5085	0	0			-22.2945	0	0
		-23.9793	0	0		-23.323	0	0		-22.4975	0	0			-22.2834	0	0
		-23.9673	0	0		-23.312	0	0		-22.4865	0	0			-22.2724	0	0
		-23.9553	0	0		-23.3	0	0		-22.4765	0	0			-22.2614	0	0
		-23.9433	0	0		-23.289	0	0		-22.4655	0	0			-22.2505	0	0
		-23.9323	0	0		-23.278	0	0		-22.4545	0	0			-22.2404	0	0
		-23.9203	0	0		-23.267	0	0		-22.4435	0	0			-22.2294	0	0
		-23.9083	0	0		-23.256	0	0		-22.4335	0	0			-22.2185	0	0
		-23.8963	0	0		-23.245	0	0		-22.4225	0	0			-22.2075	0	0
		-23.8853	0	0		-23.234	0	0		-22.4115	0	0			-22.1964	0	0
		-23.8733	0	0		-23.223	0	0		-22.4005	0	0			-22.1854	0	0
		-23.8613	0	0		-23.211	0	0		-22.3905	0	0			-22.1745	0	0
		-23.8493	0	0		-23.2	0	0		-22.3795	0	0			-22.1635	0	0
		-23.8383	0	0		-23.189	0	0		-22.3685	0	0			-22.1525	0	0
		-23.8263	0	0		-23.178	0	0		-22.3575	0	0			-22.1414	0	0
		-23.8143	0	0		-23.167	0	0		-22.3475	0	0			-22.1304	0	0
		-23.8023	0	0		-23.156	0	0		-22.3365	0	0			-22.1205	0	0
		-23.7913	0	0		-23.145	0	0		-22.3255	0	0			-22.1094	0	0
		-23.7793	0	0		-23.134	0	0		-22.3155	0	0			-22.0984	0	0
		-23.7673	0	0		-23.123	0	0		-22.3045	0	0			-22.0875	0	0
		-23.7553	0	0		-23.111	0	0		-22.2935	0	0			-22.0765	0	0
		-23.7443	0	0		-23.1	0	0		-22.2825	0	0			-22.0654	0	0
		-23.7323	0	0		-23.089	0	0		-22.2725	0	0			-22.0544	0	0
		-23.7203	0	0		-23.078	0	0		-22.2615	0	0			-22.0434	0	0
		-23.7083	0	0		-23.067	0	0		-22.2505	0	0			-22.0325	0.0006	0.00066
		-23.6973	0	0		-23.056	0	0		-22.2395	0	0			-22.0215	0.10718	0.11757
		-23.6853	0	0		-23.045	0	0		-22.2295	0	0			-22.0114	2.3401	2.56679
		-23.6733	0	0		-23.034	0	0		-22.2185	0	0			-22.0005	8.025	8.80313
		-23.6613	0	0		-23.022	0	0		-22.2075	0	0			-21.9895	6.725	7.37801
		-23.6503	0	0		-23.011	0	0		-22.1965	0	0			-21.9784	2.0451	2.24395
		-23.6383	0	0		-23	0	0		-22.1865	0	0			-21.9674	0.14885	0.16332
		-23.6263	0	0		-22.989	0	0		-22.1755	0	0			-21.9565	0.0015	0.00165
		-23.6143	0	0		-22.978	0	0		-22.1645	0	0			-21.9455	0	0
		-23.6033	0	0		-22.967	0	0		-22.1535	0	0			-21.9344	0	0
		-23.5913	0	0		-22.956	0	0		-22.1435	0	0			-21.9234	0	0
		-23.5793	0	0		-22.945	0	0		-22.1325	0	0			-21.9124	0	0
		-23.5673	0	0		-22.933	0	0		-22.1215	0	0			-21.9025	0	0
		-23.5563	0	0		-22.922	0	0		-22.1105	0	0			-21.8914	0	0
		-23.5443	0	0		-22.911	0	0		-22.1005	0	0			-21.8804	0	0
		-23.5323	0	0		-22.9	0	0		-22.0895	0	0			-21.8695	0	0
		-23.5203	0	0		-22.889	0	0		-22.0785	0	0			-21.8585	0	0
		-23.5093	0	0		-22.878	0	0		-22.0685	0	0			-21.8474	0	0
		-23.4973	0	0		-22.867	0	0		-22.0575	0	0			-21.8364	0	0
		-23.4853	0	0		-22.856	0	0		-22.0465	0	0			-21.8255	0	0
		-23.4733	0	0		-22.844	0	0		-22.0355	0	0			-21.8145	0.00014	0.00015
		-23.4623	0	0		-22.833	0	0		-22.0255	0	0			-21.8035	0.00531	0.0059
		-23.4503	0	0		-22.822	0	0		-22.0145	0	0			-21.7924	0.03821	0.04236
		-23.4383	0	0		-22.811	0	0		-22.0035	0	0			-21.7825	0.14457	0.15974
		-23.4263	0	0		-22.8	0	0		-21.9925	0	0			-21.7715	0.15126	0.16703
		-23.4153	0	0		-22.789	0	0		-21.9825	0	0			-21.7604	0.02401	0.0265
		-23.4033	0	0		-22.778	0	0		-21.9715	0	0			-21.7494	0.00117	0.00129
		-23.3913	0	0		-22.767	0	0		-21.9605	0	0			-21.7385	0.00994	0.01098
		-23.3793	0	0		-22.756	0	0		-21.9495	0	0			-21.7275	0.05644	0.0624
		-23.3683	0	0		-22.744	0	0		-21.9395	0	0			-21.7164	0.04999	0.05528
		-23.3563	0	0		-22.733	0	0		-21.9285	0	0			-21.7054	0.00612	0.00677
		-23.3443	0	0		-22.722	0	0		-21.9175	0	0			-21.6944	9e-05	0.0001
		-23.3323	0	0		-22.711	0	0		-21.9065	0	0			-21.6835	0	0
		-23.3213	0	0		-22.7	0	0		-21.8965	0	0			-21.6734	0	0
		-23.3093	0	0		-22.689	0	0		-21.8855	0	0			-21.6624	0	0
		-23.2973	0	0		-22.678	0	0		-21.8745	0	0			-21.6515	1e-05	1e-05
		-23.2853	0	0		-22.667	0	0		-21.8645	0	0			-21.6405	0.00271	0.00299
		-23.2743	0	0		-22.655	0	0		-21.8535	0	0			-21.6294	0.05979	0.0659
		-23.2623	0	0		-22.644	0	0		-21.8425	0	0			-21.6184	0.17453	0.19238
		-23.2503	0	0		-22.633	0	0		-21.8315	0	0			-21.6075	0.12811	0.14134
		-23.2383	0	0		-22.622	0	0		-21.8215	0	0			-21.5965	0.14739	0.16277
		-23.2273	0	0		-22.611	0	0		-21.8105	0	0			-21.5855	0.04967	0.05486
		-23.2153	0	0		-22.6	0	0		-21.7995	0	0			-21.5744	0.00224	0.00247
		-23.2033	0	0		-22.589	0	0		-21.7885	0	0			-21.5645	1e-05	1e-05
		-23.1913	0	0		-22.578	0	0		-21.7785	0	0			-21.5535	4e-05	4e-05
		-23.1803	0	0		-22.566	0	0		-21.7675	0	0			-21.5424	0.00635	0.00698
		-23.1683	0	0		-22.555	0	0		-21.7565	0	0			-21.5314	0.11855	0.13038
		-23.1563	0	0		-22.544	0	0		-21.7455	0	0			-21.5205	0.2987	0.32858
		-23.1443	0	0		-22.533	0	0		-21.7355	0	0			-21.5095	0.10891	0.11983
		-23.1333	0	0		-22.522	0	0		-21.7245	0	0			-21.4984	0.00632	0.00696
		-23.1213	0	0		-22.511	0	0		-21.7135	0	0			-21.4874	0.01594	0.01755
		-23.1093	0	0		-22.5	0	0		-21.7025	0	0			-21.4764	0.04403	0.04853
		-23.0973	0	0		-22.489	0	0		-21.6925	0	0			-21.4655	0.03014	0.03324
		-23.0863	0	0		-22.477	0	0		-21.6815	0	0			-21.4545	0.02158	0.02399
		-23.0743	0	0		-22.466	0	0		-21.6705	0	0			-21.4444	0.05588	0.06198
		-23.0623	0	0		-22.455	0	0		-21.6595	0	0			-21.4335	0.05124	0.05647
		-23.0503	0	0		-22.444	0	0		-21.6495	0	0			-21.4225	0.00973	0.0107
		-23.0393	0	0		-22.433	0	0		-21.6385	0	0			-21.4114	0.00027	0.00029
		-23.0273	0	0		-22.422	0	0		-21.6275	0	0			-21.4004	1e-05	1e-05
		-23.0153	0	0		-22.411	0	0		-21.6175	0	0			-21.3895	0.00063	0.00075
		-23.0033	0	0		-22.4	0	0		-21.6065	0	0			-21.3785	0.00581	0.00682
		-22.9923	0	0		-22.388	0	0		-21.5955	0	0			-21.3675	0.02274	0.02546
		-22.9803	0	0		-22.377	0	0		-21.5845	0	0			-21.3564	0.03542	0.0391
		-22.9683	0	0		-22.366	0	0		-21.5745	0	0			-21.3454	0.03174	0.03494
		-22.9563	0	0		-22.355	0	0		-21.5635	0	0			-21.3355	0.03487	0.03835
		-22.9453	0	0		-22.344	0	0		-21.5525	0	0			-21.3244	0.00786	0.00866
		-22.9333	0	0		-22.333	0	0		-21.5415	0	0			-21.3134	0.00416	0.00463
		-22.9213	0	0		-22.322	0	0		-21.5315	0	0			-21.3025	0.0703	0.0781
		-22.9093	0	0		-22.311	0	0		-21.5205	0	0			-21.2915	0.16786	0.18647
		-22.8983	0	0		-22.3	0	0		-21.5095	0	0			-21.2804	0.0565	0.06276
		-22.8863	0	0		-22.288	0	0		-21.4985	0	0			-21.2694	0.00247	0.00274
		-22.8743	0	0		-22.277	0	0		-21.4885	0	0			-21.2584	0.00013	0.00014
		-22.8623	0	0		-22.266	0	0		-21.4775	0	0			-21.2475	0.00861	0.00955
		-22.8513	0	0		-22.255	0	0		-21.4665	0	0			-21.2365	0.07365	0.08167
		-22.8393	0	0		-22.244	0	0		-21.4555	0	0			-21.2264	0.09196	0.10206
		-22.8273	0	0		-22.233	0.0001	9e-05		-21.4455	0	0			-21.2155	0.02882	0.03212
		-22.8153	0	0		-22.222	0.00051	0.00039		-21.4345	0	0			-21.2045	0.01897	0.02112
		-22.8043	0	0		-22.211	0.00052	0.00042		-21.4235	0	0			-21.1934	0.01344	0.01496
		-22.7923	0	0		-22.199	0.00107	0.00081		-21.4135	0	0			-21.1824	0.00421	0.00469
		-22.7803	0	0		-22.188	0.00139	0.00105		-21.4025	0	0			-21.1715	0.01216	0.0136
		-22.7683	0	0		-22.177	0.00041	0.0003		-21.3915	0	0			-21.1605	0.02749	0.0308
		-22.7573	0	0		-22.166	0.0005	0.00033		-21.3805	0	0			-21.1495	0.01063	0.01193
		-22.7453	0	0		-22.155	0.00053	0.00027		-21.3705	0	0			-21.1384	0.0006	0.00067
		-22.7333	0	0		-22.144	0.00104	0.0006		-21.3595	0	0			-21.1274	0.00016	0.00018
		-22.7213	0	0		-22.133	0.00372	0.00225		-21.3485	0	0			-21.1165	0.00104	0.00116
		-22.7103	0	0		-22.122	0.00371	0.00198		-21.3375	0	0			-21.1064	0.00235	0.00262
		-22.6983	0	0		-22.11	0.00137	0.00066		-21.3275	0	0			-21.0954	0.0024	0.00268
		-22.6863	0	0		-22.099	0.00011	6e-05		-21.3165	0	0			-21.0845	0.00122	0.00137
		-22.6743	0	0		-22.088	0.00019	0.00012		-21.3055	0	0			-21.0735	0.00017	0.00019
		-22.6633	0	0		-22.077	0.0006	0.00039		-21.2945	0	0			-21.0624	0	0
		-22.6513	0	0		-22.066	0.00034	0.00024		-21.2845	0	0			-21.0514	0	0
		-22.6393	0	0		-22.055	0.00016	9e-05		-21.2735	0	0			-21.0404	0	0
		-22.6273	1e-05	0		-22.044	0.00065	0.00036		-21.2625	0	0			-21.0295	0	0
		-22.6163	1e-05	0		-22.033	0.00051	0.00027		-21.2515	0	0			-21.0185	0	0
		-22.6043	0	0		-22.021	5e-05	3e-05		-21.2415	0	0			-21.0074	0	0
		-22.5923	2e-05	0		-22.01	0	0		-21.2305	0	0			-20.9975	0	0
		-22.5803	4e-05	2e-05		-21.999	0	0		-21.2195	0	0			-20.9865	0	0
		-22.5693	2e-05	0		-21.988	0	0		-21.2085	0	0			-20.9754	0	0
		-22.5573	3e-05	0		-21.977	0	0		-21.1985	0	0			-20.9644	6e-05	7e-05
		-22.5453	6e-05	2e-05		-21.966	1e-05	0		-21.1875	0	0			-20.9535	0.00162	0.00179
		-22.5333	0.00011	5e-05		-21.955	0.00012	9e-05		-21.1765	0	0			-20.9425	0.00604	0.00665
		-22.5223	9e-05	4e-05		-21.944	0.00064	0.00048		-21.1665	0	0			-20.9315	0.00409	0.00451
		-22.5103	0.0002	8e-05		-21.933	0.0008	0.0006		-21.1555	0	0			-20.9204	0.00244	0.0028
		-22.4983	0.00039	0.00016		-21.921	0.00123	0.00087		-21.1445	0	0			-20.9094	0.00242	0.0028
		-22.4863	0.00041	0.00017		-21.91	0.00307	0.00219		-21.1335	0	0			-20.8985	0.00158	0.00178
		-22.4753	0.0004	0.00016		-21.899	0.00274	0.00165		-21.1235	0	0			-20.8884	0.01462	0.01635
		-22.4633	0.00075	0.00031		-21.888	0.00215	0.00117		-21.1125	0	0			-20.8774	0.02732	0.03051
		-22.4513	0.00048	0.0002		-21.877	0.00078	0.00048		-21.1015	0	0			-20.8665	0.02685	0.02993
		-22.4393	0.00115	0.00048		-21.866	0.00031	0.00021		-21.0905	0	0			-20.8555	0.0517	0.05762
		-22.4283	0.00172	0.00074		-21.855	3e-05	3e-05		-21.0805	0	0			-20.8444	0.04269	0.04754
		-22.4163	0.00043	0.00018		-21.844	0	0		-21.0695	0	0			-20.8334	0.00806	0.00897
		-22.4043	2e-05	0		-21.832	0	0		-21.0585	0	0			-20.8224	0.00021	0.00023
		-22.3923	3e-05	1e-05		-21.821	2e-05	0		-21.0475	0	0			-20.8115	0	0
		-22.3813	0.00062	0.00027		-21.81	9e-05	6e-05		-21.0375	0	0			-20.8005	0	0
		-22.3693	0.00716	0.00306		-21.799	0.00018	0.00012		-21.0265	0	0			-20.7894	0	0
		-22.3573	0.01054	0.00451		-21.788	0.00021	0.00012		-21.0155	0	0			-20.7784	0	0
		-22.3453	0.00228	0.00098		-21.777	7e-05	3e-05		-21.0045	0	0			-20.7685	0.00041	0.00045
		-22.3343	7e-05	2e-05		-21.766	2e-05	0		-20.9945	0	0			-20.7574	0.00415	0.00464
		-22.3223	0	0		-21.755	1e-05	0		-20.9835	0	0			-20.7464	0.00613	0.00685
		-22.3103	0	0		-21.743	0	0		-20.9725	0	0			-20.7355	0.00143	0.00159
		-22.2983	0	0		-21.732	0	0		-20.9625	0	0			-20.7245	5e-05	6e-05
		-22.2873	0	0		-21.721	1e-05	0		-20.9515	0	0			-20.7135	0	0
		-22.2753	0	0		-21.71	1e-05	0		-20.9405	0	0			-20.7024	0.00056	0.00066
		-22.2633	0	0		-21.699	2e-05	0		-20.9295	0	0			-20.6914	0.00927	0.01085
		-22.2513	0	0		-21.688	3e-05	3e-05		-20.9195	0	0			-20.6805	0.02138	0.02497
		-22.2403	0	0		-21.677	1e-05	0		-20.9085	0	0			-20.6695	0.00975	0.01125
		-22.2283	0	0		-21.666	0	0		-20.8975	0	0			-20.6594	0.01145	0.01289
		-22.2163	0	0		-21.654	0	0		-20.8865	0	0			-20.6485	0.14022	0.15746
		-22.2043	0	0		-21.643	0	0		-20.8765	0	0			-20.6375	0.28995	0.32556
		-22.1933	0	0		-21.632	0	0		-20.8655	0	0			-20.6264	0.09287	0.10428
		-22.1813	0	0		-21.621	0	0		-20.8545	0	0			-20.6154	0.01631	0.01833
		-22.1693	0	0		-21.61	0	0		-20.8435	0	0			-20.6044	0.01115	0.01255
		-22.1583	0	0		-21.599	0	0		-20.8335	0	0			-20.5935	0.00555	0.00627
		-22.1463	0	0		-21.588	0	0		-20.8225	0	0			-20.5825	0.00179	0.00203
		-22.1343	0	0		-21.577	0	0		-20.8115	0	0			-20.5714	0.01705	0.01914
		-22.1223	0	0		-21.565	0	0		-20.8005	0	0			-20.5604	0.1895	0.2126
		-22.1113	0	0		-21.554	0	0		-20.7905	0	0			-20.5505	0.28977	0.32509
		-22.0993	0	0		-21.543	0	0		-20.7795	0	0			-20.5394	0.06356	0.07131
		-22.0873	0	0		-21.532	0	0		-20.7685	0	0			-20.5284	0.00924	0.01039
		-22.0753	0	0		-21.521	0	0		-20.7585	0	0			-20.5175	0.01455	0.0164
		-22.0643	0	0		-21.51	0	0		-20.7475	0	0			-20.5065	0.06117	0.06907
		-22.0523	0	0		-21.499	0	0		-20.7365	0	0			-20.4955	0.06644	0.07504
		-22.0403	0	0		-21.488	0	0		-20.7255	0	0			-20.4844	0.01019	0.01151
		-22.0283	0	0		-21.477	0.00017	0.00012		-20.7155	0	0			-20.4734	0.00019	0.00021
		-22.0173	0	0		-21.465	0.00292	0.00228		-20.7045	0	0			-20.4625	2e-05	2e-05
		-22.0053	0	0		-21.454	0.00837	0.00627		-20.6935	0	0			-20.4515	0.00043	0.00049
		-21.9933	0	0		-21.443	0.00642	0.00384		-20.6825	0	0			-20.4404	0.00131	0.0015
		-21.9813	0	0		-21.432	0.00383	0.00207		-20.6725	0	0			-20.4305	0.00058	0.00066
		-21.9703	0	0		-21.421	0.00287	0.00183		-20.6615	0	0			-20.4195	0.00401	0.00453
		-21.9583	0	0		-21.41	0.00152	0.00072		-20.6505	0	0			-20.4084	0.11404	0.12899
		-21.9463	0	0		-21.399	0.00194	0.00108		-20.6395	0	0			-20.3974	0.4186	0.47346
		-21.9343	0	0		-21.388	0.00148	0.00093		-20.6295	0	0			-20.3864	0.21604	0.24436
		-21.9233	0	0		-21.376	0.00077	0.00045		-20.6185	0	0			-20.3755	0.01488	0.01684
		-21.9113	0	0		-21.365	0.00052	0.00042		-20.6075	0	0			-20.3645	0.00068	0.00077
		-21.8993	0	0		-21.354	0.00106	0.00072		-20.5965	0	0			-20.3534	0.03768	0.0426
		-21.8873	0	0		-21.343	0.00138	0.00081		-20.5865	0	0			-20.3424	0.30448	0.34427
		-21.8763	0	0		-21.332	0.00091	0.00051		-20.5755	0	0			-20.3315	0.33786	0.38202
		-21.8643	0	0		-21.321	0.00065	0.00036		-20.5645	0	0			-20.3214	0.05198	0.05878
		-21.8523	0	0		-21.31	8e-05	3e-05		-20.5535	0	0			-20.3104	0.00137	0.00156
		-21.8403	0	0		-21.299	1e-05	0		-20.5435	0	0			-20.2995	0.01457	0.01667
		-21.8293	0	0		-21.287	4e-05	3e-05		-20.5325	0	0			-20.2885	0.0684	0.07827
		-21.8173	0	0		-21.276	0.00011	6e-05		-20.5215	0	0			-20.2775	0.04497	0.05146
		-21.8053	0	0		-21.265	8e-05	6e-05		-20.5115	0	0			-20.2664	0.004	0.00457
		-21.7933	0	0		-21.254	1e-05	0		-20.5005	0	0			-20.2554	4e-05	4e-05
		-21.7823	0	0		-21.243	0	0		-20.4895	0	0			-20.2445	0	0
		-21.7703	0	0		-21.232	1e-05	0		-20.4785	0	0			-20.2335	0	0
		-21.7583	0	0		-21.221	3e-05	3e-05		-20.4685	0	0			-20.2224	0	0
		-21.7463	0	0		-21.21	3e-05	3e-05		-20.4575	0	0			-20.2114	0	0
		-21.7353	0	0		-21.198	2e-05	0		-20.4465	0	0			-20.2015	0	0
		-21.7233	0	0		-21.187	1e-05	0		-20.4355	0	0			-20.1904	0	0
		-21.7113	0	0		-21.176	1e-05	0		-20.4255	0	0			-20.1794	0	0
		-21.6993	0	0		-21.165	1e-05	0		-20.4145	0	0			-20.1684	0.00047	0.00053
		-21.6883	0	0		-21.154	1e-05	0		-20.4035	0	0			-20.1575	0.02132	0.02421
		-21.6763	0	0		-21.143	1e-05	0		-20.3925	0	0			-20.1465	0.12043	0.13675
		-21.6643	0	0		-21.132	1e-05	0		-20.3825	0	0			-20.1354	0.09962	0.1132
		-21.6523	0	0		-21.121	1e-05	0		-20.3715	0	0			-20.1244	0.05397	0.06208
		-21.6413	0	0		-21.11	0	0		-20.3605	0	0			-20.1135	0.05255	0.06062
		-21.6293	0	0		-21.098	0	0		-20.3495	0	0			-20.1025	0.00872	0.01006
		-21.6173	0	0		-21.087	0	0		-20.3395	0	0			-20.0924	0.00018	0.0002
		-21.6053	0	0		-21.076	0	0		-20.3285	0	0			-20.0815	0	0
		-21.5943	0	0		-21.065	0	0		-20.3175	0	0			-20.0705	0	0
		-21.5823	0	0		-21.054	0	0		-20.3075	0	0			-20.0594	0	0
		-21.5703	0	0		-21.043	0	0		-20.2965	0	0			-20.0484	0	0
		-21.5583	0	0		-21.032	0	0		-20.2855	0	0			-20.0374	1e-05	1e-05
		-21.5473	0	0		-21.021	0	0		-20.2745	0	0			-20.0265	0.0017	0.00199
		-21.5353	0	0		-21.009	0	0		-20.2645	0	0			-20.0155	0.03341	0.03911
		-21.5233	0	0		-20.998	0	0		-20.2535	0	0			-20.0044	0.09994	0.11716
		-21.5113	0	0		-20.987	0	0		-20.2425	0	0			-19.9934	0.0515	0.06062
		-21.5003	0	0		-20.976	0	0		-20.2315	0	0			-19.9835	0.00462	0.0055
		-21.4883	0	0		-20.965	0	0		-20.2215	0	0			-19.9724	7e-05	8e-05
		-21.4763	0	0		-20.954	0	0		-20.2105	0	0			-19.9614	0	0
		-21.4643	0	0		-20.943	0	0		-20.1995	0	0			-19.9505	0	0
		-21.4533	0	0		-20.932	0	0		-20.1885	0	0			-19.9395	4e-05	4e-05
		-21.4413	0	0		-20.92	0	0		-20.1785	0	0			-19.9285	0.00347	0.00399
		-21.4293	0	0		-20.909	0	0		-20.1675	0	0			-19.9174	0.03516	0.04041
		-21.4173	0	0		-20.898	0	0		-20.1565	0	0			-19.9064	0.04848	0.05572
		-21.4063	0	0		-20.887	0	0		-20.1455	0	0			-19.8955	0.00933	0.01072
		-21.3943	0	0		-20.876	0	0		-20.1355	0	0			-19.8845	0.00022	0.00025
		-21.3823	0	0		-20.865	0	0		-20.1245	0	0			-19.8734	2e-05	2e-05
		-21.3703	0	0		-20.854	0	0		-20.1135	0	0			-19.8635	0.00043	0.00049
		-21.3593	0	0		-20.843	0	0		-20.1025	0	0			-19.8525	0.00149	0.00172
		-21.3473	0	0		-20.831	0	0		-20.0925	0	0			-19.8414	0.00161	0.00185
		-21.3353	0	0		-20.82	0	0		-20.0815	0	0			-19.8304	0.00223	0.00257
		-21.3233	0	0		-20.809	0	0		-20.0705	0	0			-19.8194	0.00092	0.00106
		-21.3123	0	0		-20.798	0	0		-20.0605	0	0			-19.8085	0.00014	0.00016
		-21.3003	0	0		-20.787	0	0		-20.0495	0	0			-19.7975	0.00107	0.00124
		-21.2883	0	0		-20.776	0	0		-20.0385	0	0			-19.7864	0.002	0.00232
		-21.2763	0	0		-20.765	0	0		-20.0275	0	0			-19.7754	0.00067	0.00077
		-21.2653	0	0		-20.754	0	0		-20.0175	0	0			-19.7645	5e-05	6e-05
		-21.2533	0	0		-20.742	0	0		-20.0065	0	0			-19.7544	6e-05	7e-05
		-21.2413	0	0		-20.731	0	0		-19.9955	0	0			-19.7434	0.00746	0.0087
		-21.2293	0	0		-20.72	0	0		-19.9845	0	0			-19.7325	0.10396	0.12135
		-21.2183	0	0		-20.709	0	0		-19.9745	0	0			-19.7215	0.19469	0.22734
		-21.2063	0	0		-20.698	0	0		-19.9635	0	0			-19.7105	0.05573	0.06542
		-21.1943	0	0		-20.687	0	0		-19.9525	0	0			-19.6994	0.0051	0.0062
		-21.1823	0	0		-20.676	0	0		-19.9415	0	0			-19.6884	0.00033	0.00041
		-21.1713	0	0		-20.665	0	0		-19.9315	0	0			-19.6775	0.00026	0.00038
		-21.1593	0	0		-20.654	0	0		-19.9205	0	0			-19.6665	0.00099	0.00145
		-21.1473	0	0		-20.642	5e-05	6e-05		-19.9095	0	0			-19.6554	0.00054	0.0008
		-21.1353	0	0		-20.631	0.00012	0.00018		-19.8985	0	0			-19.6455	8e-05	0.00011
		-21.1243	1e-05	0		-20.62	6e-05	6e-05		-19.8885	0	0			-19.6345	0.00416	0.00491
		-21.1123	1e-05	0		-20.609	0.0004	0.00021		-19.8775	0	0			-19.6234	0.04556	0.05375
		-21.1003	1e-05	0		-20.598	0.00126	0.00078		-19.8665	0	0			-19.6124	0.06762	0.07978
		-21.0883	0	0		-20.587	0.00079	0.00066		-19.8565	0	0			-19.6014	0.01404	0.01656
		-21.0773	0	0		-20.576	0.00068	0.0006		-19.8455	0	0			-19.5905	0.00037	0.00044
		-21.0653	0	0		-20.565	0.00118	0.00084		-19.8345	0	0			-19.5795	2e-05	2e-05
		-21.0533	0	0		-20.553	0.00111	0.00051		-19.8235	0	0			-19.5684	0.00206	0.00242
		-21.0413	0	0		-20.542	0.00031	0.00012		-19.8135	0	0			-19.5574	0.0303	0.03558
		-21.0303	0	0		-20.531	1e-05	0		-19.8025	0	0			-19.5465	0.06543	0.07695
		-21.0183	1e-05	0		-20.52	0	0		-19.7915	0	0			-19.5355	0.03468	0.04104
		-21.0063	6e-05	3e-05		-20.509	0	0		-19.7805	0	0			-19.5254	0.06265	0.07421
		-20.9943	0.00012	5e-05		-20.498	0	0		-19.7705	0	0			-19.5145	0.08935	0.10582
		-20.9833	7e-05	3e-05		-20.487	0	0		-19.7595	0	0			-19.5035	0.019	0.0225
		-20.9713	1e-05	0		-20.476	0	0		-19.7485	0	0			-19.4925	0.0011	0.0013
		-20.9593	0	0		-20.464	0	0		-19.7375	0	0			-19.4814	0.00448	0.00525
		-20.9473	0	0		-20.453	1e-05	0		-19.7275	0	0			-19.4704	0.00509	0.00596
		-20.9363	1e-05	0		-20.442	2e-05	0		-19.7165	0	0			-19.4595	0.00094	0.00109
		-20.9243	0.00019	0.00011		-20.431	2e-05	0		-19.7055	0	0			-19.4485	0.00114	0.00132
		-20.9123	0.00071	0.00038		-20.42	1e-05	0		-19.6945	0	0			-19.4374	0.02363	0.02763
		-20.9003	0.00066	0.00033		-20.409	0	0		-19.6845	0	0			-19.4264	0.12356	0.1445
		-20.8893	0.00035	0.00016		-20.398	0	0		-19.6735	0	0			-19.4165	0.10671	0.12477
		-20.8773	8e-05	4e-05		-20.387	0	0		-19.6625	0	0			-19.4054	0.09339	0.10927
		-20.8653	0	0		-20.375	0	0		-19.6515	0	0			-19.3944	0.25999	0.30351
		-20.8533	0	0		-20.364	0	0		-19.6415	0	0			-19.3834	0.38807	0.45197
		-20.8423	1e-05	0		-20.353	0	0		-19.6305	0	0			-19.3725	0.25719	0.29937
		-20.8303	0	0		-20.342	1e-05	0		-19.6195	0	0			-19.3615	0.04065	0.04732
		-20.8183	0	0		-20.331	0.00062	0.00057		-19.6095	0	0			-19.3504	0.01651	0.01924
		-20.8063	0	0		-20.32	0.00397	0.00366		-19.5985	0	0			-19.3394	0.03706	0.04321
		-20.7953	0	0		-20.309	0.00329	0.00303		-19.5875	0	0			-19.3285	0.03345	0.039
		-20.7833	0	0		-20.298	0.00035	0.00033		-19.5765	0	0			-19.3175	0.15241	0.17758
		-20.7713	0	0		-20.287	0	0		-19.5665	0	0			-19.3074	0.15802	0.1841
		-20.7593	0	0		-20.275	0	0		-19.5555	0	0			-19.2965	0.02275	0.02651
		-20.7483	3e-05	1e-05		-20.264	0	0		-19.5445	0	0			-19.2855	0.0004	0.00047
		-20.7363	6e-05	3e-05		-20.253	0	0		-19.5335	0	0			-19.2745	0	0
		-20.7243	2e-05	0		-20.242	1e-05	0		-19.5235	0	0			-19.2634	0	0
		-20.7123	0	0		-20.231	2e-05	3e-05		-19.5125	0	0			-19.2524	0	0
		-20.7013	0	0		-20.22	0.00036	0.00033		-19.5015	0	0			-19.2415	0	0
		-20.6893	0	0		-20.209	0.00209	0.00177		-19.4905	0	0			-19.2305	0	0
		-20.6773	2e-05	0		-20.198	0.00169	0.00132		-19.4805	0	0			-19.2194	0	0
		-20.6653	0.00015	5e-05		-20.186	0.00021	0.00012		-19.4695	0	0			-19.2084	0	0
		-20.6543	0.00045	0.00021		-20.175	0.00053	0.00018		-19.4585	0	0			-19.1974	0	0
		-20.6423	0.00055	0.0003		-20.164	0.00115	0.00039		-19.4475	0	0			-19.1874	0	0
		-20.6303	0.00011	7e-05		-20.153	0.00035	0.00012		-19.4375	0	0			-19.1764	0	0
		-20.6183	0	0		-20.142	4e-05	3e-05		-19.4265	0	0			-19.1654	0	0
		-20.6073	0	0		-20.131	3e-05	0		-19.4155	0	0			-19.1545	0	0
		-20.5953	0	0		-20.12	2e-05	0		-19.4055	0	0			-19.1435	0	0
		-20.5833	0	0		-20.109	0	0		-19.3945	0	0			-19.1324	0	0
		-20.5713	0	0		-20.097	0	0		-19.3835	0	0			-19.1214	0	0
		-20.5603	0	0		-20.086	0	0		-19.3725	0	0			-19.1105	0	0
		-20.5483	0	0		-20.075	0	0		-19.3625	0	0			-19.0995	0	0
		-20.5363	0	0		-20.064	0	0		-19.3515	0	0			-19.0885	0	0
		-20.5243	0	0		-20.053	0	0		-19.3405	0	0			-19.0785	0	0
		-20.5133	0	0		-20.042	0	0		-19.3295	0	0			-19.0675	0	0
		-20.5013	0	0		-20.031	0	0		-19.3195	0	0			-19.0565	0.00033	0.00039
		-20.4893	0	0		-20.02	0	0		-19.3085	0	0			-19.0454	0.00309	0.00366
		-20.4773	0	0		-20.008	2e-05	0		-19.2975	0	0			-19.0344	0.00447	0.00525
		-20.4663	0	0		-19.997	1e-05	0		-19.2865	0	0			-19.0235	0.00177	0.00213
		-20.4543	0	0		-19.986	0	0		-19.2765	0	0			-19.0125	0.00157	0.00194
		-20.4423	0	0		-19.975	0	0		-19.2655	0	0			-19.0014	0.00315	0.00384
		-20.4303	0	0		-19.964	0	0		-19.2545	0	0			-18.9904	0.00536	0.00652
		-20.4193	0	0		-19.953	0	0		-19.2435	0	0			-18.9794	0.0248	0.02957
		-20.4073	0	0		-19.942	0	0		-19.2335	0	0			-18.9694	0.02881	0.03412
		-20.3953	0	0		-19.931	0	0		-19.2225	0	0			-18.9584	0.06853	0.08107
		-20.3833	0	0		-19.919	0	0		-19.2115	0	0			-18.9474	0.09544	0.1127
		-20.3723	0	0		-19.908	0	0		-19.2005	0	0			-18.9365	0.01971	0.0233
		-20.3603	0	0		-19.897	0	0		-19.1905	0	0			-18.9255	0.00256	0.00334
		-20.3483	0	0		-19.886	0	0		-19.1795	0	0			-18.9144	0.00291	0.00379
		-20.3363	0	0		-19.875	0	0		-19.1685	0	0			-18.9034	0.01777	0.02122
		-20.3253	0	0		-19.864	0	0		-19.1585	0	0			-18.8925	0.06322	0.07503
		-20.3133	0	0		-19.853	0	0		-19.1475	0	0			-18.8815	0.03272	0.03872
		-20.3013	0	0		-19.842	0	0		-19.1365	0	0			-18.8705	0.00228	0.00269
		-20.2893	0	0		-19.831	0	0		-19.1255	0	0			-18.8594	2e-05	2e-05
		-20.2783	0	0		-19.819	0	0		-19.1155	0	0			-18.8495	0	0
		-20.2663	0	0		-19.808	0	0		-19.1045	0	0			-18.8385	0	0
		-20.2543	1e-05	0		-19.797	0	0		-19.0935	0	0			-18.8274	0	0
		-20.2423	2e-05	1e-05		-19.786	0	0		-19.0825	0	0			-18.8164	0	0
		-20.2313	2e-05	0		-19.775	0	0		-19.0725	0	0			-18.8055	7e-05	7e-05
		-20.2193	2e-05	0		-19.764	0	0		-19.0615	0	0			-18.7945	0.00308	0.0036
		-20.2073	5e-05	2e-05		-19.753	0	0		-19.0505	0	0			-18.7834	0.03436	0.04041
		-20.1953	0.00014	8e-05		-19.742	0	0		-19.0395	0	0			-18.7724	0.10164	0.11976
		-20.1843	0.00027	0.00017		-19.73	0	0		-19.0295	0	0			-18.7614	0.12277	0.14399
		-20.1723	0.00054	0.00029		-19.719	0	0		-19.0185	0	0			-18.7505	0.06739	0.07881
		-20.1603	0.00044	0.00023		-19.708	0	0		-19.0075	0	0			-18.7404	0.00844	0.0099
		-20.1483	0.00017	0.00011		-19.697	0	0		-18.9965	0	0			-18.7294	0.0142	0.01705
		-20.1373	0.00016	8e-05		-19.686	0	0		-18.9865	0	0			-18.7185	0.02735	0.03287
		-20.1253	0.00015	9e-05		-19.675	0	0		-18.9755	0	0			-18.7075	0.01228	0.01495
		-20.1133	0.00048	0.00028		-19.664	0	0		-18.9645	0	0			-18.6964	0.0222	0.02681
		-20.1013	0.00072	0.00035		-19.653	0	0		-18.9545	0	0			-18.6854	0.04252	0.05127
		-20.0903	0.00037	0.00018		-19.641	0	0		-18.9435	0	0			-18.6745	0.06986	0.08358
		-20.0783	0.00027	0.00017		-19.63	0	0		-18.9325	0	0			-18.6635	0.17629	0.2115
		-20.0663	7e-05	5e-05		-19.619	3e-05	3e-05		-18.9215	0	0			-18.6525	0.08846	0.10678
		-20.0543	0	0		-19.608	0.00125	0.00135		-18.9115	0	0			-18.6414	0.03108	0.03718
		-20.0433	0	0		-19.597	0.00602	0.00648		-18.9005	0	0			-18.6315	0.12106	0.14477
		-20.0313	0	0		-19.586	0.00392	0.00426		-18.8895	0	0			-18.6205	0.2073	0.248
		-20.0193	0	0		-19.575	0.0004	0.00039		-18.8785	0	0			-18.6094	0.06719	0.08039
		-20.0073	0	0		-19.564	0.00066	0.00024		-18.8685	0	0			-18.5984	0.00312	0.00376
		-19.9963	0	0		-19.552	0.00134	0.00051		-18.8575	0	0			-18.5875	0.00226	0.00339
		-19.9843	0	0		-19.541	0.00272	0.00141		-18.8465	0	0			-18.5765	0.00863	0.01301
		-19.9723	3e-05	0		-19.53	0.00268	0.00207		-18.8355	0	0			-18.5654	0.00479	0.00718
		-19.9603	9e-05	2e-05		-19.519	0.0007	0.00066		-18.8255	0	0			-18.5544	0.00244	0.00301
		-19.9493	3e-05	0		-19.508	0.00022	0.00024		-18.8145	0	0			-18.5434	0.00691	0.00825
		-19.9373	0	0		-19.497	0.00096	0.00096		-18.8035	0	0			-18.5325	0.01	0.01188
		-19.9253	0	0		-19.486	0.00134	0.00126		-18.7925	0	0			-18.5215	0.01359	0.01637
		-19.9133	0	0		-19.475	0.00105	0.00072		-18.7825	0	0			-18.5114	0.09514	0.11597
		-19.9023	0	0		-19.464	0.00088	0.00066		-18.7715	0	0			-18.5005	0.14152	0.17253
		-19.8903	0	0		-19.452	0.00087	0.00078		-18.7605	0	0			-18.4895	0.03045	0.03708
		-19.8783	0	0		-19.441	0.00021	0.00018		-18.7495	0	0			-18.4784	0.0104	0.01219
		-19.8663	0	0		-19.43	0.00021	0.00012		-18.7395	0	0			-18.4674	0.02224	0.026
		-19.8553	0	0		-19.419	0.00045	0.00036		-18.7285	0	0			-18.4565	0.01052	0.01229
		-19.8433	0	0		-19.408	0.00097	0.00072		-18.7175	0	0			-18.4455	0.06876	0.08026
		-19.8313	0	0		-19.397	0.00104	0.00051		-18.7075	0	0			-18.4344	0.35676	0.41653
		-19.8193	0	0		-19.386	0.00067	0.00048		-18.6965	0	0			-18.4234	0.51301	0.59905
		-19.8083	0	0		-19.375	0.00094	0.00075		-18.6855	0	0			-18.4124	0.21702	0.2531
		-19.7963	0	0		-19.363	0.00062	0.00048		-18.6745	0	0			-18.4025	0.12843	0.14938
		-19.7843	0	0		-19.352	9e-05	6e-05		-18.6645	0	0			-18.3914	0.0481	0.05602
		-19.7723	0	0		-19.341	0	0		-18.6535	0	0			-18.3804	0.04808	0.05605
		-19.7613	0	0		-19.33	7e-05	3e-05		-18.6425	0	0			-18.3695	0.17309	0.20168
		-19.7493	0	0		-19.319	0.00047	0.0003		-18.6315	0	0			-18.3585	0.11575	0.13484
		-19.7373	0	0		-19.308	0.00049	0.00033		-18.6215	0	0			-18.3474	0.01626	0.01893
		-19.7253	0	0		-19.297	0.00021	0.00021		-18.6105	0	0			-18.3364	0.00406	0.00473
		-19.7143	0	0		-19.286	6e-05	6e-05		-18.5995	0	0			-18.3255	0.00129	0.00151
		-19.7023	0	0		-19.274	2e-05	0		-18.5885	0	0			-18.3145	0.00012	0.00014
		-19.6903	0	0		-19.263	4e-05	3e-05		-18.5785	0	0			-18.3035	9e-05	0.00011
		-19.6783	0	0		-19.252	0.0003	0.00027		-18.5675	0	0			-18.2934	0.00017	0.00019
		-19.6673	0	0		-19.241	0.00084	0.00078		-18.5565	0	0			-18.2825	0.00075	0.00088
		-19.6553	0	0		-19.23	0.0013	0.00117		-18.5455	0	0			-18.2715	0.00054	0.00063
		-19.6433	0	0		-19.219	0.00155	0.00135		-18.5355	0	0			-18.2604	5e-05	5e-05
		-19.6313	0	0		-19.208	0.00078	0.00072		-18.5245	0	0			-18.2494	0	0
		-19.6203	0	0		-19.197	0.00027	0.00021		-18.5135	0	0			-18.2385	0	0
		-19.6083	0	0		-19.185	9e-05	9e-05		-18.5035	0	0			-18.2275	0	0
		-19.5963	0	0		-19.174	0.00026	0.00027		-18.4925	0	0			-18.2164	0	0
		-19.5843	0	0		-19.163	0.00019	0.00021		-18.4815	0	0			-18.2054	0	0
		-19.5733	0	0		-19.152	3e-05	3e-05		-18.4705	0	0			-18.1944	0	0
		-19.5613	0	0		-19.141	1e-05	0		-18.4605	0	0			-18.1835	6e-05	6e-05
		-19.5493	0	0		-19.13	0	0		-18.4495	0	0			-18.1734	0.01333	0.01557
		-19.5383	0	0		-19.119	1e-05	0		-18.4385	0	0			-18.1624	0.38471	0.44941
		-19.5263	0	0		-19.108	1e-05	0		-18.4275	0	0			-18.1515	1.80725	2.11201
		-19.5143	0	0		-19.096	0	0		-18.4175	0	0			-18.1405	2.01521	2.35587
		-19.5023	0	0		-19.085	0	0		-18.4065	0	0			-18.1294	1.42008	1.66028
		-19.4913	0	0		-19.074	0	0		-18.3955	0	0			-18.1184	0.6684	0.78138
		-19.4793	0	0		-19.063	0	0		-18.3845	0	0			-18.1075	0.05463	0.06387
		-19.4673	0	0		-19.052	0	0		-18.3745	0	0			-18.0965	0.00763	0.0089
		-19.4553	0	0		-19.041	0	0		-18.3635	0	0			-18.0855	0.21669	0.25283
		-19.4443	0	0		-19.03	0	0		-18.3525	0	0			-18.0744	0.84345	0.98409
		-19.4323	0	0		-19.019	0	0		-18.3415	0	0			-18.0645	0.46456	0.54201
		-19.4203	1e-05	0		-19.008	1e-05	0		-18.3315	0	0			-18.0535	0.07124	0.08301
		-19.4083	1e-05	0		-18.996	0	0		-18.3205	0	0			-18.0424	0.0573	0.06669
		-19.3973	0	0		-18.985	0	0		-18.3095	0	0			-18.0314	0.0122	0.0142
		-19.3853	0	0		-18.974	0	0		-18.2985	0	0			-18.0205	0.0012	0.00137
		-19.3733	0	0		-18.963	0	0		-18.2885	0	0			-18.0095	0.00302	0.00346
		-19.3613	0	0		-18.952	0	0		-18.2775	0	0			-17.9984	0.04628	0.0538
		-19.3503	2e-05	0		-18.941	0	0		-18.2665	0	0			-17.9874	0.20818	0.24206
		-19.3383	0.00013	6e-05		-18.93	0	0		-18.2565	0	0			-17.9764	0.13567	0.15773
		-19.3263	0.00033	0.00011		-18.919	0	0		-18.2455	0	0			-17.9655	0.05192	0.06034
		-19.3143	0.00039	0.00012		-18.907	0	0		-18.2345	0	0			-17.9554	0.22518	0.26165
		-19.3033	9e-05	3e-05		-18.896	0	0		-18.2235	0	0			-17.9444	0.17693	0.20559
		-19.2913	0	0		-18.885	0	0		-18.2135	0	0			-17.9335	0.03323	0.03861
		-19.2793	0	0		-18.874	0	0		-18.2025	0	0			-17.9225	0.12075	0.1403
		-19.2673	0	0		-18.863	0	0		-18.1915	0	0			-17.9114	0.17409	0.20214
		-19.2563	0	0		-18.852	0	0		-18.1805	0	0			-17.9004	0.26048	0.30175
		-19.2443	0	0		-18.841	0	0		-18.1705	0	0			-17.8895	0.26154	0.30286
		-19.2323	0	0		-18.83	0	0		-18.1595	0	0			-17.8785	0.05113	0.0592
		-19.2203	0	0		-18.818	0	0		-18.1485	0	0			-17.8675	0.0016	0.00185
		-19.2093	0	0		-18.807	0	0		-18.1375	0	0			-17.8564	1e-05	1e-05
		-19.1973	0	0		-18.796	0	0		-18.1275	0	0			-17.8454	0	0
		-19.1853	0	0		-18.785	0	0		-18.1165	0	0			-17.8355	5e-05	5e-05
		-19.1733	0	0		-18.774	0	0		-18.1055	0	0			-17.8244	0.0008	0.00093
		-19.1623	0	0		-18.763	0	0		-18.0945	0	0			-17.8134	0.00189	0.00219
		-19.1503	0	0		-18.752	0	0		-18.0845	0	0			-17.8025	0.0008	0.00093
		-19.1383	0	0		-18.741	0	0		-18.0735	0	0			-17.7915	0.00056	0.00066
		-19.1263	0	0		-18.729	0	0		-18.0625	0	0			-17.7804	0.00104	0.0012
		-19.1153	0	0		-18.718	0	0		-18.0525	0	0			-17.7694	0.00036	0.00041
		-19.1033	0	0		-18.707	0	0		-18.0415	0	0			-17.7584	6e-05	8e-05
		-19.0913	0	0		-18.696	0	0		-18.0305	0	0			-17.7475	0.00041	0.0005
		-19.0793	0	0		-18.685	0	0		-18.0195	0	0			-17.7365	0.00227	0.00266
		-19.0683	0	0		-18.674	0	0		-18.0095	0	0			-17.7264	0.00398	0.00465
		-19.0563	0	0		-18.663	1e-05	0		-17.9985	0	0			-17.7155	0.00185	0.00222
		-19.0443	0	0		-18.652	0.00014	9e-05		-17.9875	0	0			-17.7045	0.00189	0.00261
		-19.0323	0	0		-18.641	0.00021	0.00015		-17.9765	0	0			-17.6934	0.00327	0.00567
		-19.0213	0	0		-18.629	6e-05	3e-05		-17.9665	0	0			-17.6824	0.01256	0.02353
		-19.0093	0	0		-18.618	0.00022	0.00018		-17.9555	0	0			-17.6715	0.0269	0.04938
		-18.9973	2e-05	1e-05		-18.607	0.00045	0.00036		-17.9445	0	0			-17.6605	0.01347	0.02408
		-18.9853	0.00014	7e-05		-18.596	0.00041	0.00027		-17.9335	0	0			-17.6495	0.00354	0.00557
		-18.9743	0.00016	5e-05		-18.585	0.00088	0.00048		-17.9235	0	0			-17.6384	0.00217	0.00303
		-18.9623	5e-05	2e-05		-18.574	0.00076	0.00054		-17.9125	0	0			-17.6274	0.00039	0.00052
		-18.9503	1e-05	0		-18.563	0.00132	0.00126		-17.9015	0	0			-17.6175	0.00143	0.00163
		-18.9383	0	0		-18.552	0.00085	0.00081		-17.8905	0	0			-17.6064	0.00992	0.01116
		-18.9273	0	0		-18.54	8e-05	9e-05		-17.8805	0	0			-17.5954	0.0158	0.01798
		-18.9153	1e-05	0		-18.529	0.0001	6e-05		-17.8695	0	0			-17.5845	0.03811	0.04428
		-18.9033	0.00015	7e-05		-18.518	0.00036	0.00024		-17.8585	0	0			-17.5735	0.06628	0.07651
		-18.8913	0.0002	8e-05		-18.507	0.00101	0.0006		-17.8475	0	0			-17.5624	0.04225	0.04817
		-18.8803	0.00011	4e-05		-18.496	0.0007	0.00039		-17.8375	0	0			-17.5514	0.03116	0.0352
		-18.8683	0.00017	5e-05		-18.485	0.00051	0.00048		-17.8265	0	0			-17.5404	0.0059	0.00666
		-18.8563	4e-05	1e-05		-18.474	0.00049	0.00048		-17.8155	0	0			-17.5295	0.00014	0.00016
		-18.8443	0	0		-18.463	0.00055	0.00045		-17.8055	0	0			-17.5185	0	0
		-18.8333	0	0		-18.451	0.00065	0.00054		-17.7945	0	0			-17.5074	0	0
		-18.8213	0	0		-18.44	0.00024	0.00024		-17.7835	0	0			-17.4975	0	0
		-18.8093	0	0		-18.429	0.00011	0.00012		-17.7725	0	0			-17.4865	0	0
		-18.7973	0	0		-18.418	0.00059	0.00054		-17.7625	0	0			-17.4754	0	0
		-18.7863	0	0		-18.407	0.00052	0.00048		-17.7515	0	0			-17.4644	0	0
		-18.7743	0	0		-18.396	0.00012	0.00012		-17.7405	0	0			-17.4535	0	0
		-18.7623	0	0		-18.385	1e-05	0		-17.7295	0	0			-17.4425	0	0
		-18.7503	0	0		-18.374	0	0		-17.7195	0	0			-17.4315	0	0
		-18.7393	0	0		-18.362	0	0		-17.7085	0	0			-17.4204	6e-05	6e-05
		-18.7273	0	0		-18.351	0	0		-17.6975	0	0			-17.4094	0.01185	0.01343
		-18.7153	0	0		-18.34	0	0		-17.6865	0	0			-17.3985	0.25533	0.28929
		-18.7033	0	0		-18.329	1e-05	0		-17.6765	0	0			-17.3884	0.71636	0.81166
		-18.6923	0	0		-18.318	0	0		-17.6655	0	0			-17.3774	0.28368	0.32141
		-18.6803	0	0		-18.307	0	0		-17.6545	0	0			-17.3665	0.04749	0.05371
		-18.6683	0	0		-18.296	0	0		-17.6435	0	0			-17.3555	0.39085	0.4417
		-18.6563	0	0		-18.285	0	0		-17.6335	0	0			-17.3444	0.63001	0.71197
		-18.6453	0	0		-18.273	0	0		-17.6225	0	0			-17.3334	0.24184	0.2733
		-18.6333	0	0		-18.262	0	0		-17.6115	0	0			-17.3224	0.9954	1.12392
		-18.6213	0	0		-18.251	0	0		-17.6015	0	0			-17.3115	2.4155	2.72594
		-18.6093	0	0		-18.24	0	0		-17.5905	0	0			-17.3005	1.5355	1.73238
		-18.5983	0	0		-18.229	0	0		-17.5795	0	0			-17.2894	0.59463	0.67033
		-18.5863	0	0		-18.218	0	0		-17.5685	0	0			-17.2795	0.1634	0.18409
		-18.5743	0	0		-18.207	0	0		-17.5585	0	0			-17.2685	0.11812	0.13281
		-18.5623	0	0		-18.196	0	0		-17.5475	0	0			-17.2574	0.09085	0.10213
		-18.5513	0	0		-18.185	0	0		-17.5365	0	0			-17.2464	0.01405	0.01579
		-18.5393	0	0		-18.173	0	0		-17.5255	0	0			-17.2355	0.1636	0.18367
		-18.5273	0	0		-18.162	0	0		-17.5155	0	0			-17.2245	0.8825	0.99075
		-18.5153	0	0		-18.151	0	0		-17.5045	0	0			-17.2135	0.8376	0.9403
		-18.5043	0	0		-18.14	0	0		-17.4935	0	0			-17.2024	0.19712	0.22137
		-18.4923	0	0		-18.129	0	0		-17.4825	0	0			-17.1914	0.02365	0.02665
		-18.4803	0	0		-18.118	0	0		-17.4725	0	0			-17.1805	0.03039	0.03414
		-18.4683	0	0		-18.107	0	0		-17.4615	0	0			-17.1695	0.0295	0.03313
		-18.4573	0	0		-18.096	0	0		-17.4505	0	0			-17.1594	0.10544	0.11809
		-18.4453	0	0		-18.084	0	0		-17.4395	0	0			-17.1485	0.41311	0.4626
		-18.4333	0	0		-18.073	0	0		-17.4295	0	0			-17.1375	0.23448	0.26259
		-18.4213	0	0		-18.062	0	0		-17.4185	0	0			-17.1264	0.01797	0.02012
		-18.4103	0	0		-18.051	0	0		-17.4075	0	0			-17.1154	0.00195	0.00218
		-18.3983	0	0		-18.04	0	0		-17.3965	0	0			-17.1044	0.00549	0.00612
		-18.3863	0	0		-18.029	0	0		-17.3865	0	0			-17.0935	0.01392	0.01551
		-18.3743	0	0		-18.018	0	0		-17.3755	0	0			-17.0825	0.01687	0.01881
		-18.3633	0	0		-18.007	7e-05	6e-05		-17.3645	0	0			-17.0714	0.01877	0.02091
		-18.3513	0	0		-17.995	0.00039	0.00036		-17.3545	0	0			-17.0604	0.0116	0.01292
		-18.3393	1e-05	0		-17.984	0.00065	0.00048		-17.3435	0	0			-17.0505	0.00187	0.00208
		-18.3273	2e-05	0		-17.973	0.00151	0.0009		-17.3325	0	0			-17.0394	0.00129	0.00143
		-18.3163	1e-05	0		-17.962	0.00179	0.00099		-17.3215	0	0			-17.0284	0.00149	0.00166
		-18.3043	1e-05	1e-05		-17.951	0.00077	0.00045		-17.3115	0	0			-17.0175	0.00158	0.00175
		-18.2923	3e-05	1e-05		-17.94	0.00074	0.0006		-17.3005	0	0			-17.0065	0.00036	0.0004
		-18.2803	0.00013	5e-05		-17.929	0.00076	0.00084		-17.2895	0	0			-16.9955	1e-05	1e-05
		-18.2693	0.00022	8e-05		-17.918	0.00025	0.00033		-17.2785	0	0			-16.9844	0	0
		-18.2573	0.00035	0.0001		-17.906	1e-05	3e-05		-17.2685	0	0			-16.9734	0	0
		-18.2453	0.00026	6e-05		-17.895	0	0		-17.2575	0	0			-16.9625	0	0
		-18.2333	0.00014	4e-05		-17.884	0	0		-17.2465	0	0			-16.9515	2e-05	2e-05
		-18.2223	0.00019	6e-05		-17.873	0	0		-17.2355	0	0			-16.9404	0.00101	0.00111
		-18.2103	0.00018	5e-05		-17.862	2e-05	3e-05		-17.2255	0	0			-16.9305	0.00907	0.01002
		-18.1983	0.00012	7e-05		-17.851	0.00025	0.0003		-17.2145	0	0			-16.9195	0.01259	0.01392
		-18.1863	0.00013	8e-05		-17.84	0.0004	0.00054		-17.2035	0	0			-16.9084	0.00306	0.00339
		-18.1753	0.00012	5e-05		-17.829	0.0003	0.00033		-17.1925	0	0			-16.8974	0.00016	0.00018
		-18.1633	4e-05	2e-05		-17.818	0.00056	0.00027		-17.1825	0	0			-16.8864	6e-05	6e-05
		-18.1513	0.0002	5e-05		-17.806	0.00058	0.00036		-17.1715	0	0			-16.8755	0.0004	0.00044
		-18.1393	0.00028	6e-05		-17.795	0.00016	0.00012		-17.1605	0	0			-16.8645	0.00069	0.00076
		-18.1283	6e-05	3e-05		-17.784	1e-05	0		-17.1505	0	0			-16.8534	0.00024	0.00026
		-18.1163	9e-05	4e-05		-17.773	0	0		-17.1395	0	0			-16.8424	1e-05	1e-05
		-18.1043	9e-05	4e-05		-17.762	1e-05	0		-17.1285	0	0			-16.8315	0	0
		-18.0923	3e-05	0		-17.751	0	0		-17.1175	0	0			-16.8214	0	0
		-18.0813	2e-05	1e-05		-17.74	0	0		-17.1075	0	0			-16.8104	0	0
		-18.0693	6e-05	6e-05		-17.729	1e-05	3e-05		-17.0965	0	0			-16.7995	0	0
		-18.0573	6e-05	6e-05		-17.717	5e-05	9e-05		-17.0855	0	0			-16.7885	2e-05	2e-05
		-18.0453	1e-05	1e-05		-17.706	4e-05	9e-05		-17.0745	0	0			-16.7775	0.00011	0.00012
		-18.0343	0	0		-17.695	1e-05	0		-17.0645	0	0			-16.7664	7e-05	7e-05
		-18.0223	0	0		-17.684	0	0		-17.0535	0	0			-16.7554	1e-05	1e-05
		-18.0103	0	0		-17.673	0	0		-17.0425	0	0			-16.7445	0	0
		-17.9983	2e-05	2e-05		-17.662	0	0		-17.0315	0	0			-16.7335	0	0
		-17.9873	5e-05	4e-05		-17.651	0	0		-17.0215	0	0			-16.7224	0	0
		-17.9753	0.00013	6e-05		-17.64	0	0		-17.0105	0	0			-16.7125	0	0
		-17.9633	0.00018	8e-05		-17.628	0	0		-16.9995	0	0			-16.7015	0	0
		-17.9513	9e-05	7e-05		-17.617	0	0		-16.9885	0	0			-16.6904	0	0
		-17.9403	6e-05	4e-05		-17.606	0	0		-16.9785	0	0			-16.6794	0	0
		-17.9283	6e-05	2e-05		-17.595	0	0		-16.9675	0	0			-16.6684	0	0
		-17.9163	2e-05	0		-17.584	0	0		-16.9565	0	0			-16.6575	0	0
		-17.9043	0	0		-17.573	0	0		-16.9455	0	0			-16.6465	0	0
		-17.8933	1e-05	1e-05		-17.562	0	0		-16.9355	0	0			-16.6354	0	0
		-17.8813	0	0		-17.551	0	0		-16.9245	0	0			-16.6244	0	0
		-17.8693	0	0		-17.539	0	0		-16.9135	0	0			-16.6135	0	0
		-17.8573	0	0		-17.528	0	0		-16.9035	0	0			-16.6025	0	0
		-17.8463	0	0		-17.517	0	0		-16.8925	0	0			-16.5924	0	0
		-17.8343	0	0		-17.506	0	0		-16.8815	0	0			-16.5815	0	0
		-17.8223	0	0		-17.495	0	0		-16.8705	0	0			-16.5705	0	0
		-17.8103	0	0		-17.484	0	0		-16.8605	0	0			-16.5594	0	0
		-17.7993	0	0		-17.473	0	0		-16.8495	0	0			-16.5484	0	0
		-17.7873	0	0		-17.462	0	0		-16.8385	0	0			-16.5374	0	0
		-17.7753	0	0		-17.451	0	0		-16.8275	0	0			-16.5265	0	0
		-17.7633	0	0		-17.439	0	0		-16.8175	0	0			-16.5155	0	0
		-17.7523	0	0		-17.428	0	0		-16.8065	0	0			-16.5044	0	0
		-17.7403	0	0		-17.417	0	0		-16.7955	0	0			-16.4934	0	0
		-17.7283	0	0		-17.406	0	0		-16.7845	0	0			-16.4835	0	0
		-17.7163	0	0		-17.395	0	0		-16.7745	0	0			-16.4724	0	0
		-17.7053	0	0		-17.384	0	0		-16.7635	0	0			-16.4614	0	0
		-17.6933	0	0		-17.373	0	0		-16.7525	0	0			-16.4505	0	0
		-17.6813	0	0		-17.362	0	0		-16.7415	0	0			-16.4395	0.0008	0.00086
		-17.6693	0	0		-17.35	0	0		-16.7315	0	0			-16.4285	0.2583	0.27799
		-17.6583	0	0		-17.339	0	0		-16.7205	0	0			-16.4174	9.674	10.4112
		-17.6463	0	0		-17.328	0	0		-16.7095	0	0			-16.4064	48.16	51.8295
		-17.6343	0	0		-17.317	0	0		-16.6995	0	0			-16.3955	35.52	38.2259
		-17.6223	0	0		-17.306	0	0		-16.6885	0	0			-16.3845	3.802	4.09151
		-17.6113	0	0		-17.295	0	0		-16.6775	0	0			-16.3744	0.05228	0.05626
		-17.5993	0	0		-17.284	0	0		-16.6665	0	0			-16.3635	8e-05	8e-05
		-17.5873	0	0		-17.273	0	0		-16.6565	0	0			-16.3525	0	0
		-17.5753	0	0		-17.261	0	0		-16.6455	0	0			-16.3414	0	0
		-17.5643	0	0		-17.25	0	0		-16.6345	0	0			-16.3304	0	0
		-17.5523	0	0		-17.239	0	0		-16.6235	0	0			-16.3194	0	0
		-17.5403	0	0		-17.228	0	0		-16.6135	0	0			-16.3085	0	0
		-17.5283	0	0		-17.217	0	0		-16.6025	0	0			-16.2975	0	0
		-17.5173	0	0		-17.206	0	0		-16.5915	0	0			-16.2864	0	0
		-17.5053	0	0		-17.195	0	0		-16.5805	0	0			-16.2754	0	0
		-17.4933	0	0		-17.184	0	0		-16.5705	0	0			-16.2645	0	0
		-17.4813	0	0		-17.172	0	0		-16.5595	0	0			-16.2544	0	0
		-17.4703	0	0		-17.161	0	0		-16.5485	0	0			-16.2434	0	0
		-17.4583	0	0		-17.15	0	0		-16.5375	0	0			-16.2325	0	0
		-17.4463	0	0		-17.139	0	0		-16.5275	0	0			-16.2215	0	0
		-17.4343	0	0		-17.128	0	0		-16.5165	0	0			-16.2105	0	0
		-17.4233	0	0		-17.117	0	0		-16.5055	0	0			-16.1994	0	0
		-17.4113	0	0		-17.106	0	0		-16.4945	0	0			-16.1884	0	0
		-17.3993	0	0		-17.095	0	0		-16.4845	0	0			-16.1775	0	0
		-17.3873	0	0		-17.083	0	0		-16.4735	0	0			-16.1665	0	0
		-17.3763	0	0		-17.072	0	0		-16.4625	0	0			-16.1554	0	0
		-17.3643	0	0		-17.061	0	0		-16.4525	0	0			-16.1455	0	0
		-17.3523	1e-05	0		-17.05	0	0		-16.4415	0	0			-16.1345	0	0
		-17.3403	2e-05	2e-05		-17.039	0	0		-16.4305	0	0			-16.1234	0	0
		-17.3293	2e-05	2e-05		-17.028	0	0		-16.4195	0	0			-16.1124	0	0
		-17.3173	3e-05	2e-05		-17.017	0	0		-16.4095	0	0			-16.1014	0	0
		-17.3053	1e-05	0		-17.006	0	0		-16.3985	0	0			-16.0905	0	0
		-17.2933	1e-05	0		-16.995	0	0		-16.3875	0	0			-16.0795	0	0
		-17.2823	4e-05	3e-05		-16.983	0	0		-16.3765	0	0			-16.0684	0	0
		-17.2703	7e-05	5e-05		-16.972	0	0		-16.3665	0	0			-16.0574	0	0
		-17.2583	2e-05	2e-05		-16.961	0	0		-16.3555	0	0			-16.0465	0	0
		-17.2463	0	0		-16.95	0	0		-16.3445	0	0			-16.0364	0	0
		-17.2353	0	0		-16.939	0	0		-16.3335	0	0			-16.0254	0	0
		-17.2233	2e-05	0		-16.928	0	0		-16.3235	0	0			-16.0145	0	0
		-17.2113	0.00014	6e-05		-16.917	0	0		-16.3125	0	0			-16.0035	0	0
		-17.1993	0.0002	8e-05		-16.906	0	0		-16.3015	0	0			-15.9924	0	0
		-17.1883	4e-05	1e-05		-16.894	0	0		-16.2905	0	0			-15.9815	0	0
		-17.1763	0	0		-16.883	0	0		-16.2805	0	0			-15.9704	0	0
		-17.1643	0	0		-16.872	0	0		-16.2695	0	0			-15.9595	0	0
		-17.1523	0	0		-16.861	0	0		-16.2585	0	0			-15.9484	0	0
		-17.1413	1e-05	0		-16.85	0	0		-16.2485	0	0			-15.9375	0	0
		-17.1293	5e-05	1e-05		-16.839	0	0		-16.2375	0	0			-15.9265	0	0
		-17.1173	2e-05	1e-05		-16.828	0	0		-16.2265	0	0			-15.9164	0	0
		-17.1053	0	0		-16.817	0	0		-16.2155	0	0			-15.9055	0	0
		-17.0943	0	0		-16.805	0	0		-16.2055	0	0			-15.8945	0	0
		-17.0823	0	0		-16.794	0	0		-16.1945	0	0			-15.8834	0	0
		-17.0703	0	0		-16.783	0	0		-16.1835	0	0			-15.8725	0	0
		-17.0583	0	0		-16.772	0	0		-16.1725	0	0			-15.8614	0	0
		-17.0473	0	0		-16.761	0	0		-16.1625	0	0			-15.8505	0	0
		-17.0353	0	0		-16.75	0	0		-16.1515	0	0			-15.8394	0	0
		-17.0233	0	0		-16.739	0	0		-16.1405	0	0			-15.8285	0	0
		-17.0113	0	0		-16.728	0	0		-16.1295	0	0			-15.8174	0	0
		-17.0003	0	0		-16.716	0	0		-16.1195	0	0			-15.8074	0	0
		-16.9883	0	0		-16.705	0	0		-16.1085	0	0			-15.7965	0	0
		-16.9763	0	0		-16.694	0	0		-16.0975	0	0			-15.7855	0	0
		-16.9643	0	0		-16.683	0	0		-16.0865	0	0			-15.7744	0	0
		-16.9533	0	0		-16.672	0	0		-16.0765	0	0			-15.7635	0	0
		-16.9413	0	0		-16.661	0	0		-16.0655	0	0			-15.7524	0	0
		-16.9293	0	0		-16.65	0	0		-16.0545	0	0			-15.7415	0	0
		-16.9173	0	0		-16.639	0	0		-16.0435	0	0			-15.7304	0	0
		-16.9063	0	0		-16.628	0	0		-16.0335	0	0			-15.7195	0	0
		-16.8943	0	0		-16.616	0	0		-16.0225	0	0			-15.7084	0	0
		-16.8823	0	0		-16.605	0	0		-16.0115	0	0			-15.6984	0	0
		-16.8713	0	0		-16.594	0	0		-16.0015	0	0			-15.6875	0	0
		-16.8593	0	0		-16.583	0	0		-15.9905	0	0			-15.6765	0	0
		-16.8473	0	0		-16.572	0	0		-15.9795	0	0			-15.6654	0	0
		-16.8353	0	0		-16.561	0	0		-15.9685	0	0			-15.6545	0	0
		-16.8243	0	0		-16.55	0	0		-15.9585	0	0			-15.6434	0	0
		-16.8123	0	0		-16.539	0	0		-15.9475	0	0			-15.6325	0	0
		-16.8003	0	0		-16.527	0	0		-15.9365	0	0			-15.6214	0	0
		-16.7883	0	0		-16.516	0	0		-15.9255	0	0			-15.6105	0	0
		-16.7773	0	0		-16.505	0	0		-15.9155	0	0			-15.5994	0	0
		-16.7653	0	0		-16.494	0	0		-15.9045	0	0			-15.5884	0	0
		-16.7533	0	0		-16.483	0	0		-15.8935	0	0			-15.5785	0	0
		-16.7413	2e-05	0		-16.472	0	0		-15.8825	0	0			-15.5674	0	0
		-16.7303	2e-05	0		-16.461	0	0		-15.8725	0	0			-15.5564	0	0
		-16.7183	1e-05	1e-05		-16.45	0	0		-15.8615	0	0			-15.5455	0	0
		-16.7063	3e-05	3e-05		-16.438	0	0		-15.8505	0	0			-15.5344	0	0
		-16.6943	4e-05	5e-05		-16.427	0	0		-15.8395	0	0			-15.5235	0	0
		-16.6833	1e-05	2e-05		-16.416	0	0		-15.8295	0	0			-15.5124	0	0
		-16.6713	0	0		-16.405	0	0		-15.8185	0	0			-15.5015	0	0
		-16.6593	1e-05	0		-16.394	0	0		-15.8075	0	0			-15.4904	0	0
		-16.6473	0	0		-16.383	0	0		-15.7975	0	0			-15.4794	0	0
		-16.6363	0	0		-16.372	0	0		-15.7865	0	0			-15.4695	0	0
		-16.6243	0	0		-16.361	0	0		-15.7755	0	0			-15.4584	0	0
		-16.6123	0	0		-16.349	0	0		-15.7645	0	0			-15.4474	0	0
		-16.6003	2e-05	0		-16.338	0	0		-15.7545	0	0			-15.4365	0	0
		-16.5893	3e-05	0		-16.327	0	0		-15.7435	0	0			-15.4254	0	0
		-16.5773	8e-05	3e-05		-16.316	0	0		-15.7325	0	0			-15.4145	0	0
		-16.5653	0.00015	5e-05		-16.305	0	0		-15.7215	0	0			-15.4034	0	0
		-16.5533	5e-05	1e-05		-16.294	0	0		-15.7115	0	0			-15.3925	0	0
		-16.5423	0	0		-16.283	0	0		-15.7005	0	0			-15.3814	0	0
		-16.5303	0	0		-16.272	0	0		-15.6895	0	0			-15.3704	0	0
		-16.5183	0	0		-16.26	0	0		-15.6785	0	0			-15.3605	0	0
		-16.5063	0	0		-16.249	0	0		-15.6685	0	0			-15.3494	0	0
		-16.4953	0	0		-16.238	0	0		-15.6575	0	0			-15.3384	0	0
		-16.4833	1e-05	0		-16.227	0	0		-15.6465	0	0			-15.3275	0	0
		-16.4713	4e-05	1e-05		-16.216	0	0		-15.6355	0	0			-15.3164	0	0
		-16.4593	3e-05	1e-05		-16.205	0	0		-15.6255	0	0			-15.3055	0	0
		-16.4483	0	0		-16.194	0	0		-15.6145	0	0			-15.2944	0	0
		-16.4363	0	0		-16.183	0	0		-15.6035	0	0			-15.2835	0	0
		-16.4243	0	0		-16.172	0	0		-15.5925	0	0			-15.2724	0	0
		-16.4123	0	0		-16.16	0	0		-15.5825	0	0			-15.2614	0	0
		-16.4013	0	0		-16.149	0	0		-15.5715	0	0			-15.2505	0	0
		-16.3893	0	0		-16.138	0	0		-15.5605	0	0			-15.2404	0	0
		-16.3773	0	0		-16.127	0	0		-15.5505	0	0			-15.2294	0	0
		-16.3653	0	0		-16.116	0	0		-15.5395	0	0			-15.2185	0	0
		-16.3543	0	0		-16.105	0	0		-15.5285	0	0			-15.2074	0	0
		-16.3423	0	0		-16.094	0	0		-15.5175	0	0			-15.1965	0	0
		-16.3303	0	0		-16.083	0	0		-15.5075	0	0			-15.1854	0	0
		-16.3183	0	0		-16.071	0	0		-15.4965	0	0			-15.1745	0	0
		-16.3073	0	0		-16.06	0	0		-15.4855	0	0			-15.1634	0	0
		-16.2953	0	0		-16.049	0	0		-15.4745	0	0			-15.1524	0	0
		-16.2833	0	0		-16.038	0	0		-15.4645	0	0			-15.1415	0	0
		-16.2713	0	0		-16.027	0	0		-15.4535	0	0			-15.1314	0	0
		-16.2603	0	0		-16.016	0	0		-15.4425	0	0			-15.1204	0	0
		-16.2483	0	0		-16.005	0	0		-15.4315	0	0			-15.1095	0	0
		-16.2363	0	0		-15.994	0	0		-15.4215	0	0			-15.0984	0	0
		-16.2243	0	0		-15.982	0	0		-15.4105	0	0			-15.0875	0	0
		-16.2133	0	0		-15.971	0	0		-15.3995	0	0			-15.0764	0	0
		-16.2013	0	0		-15.96	0	0		-15.3885	0	0			-15.0655	0	0
		-16.1893	0	0		-15.949	0	0		-15.3785	0	0			-15.0544	0	0
		-16.1773	0	0		-15.938	0	0		-15.3675	0	0			-15.0434	0	0
		-16.1663	0	0		-15.927	0	0		-15.3565	0	0			-15.0325	0	0
		-16.1543	0	0		-15.916	0	0		-15.3465	0	0			-15.0224	0	0
		-16.1423	0	0		-15.905	0	0		-15.3355	0	0			-15.0114	0	0
		-16.1303	0	0		-15.893	0	0		-15.3245	0	0			-15.0005	0	0
		-16.1193	0	0		-15.882	0	0		-15.3135	0	0			-14.9894	0	0
		-16.1073	0	0		-15.871	0	0		-15.3035	0	0			-14.9785	0	0
		-16.0953	0	0		-15.86	0	0		-15.2925	0	0			-14.9674	0	0
		-16.0833	0	0		-15.849	0	0		-15.2815	0	0			-14.9565	0	0
		-16.0723	0	0		-15.838	0	0		-15.2705	0	0			-14.9454	0	0
		-16.0603	0	0		-15.827	0	0		-15.2605	1e-05	0			-14.9345	0	0
		-16.0483	0	0		-15.816	0	0		-15.2495	0.00813	0.00061			-14.9235	0	0
		-16.0363	0	0		-15.805	0	0		-15.2385	0.9374	0.07098			-14.9124	0	0
		-16.0253	0	0		-15.793	0	0		-15.2275	14.644	1.10868			-14.9024	0	0
		-16.0133	0	0		-15.782	0	0		-15.2175	44.35	3.3548			-14.8915	0	0
		-16.0013	0	0		-15.771	0	0		-15.2065	50.92	3.8455			-14.8804	0	0
		-15.9893	0	0		-15.76	0	0		-15.1955	23.63	1.78348			-14.8695	0	0
		-15.9783	0	0		-15.749	0	0		-15.1845	2.723	0.20533			-14.8584	0	0
		-15.9663	0	0		-15.738	0	0		-15.1745	0.05491	0.00414			-14.8475	0	0
		-15.9543	0	0		-15.727	0	0		-15.1635	0.00015	1e-05			-14.8364	0	0
		-15.9423	0	0		-15.716	0	0		-15.1525	0	0			-14.8255	0	0
		-15.9313	0	0		-15.704	0	0		-15.1415	0	0			-14.8145	0	0
		-15.9193	0	0		-15.693	0	0		-15.1315	0	0			-14.8034	0	0
		-15.9073	0	0		-15.682	0	0		-15.1205	0	0			-14.7934	0	0
		-15.8953	0	0		-15.671	0	0		-15.1095	0	0			-14.7825	0	0
		-15.8843	0	0		-15.66	0	0		-15.0995	0	0			-14.7714	0	0
		-15.8723	0	0		-15.649	0	0		-15.0885	0	0			-14.7605	0	0
		-15.8603	0	0		-15.638	0	0		-15.0775	0	0			-14.7494	0	0
		-15.8483	0	0		-15.627	0	0		-15.0665	0	0			-14.7385	0	0
		-15.8373	0	0		-15.615	0	0		-15.0565	0	0			-14.7274	0	0
		-15.8253	0	0		-15.604	0	0		-15.0455	0	0			-14.7165	0	0
		-15.8133	0	0		-15.593	0	0		-15.0345	0	0			-14.7055	0	0
		-15.8013	0	0		-15.582	0	0		-15.0235	0	0			-14.6944	0	0
		-15.7903	0	0		-15.571	0	0		-15.0135	0	0			-14.6845	0	0
		-15.7783	0	0		-15.56	0	0		-15.0025	0	0			-14.6735	0	0
		-15.7663	0	0		-15.549	0	0		-14.9915	0	0			-14.6624	0	0
		-15.7543	0	0		-15.538	0	0		-14.9805	0	0			-14.6515	0	0
		-15.7433	0	0		-15.526	0	0		-14.9705	0	0			-14.6404	0	0
		-15.7313	0	0		-15.515	0	0		-14.9595	0	0			-14.6295	0	0
		-15.7193	0	0		-15.504	0	0		-14.9485	0	0			-14.6184	0	0
		-15.7073	0	0		-15.493	0	0		-14.9375	0	0			-14.6075	0	0
		-15.6963	0	0		-15.482	0	0		-14.9275	0	0			-14.5965	0	0
		-15.6843	0	0		-15.471	0	0		-14.9165	0	0			-14.5854	0	0
		-15.6723	0	0		-15.46	0	0		-14.9055	0	0			-14.5745	0	0
		-15.6603	0	0		-15.449	0	0		-14.8955	0	0			-14.5645	0	0
		-15.6493	0	0		-15.437	0	0		-14.8845	0	0			-14.5534	0	0
		-15.6373	0	0		-15.426	0	0		-14.8735	0	0			-14.5425	0	0
		-15.6253	0	0		-15.415	0	0		-14.8625	0	0			-14.5314	0	0
		-15.6133	0	0		-15.404	0	0		-14.8525	0	0			-14.5205	0.00017	0.00018
		-15.6023	0	0		-15.393	0	0		-14.8415	0	0			-14.5094	0.00554	0.00577
		-15.5903	0	0		-15.382	0	0		-14.8305	0	0			-14.4985	0.02409	0.02508
		-15.5783	0	0		-15.371	0	0		-14.8195	0	0			-14.4875	0.02151	0.02234
		-15.5663	0	0		-15.36	0	0		-14.8095	0	0			-14.4764	0.00821	0.0085
		-15.5553	0	0		-15.349	0	0		-14.7985	0	0			-14.4655	0.00104	0.00109
		-15.5433	0	0		-15.337	0	0		-14.7875	0	0			-14.4555	0.01325	0.01414
		-15.5313	0	0		-15.326	0	0		-14.7765	0	0			-14.4444	0.11729	0.12519
		-15.5193	0	0		-15.315	0	0		-14.7665	0	0			-14.4335	0.14219	0.15176
		-15.5083	0	0		-15.304	0	0		-14.7555	0	0			-14.4224	0.02401	0.02562
		-15.4963	0	0		-15.293	0	0		-14.7445	0	0			-14.4115	0.0031	0.00322
		-15.4843	0	0		-15.282	0	0		-14.7335	0	0			-14.4004	0.02226	0.02302
		-15.4723	0	0		-15.271	0	0		-14.7235	0	0			-14.3895	0.04363	0.04524
		-15.4613	0	0		-15.26	0	0		-14.7125	0	0			-14.3785	0.02545	0.02645
		-15.4493	0	0		-15.248	0	0		-14.7015	0	0			-14.3674	0.00299	0.00311
		-15.4373	0	0		-15.237	0	0		-14.6905	0	0			-14.3565	0.00467	0.00525
		-15.4253	0	0		-15.226	0	0		-14.6805	0	0			-14.3465	0.03286	0.03701
		-15.4143	0	0		-15.215	0	0		-14.6695	0	0			-14.3354	0.0324	0.0365
		-15.4023	0	0		-15.204	0	0		-14.6585	0	0			-14.3245	0.00452	0.0051
		-15.3903	0	0		-15.193	0	0		-14.6485	0	0			-14.3134	9e-05	0.0001
		-15.3783	0	0		-15.182	0	0		-14.6375	0	0			-14.3025	0.00055	0.0006
		-15.3673	0	0		-15.171	0	0		-14.6265	0	0			-14.2914	0.01718	0.01863
		-15.3553	0	0		-15.159	0	0		-14.6155	0	0			-14.2805	0.06769	0.07343
		-15.3433	0	0		-15.148	0	0		-14.6055	0	0			-14.2695	0.03765	0.04083
		-15.3313	0	0		-15.137	0	0		-14.5945	0	0			-14.2584	0.0124	0.01338
		-15.3203	0	0		-15.126	0	0		-14.5835	0	0			-14.2475	0.0701	0.07552
		-15.3083	0	0		-15.115	0	0		-14.5725	0	0			-14.2364	0.07048	0.07594
		-15.2963	0	0		-15.104	0	0		-14.5625	0	0			-14.2264	0.01024	0.01112
		-15.2843	0	0		-15.093	0	0		-14.5515	0	0			-14.2155	0.00122	0.00152
		-15.2733	0	0		-15.082	0	0		-14.5405	0	0			-14.2044	0.00042	0.00051
		-15.2613	0	0		-15.07	0	0		-14.5295	0	0			-14.1935	0.0047	0.00512
		-15.2493	0	0		-15.059	0	0		-14.5195	0	0			-14.1824	0.04832	0.05229
		-15.2373	0	0		-15.048	0	0		-14.5085	0	0			-14.1715	0.12877	0.13824
		-15.2263	0	0		-15.037	0	0		-14.4975	0	0			-14.1605	0.09124	0.09746
		-15.2143	0	0		-15.026	0	0		-14.4865	0	0			-14.1494	0.03602	0.0382
		-15.2023	0	0		-15.015	0	0		-14.4765	0	0			-14.1385	0.01098	0.01158
		-15.1903	0	0		-15.004	0.0002	3e-05		-14.4655	0	0			-14.1274	0.00116	0.00124
		-15.1793	0	0		-14.993	0.01442	0.00303		-14.4545	0	0			-14.1174	0.00264	0.00315
		-15.1673	0	0		-14.982	0.11662	0.02451		-14.4445	0	0			-14.1065	0.00694	0.00828
		-15.1553	0	0		-14.97	0.12318	0.02586		-14.4335	0	0			-14.0954	0.0075	0.00885
		-15.1433	0	0		-14.959	0.04309	0.00888		-14.4225	0	0			-14.0845	0.01199	0.01405
		-15.1323	0	0		-14.948	0.0609	0.01236		-14.4115	0	0			-14.0734	0.00429	0.00502
		-15.1203	0	0		-14.937	0.04514	0.00909		-14.4015	0	0			-14.0625	0.00021	0.00025
		-15.1083	0	0		-14.926	0.0156	0.00315		-14.3905	0	0			-14.0515	1e-05	1e-05
		-15.0963	0	0		-14.915	0.02001	0.0042		-14.3795	0	0			-14.0404	0.00141	0.00153
		-15.0853	0	0		-14.904	0.02528	0.00531		-14.3685	0	0			-14.0295	0.05082	0.0553
		-15.0733	0	0		-14.893	0.0301	0.00621		-14.3585	0	0			-14.0184	0.23178	0.25218
		-15.0613	0	0		-14.881	0.04914	0.01011		-14.3475	0	0			-14.0084	0.1814	0.19696
		-15.0493	0	0		-14.87	0.01285	0.00264		-14.3365	0	0			-13.9975	0.10993	0.11846
		-15.0383	0	0		-14.859	0.00173	0.00036		-14.3255	0	0			-13.9864	0.03792	0.04082
		-15.0263	0	0		-14.848	0.00072	9e-05		-14.3155	0	0			-13.9755	0.00422	0.00474
		-15.0143	0	0		-14.837	0.00021	3e-05		-14.3045	0	0			-13.9644	0.02261	0.02626
		-15.0023	0	0		-14.826	1e-05	0		-14.2935	0	0			-13.9535	0.03015	0.03502
		-14.9913	0	0		-14.815	0	0		-14.2825	0	0			-13.9424	0.00561	0.00652
		-14.9793	0	0		-14.804	0.00026	6e-05		-14.2725	0	0			-13.9314	0.00019	0.00022
		-14.9673	0	0		-14.792	0.0087	0.00153		-14.2615	0	0			-13.9205	0.00198	0.00226
		-14.9553	0	0		-14.781	0.05293	0.00933		-14.2505	0	0			-13.9094	0.01781	0.02054
		-14.9443	0	0		-14.77	0.4294	0.07638		-14.2395	0	0			-13.8985	0.0623	0.07421
		-14.9323	0	0		-14.759	2.133	0.37947		-14.2295	0	0			-13.8885	0.05494	0.06666
		-14.9203	0	0		-14.748	2.275	0.40131		-14.2185	0	0			-13.8774	0.01119	0.01401
		-14.9083	0	0		-14.737	2.362	0.41106		-14.2075	0	0			-13.8665	0.00484	0.00644
		-14.8973	0	0		-14.726	5.382	0.93126		-14.1975	0	0			-13.8554	0.00167	0.00317
		-14.8853	0	0		-14.715	3.832	0.66129		-14.1865	0	0			-13.8445	0.00304	0.01013
		-14.8733	0	0		-14.703	0.7636	0.13035		-14.1755	0	0			-13.8334	0.00304	0.01059
		-14.8613	0	0		-14.692	3.331	0.55962		-14.1645	0	0			-13.8224	0.00404	0.00594
		-14.8503	0	0		-14.681	7.982	1.34433		-14.1545	0	0			-13.8115	0.0099	0.0111
		-14.8383	0	0		-14.67	18.398	3.0921		-14.1435	0	0			-13.8004	0.01038	0.01173
		-14.8263	0	0		-14.659	32.46	5.4102		-14.1325	0	0			-13.7895	0.01739	0.01885
		-14.8143	0	0		-14.648	26.93	4.4598		-14.1215	0	0			-13.7795	0.09237	0.09912
		-14.8033	0	0		-14.637	13.025	2.1534		-14.1115	0	0			-13.7684	0.15458	0.16587
		-14.7913	0	0		-14.626	4.204	0.69666		-14.1005	0	0			-13.7575	0.04795	0.05146
		-14.7793	0	0		-14.614	0.8787	0.14601		-14.0895	0	0			-13.7464	0.00522	0.00565
		-14.7673	0	0		-14.603	0.11775	0.01875		-14.0785	0	0			-13.7355	0.00155	0.00172
		-14.7563	0	0		-14.592	0.15142	0.02355		-14.0685	0	0			-13.7244	0.00029	0.00034
		-14.7443	0	0		-14.581	0.06908	0.01053		-14.0575	0	0			-13.7134	3e-05	3e-05
		-14.7323	0	0		-14.57	0.13026	0.02031		-14.0465	0	0			-13.7025	0	0
		-14.7203	0	0		-14.559	0.593	0.09915		-14.0355	0	0			-13.6914	0	0
		-14.7093	0	0		-14.548	1.1495	0.19167		-14.0255	0	0			-13.6805	0	0
		-14.6973	0	0		-14.537	0.9321	0.1542		-14.0145	0	0			-13.6705	0	0
		-14.6853	0	0		-14.526	0.3066	0.05064		-14.0035	0	0			-13.6594	0	0
		-14.6733	0	0		-14.514	0.3641	0.05994		-13.9935	0	0			-13.6485	0	0
		-14.6623	0	0		-14.503	0.254	0.04179		-13.9825	0	0			-13.6374	0.00013	0.00017
		-14.6503	0	0		-14.492	0.03026	0.00492		-13.9715	0	0			-13.6265	0.00178	0.00224
		-14.6383	0	0		-14.481	0.00794	0.00123		-13.9605	0	0			-13.6154	0.00583	0.00848
		-14.6263	0	0		-14.47	0.00219	0.00033		-13.9505	0	0			-13.6044	0.01957	0.03414
		-14.6153	0	0		-14.459	0.00017	3e-05		-13.9395	0	0			-13.5935	0.02054	0.03627
		-14.6033	0	0		-14.448	0.00084	0.00012		-13.9285	0	0			-13.5824	0.00344	0.00595
		-14.5913	0	0		-14.437	0.00235	0.00033		-13.9175	0	0			-13.5715	0.00041	0.0008
		-14.5793	0	0		-14.425	0.00996	0.00132		-13.9075	0	0			-13.5604	0.00613	0.00767
		-14.5683	0	0		-14.414	0.01769	0.00237		-13.8965	0	0			-13.5504	0.03918	0.04814
		-14.5563	0	0		-14.403	0.01016	0.00135		-13.8855	0	0			-13.5395	0.08013	0.09822
		-14.5443	0	0		-14.392	0.00789	0.00105		-13.8745	0	0			-13.5284	0.16379	0.20012
		-14.5323	0	0		-14.381	0.02657	0.00363		-13.8645	0	0			-13.5175	0.17481	0.20539
		-14.5213	0	0		-14.37	0.01768	0.00243		-13.8535	0	0			-13.5064	0.34844	0.39797
		-14.5093	0	0		-14.359	0.00369	0.00054		-13.8425	0	0			-13.4954	0.16153	0.18433
		-14.4973	0	0		-14.348	0.00686	0.00102		-13.8315	0	0			-13.4845	0.01005	0.01147
		-14.4853	0	0		-14.336	0.00759	0.00111		-13.8215	0	0			-13.4734	7e-05	8e-05
		-14.4743	0	0		-14.325	0.00735	0.00105		-13.8105	0	0			-13.4625	0	0
		-14.4623	0	0		-14.314	0.00425	0.0006		-13.7995	0	0			-13.4514	0	0
		-14.4503	0	0		-14.303	0.00109	0.00015		-13.7885	0	0			-13.4414	0	0
		-14.4383	0	0		-14.292	6e-05	0		-13.7785	0	0			-13.4305	0	0
		-14.4273	0	0		-14.281	0	0		-13.7675	0	0			-13.4194	3e-05	3e-05
		-14.4153	0	0		-14.27	0	0		-13.7565	0	0			-13.4085	0.00583	0.00657
		-14.4033	0	0		-14.259	0	0		-13.7465	0	0			-13.3974	0.11988	0.13518
		-14.3913	0	0		-14.247	0	0		-13.7355	0	0			-13.3864	0.32286	0.36408
		-14.3803	0	0		-14.236	3e-05	0		-13.7245	0	0			-13.3755	0.15232	0.17191
		-14.3683	0	0		-14.225	7e-05	0		-13.7135	0	0			-13.3644	0.17554	0.19877
		-14.3563	0	0		-14.214	7e-05	0		-13.7035	0	0			-13.3535	0.16883	0.19147
		-14.3443	0	0		-14.203	0.00019	3e-05		-13.6925	0	0			-13.3424	0.34636	0.39471
		-14.3333	0	0		-14.192	0.00056	9e-05		-13.6815	0	0			-13.3315	0.40309	0.45945
		-14.3213	0	0		-14.181	0.00023	3e-05		-13.6705	0	0			-13.3215	0.06794	0.07744
		-14.3093	0	0		-14.17	9e-05	0		-13.6605	0	0			-13.3104	0.00231	0.00264
		-14.2973	0	0		-14.159	0.00115	9e-05		-13.6495	0	0			-13.2995	0.00259	0.00296
		-14.2863	0	0		-14.147	0.00215	0.00018		-13.6385	0	0			-13.2884	0.00105	0.0012
		-14.2743	0	0		-14.136	0.00059	6e-05		-13.6275	0	0			-13.2774	8e-05	0.0001
		-14.2623	0	0		-14.125	0.00015	3e-05		-13.6175	0	0			-13.2665	0.00023	0.00027
		-14.2503	0	0		-14.114	5e-05	0		-13.6065	0	0			-13.2554	0.00041	0.00049
		-14.2393	0	0		-14.103	0	0		-13.5955	0	0			-13.2445	0.00016	0.00018
		-14.2273	0	0		-14.092	1e-05	3e-05		-13.5845	0	0			-13.2334	1e-05	1e-05
		-14.2153	0	0		-14.081	1e-05	3e-05		-13.5745	0	0			-13.2225	0	0
		-14.2043	0	0		-14.07	0	0		-13.5635	0	0			-13.2125	0	0
		-14.1923	0	0		-14.058	0	0		-13.5525	0	0			-13.2014	0	0
		-14.1803	0	0		-14.047	0	0		-13.5425	0	0			-13.1905	0	0
		-14.1683	0	0		-14.036	0	0		-13.5315	0	0			-13.1794	0	0
		-14.1573	0	0		-14.025	0	0		-13.5205	0	0			-13.1684	0	0
		-14.1453	0	0		-14.014	0	0		-13.5095	0	0			-13.1575	0	0
		-14.1333	0	0		-14.003	0	0		-13.4995	0	0			-13.1464	0	0
		-14.1213	0	0		-13.992	0	0		-13.4885	0	0			-13.1355	0	0
		-14.1103	0	0		-13.981	0	0		-13.4775	0	0			-13.1244	0	0
		-14.0983	0	0		-13.969	0	0		-13.4665	0	0			-13.1135	0	0
		-14.0863	0	0		-13.958	0	0		-13.4565	0	0			-13.1035	0	0
		-14.0743	0	0		-13.947	0	0		-13.4455	0	0			-13.0924	0	0
		-14.0633	0	0		-13.936	0	0		-13.4345	0	0			-13.0815	0	0
		-14.0513	0	0		-13.925	0	0		-13.4235	0	0			-13.0704	0	0
		-14.0393	0	0		-13.914	0	0		-13.4135	0	0			-13.0595	0	0
		-14.0273	0	0		-13.903	1e-05	0		-13.4025	0	0			-13.0485	0	0
		-14.0163	0	0		-13.892	2e-05	0		-13.3915	0	0			-13.0374	0	0
		-14.0043	0	0		-13.88	0	0		-13.3805	0	0			-13.0265	0	0
		-13.9923	0	0		-13.869	0	0		-13.3705	0	0			-13.0154	0	0
		-13.9803	0	0		-13.858	0	0		-13.3595	0	0			-13.0045	0	0
		-13.9693	0	0		-13.847	1e-05	0		-13.3485	0	0			-12.9934	0	0
		-13.9573	0	0		-13.836	0	0		-13.3375	0	0			-12.9834	0	0
		-13.9453	0	0		-13.825	0	0		-13.3275	0	0			-12.9725	0	0
		-13.9333	0	0		-13.814	0	0		-13.3165	0	0			-12.9614	0	0
		-13.9223	0	0		-13.803	0	0		-13.3055	0	0			-12.9505	0	0
		-13.9103	0	0		-13.791	0	0		-13.2955	0	0			-12.9395	5e-05	8e-05
		-13.8983	0	0		-13.78	0	0		-13.2845	0	0			-12.9284	0.00214	0.00315
		-13.8863	0	0		-13.769	0	0		-13.2735	0	0			-12.9175	0.01361	0.01987
		-13.8753	0.01076	0.00111		-13.758	0	0		-13.2625	0	0			-12.9064	0.03181	0.04507
		-13.8633	2.249	0.23199		-13.747	0	0		-13.2525	0	0			-12.8955	0.04295	0.05968
		-13.8513	39.3	4.0549		-13.736	0	0		-13.2415	0	0			-12.8844	0.01544	0.02125
		-13.8393	69.93	7.21458		-13.725	0	0		-13.2305	0	0			-12.8744	0.00713	0.0096
		-13.8283	13.554	1.39827		-13.714	0	0		-13.2195	0	0			-12.8635	0.01246	0.01676
		-13.8163	0.2435	0.02511		-13.703	0	0		-13.2095	0	0			-12.8524	0.00357	0.0048
		-13.8043	0.00127	0.00013		-13.691	0	0		-13.1985	0	0			-12.8415	0.00322	0.00422
		-13.7923	0.00285	0.00029		-13.68	0	0		-13.1875	0	0			-12.8305	0.03323	0.04346
		-13.7813	0.00132	0.00013		-13.669	0	0		-13.1765	0	0			-12.8194	0.0486	0.06355
		-13.7693	0.00029	3e-05		-13.658	0	0		-13.1665	0	0			-12.8085	0.02329	0.02981
		-13.7573	0.00234	0.00024		-13.647	0	0		-13.1555	0	0			-12.7974	0.12921	0.16349
		-13.7453	0.00725	0.00075		-13.636	0	0		-13.1445	0	0			-12.7865	0.19499	0.24983
		-13.7343	0.00609	0.00063		-13.625	0	0		-13.1335	0	0			-12.7754	0.05859	0.07695
		-13.7223	0.00131	0.00013		-13.614	0	0		-13.1235	0	0			-12.7654	0.00382	0.00513
		-13.7103	4e-05	0		-13.602	0	0		-13.1125	0	0			-12.7545	4e-05	6e-05
		-13.6983	0.00073	7e-05		-13.591	0	0		-13.1015	0	0			-12.7434	0	0
		-13.6873	0.01384	0.00144		-13.58	0	0		-13.0915	0	0			-12.7325	0	0
		-13.6753	0.02945	0.00316		-13.569	0	0		-13.0805	0	0			-12.7215	0	0
		-13.6633	0.01995	0.00229		-13.558	0	0		-13.0695	0	0			-12.7104	1e-05	1e-05
		-13.6513	0.0255	0.0028		-13.547	0	0		-13.0585	0	0			-12.6995	7e-05	9e-05
		-13.6403	0.0343	0.00363		-13.536	9e-05	3e-05		-13.0485	0	0			-12.6884	0.00048	0.00058
		-13.6283	0.10406	0.01076		-13.525	0.00311	0.00084		-13.0375	0	0			-12.6775	0.00057	0.00069
		-13.6163	0.12164	0.01257		-13.513	0.01235	0.00339		-13.0265	0	0			-12.6664	0.00011	0.00013
		-13.6043	0.02301	0.00237		-13.502	0.00648	0.00177		-13.0155	0	0			-12.6555	4e-05	4e-05
		-13.5933	0.03304	0.00342		-13.491	0.00042	0.00012		-13.0055	0	0			-12.6455	1e-05	1e-05
		-13.5813	0.02497	0.00258		-13.48	1e-05	0		-12.9945	0	0			-12.6344	0.00012	0.00022
		-13.5693	0.00198	0.0002		-13.469	0.00026	3e-05		-12.9835	0	0			-12.6235	0.00048	0.00081
		-13.5573	1e-05	0		-13.458	0.00232	0.00039		-12.9725	0	0			-12.6125	0.00043	0.00117
		-13.5463	3e-05	0		-13.447	0.00279	0.00045		-12.9625	0	0			-12.6014	0.00097	0.00737
		-13.5343	7e-05	0		-13.436	0.00425	0.00066		-12.9515	0	0			-12.5905	0.03139	0.04976
		-13.5223	2e-05	0		-13.424	0.01903	0.003		-12.9405	0	0			-12.5794	0.24408	0.3156
		-13.5103	0	0		-13.413	0.01283	0.00204		-12.9295	0	0			-12.5685	0.26765	0.34868
		-13.4993	2e-05	0		-13.402	0.00305	0.00036		-12.9195	0	0			-12.5574	0.04164	0.05585
		-13.4873	0.00043	4e-05		-13.391	0.00683	0.00054		-12.9085	0	0			-12.5465	0.00146	0.00211
		-13.4753	0.00136	0.00015		-13.38	0.00546	0.00048		-12.8975	0	0			-12.5365	0.0006	0.00084
		-13.4633	0.00055	6e-05		-13.369	0.00081	9e-05		-12.8865	0	0			-12.5254	0.00021	0.0003
		-13.4523	0.00017	2e-05		-13.358	0.001	0.00021		-12.8765	0	0			-12.5145	0.00012	0.00015
		-13.4403	0.00024	2e-05		-13.347	0.00502	0.00099		-12.8655	0	0			-12.5035	9e-05	0.00012
		-13.4283	0.00014	2e-05		-13.336	0.00343	0.00069		-12.8545	0	0			-12.4924	4e-05	5e-05
		-13.4163	0.00249	0.00029		-13.324	0.00053	0.00012		-12.8445	0	0			-12.4815	1e-05	1e-05
		-13.4053	0.01848	0.00197		-13.313	0.0011	0.00024		-12.8335	0	0			-12.4704	0.00184	0.00262
		-13.3933	0.03087	0.00328		-13.302	0.00242	0.00051		-12.8225	0	0			-12.4595	0.04126	0.05884
		-13.3813	0.01341	0.00145		-13.291	0.00157	0.00033		-12.8115	0	0			-12.4484	0.12043	0.17175
		-13.3693	0.00283	0.00033		-13.28	0.00018	3e-05		-12.8015	0	0			-12.4375	0.05005	0.07132
		-13.3583	0.00066	8e-05		-13.269	2e-05	0		-12.7905	0	0			-12.4275	0.04871	0.0642
		-13.3463	0.00104	0.00013		-13.258	0	0		-12.7795	0	0			-12.4164	0.48339	0.63411
		-13.3343	0.0037	0.00041		-13.247	0	0		-12.7685	0	0			-12.4055	0.6897	0.90474
		-13.3223	0.01482	0.00168		-13.235	1e-05	0		-12.7585	0	0			-12.3945	0.20735	0.2718
		-13.3113	0.02332	0.00283		-13.224	5e-05	0		-12.7475	0	0			-12.3834	0.6533	0.85506
		-13.2993	0.00618	0.00084		-13.213	4e-05	0		-12.7365	0	0			-12.3725	0.822	1.0759
		-13.2873	0.00511	0.00059		-13.202	1e-05	0		-12.7255	0	0			-12.3614	0.14475	0.18946
		-13.2753	0.01016	0.00111		-13.191	5e-05	0		-12.7155	0	0			-12.3505	0.00316	0.00414
		-13.2643	0.00294	0.00031		-13.18	5e-05	0		-12.7045	0	0			-12.3394	0.00014	0.00019
		-13.2523	0.0001	2e-05		-13.169	1e-05	0		-12.6935	0	0			-12.3285	0.005	0.00685
		-13.2403	0	0		-13.158	0.00011	3e-05		-12.6825	0	0			-12.3174	0.05669	0.07824
		-13.2283	2e-05	0		-13.146	0.00397	0.00081		-12.6725	0	0			-12.3074	0.27281	0.3781
		-13.2173	1e-05	0		-13.135	0.01666	0.00336		-12.6615	0	0			-12.2965	0.24784	0.34368
		-13.2053	0	0		-13.124	0.00922	0.00186		-12.6505	0	0			-12.2855	0.03207	0.04448
		-13.1933	3e-05	0		-13.113	0.00065	0.00012		-12.6405	0	0			-12.2744	0.00051	0.00071
		-13.1813	0.00014	2e-05		-13.102	3e-05	0		-12.6295	0	0			-12.2635	4e-05	6e-05
		-13.1703	0.0001	2e-05		-13.091	1e-05	0		-12.6185	0	0			-12.2524	3e-05	5e-05
		-13.1583	0.00013	2e-05		-13.08	0	0		-12.6075	0	0			-12.2415	3e-05	4e-05
		-13.1463	0.00179	0.00021		-13.069	0	0		-12.5975	0	0			-12.2304	0.00803	0.01103
		-13.1343	0.00679	0.0008		-13.057	0	0		-12.5865	0	0			-12.2195	0.28373	0.38987
		-13.1233	0.00727	0.00091		-13.046	0	0		-12.5755	0	0			-12.2084	1.2659	1.73922
		-13.1113	0.00676	0.00095		-13.035	0	0		-12.5645	0	0			-12.1984	0.7911	1.08699
		-13.0993	0.00127	0.0002		-13.024	0	0		-12.5545	0	0			-12.1875	0.06669	0.09163
		-13.0873	3e-05	0		-13.013	0	0		-12.5435	0	0			-12.1765	0.00066	0.00091
		-13.0763	0	0		-13.002	0	0		-12.5325	0	0			-12.1654	0	0
		-13.0643	0	0		-12.991	0	0		-12.5215	0	0			-12.1545	0	0
		-13.0523	0	0		-12.98	0	0		-12.5115	0	0			-12.1434	0	0
		-13.0403	0	0		-12.968	0	0		-12.5005	0	0			-12.1325	0	0
		-13.0293	0	0		-12.957	0	0		-12.4895	0	0			-12.1214	0	0
		-13.0173	0	0		-12.946	0	0		-12.4785	0	0			-12.1105	0	0
		-13.0053	0	0		-12.935	0	0		-12.4685	0	0			-12.0994	0	0
		-12.9933	0	0		-12.924	0	0		-12.4575	0	0			-12.0894	0	0
		-12.9823	0	0		-12.913	2e-05	0		-12.4465	0	0			-12.0785	0	0
		-12.9703	0	0		-12.902	2e-05	0		-12.4355	0	0			-12.0674	0	0
		-12.9583	0	0		-12.891	0	0		-12.4255	0	0			-12.0564	1e-05	2e-05
		-12.9463	1e-05	0		-12.88	0	0		-12.4145	0	0			-12.0455	0.00204	0.00319
		-12.9353	0	0		-12.868	0	0		-12.4035	0	0			-12.0344	0.03691	0.05768
		-12.9233	0	0		-12.857	0	0		-12.3935	0	0			-12.0235	0.08792	0.13739
		-12.9113	7e-05	2e-05		-12.846	0	0		-12.3825	0	0			-12.0124	0.02951	0.04612
		-12.8993	0.00064	0.00011		-12.835	0	0		-12.3715	0	0			-12.0015	0.00128	0.002
		-12.8883	0.00111	0.00017		-12.824	0	0		-12.3605	0	0			-11.9904	1e-05	1e-05
		-12.8763	0.0007	0.00011		-12.813	0	0		-12.3505	0	0			-11.9794	0	0
		-12.8643	0.00118	0.00021		-12.802	0	0		-12.3395	0	0			-11.9695	0	0
		-12.8523	0.00035	9e-05		-12.791	0	0		-12.3285	0	0			-11.9584	0	0
		-12.8413	1e-05	0		-12.779	0	0		-12.3175	0	0			-11.9474	0	0
		-12.8293	0	0		-12.768	0	0		-12.3075	0	0			-11.9365	0	0
		-12.8173	0	0		-12.757	0	0		-12.2965	0	0			-11.9254	0	0
		-12.8053	0	0		-12.746	0	0		-12.2855	0	0			-11.9145	0	0
		-12.7943	0	0		-12.735	0	0		-12.2745	0	0			-11.9034	0	0
		-12.7823	0	0		-12.724	0	0		-12.2645	0	0			-11.8925	0	0
		-12.7703	0	0		-12.713	0	0		-12.2535	0	0			-11.8814	0	0
		-12.7583	0	0		-12.702	0	0		-12.2425	0	0			-11.8704	0	0
		-12.7473	0	0		-12.69	0	0		-12.2315	0	0			-11.8605	0	0
		-12.7353	0	0		-12.679	0	0		-12.2215	0	0			-11.8494	0	0
		-12.7233	0	0		-12.668	0	0		-12.2105	0	0			-11.8384	0	0
		-12.7113	0	0		-12.657	0	0		-12.1995	0	0			-11.8275	5e-05	8e-05
		-12.7003	0	0		-12.646	0	0		-12.1895	0	0			-11.8164	0.008	0.01187
		-12.6883	0	0		-12.635	0	0		-12.1785	0	0			-11.8055	0.16712	0.24798
		-12.6763	0	0		-12.624	0	0		-12.1675	0	0			-11.7944	0.50949	0.75603
		-12.6643	0	0		-12.613	0	0		-12.1565	0	0			-11.7835	0.24384	0.3619
		-12.6533	0	0		-12.601	0	0		-12.1465	0	0			-11.7724	0.02012	0.0299
		-12.6413	0	0		-12.59	2e-05	0		-12.1355	0	0			-11.7614	0.00064	0.00095
		-12.6293	0	0		-12.579	2e-05	0		-12.1245	0	0			-11.7515	9e-05	0.00014
		-12.6173	0	0		-12.568	0	0		-12.1135	0	0			-11.7404	6e-05	9e-05
		-12.6063	0	0		-12.557	0	0		-12.1035	0	0			-11.7294	1e-05	1e-05
		-12.5943	0	0		-12.546	0	0		-12.0925	0	0			-11.7185	0	0
		-12.5823	0	0		-12.535	0	0		-12.0815	0	0			-11.7074	0	0
		-12.5703	0	0		-12.524	0	0		-12.0705	0	0			-11.6965	1e-05	2e-05
		-12.5593	0	0		-12.513	0	0		-12.0605	0	0			-11.6854	0.00303	0.00518
		-12.5473	0	0		-12.501	0	0		-12.0495	0	0			-11.6745	0.10487	0.17802
		-12.5353	0	0		-12.49	2e-05	3e-05		-12.0385	0	0			-11.6634	0.55373	0.93516
		-12.5233	0	0		-12.479	6e-05	6e-05		-12.0275	0	0			-11.6524	0.46891	0.78916
		-12.5123	0	0		-12.468	3e-05	3e-05		-12.0175	0	0			-11.6415	0.05957	0.10006
		-12.5003	0	0		-12.457	0	0		-12.0065	0	0			-11.6314	0.00097	0.00163
		-12.4883	0	0		-12.446	0	0		-11.9955	0	0			-11.6204	0	0
		-12.4763	0	0		-12.435	0	0		-11.9855	0	0			-11.6095	0	0
		-12.4653	0	0		-12.424	0	0		-11.9745	0	0			-11.5984	0	0
		-12.4533	0	0		-12.412	0	0		-11.9635	0	0			-11.5875	0	0
		-12.4413	0	0		-12.401	0	0		-11.9525	0	0			-11.5764	0	0
		-12.4293	0	0		-12.39	0	0		-11.9425	0	0			-11.5655	0	0
		-12.4183	0	0		-12.379	0	0		-11.9315	0	0			-11.5544	0	0
		-12.4063	0	0		-12.368	0	0		-11.9205	0	0			-11.5434	0	0
		-12.3943	0	0		-12.357	0	0		-11.9095	0	0			-11.5325	0.00026	0.00039
		-12.3823	0	0		-12.346	0	0		-11.8995	0	0			-11.5224	0.00237	0.0035
		-12.3713	0	0		-12.335	0	0		-11.8885	0	0			-11.5114	0.00292	0.00431
		-12.3593	0	0		-12.323	0	0		-11.8775	0	0			-11.5005	0.0005	0.00074
		-12.3473	0	0		-12.312	0	0		-11.8665	0	0			-11.4894	2e-05	3e-05
		-12.3353	0	0		-12.301	0	0		-11.8565	0	0			-11.4785	0.00118	0.0023
		-12.3243	0	0		-12.29	0	0		-11.8455	0	0			-11.4674	0.01379	0.02747
		-12.3123	0	0		-12.279	0	0		-11.8345	0	0			-11.4565	0.02187	0.0446
		-12.3003	0	0		-12.268	0	0		-11.8235	0	0			-11.4454	0.00489	0.01029
		-12.2883	0	0		-12.257	0	0		-11.8135	0	0			-11.4345	0.00014	0.0003
		-12.2773	0	0		-12.246	0	0		-11.8025	0	0			-11.4235	0	0
		-12.2653	4e-05	0		-12.234	0	0		-11.7915	0	0			-11.4134	4e-05	7e-05
		-12.2533	5e-05	0		-12.223	0	0		-11.7805	0	0			-11.4024	0.00418	0.00742
		-12.2413	1e-05	0		-12.212	0	0		-11.7705	0	0			-11.3915	0.04751	0.08436
		-12.2303	1e-05	2e-05		-12.201	0	0		-11.7595	0	0			-11.3804	0.07296	0.12955
		-12.2183	4e-05	0.00011		-12.19	0	0		-11.7485	0	0			-11.3695	0.01568	0.02785
		-12.2063	0.00047	0.00017		-12.179	0	0		-11.7385	0	0			-11.3584	0.00087	0.00154
		-12.1943	0.00093	0.00016		-12.168	0	0		-11.7275	0	0			-11.3475	0.02931	0.05196
		-12.1833	0.00025	5e-05		-12.157	0	0		-11.7165	0	0			-11.3364	0.23551	0.41748
		-12.1713	6e-05	1e-05		-12.145	0	0		-11.7055	0	0			-11.3255	0.25998	0.46081
		-12.1593	4e-05	0		-12.134	1e-05	0		-11.6955	0	0			-11.3145	0.03982	0.07058
		-12.1473	1e-05	0		-12.123	0.0001	0		-11.6845	0	0			-11.3034	0.00177	0.00298
		-12.1363	0.00018	6e-05		-12.112	0.00013	3e-05		-11.6735	0	0			-11.2934	0.0032	0.0052
		-12.1243	0.00051	0.00024		-12.101	2e-05	0		-11.6625	0	0			-11.2825	0.00141	0.00228
		-12.1123	0.00086	0.00059		-12.09	0	0		-11.6525	0	0			-11.2714	0.0001	0.00017
		-12.1003	0.00141	0.0008		-12.079	1e-05	6e-05		-11.6415	0	0			-11.2605	0.00176	0.00356
		-12.0893	0.00171	0.00063		-12.068	1e-05	3e-05		-11.6305	0	0			-11.2494	0.01886	0.03818
		-12.0773	0.00038	0.00012		-12.057	7e-05	0		-11.6195	0	0			-11.2385	0.02756	0.05581
		-12.0653	1e-05	0		-12.045	0.00041	3e-05		-11.6095	0	0			-11.2274	0.00653	0.01341
		-12.0533	0	0		-12.034	0.00035	6e-05		-11.5985	0	0			-11.2165	0.00127	0.00273
		-12.0423	0	0		-12.023	0.00032	0.00021		-11.5875	0	0			-11.2055	0.00028	0.00057
		-12.0303	0	0		-12.012	0.00042	0.00027		-11.5765	0	0			-11.1944	3e-05	7e-05
		-12.0183	0	0		-12.001	9e-05	6e-05		-11.5665	0	0			-11.1845	5e-05	9e-05
		-12.0063	0	0		-11.99	0	0		-11.5555	0	0			-11.1735	0.00348	0.00715
		-11.9953	0	0		-11.979	0	0		-11.5445	0	0			-11.1624	0.06821	0.14007
		-11.9833	0	0		-11.968	6e-05	0.00015		-11.5345	0	0			-11.1515	0.17927	0.36743
		-11.9713	0	0		-11.956	0.00028	0.00066		-11.5235	0	0			-11.1404	0.08744	0.17516
		-11.9593	0	0		-11.945	0.00018	0.00042		-11.5125	0	0			-11.1295	0.02584	0.04879
		-11.9483	0	0		-11.934	1e-05	3e-05		-11.5015	0	0			-11.1184	0.00309	0.00578
		-11.9363	0	0		-11.923	0	0		-11.4915	0	0			-11.1075	0.00099	0.00252
		-11.9243	0	0		-11.912	0	0		-11.4805	0	0			-11.0965	0.00862	0.02171
		-11.9123	0	0		-11.901	0	0		-11.4695	0	0			-11.0854	0.03774	0.08122
		-11.9013	0	0		-11.89	0	0		-11.4585	0	0			-11.0755	0.11075	0.22518
		-11.8893	0	0		-11.879	0	0		-11.4485	0	0			-11.0645	0.09807	0.19808
		-11.8773	0	0		-11.867	0	0		-11.4375	0	0			-11.0534	0.08124	0.16331
		-11.8653	0	0		-11.856	0.0003	0.00021		-11.4265	0	0			-11.0425	0.09072	0.18231
		-11.8543	0	0		-11.845	0.00545	0.00375		-11.4155	0	0			-11.0314	0.04263	0.08596
		-11.8423	0	0		-11.834	0.01251	0.00852		-11.4055	0	0			-11.0205	0.00512	0.01052
		-11.8303	1e-05	0		-11.823	0.0041	0.00276		-11.3945	0	0			-11.0094	0.03508	0.07341
		-11.8183	0.00011	3e-05		-11.812	0.00029	0.00018		-11.3835	0	0			-10.9985	0.08042	0.16824
		-11.8073	0.00014	5e-05		-11.801	6e-05	3e-05		-11.3725	0	0			-10.9875	0.02642	0.05522
		-11.7953	2e-05	0		-11.79	2e-05	3e-05		-11.3625	0	0			-10.9764	0.00559	0.01076
		-11.7833	0	0		-11.778	0.00014	9e-05		-11.3515	0	0			-10.9655	0.03423	0.06283
		-11.7713	0	0		-11.767	0.00381	0.0021		-11.3405	0	0			-10.9555	0.04888	0.09353
		-11.7603	0	0		-11.756	0.01644	0.00954		-11.3295	0	0			-10.9444	0.01224	0.02532
		-11.7483	0	0		-11.745	0.01126	0.00711		-11.3195	0	0			-10.9335	0.00064	0.00142
		-11.7363	0	0		-11.734	0.00316	0.00201		-11.3085	0	0			-10.9224	0.00432	0.00953
		-11.7243	0	0		-11.723	0.006	0.00306		-11.2975	0	0			-10.9115	0.03251	0.07171
		-11.7133	0	0		-11.712	0.00406	0.00216		-11.2875	0	0			-10.9004	0.03375	0.07446
		-11.7013	0	0		-11.701	0.00494	0.00303		-11.2765	0	0			-10.8895	0.00506	0.01113
		-11.6893	0	0		-11.69	0.00838	0.00483		-11.2655	0	0			-10.8785	0.01443	0.03023
		-11.6773	0	0		-11.678	0.01103	0.00597		-11.2545	0	0			-10.8674	0.11798	0.24703
		-11.6663	0	0		-11.667	0.00548	0.00369		-11.2445	0	0			-10.8565	0.13941	0.29168
		-11.6543	0	0		-11.656	0.00258	0.00174		-11.2335	0	0			-10.8465	0.04293	0.08758
		-11.6423	0	0		-11.645	0.00586	0.00369		-11.2225	0	0			-10.8354	0.02206	0.04248
		-11.6303	0	0		-11.634	0.00323	0.00333		-11.2115	0	0			-10.8245	0.00983	0.02119
		-11.6193	0	0		-11.623	0.00058	0.00111		-11.2015	0	0			-10.8134	0.00623	0.01551
		-11.6073	0	0		-11.612	5e-05	9e-05		-11.1905	0	0			-10.8025	0.01123	0.02646
		-11.5953	0	0		-11.601	1e-05	6e-05		-11.1795	0	0			-10.7914	0.05104	0.11801
		-11.5833	0	0		-11.589	8e-05	0.00033		-11.1685	0	0			-10.7805	0.0376	0.08682
		-11.5723	0	0		-11.578	0.00022	0.00096		-11.1585	0	0			-10.7695	0.00513	0.01198
		-11.5603	0	0		-11.567	0.00018	0.00063		-11.1475	0	0			-10.7584	0.00348	0.01013
		-11.5483	0	0		-11.556	0.00014	0.00036		-11.1365	0	0			-10.7475	0.00475	0.0162
		-11.5373	0	0		-11.545	6e-05	0.00015		-11.1255	0	0			-10.7375	0.00155	0.00548
		-11.5253	0	0		-11.534	0.00032	0.00105		-11.1155	0	0			-10.7264	7e-05	0.00027
		-11.5133	0	0		-11.523	0.00043	0.00141		-11.1045	0	0			-10.7155	0	0
		-11.5013	0	0		-11.512	8e-05	0.00024		-11.0935	0	0			-10.7044	3e-05	0.00012
		-11.4903	0	0		-11.5	0	3e-05		-11.0835	0	0			-10.6935	0.00077	0.00256
		-11.4783	0	0		-11.489	0	0.00018		-11.0725	0	0			-10.6824	0.0058	0.01566
		-11.4663	0	0		-11.478	2e-05	0.00036		-11.0615	0	0			-10.6715	0.01091	0.02906
		-11.4543	0	0		-11.467	0.00059	0.00072		-11.0505	0	0			-10.6605	0.00452	0.01678
		-11.4433	0	0		-11.456	0.00468	0.00468		-11.0405	0	0			-10.6494	0.00305	0.01059
		-11.4313	0	0		-11.445	0.00593	0.00564		-11.0295	0	0			-10.6385	0.02643	0.0692
		-11.4193	0	0		-11.434	0.00149	0.00144		-11.0185	0	0			-10.6274	0.04258	0.11054
		-11.4073	0	0		-11.423	0.00027	0.00036		-11.0075	0	0			-10.6174	0.01753	0.04276
		-11.3963	0	0		-11.411	4e-05	6e-05		-10.9975	0	0			-10.6065	0.00582	0.01327
		-11.3843	0	0		-11.4	1e-05	0		-10.9865	0	0			-10.5954	0.0005	0.00115
		-11.3723	0	0		-11.389	9e-05	6e-05		-10.9755	0	0			-10.5845	0.00078	0.00258
		-11.3603	1e-05	0		-11.378	0.00068	0.00045		-10.9645	0	0			-10.5734	0.00441	0.01401
		-11.3493	8e-05	2e-05		-11.367	0.00073	0.00048		-10.9545	0	0			-10.5625	0.01391	0.03439
		-11.3373	7e-05	2e-05		-11.356	0.00038	0.00015		-10.9435	0	0			-10.5515	0.03615	0.08279
		-11.3253	1e-05	0		-11.345	0.00053	0.00021		-10.9325	0	0			-10.5404	0.02412	0.05761
		-11.3133	0	0		-11.334	0.00028	0.00033		-10.9215	0	0			-10.5295	0.00698	0.02032
		-11.3023	0	0		-11.323	0.00027	0.00051		-10.9115	0	0			-10.5184	0.02836	0.07399
		-11.2903	0	0		-11.311	7e-05	0.00012		-10.9005	0	0			-10.5084	0.04256	0.10643
		-11.2783	0	0		-11.3	3e-05	0		-10.8895	0	0			-10.4975	0.00989	0.02375
		-11.2663	0	0		-11.289	0.00036	3e-05		-10.8785	0	0			-10.4864	0.00948	0.02661
		-11.2553	0	0		-11.278	0.00121	0.00018		-10.8685	0	0			-10.4755	0.05514	0.15569
		-11.2433	0	0		-11.267	0.00182	0.00039		-10.8575	0	0			-10.4644	0.04868	0.13594
		-11.2313	0.0001	3e-05		-11.256	0.00073	0.00045		-10.8465	0	0			-10.4535	0.03062	0.07333
		-11.2193	0.00023	5e-05		-11.245	0.00044	0.00066		-10.8365	0	0			-10.4424	0.03731	0.09711
		-11.2083	6e-05	1e-05		-11.234	0.00029	0.00042		-10.8255	0	0			-10.4314	0.01126	0.04281
		-11.1963	0	0		-11.222	0.00023	0.00048		-10.8145	0	0			-10.4205	0.00206	0.00818
		-11.1843	0	0		-11.211	0.00016	0.00042		-10.8035	0	0			-10.4094	0.00097	0.0024
		-11.1723	0	0		-11.2	0.00077	0.00204		-10.7935	0	0			-10.3994	0.00044	0.00125
		-11.1613	0	0		-11.189	0.00081	0.00252		-10.7825	0	0			-10.3885	0.00023	0.00065
		-11.1493	0	0		-11.178	0.00064	0.00258		-10.7715	0	0			-10.3774	0.00012	0.00029
		-11.1373	0	0		-11.167	0.00042	0.00162		-10.7605	0	0			-10.3665	0.0001	0.00023
		-11.1253	0	0		-11.156	0.00032	0.00057		-10.7505	0	0			-10.3554	5e-05	0.00013
		-11.1143	0	0		-11.145	0.00128	0.00177		-10.7395	0	0			-10.3445	4e-05	0.00012
		-11.1023	0	0		-11.133	0.00177	0.00456		-10.7285	0	0			-10.3334	2e-05	6e-05
		-11.0903	0	0		-11.122	0.00096	0.00225		-10.7175	0	0			-10.3224	0	0
		-11.0783	0	0		-11.111	0.00019	0.00045		-10.7075	0	0			-10.3115	0	0
		-11.0673	0	0		-11.1	0.00021	0.00042		-10.6965	0	0			-10.3004	0	0
		-11.0553	0	0		-11.089	0.00045	0.00024		-10.6855	0	0			-10.2895	0	0
		-11.0433	0	0		-11.078	0.00023	0.00012		-10.6745	0	0			-10.2795	0.00032	0.00099
		-11.0313	0	0		-11.067	0.00051	0.00027		-10.6645	0	0			-10.2684	0.01458	0.04501
		-11.0203	0	0		-11.056	0.00233	0.00183		-10.6535	0	0			-10.2575	0.08402	0.2591
		-11.0083	0	0		-11.044	0.0026	0.00216		-10.6425	0	0			-10.2464	0.0772	0.23575
		-10.9963	0	0		-11.033	0.00434	0.00297		-10.6325	0	0			-10.2355	0.0254	0.07441
		-10.9843	0	0		-11.022	0.00333	0.00222		-10.6215	0	0			-10.2244	0.01858	0.05814
		-10.9733	0	0		-11.011	0.00034	0.00024		-10.6105	0	0			-10.2134	0.09639	0.3293
		-10.9613	0	0		-11	1e-05	0		-10.5995	0	0			-10.2025	0.12275	0.43631
		-10.9493	0	0		-10.989	1e-05	3e-05		-10.5895	0	0			-10.1914	0.02683	0.09628
		-10.9373	0	0		-10.978	6e-05	0.00012		-10.5785	0	0			-10.1805	0.00943	0.02825
		-10.9263	0	0		-10.967	0.00023	0.00051		-10.5675	0	0			-10.1705	0.03076	0.08994
		-10.9143	0	0		-10.955	0.001	0.00231		-10.5565	0	0			-10.1594	0.01758	0.05122
		-10.9023	0	0		-10.944	0.00152	0.00351		-10.5465	0	0			-10.1485	0.00143	0.00417
		-10.8903	0	0		-10.933	0.00036	0.00084		-10.5355	0	0			-10.1374	7e-05	0.00021
		-10.8793	0	0		-10.922	7e-05	6e-05		-10.5245	0	0			-10.1265	6e-05	0.00021
		-10.8673	1e-05	0		-10.911	0.00056	3e-05		-10.5135	0	0			-10.1154	3e-05	0.00011
		-10.8553	8e-05	2e-05		-10.9	0.00083	6e-05		-10.5035	0	0			-10.1044	0	0
		-10.8433	0.0002	0.00012		-10.889	0.00016	0		-10.4925	0	0			-10.0935	1e-05	4e-05
		-10.8323	0.00011	9e-05		-10.878	0	0		-10.4815	0	0			-10.0824	0.00128	0.00592
		-10.8203	1e-05	1e-05		-10.867	0	0		-10.4705	0	0			-10.0715	0.02776	0.12863
		-10.8083	0	0		-10.855	0	0		-10.4605	0	0			-10.0604	0.07854	0.36398
		-10.7963	0	0		-10.844	0	0		-10.4495	0	0			-10.0504	0.03133	0.1452
		-10.7853	0	0		-10.833	0	0		-10.4385	0	0			-10.0395	0.00164	0.0076
		-10.7733	0	3e-05		-10.822	0	0		-10.4275	0	0			-10.0284	1e-05	5e-05
		-10.7613	2e-05	0.00022		-10.811	0	0		-10.4175	0	0			-10.0175	0	0
		-10.7493	9e-05	0.00025		-10.8	0	0		-10.4065	0	0			-10.0064	0	0
		-10.7383	0.00024	0.0002		-10.789	1e-05	3e-05		-10.3955	0	0			-9.99545	0	0
		-10.7263	0.00027	0.00012		-10.778	1e-05	3e-05		-10.3855	0	0			-9.98445	0	0
		-10.7143	4e-05	2e-05		-10.766	0	3e-05		-10.3745	0	0			-9.97345	0	0
		-10.7023	0	0		-10.755	0	3e-05		-10.3635	0	0			-9.96245	0	0
		-10.6913	0	0		-10.744	0	3e-05		-10.3525	0	0			-9.95145	0	0
		-10.6793	0	0		-10.733	0	0		-10.3425	0	0			-9.94145	0	0
		-10.6673	0	0		-10.722	0	0		-10.3315	0	0			-9.93045	0	0
		-10.6553	0	0		-10.711	0	0		-10.3205	0	0			-9.91945	2e-05	0.00019
		-10.6443	0	0		-10.7	0	0		-10.3095	0	0			-9.90845	0.00241	0.0212
		-10.6323	0	0		-10.689	0	0		-10.2995	0	0			-9.89745	0.03009	0.26447
		-10.6203	0	0		-10.677	0	0		-10.2885	0	0			-9.88645	0.05049	0.44381
		-10.6083	0	0		-10.666	0	0		-10.2775	0	0			-9.87545	0.01253	0.10781
		-10.5973	0	0		-10.655	0	0		-10.2665	0	0			-9.86445	0.01852	0.09885
		-10.5853	0	0		-10.644	0	0		-10.2565	0	0			-9.85345	0.06648	0.35572
		-10.5733	0	0		-10.633	0	0		-10.2455	0	0			-9.84245	0.03504	0.19285
		-10.5613	0	0		-10.622	0	0		-10.2345	0	0			-9.83245	0.01212	0.10976
		-10.5503	0	0		-10.611	0	0		-10.2235	0	0			-9.82145	0.02873	0.28545
		-10.5383	0	0		-10.6	0	0		-10.2135	0	0			-9.81045	0.01208	0.11975
		-10.5263	0	0		-10.588	0	0		-10.2025	0	0			-9.79945	0.00484	0.02924
		-10.5143	0	0		-10.577	0	0		-10.1915	0	0			-9.78845	0.02875	0.15577
		-10.5033	0	0		-10.566	0	0		-10.1815	0	0			-9.77745	0.02732	0.14803
		-10.4913	1e-05	0		-10.555	0	0		-10.1705	0	0			-9.76645	0.00367	0.02123
		-10.4793	6e-05	3e-05		-10.544	0	0		-10.1595	0	0			-9.75545	0.00145	0.0288
		-10.4673	0.0001	0.0002		-10.533	0	0		-10.1485	0	0			-9.74445	0.00286	0.05841
		-10.4563	0.00015	0.00037		-10.522	0	0		-10.1385	0	0			-9.73345	0.00083	0.01685
		-10.4443	8e-05	0.00015		-10.511	0	0		-10.1275	0	0			-9.72245	3e-05	0.00063
		-10.4323	6e-05	0.00023		-10.5	0	0		-10.1165	0	0			-9.71245	0.00043	0.00266
		-10.4203	8e-05	0.00022		-10.488	0	0		-10.1055	0	0			-9.70145	0.01521	0.09415
		-10.4093	5e-05	0.00011		-10.477	6e-05	6e-05		-10.0955	0	0			-9.69045	0.06809	0.42154
		-10.3973	1e-05	2e-05		-10.466	0.00043	0.00039		-10.0845	0	0			-9.67945	0.04272	0.26453
		-10.3853	0	0		-10.455	0.0004	0.00036		-10.0735	0	0			-9.66845	0.00362	0.02239
		-10.3733	0.00011	4e-05		-10.444	0.00022	0.00069		-10.0625	0	0			-9.65745	4e-05	0.00023
		-10.3623	0.00037	0.00025		-10.433	0.00089	0.00336		-10.0525	0	0			-9.64645	0	0
		-10.3503	0.0003	0.0004		-10.422	0.00105	0.00294		-10.0415	0	0			-9.63545	0	0
		-10.3383	6e-05	0.00015		-10.411	0.00218	0.0024		-10.0305	0	0			-9.62445	0	0
		-10.3263	6e-05	0.00028		-10.399	0.00171	0.00135		-10.0195	0	0			-9.61345	0	0
		-10.3153	4e-05	0.00027		-10.388	0.0002	0.00015		-10.0095	0	0			-9.60345	0	0
		-10.3033	4e-05	0.00035		-10.377	1e-05	0		-9.99848	0	0			-9.59245	6e-05	0.00021
		-10.2913	0.00013	0.00018		-10.366	0.00012	0.00015		-9.98748	0	0			-9.58145	0.00547	0.02086
		-10.2793	0.0001	4e-05		-10.355	0.00036	0.00045		-9.97648	0	0			-9.57045	0.06428	0.24504
		-10.2683	1e-05	0		-10.344	0.00024	0.00021		-9.96648	0	0			-9.55945	0.10189	0.38836
		-10.2563	0	0		-10.333	9e-05	3e-05		-9.95548	0	0			-9.54845	0.02263	0.08626
		-10.2443	2e-05	4e-05		-10.322	1e-05	0		-9.94448	0	0			-9.53745	0.00064	0.00243
		-10.2323	7e-05	0.00018		-10.31	0	0		-9.93448	0	0			-9.52645	0.00062	0.00265
		-10.2213	0.00011	0.00018		-10.299	0	0		-9.92348	0	0			-9.51545	0.01319	0.05661
		-10.2093	8e-05	0.0001		-10.288	0	0		-9.91248	0	0			-9.50445	0.03678	0.15786
		-10.1973	1e-05	0		-10.277	0	0		-9.90148	0	0			-9.49445	0.01453	0.06253
		-10.1853	0	0		-10.266	0	0		-9.89148	0	0			-9.48345	0.00173	0.00904
		-10.1743	0	0		-10.255	0	0		-9.88048	0	0			-9.47245	0.00822	0.04552
		-10.1623	0	0		-10.244	0	0		-9.86948	0	0			-9.46145	0.02304	0.1261
		-10.1503	0	0		-10.233	0	0		-9.85848	0	0			-9.45045	0.01009	0.05514
		-10.1383	0	0		-10.221	0	0		-9.84848	0	0			-9.43945	0.00059	0.00322
		-10.1273	0	0		-10.21	0	0		-9.83748	0	0			-9.42845	2e-05	9e-05
		-10.1153	0	0		-10.199	0	0		-9.82648	0	0			-9.41745	2e-05	0.00012
		-10.1033	1e-05	2e-05		-10.188	0	0		-9.81548	0	0			-9.40645	9e-05	0.0006
		-10.0913	3e-05	0.0001		-10.177	0	0		-9.80548	0	0			-9.39545	0.00125	0.00847
		-10.0803	7e-05	0.00014		-10.166	0	0		-9.79448	0	0			-9.38445	0.0026	0.01763
		-10.0683	0.00014	0.00016		-10.155	0	0		-9.78348	0	0			-9.37445	0.00082	0.00559
		-10.0563	0.00014	0.00015		-10.144	0	0		-9.77248	0	0			-9.36345	0.00338	0.02372
		-10.0443	0.00026	8e-05		-10.132	4e-05	0.00045		-9.76248	0	0			-9.35245	0.02693	0.18589
		-10.0333	9e-05	2e-05		-10.121	0.00029	0.00354		-9.75148	0	0			-9.34145	0.03538	0.23288
		-10.0213	1e-05	0		-10.11	0.00035	0.00405		-9.74048	0	0			-9.33045	0.06743	0.32461
		-10.0093	0	4e-05		-10.099	0.00078	0.00624		-9.73048	0	0			-9.31945	0.12016	0.56483
		-9.99731	3e-05	0.00018		-10.088	0.00122	0.00903		-9.71948	0	0			-9.30845	0.03289	0.15585
		-9.98631	0.00012	0.00022		-10.077	0.00053	0.00276		-9.70848	0	0			-9.29745	0.00117	0.00557
		-9.97431	0.00018	0.00014		-10.066	0.00121	0.00411		-9.69748	0	0			-9.28645	0	2e-05
		-9.96231	0.00044	0.00023		-10.055	0.00092	0.00306		-9.68748	0	0			-9.27545	0	0
		-9.95031	0.00045	0.00037		-10.044	0.00013	0.00036		-9.67648	0	0			-9.26545	0	0
		-9.93931	0.00018	0.00017		-10.032	2e-05	3e-05		-9.66548	0	0			-9.25445	0	0
		-9.92731	0.00036	0.00024		-10.021	2e-05	0.0003		-9.65448	0	0			-9.24345	0	0
		-9.91531	0.00026	0.00016		-10.01	0.00016	0.0033		-9.64448	0	0			-9.23245	0	2e-05
		-9.90331	3e-05	5e-05		-9.99898	0.00025	0.00507		-9.63348	0	0			-9.22145	0.00011	0.00076
		-9.89231	2e-05	0.00011		-9.98798	5e-05	0.00102		-9.62248	0	0			-9.21045	0.0006	0.00414
		-9.88031	4e-05	0.00014		-9.97698	0	3e-05		-9.61148	0	0			-9.19945	0.00072	0.0044
		-9.86831	0.00013	0.00035		-9.96598	0	0		-9.60148	0	0			-9.18845	0.00408	0.01944
		-9.85631	7e-05	0.00018		-9.95498	5e-05	0		-9.59048	0	0			-9.17745	0.00815	0.03867
		-9.84531	9e-05	0.00017		-9.94298	0.00067	0.00018		-9.57948	0	0			-9.16645	0.00232	0.011
		-9.83331	8e-05	0.00016		-9.93198	0.00126	0.00117		-9.56848	0	0			-9.15645	8e-05	0.00039
		-9.82131	1e-05	1e-05		-9.92098	0.00054	0.00465		-9.55848	0	0			-9.14545	0	0
		-9.80931	0	0		-9.90998	0.00026	0.00327		-9.54748	0	0			-9.13445	0	1e-05
		-9.79831	1e-05	4e-05		-9.89898	0.00042	0.00093		-9.53648	0	0			-9.12345	9e-05	0.00051
		-9.78631	2e-05	6e-05		-9.88798	0.00026	0.00042		-9.52548	0	0			-9.11245	0.00038	0.00226
		-9.77431	0.00015	0.00017		-9.87698	2e-05	6e-05		-9.51548	0	0			-9.10145	0.00042	0.00242
		-9.76231	0.00037	0.00029		-9.86598	7e-05	0.00069		-9.50448	0	0			-9.09045	0.0042	0.02273
		-9.75131	0.0002	0.00013		-9.85398	0.00034	0.00327		-9.49348	0	0			-9.07945	0.01193	0.06451
		-9.73931	2e-05	1e-05		-9.84298	0.00025	0.00486		-9.48348	0	0			-9.06845	0.0048	0.02598
		-9.72731	1e-05	0		-9.83198	0.00013	0.00858		-9.47248	0	0			-9.05745	0.00088	0.00622
		-9.71531	0.00017	9e-05		-9.82098	4e-05	0.00318		-9.46148	0	0			-9.04645	0.00749	0.05773
		-9.70431	0.00033	0.00016		-9.80998	4e-05	0.00021		-9.45048	0	0			-9.03645	0.01257	0.09503
		-9.69231	7e-05	3e-05		-9.79898	0.00012	0.00021		-9.44048	0	0			-9.02545	0.00717	0.04487
		-9.68031	0	0		-9.78798	0.00055	0.00174		-9.42948	0	0			-9.01445	0.0384	0.22141
		-9.66831	0	0		-9.77698	0.00172	0.0069		-9.41848	0	0			-9.00345	0.06376	0.37103
		-9.65731	0	0		-9.76498	0.00202	0.01062		-9.40748	0	0			-8.99245	0.0288	0.17197
		-9.64531	0	0		-9.75398	0.00089	0.00438		-9.39748	0	0			-8.98145	0.02505	0.14998
		-9.63331	0	0		-9.74298	0.00129	0.00372		-9.38648	0	0			-8.97045	0.03018	0.18527
		-9.62131	0	0		-9.73198	0.00086	0.00243		-9.37548	0	0			-8.95945	0.01717	0.10632
		-9.61031	0	0		-9.72098	8e-05	0.00021		-9.36448	0	0			-8.94845	0.00345	0.02009
		-9.59831	0	0		-9.70998	0	0		-9.35448	0	0			-8.93745	0.00626	0.03428
		-9.58631	0	0		-9.69898	0	0		-9.34348	0	0			-8.92745	0.0037	0.01968
		-9.57431	0	0		-9.68798	0	0.00045		-9.33248	0	0			-8.91645	0.00052	0.00277
		-9.56331	0	0		-9.67698	1e-05	0.00279		-9.32148	0	0			-8.90545	0.00018	0.00098
		-9.55131	0	0		-9.66498	3e-05	0.00285		-9.31148	0	0			-8.89445	0.00012	0.00054
		-9.53931	0	0		-9.65398	0.00029	0.00981		-9.30048	0	0			-8.88345	6e-05	0.0003
		-9.52731	0	0		-9.64298	0.00063	0.02193		-9.28948	0	0			-8.87245	0.00011	0.0008
		-9.51631	0	0		-9.63198	0.00019	0.00714		-9.27948	0	0			-8.86145	0.0026	0.01921
		-9.50431	0	0		-9.62098	3e-05	0.00195		-9.26848	0	0			-8.85045	0.00969	0.07044
		-9.49231	0	0		-9.60998	3e-05	0.00162		-9.25748	0	0			-8.83945	0.00922	0.06232
		-9.48031	0	0		-9.59898	0.00029	0.0042		-9.24648	0	0			-8.82845	0.00472	0.02984
		-9.46931	0	0		-9.58798	0.00081	0.00303		-9.23648	0	0			-8.81845	0.00095	0.00604
		-9.45731	0	0		-9.57598	0.00043	0.0018		-9.22548	0	0			-8.80745	0.0032	0.01981
		-9.44531	0	0		-9.56498	0.00058	0.00669		-9.21448	0	0			-8.79645	0.01055	0.06252
		-9.43331	0	0		-9.55398	0.00089	0.01074		-9.20348	0	0			-8.78545	0.00698	0.04186
		-9.42231	0	0		-9.54298	0.00054	0.00918		-9.19348	0	0			-8.77445	0.00122	0.00944
		-9.41031	0	0		-9.53198	0.00028	0.00783		-9.18248	0	0			-8.76345	0.004	0.02326
		-9.39831	0	0		-9.52098	9e-05	0.00186		-9.17148	0	0			-8.75245	0.0108	0.06071
		-9.38631	0	0		-9.50998	0.00016	0.00189		-9.16048	0	0			-8.74145	0.00556	0.03279
		-9.37531	0	0		-9.49898	0.00085	0.00372		-9.15048	0	0			-8.73045	0.00914	0.05811
		-9.36331	0	0		-9.48698	0.00274	0.00501		-9.13948	0	0			-8.71945	0.0227	0.14687
		-9.35131	0	0		-9.47598	0.00162	0.00594		-9.12848	0	0			-8.70845	0.01502	0.10312
		-9.33931	0	0		-9.46498	0.00028	0.00234		-9.11748	0	0			-8.69845	0.01869	0.13168
		-9.32831	0	0		-9.45398	2e-05	0.00018		-9.10748	0	0			-8.68745	0.01225	0.08368
		-9.31631	0	0		-9.44298	0	3e-05		-9.09648	0	0			-8.67645	0.00434	0.03058
		-9.30431	0	0		-9.43198	0	0		-9.08548	0	0			-8.66545	0.00607	0.02766
		-9.29231	0	0		-9.42098	0	0		-9.07448	0	0			-8.65445	0.01991	0.09208
		-9.28131	0	0		-9.40998	0	0.00012		-9.06448	0	0			-8.64345	0.02051	0.10831
		-9.26931	0	0		-9.39798	7e-05	0.0021		-9.05348	0	0			-8.63245	0.00804	0.04853
		-9.25731	0	0		-9.38698	0.001	0.00678		-9.04248	0	0			-8.62145	0.00149	0.00948
		-9.24531	0	0		-9.37598	0.00368	0.0135		-9.03248	0	0			-8.61045	0.0006	0.0038
		-9.23431	0	0		-9.36498	0.00314	0.01605		-9.02148	0	0			-8.59945	0.00318	0.02093
		-9.22231	0	0		-9.35398	0.00107	0.01113		-9.01048	0	0			-8.58945	0.00345	0.02386
		-9.21031	0	0		-9.34298	0.00038	0.00921		-8.99948	0	0			-8.57845	0.0052	0.04072
		-9.19831	0	0		-9.33198	0.0002	0.00306		-8.98948	0	2e-05			-8.56745	0.02093	0.166
		-9.18731	0	0		-9.32098	0.00021	0.00099		-8.97848	0	0.00349			-8.55645	0.02269	0.18127
		-9.17531	0	0		-9.30898	0.00015	0.00069		-8.96748	1e-05	0.08045			-8.54545	0.00389	0.03113
		-9.16331	0	0		-9.29798	3e-05	9e-05		-8.95648	5e-05	0.25299			-8.53445	9e-05	0.00074
		-9.15131	2e-05	7e-05		-9.28698	0.00012	0.00012		-8.94648	2e-05	0.1176			-8.52345	0.00036	0.00315
		-9.14031	9e-05	0.00046		-9.27598	0.00021	0.00294		-8.93548	0	0.00764			-8.51245	0.00355	0.02894
		-9.12831	0.00015	0.00143		-9.26498	0.0009	0.0378		-8.92448	0	6e-05			-8.50145	0.01799	0.10041
		-9.11631	0.00012	0.00109		-9.25398	0.00133	0.06837		-8.91348	0	0			-8.49045	0.02813	0.12209
		-9.10431	0.00014	0.00107		-9.24298	0.00069	0.03786		-8.90348	0	0			-8.48045	0.00885	0.03418
		-9.09331	7e-05	0.00066		-9.23198	0.00126	0.03744		-8.89248	0	0			-8.46945	0.00096	0.00619
		-9.08131	0	6e-05		-9.22098	0.00257	0.04113		-8.88148	0	0			-8.45845	0.00026	0.00415
		-9.06931	0	4e-05		-9.20898	0.00172	0.04017		-8.87048	0	0			-8.44745	5e-05	0.00073
		-9.05731	0	0.00014		-9.19798	0.00051	0.03804		-8.86048	0	0			-8.43645	0.00014	0.00119
		-9.04631	0	0.0001		-9.18698	0.00065	0.06156		-8.84948	0	0			-8.42545	0.00939	0.08179
		-9.03431	0	0		-9.17598	0.00021	0.0192		-8.83848	0	0			-8.41445	0.0973	0.86592
		-9.02231	0	0		-9.16498	2e-05	0.00132		-8.82848	0	0			-8.40345	0.15411	1.39931
		-9.01031	0	0		-9.15398	0.00022	0.0195		-8.81748	0	0			-8.39245	0.03666	0.33821
		-8.99931	0	0		-9.14298	0.00083	0.07665		-8.80648	0	0			-8.38145	0.00116	0.01077
		-8.98731	0	0		-9.13198	0.00089	0.04371		-8.79548	0	0			-8.37045	0	4e-05
		-8.97531	0	0		-9.11998	0.00104	0.00915		-8.78548	0	0			-8.36045	0	0
		-8.96331	0	0		-9.10898	0.00069	0.00708		-8.77448	0	0			-8.34945	0	0
		-8.95231	0	0		-9.09798	0.00058	0.03468		-8.76348	0	0			-8.33845	0	0
		-8.94031	0	0		-9.08698	0.00039	0.04086		-8.75248	0	0			-8.32745	1e-05	0.00012
		-8.92831	0	0		-9.07598	0.0006	0.01584		-8.74248	0	0			-8.31645	0.00165	0.01638
		-8.91731	0	0		-9.06498	0.00052	0.02166		-8.73148	0	0			-8.30545	0.02458	0.24548
		-8.90531	0	0		-9.05398	0.00064	0.01878		-8.72048	0	0			-8.29445	0.05684	0.57557
		-8.89331	0	0		-9.04298	0.00237	0.04269		-8.70948	0	0			-8.28345	0.03599	0.37508
		-8.88131	0	0		-9.03098	0.00267	0.03957		-8.69948	0	0			-8.27245	0.02827	0.30732
		-8.87031	0	0		-9.01998	0.00179	0.01623		-8.68848	0	0			-8.26145	0.0212	0.2476
		-8.85831	0	0		-9.00898	0.00042	0.00444		-8.67748	0	0			-8.25145	0.02058	0.29678
		-8.84631	0	0		-8.99798	0.00015	0.01053		-8.66648	0	0.0001			-8.24045	0.02371	0.31606
		-8.83431	0	0		-8.98698	0.00018	0.01245		-8.65648	1e-05	0.01768			-8.22945	0.01908	0.21937
		-8.82331	0	0		-8.97598	0.00036	0.00831		-8.64548	0.00037	0.39294			-8.21845	0.01983	0.19367
		-8.81131	1e-05	5e-05		-8.96498	0.00091	0.01635		-8.63448	0.00237	1.4856			-8.20745	0.01639	0.13995
		-8.79931	3e-05	0.00041		-8.95398	0.00054	0.0126		-8.62348	0.00381	1.4994			-8.19645	0.00782	0.08771
		-8.78731	0.00041	0.00629		-8.94198	0.00045	0.02007		-8.61348	0.00295	1.00181			-8.18545	0.0237	0.34539
		-8.77631	0.00069	0.0106		-8.93098	0.00132	0.01959		-8.60248	0.00079	0.26734			-8.17445	0.04987	0.76382
		-8.76431	0.00014	0.00201		-8.91998	0.00286	0.02667		-8.59148	3e-05	0.01135			-8.16345	0.03651	0.57134
		-8.75231	0.00013	0.00307		-8.90898	0.0019	0.02316		-8.58148	0	6e-05			-8.15245	0.00481	0.07532
		-8.74031	0.00057	0.01455		-8.89798	0.00034	0.00495		-8.57048	0	0			-8.14245	0.00704	0.08831
		-8.72931	0.0003	0.00762		-8.88698	0.00039	0.00741		-8.55948	0	0			-8.13145	0.10255	1.28203
		-8.71731	2e-05	0.00044		-8.87598	0.00054	0.01818		-8.54848	0	0			-8.12045	0.20115	2.51489
		-8.70531	5e-05	0.00201		-8.86498	0.00011	0.00717		-8.53848	0	0			-8.10945	0.05664	0.70678
		-8.69331	0.00022	0.00882		-8.85398	2e-05	0.00318		-8.52748	0	0			-8.09845	0.04858	0.54721
		-8.68231	0.00011	0.00424		-8.84198	0.00011	0.00927		-8.51648	0	0			-8.08745	0.28147	3.02427
		-8.67031	1e-05	0.0002		-8.83098	0.00088	0.03732		-8.50548	0	0			-8.07645	0.3357	3.31956
		-8.65831	0	0		-8.81998	0.0023	0.07392		-8.49548	0	0			-8.06545	0.14126	1.60488
		-8.64631	0	0		-8.80898	0.00166	0.03756		-8.48448	0	0			-8.05445	0.2703	4.03543
		-8.63531	0	0		-8.79798	0.00212	0.02865		-8.47348	0	0			-8.04345	0.18324	2.75253
		-8.62331	0	0		-8.78698	0.00244	0.03648		-8.46248	0	0			-8.03245	0.01709	0.25677
		-8.61131	1e-05	8e-05		-8.77598	0.00069	0.01653		-8.45248	0	0			-8.02245	0.00026	0.00371
		-8.59931	6e-05	0.00065		-8.76498	0.00014	0.00324		-8.44148	0	0			-8.01145	0.00566	0.06858
		-8.58831	0.00028	0.00704		-8.75298	4e-05	0.00069		-8.43048	0	0			-8.00045	0.05427	0.65695
		-8.57631	0.00094	0.02454		-8.74198	2e-05	0.00132		-8.41948	0	0			-7.98945	0.07647	0.89906
		-8.56431	0.00091	0.0332		-8.73098	0.00012	0.00762		-8.40948	0	0			-7.97845	0.1106	0.96292
		-8.55231	0.00074	0.03163		-8.71998	9e-05	0.00585		-8.39848	0	0			-7.96745	0.3661	3.71442
		-8.54131	0.00019	0.00791		-8.70898	1e-05	0.00057		-8.38748	0	0			-7.95645	0.3719	4.49445
		-8.52931	0.00022	0.00493		-8.69798	0	0		-8.37748	0	0			-7.94545	0.08621	1.1352
		-8.51731	0.00021	0.00147		-8.68698	0	0		-8.36648	0	0			-7.93445	0.00898	0.14262
		-8.50531	0.00011	0.00033		-8.67598	0	0		-8.35548	0	0			-7.92345	0.02348	0.51524
		-8.49431	5e-05	0.00015		-8.66398	0	0		-8.34448	0	0			-7.91345	0.10032	2.31964
		-8.48231	0	1e-05		-8.65298	0	0		-8.33448	0	0			-7.90245	0.07569	1.77095
		-8.47031	0	0		-8.64198	0	0		-8.32348	0	0			-7.89145	0.00882	0.20796
		-8.45831	0	0		-8.63098	0	0		-8.31248	0	0			-7.88045	0.0046	0.09797
		-8.44731	0	0		-8.61998	0	0		-8.30148	0	0			-7.86945	0.01232	0.42998
		-8.43531	0	0		-8.60898	2e-05	0.00057		-8.29148	0	0			-7.85845	0.00602	0.31096
		-8.42331	0	0		-8.59798	0.0002	0.0051		-8.28048	0	0			-7.84745	0.00115	0.03652
		-8.41131	0	1e-05		-8.58698	0.00023	0.00573		-8.26948	0	0			-7.83645	0.00828	0.05231
		-8.40031	4e-05	0.00203		-8.57498	3e-05	0.00084		-8.25848	0	0			-7.82545	0.01583	0.11215
		-8.38831	0.00045	0.02329		-8.56398	0	0		-8.24848	0	0			-7.81445	0.00753	0.07495
		-8.37631	0.00071	0.03417		-8.55298	0	3e-05		-8.23748	0	0			-7.80445	0.00127	0.01559
		-8.36431	0.00072	0.02884		-8.54198	1e-05	0.00021		-8.22648	0	0			-7.79345	4e-05	0.00053
		-8.35331	0.00084	0.03284		-8.53098	3e-05	0.00126		-8.21548	0	0			-7.78245	2e-05	0.00021
		-8.34131	0.00065	0.02547		-8.51998	0.00016	0.00936		-8.20548	0	0			-7.77145	0.00222	0.03468
		-8.32931	0.00011	0.00451		-8.50898	0.00024	0.01269		-8.19448	0	0.00025			-7.76045	0.04227	0.7467
		-8.31731	0.0001	0.00445		-8.49798	0.0001	0.00393		-8.18348	0.00027	0.04378			-7.74945	0.12352	2.29262
		-8.30631	0.00033	0.01154		-8.48598	1e-05	0.00045		-8.17248	0.00569	0.92434			-7.73845	0.08181	1.71166
		-8.29431	0.0006	0.01219		-8.47498	6e-05	0.00042		-8.16248	0.01671	2.7104			-7.72745	0.07679	2.136
		-8.28231	0.00094	0.021		-8.46398	0.00088	0.00729		-8.15148	0.0124	1.9735			-7.71645	0.03766	1.14647
		-8.27031	0.00048	0.01209		-8.45298	0.00193	0.01686		-8.14048	0.01848	2.8644			-7.70545	0.00324	0.10223
		-8.25931	5e-05	0.00084		-8.44198	0.00059	0.00531		-8.13048	0.00904	1.3989			-7.69445	4e-05	0.00117
		-8.24731	1e-05	0.00012		-8.43098	0.00021	0.00267		-8.11948	0.00064	0.09904			-7.68445	0	9e-05
		-8.23531	3e-05	0.00086		-8.41998	0.00172	0.02511		-8.10848	0.00081	0.10369			-7.67345	0.00096	0.02821
		-8.22331	4e-05	0.00103		-8.40898	0.0035	0.06255		-8.09748	0.01299	1.6825			-7.66245	0.03222	0.92662
		-8.21231	7e-05	0.00259		-8.39798	0.00242	0.05364		-8.08748	0.04034	5.3173			-7.65145	0.14821	4.03622
		-8.20031	9e-05	0.00347		-8.38598	0.00308	0.06633		-8.07648	0.02876	3.8559			-7.64045	0.12483	2.96339
		-8.18831	1e-05	0.00052		-8.37498	0.00747	0.1155		-8.06548	0.00405	0.54737			-7.62945	0.05806	1.35866
		-8.17631	0	2e-05		-8.36398	0.0061	0.08943		-8.05448	8e-05	0.01144			-7.61845	0.03841	1.12755
		-8.16531	6e-05	0.00261		-8.35298	0.00293	0.03861		-8.04448	0	3e-05			-7.60745	0.04334	1.46367
		-8.15331	0.00094	0.04424		-8.34198	0.0006	0.00795		-8.03348	0	4e-05			-7.59645	0.07296	2.58152
		-8.14131	0.00173	0.07695		-8.33098	3e-05	0.00042		-8.02248	0.00012	0.01319			-7.58545	0.04952	1.6
		-8.12931	0.00073	0.0156		-8.31998	1e-05	0.00015		-8.01148	0.00501	0.55965			-7.57545	0.06239	1.66876
		-8.11831	0.00022	0.00186		-8.30898	0.00034	0.00606		-8.00148	0.02795	3.1226			-7.56445	0.05903	1.01792
		-8.10631	0.00057	0.02014		-8.29698	0.0021	0.03078		-7.99048	0.02287	2.5547			-7.55345	0.03597	0.46899
		-8.09431	0.00331	0.11632		-8.28598	0.00371	0.02241		-7.97948	0.00671	0.71023			-7.54245	0.04676	0.78192
		-8.08231	0.00813	0.28249		-8.27498	0.00245	0.00555		-7.96848	0.03341	3.384			-7.53145	0.09389	1.60303
		-8.07131	0.00402	0.13807		-8.26398	0.00076	0.01128		-7.95848	0.06645	6.5953			-7.52045	0.02869	0.48993
		-8.05931	0.00379	0.12952		-8.25298	0.00058	0.01353		-7.94748	0.05498	5.5709			-7.50945	0.00115	0.01948
		-8.04731	0.0021	0.07268		-8.24198	9e-05	0.00222		-7.93648	0.01703	1.9358			-7.49845	0.00125	0.01377
		-8.03531	0.00014	0.00538		-8.23098	1e-05	0.00024		-7.92648	0.0017	0.21119			-7.48745	0.01204	0.13565
		-8.02431	0	9e-05		-8.21998	0.00021	0.00768		-7.91548	0.0002	0.01912			-7.47645	0.02833	0.31325
		-8.01231	0	0.0001		-8.20798	0.00117	0.03972		-7.90448	0.00774	0.67986			-7.46645	0.04492	0.47341
		-8.00031	0.0003	0.01071		-8.19698	0.00097	0.03099		-7.89348	0.04895	4.2863			-7.45545	0.02229	0.24729
		-7.98831	0.00403	0.1391		-8.18598	0.00021	0.00786		-7.88348	0.07534	6.4752			-7.44445	0.01611	0.33284
		-7.97731	0.00862	0.29254		-8.17498	0.00047	0.01368		-7.87248	0.05781	4.8684			-7.43345	0.0281	0.68929
		-7.96531	0.00667	0.22851		-8.16398	0.00108	0.02055		-7.86148	0.01144	0.96002			-7.42245	0.01356	0.29441
		-7.95331	0.00548	0.19145		-8.15298	0.00095	0.01602		-7.85048	0.00032	0.02724			-7.41145	0.00769	0.20387
		-7.94131	0.00116	0.04089		-8.14198	0.00016	0.00558		-7.84048	0	0.00023			-7.40045	0.00527	0.24904
		-7.93031	0.00031	0.00947		-8.13098	0.00021	0.02241		-7.82948	0.00042	0.0322			-7.38945	0.00352	0.18665
		-7.91831	0.00018	0.00527		-8.11898	0.00019	0.01932		-7.81848	0.0118	0.91185			-7.37845	0.0258	0.83113
		-7.90631	1e-05	0.00034		-8.10798	0.00013	0.00492		-7.80748	0.05701	4.4057			-7.36745	0.06518	1.08957
		-7.89431	0	0		-8.09698	0.00193	0.0372		-7.79748	0.10173	7.8536			-7.35645	0.03727	0.39851
		-7.88331	0	0		-8.08598	0.01087	0.19338		-7.78648	0.06584	5.0698			-7.34645	0.00447	0.04259
		-7.87131	2e-05	0.00061		-8.07498	0.01149	0.19677		-7.77548	0.0078	0.59901			-7.33545	0.00125	0.01114
		-7.85931	0.00071	0.02555		-8.06398	0.00597	0.13521		-7.76448	0.00013	0.00963			-7.32445	0.01804	0.16461
		-7.84731	0.00339	0.11939		-8.05298	0.00405	0.12033		-7.75448	0	2e-05			-7.31345	0.04696	0.51034
		-7.83631	0.00276	0.0905		-8.04198	0.00267	0.05757		-7.74348	0	0			-7.30245	0.07961	1.23867
		-7.82431	0.00048	0.01451		-8.03098	0.00075	0.01653		-7.73248	0	0			-7.29145	0.14493	2.23441
		-7.81231	0.0002	0.00491		-8.01898	0.00038	0.01827		-7.72148	0	0			-7.28045	0.07369	0.99419
		-7.80031	0.00228	0.06196		-8.00798	0.00041	0.01662		-7.71148	0	0			-7.26945	0.01412	0.45176
		-7.78931	0.00737	0.20294		-7.99698	0.00018	0.00513		-7.70048	0	0			-7.25845	0.01516	0.74896
		-7.77731	0.00877	0.24876		-7.98598	0.00143	0.0288		-7.68948	0	0			-7.24745	0.00528	0.23259
		-7.76531	0.0101	0.29019		-7.97498	0.00484	0.09777		-7.67948	0	0			-7.23745	0.03226	0.30471
		-7.75331	0.00564	0.16495		-7.96398	0.00221	0.04467		-7.66848	0	0			-7.22645	0.16455	1.53454
		-7.74231	0.003	0.0822		-7.95298	0.00014	0.00273		-7.65748	0	0			-7.21545	0.22669	2.23503
		-7.73031	0.00835	0.21965		-7.94198	0.00098	0.01947		-7.64648	0	0			-7.20445	0.13728	1.80665
		-7.71831	0.00353	0.09279		-7.92998	0.00979	0.19425		-7.63648	0	0			-7.19345	0.08378	1.68192
		-7.70631	0.0013	0.03283		-7.91898	0.01257	0.24918		-7.62548	0	0			-7.18245	0.08319	1.31639
		-7.69531	0.0095	0.23631		-7.90798	0.00412	0.07914		-7.61448	0	0			-7.17145	0.095	1.02343
		-7.68331	0.00888	0.21409		-7.89698	0.00867	0.16038		-7.60348	0	0			-7.16045	0.0406	0.40917
		-7.67131	0.00154	0.03787		-7.88598	0.00995	0.18246		-7.59348	0	0			-7.14945	0.00271	0.02829
		-7.65931	0.00038	0.01206		-7.87498	0.00224	0.04092		-7.58248	4e-05	0.00175			-7.13845	0.00387	0.05361
		-7.64831	3e-05	0.00107		-7.86398	7e-05	0.00138		-7.57148	0.00346	0.14179			-7.12845	0.02349	0.31725
		-7.63631	0.00032	0.00872		-7.85298	0	0		-7.56048	0.03556	1.4556			-7.11745	0.02091	0.28331
		-7.62431	0.00226	0.05944		-7.84098	0	0		-7.55048	0.0543	2.2201			-7.10645	0.00319	0.09636
		-7.61231	0.00225	0.05242		-7.82998	0	0		-7.53948	0.04345	1.7407			-7.09545	0.00722	0.55153
		-7.60131	0.0004	0.00764		-7.81898	0	0		-7.52848	0.08746	3.4357			-7.08445	0.03398	0.95928
		-7.58931	8e-05	0.00177		-7.80798	0	0		-7.51748	0.0638	2.4642			-7.07345	0.04421	0.61965
		-7.57731	0.00061	0.01549		-7.79698	0	0		-7.50748	0.01111	0.42582			-7.06245	0.01134	0.19296
		-7.56531	0.00195	0.05155		-7.78598	0	0		-7.49648	0.0003	0.01166			-7.05145	0.02149	0.58812
		-7.55431	0.00118	0.03162		-7.77498	4e-05	0.00108		-7.48548	0	4e-05			-7.04045	0.04397	1.2426
		-7.54231	0.00014	0.00369		-7.76398	0.00365	0.1107		-7.47548	0	0			-7.02945	0.03865	1.46822
		-7.53031	3e-05	0.00077		-7.75198	0.04221	1.27857		-7.46448	0	0			-7.01845	0.01601	0.62608
		-7.51831	0	5e-05		-7.74098	0.07552	2.29173		-7.45348	0	0			-7.00845	0.00216	0.08295
		-7.50731	0	0		-7.72998	0.0658	1.92849		-7.44248	0	0			-6.99745	0.00059	0.0339
		-7.49531	0	0		-7.71898	0.10787	2.72682		-7.43248	0	0.00011			-6.98645	0.00023	0.01514
		-7.48331	0	0		-7.70798	0.08186	1.99848		-7.42148	0.00068	0.01962			-6.97545	0.00289	0.16076
		-7.47131	0	0		-7.69698	0.05468	1.22511		-7.41048	0.01516	0.43723			-6.96445	0.0131	0.70936
		-7.46031	0	0		-7.68598	0.12424	2.7477		-7.39948	0.0462	1.3326			-6.95345	0.02109	0.64663
		-7.44831	0	0		-7.67498	0.04962	1.11456		-7.38948	0.02098	0.6047			-6.94245	0.03897	0.56266
		-7.43631	0	0		-7.66298	0.02287	0.61431		-7.37848	0.00783	0.20967			-6.93145	0.01988	0.27715
		-7.42431	0	2e-05		-7.65198	0.02337	0.72966		-7.36748	0.03659	0.96415			-6.92045	0.00389	0.18267
		-7.41331	0.00011	0.00064		-7.64098	0.02386	0.648		-7.35648	0.04015	1.04695			-6.90945	0.0017	0.49825
		-7.40131	0.00046	0.00187		-7.62998	0.03981	0.91881		-7.34648	0.04554	1.15687			-6.89945	0.00078	0.25899
		-7.38931	0.00021	0.00063		-7.61898	0.02929	0.55734		-7.33548	0.02442	0.61839			-6.88845	8e-05	0.01858
		-7.37731	1e-05	2e-05		-7.60798	0.10863	2.1672		-7.32448	0.00218	0.05322			-6.87745	0.00047	0.00485
		-7.36631	0	0		-7.59698	0.49745	10.062		-7.31348	0.00839	0.12426			-6.86645	0.00802	0.05522
		-7.35431	0	0		-7.58598	0.7724	15.6771		-7.30348	0.05076	0.75014			-6.85545	0.02417	0.18291
		-7.34231	0	0		-7.57498	0.90603	18.2814		-7.29248	0.04488	0.6633			-6.84445	0.01758	0.13812
		-7.33031	0	0		-7.56298	0.27373	5.4675		-7.28148	0.00573	0.08473			-6.83345	0.01314	0.08227
		-7.31931	0	0		-7.55198	0.12552	2.5326		-7.27048	9e-05	0.0014			-6.82245	0.00717	0.11091
		-7.30731	6e-05	0.00157		-7.54098	0.43405	8.7738		-7.26048	0	0			-6.81145	0.02156	0.56251
		-7.29531	0.00132	0.03271		-7.52998	0.21818	4.4112		-7.24948	0	0			-6.80045	0.02227	0.5494
		-7.28331	0.00276	0.06821		-7.51898	0.01361	0.27507		-7.23848	0	0			-6.78945	0.00971	0.12007
		-7.27231	0.00082	0.01778		-7.50798	0.00012	0.00225		-7.22848	0	0			-6.77945	0.00503	0.03232
		-7.26031	0.00135	0.01608		-7.49698	0.00191	0.03192		-7.21748	0	0			-6.76845	0.00064	0.00457
		-7.24831	0.00101	0.01193		-7.48598	0.02069	0.34908		-7.20648	0	0			-6.75745	0.00255	0.02961
		-7.23631	0.00044	0.0049		-7.47398	0.0768	1.34298		-7.19548	0	0			-6.74645	0.00868	0.11331
		-7.22531	0.00199	0.02191		-7.46298	0.1253	2.3508		-7.18548	0	0			-6.73545	0.01188	0.20601
		-7.21331	0.00155	0.02324		-7.45198	0.0691	1.44105		-7.17448	0	0			-6.72445	0.02542	0.45994
		-7.20131	0.00037	0.00915		-7.44098	0.04253	0.78921		-7.16348	0	0			-6.71345	0.01994	0.31555
		-7.18931	2e-05	0.00062		-7.42998	0.14722	2.3721		-7.15248	0	0			-6.70245	0.00394	0.16095
		-7.17831	0	0		-7.41898	0.15514	2.5731		-7.14248	0	0			-6.69145	0.0082	0.35288
		-7.16631	0	5e-05		-7.40798	0.09598	1.5807		-7.13148	0	0			-6.68045	0.01235	0.25544
		-7.15431	0.00018	0.00274		-7.39698	0.15548	2.5794		-7.12048	0	0			-6.67045	0.01578	0.33275
		-7.14231	0.00122	0.01786		-7.38498	0.15899	2.8029		-7.10948	0	0			-6.65945	0.02434	0.53936
		-7.13131	0.0023	0.03465		-7.37398	0.16174	2.8536		-7.09948	0	0			-6.64845	0.00655	0.14248
		-7.11931	0.00364	0.05486		-7.36298	0.27263	4.7037		-7.08848	0	0			-6.63745	0.00479	0.06374
		-7.10731	0.01081	0.16282		-7.35198	0.11522	1.9035		-7.07748	0.00035	0.00323			-6.62645	0.01267	0.16991
		-7.09531	0.00701	0.11039		-7.34098	0.01522	0.23679		-7.06648	0.01954	0.18095			-6.61545	0.03066	0.41229
		-7.08431	0.01316	0.20556		-7.32998	0.0083	0.12351		-7.05648	0.16507	1.52233			-6.60445	0.03689	0.46043
		-7.07231	0.0264	0.37801		-7.31898	0.05371	0.87858		-7.04548	0.2638	2.41903			-6.59345	0.00781	0.09384
		-7.06031	0.01831	0.25059		-7.30798	0.16722	2.7432		-7.03448	0.17515	1.59873			-6.58245	0.00159	0.02846
		-7.04831	0.01059	0.13852		-7.29598	0.07044	1.1559		-7.02448	0.10599	0.96722			-6.57145	0.00203	0.05389
		-7.03731	0.00487	0.06985		-7.28498	0.00364	0.0597		-7.01348	0.01442	0.13161			-6.56145	0.00475	0.17357
		-7.02531	0.00675	0.10031		-7.27398	0.00012	0.00186		-7.00248	0.00026	0.00238			-6.55045	0.0089	0.24975
		-7.01331	0.0042	0.05775		-7.26298	0.01213	0.18837		-6.99148	0	0			-6.53945	0.00529	0.18423
		-7.00131	0.00279	0.03489		-7.25198	0.16872	2.6205		-6.98148	0	0			-6.52845	0.00134	0.08189
		-6.99031	0.00747	0.09794		-7.24098	0.34121	5.2965		-6.97048	0.00021	0.00171			-6.51745	0.00012	0.00837
		-6.97831	0.0085	0.11988		-7.22998	0.30861	4.7259		-6.95948	0.00516	0.04117			-6.50645	0	0.00011
		-6.96631	0.00284	0.0392		-7.21898	0.38254	5.7951		-6.94848	0.01702	0.13568			-6.49545	0	0
		-6.95431	0.00788	0.08951		-7.20798	0.1976	2.9925		-6.93848	0.00829	0.06608			-6.48445	1e-05	0.00015
		-6.94331	0.0108	0.12235		-7.19598	0.03753	0.5904		-6.92748	0.00057	0.0045			-6.47345	0.00061	0.00792
		-6.93131	0.00164	0.01848		-7.18498	0.29967	4.8699		-6.91648	0	4e-05			-6.46245	0.00459	0.05868
		-6.91931	0.00208	0.02259		-7.17398	0.6263	10.149		-6.90548	0	0			-6.45145	0.00619	0.0764
		-6.90731	0.02422	0.28272		-7.16298	0.23177	3.744		-6.89548	0	0			-6.44145	0.00193	0.02267
		-6.89631	0.04216	0.4999		-7.15198	0.35028	5.676		-6.88448	0	0			-6.43045	0.00037	0.00434
		-6.88431	0.00991	0.11617		-7.14098	0.35241	5.6922		-6.87348	0	0			-6.41945	0.00962	0.11046
		-6.87231	0.00026	0.00295		-7.12998	0.0507	0.8178		-6.86248	0	0			-6.40845	0.05391	0.60618
		-6.86031	0.00012	0.00137		-7.11898	0.00945	0.16719		-6.85248	0	0			-6.39745	0.04743	0.52497
		-6.84931	0.00104	0.0121		-7.10698	0.00904	0.16764		-6.84148	0	0			-6.38645	0.00646	0.07072
		-6.83731	0.00635	0.07671		-7.09598	0.00469	0.12768		-6.83048	0	0			-6.37545	0.00674	0.07233
		-6.82531	0.02572	0.31097		-7.08498	0.00325	0.09756		-6.81948	0	0			-6.36445	0.0249	0.2703
		-6.81331	0.03754	0.40163		-7.07398	0.00037	0.01122		-6.80948	0.00026	0.00048			-6.35345	0.01486	0.21431
		-6.80231	0.16186	1.62652		-7.06298	1e-05	0.00018		-6.79848	0.00615	0.01127			-6.34245	0.0072	0.22345
		-6.79031	0.16543	1.6579		-7.05198	0.00041	0.00618		-6.78748	0.02002	0.03666			-6.33245	0.01856	0.32074
		-6.77831	0.4116	4.00762		-7.04098	0.00845	0.12663		-6.77748	0.00963	0.01762			-6.32145	0.02039	0.30948
		-6.76631	1.1091	10.7403		-7.02998	0.02113	0.31779		-6.76648	0.00065	0.00119			-6.31045	0.00453	0.08601
		-6.75531	0.4546	4.36819		-7.01798	0.00708	0.11412		-6.75548	1e-05	0			-6.29945	0.00188	0.04946
		-6.74331	0.2178	2.05748		-7.00698	0.00037	0.01137		-6.74448	7e-05	0.00083			-6.28845	0.013	0.17438
		-6.73131	2.0112	18.9231		-6.99598	1e-05	0.00075		-6.73448	0.00278	0.02721			-6.27745	0.07645	0.95341
		-6.71931	4.656	43.7344		-6.98498	0.00032	0.00933		-6.72348	0.02134	0.17979			-6.26645	0.10735	1.23861
		-6.70831	2.521	23.6481		-6.97398	0.00731	0.18432		-6.71248	0.05413	0.51293			-6.25545	0.03743	0.41444
		-6.69631	0.333	3.12116		-6.96298	0.04571	0.9873		-6.70148	0.04686	0.49303			-6.24445	0.03688	0.43243
		-6.68431	0.00824	0.07716		-6.95198	0.05788	1.18536		-6.69148	0.00775	0.08339			-6.23345	0.05495	0.64133
		-6.67231	0.01475	0.13713		-6.94098	0.0254	0.4284		-6.68048	0.00318	0.02951			-6.22345	0.0595	0.69927
		-6.66131	0.03528	0.3339		-6.92898	0.0961	1.4088		-6.66948	0.10583	0.96852			-6.21245	0.11801	1.38522
		-6.64931	0.04886	0.46855		-6.91798	0.14436	2.1312		-6.65848	0.5815	5.3279			-6.20145	0.06165	0.74115
		-6.63731	0.10412	1.00008		-6.90698	0.27291	3.972		-6.64848	0.8066	7.6028			-6.19045	0.00758	0.09609
		-6.62531	0.2456	2.36945		-6.89598	0.23349	3.3807		-6.63748	0.4211	4.1247			-6.17945	0.00549	0.05174
		-6.61431	0.08855	0.86635		-6.88498	0.07161	1.0446		-6.62648	0.17004	1.64			-6.16845	0.01403	0.15545
		-6.60231	0.01122	0.11897		-6.87398	0.11223	1.6665		-6.61548	0.3952	3.8217			-6.15745	0.09885	1.10828
		-6.59031	0.00219	0.02333		-6.86298	0.06448	1.0095		-6.60548	0.2823	2.8781			-6.14645	0.4294	4.74252
		-6.57831	0.00015	0.00162		-6.85198	0.02555	0.43347		-6.59448	0.12813	1.4647			-6.13545	0.8111	9.14604
		-6.56731	0.00485	0.05645		-6.83998	0.00714	0.11604		-6.58348	0.03832	0.44627			-6.12445	0.486	5.55827
		-6.55531	0.02799	0.32563		-6.82898	0.006	0.1332		-6.57348	0.03051	0.27644			-6.11345	0.07613	0.84747
		-6.54331	0.02446	0.28593		-6.81798	0.0193	0.36783		-6.56248	0.2022	1.7973			-6.10345	0.19097	2.05744
		-6.53131	0.02771	0.34567		-6.80698	0.03379	0.6318		-6.55148	0.2068	1.8386			-6.09245	0.5231	5.70584
		-6.52031	0.02547	0.34238		-6.79598	0.02938	0.53328		-6.54048	0.03076	0.27352			-6.08145	0.25455	2.87807
		-6.50831	0.00489	0.06709		-6.78498	0.02936	0.46734		-6.53048	0.00182	0.023			-6.07045	0.0278	0.34017
		-6.49631	0.0001	0.00141		-6.77398	0.02695	0.45498		-6.51948	0.01719	0.24901			-6.05945	0.00217	0.02678
		-6.48431	0	3e-05		-6.76298	0.01551	0.37635		-6.50848	0.03473	0.50774			-6.04845	0.04315	0.52004
		-6.47331	0	7e-05		-6.75198	0.00636	0.20535		-6.49748	0.05	0.69863			-6.03745	0.16714	2.01436
		-6.46131	0	1e-05		-6.73998	0.00389	0.08301		-6.48748	0.2627	2.9853			-6.02645	0.09101	1.0968
		-6.44931	0	0		-6.72898	0.0042	0.07239		-6.47648	0.2518	2.6214			-6.01545	0.0088	0.09789
		-6.43731	0	0		-6.71798	0.00183	0.02868		-6.46548	0.06439	0.75315			-6.00445	0.02892	0.24017
		-6.42631	0	0		-6.70698	0.00439	0.07401		-6.45448	0.13213	1.8732			-5.99445	0.05153	0.43039
		-6.41431	0.0001	0.00317		-6.69598	0.01181	0.2052		-6.44448	0.20325	2.6793			-5.98345	0.01598	0.15682
		-6.40231	0.00538	0.17724		-6.68498	0.00483	0.08406		-6.43348	0.4388	4.8735			-5.97245	0.03714	0.56124
		-6.39031	0.02777	0.93269		-6.67398	0.00024	0.00423		-6.42248	0.468	5.6808			-5.96145	0.07549	1.14607
		-6.37931	0.01694	0.63434		-6.66298	0	3e-05		-6.41148	0.303	4.1503			-5.95045	0.03408	0.51746
		-6.36731	0.01461	0.80165		-6.65098	0	0		-6.40148	0.10984	1.6187			-5.93945	0.00341	0.0525
		-6.35531	0.01934	0.99311		-6.63998	0	0		-6.39048	0.10323	1.21101			-5.92845	0.00138	0.03447
		-6.34331	0.00494	0.2376		-6.62898	0	0		-6.37948	0.5915	6.6795			-5.91745	0.00463	0.10202
		-6.33231	0.02576	1.16462		-6.61798	0.0001	0.00171		-6.36848	0.6014	6.7848			-5.90645	0.0286	0.42024
		-6.32031	0.04895	2.18348		-6.60698	0.00346	0.0588		-6.35848	0.10006	1.12824			-5.89545	0.13841	1.87737
		-6.30831	0.04104	1.72223		-6.59598	0.01931	0.34038		-6.34748	0.00243	0.02902			-5.88545	0.12486	1.64243
		-6.29631	0.02891	1.32941		-6.58498	0.03249	0.64446		-6.33648	0.00096	0.15017			-5.87445	0.05623	0.84462
		-6.28531	0.00628	0.43406		-6.57398	0.03158	0.67896		-6.32648	0.00987	1.72118			-5.86345	0.04822	0.76374
		-6.27331	0.00122	0.12308		-6.56198	0.00669	0.14556		-6.31548	0.01813	2.98474			-5.85245	0.01245	0.17745
		-6.26131	0.00074	0.07777		-6.55098	0.00311	0.09456		-6.30448	0.04607	1.6819			-5.84145	0.00455	0.06444
		-6.25031	7e-05	0.00725		-6.53998	0.01822	0.56244		-6.29348	0.08189	2.2137			-5.83045	0.00086	0.0162
		-6.23831	7e-05	0.01017		-6.52898	0.01493	0.46116		-6.28348	0.03923	1.8886			-5.81945	4e-05	0.00083
		-6.22631	0.00438	0.66976		-6.51798	0.03049	0.94959		-6.27248	0.04625	1.5685			-5.80845	0	1e-05
		-6.21431	0.0265	4.05891		-6.50698	0.3921	12.1325		-6.26148	0.0352	0.9773			-5.79745	0.00023	0.00279
		-6.20331	0.01946	3.33942		-6.49598	0.7425	22.7949		-6.25048	0.026	0.48627			-5.78645	0.00786	0.09366
		-6.19131	0.01228	3.6614		-6.48498	0.4474	13.5996		-6.24048	0.09394	1.6047			-5.77545	0.03344	0.39862
		-6.17931	0.00825	2.4767		-6.47298	0.5736	17.4795		-6.22948	0.05987	1.02722			-5.76545	0.01998	0.23834
		-6.16731	0.00207	0.9059		-6.46198	0.4476	13.5877		-6.21848	0.0065	0.12031			-5.75445	0.00356	0.04666
		-6.15631	0.0021	1.3715		-6.45098	0.09618	2.77995		-6.20748	0.01016	0.45626			-5.74345	0.04642	0.57868
		-6.14431	0.00245	0.9537		-6.43998	0.05745	1.45857		-6.19748	0.05723	2.712			-5.73245	0.20335	2.44496
		-6.13231	0.00256	0.25904		-6.42898	0.0257	0.62553		-6.18648	0.05942	2.9225			-5.72145	0.16163	2.05523
		-6.12031	0.0011	0.11097		-6.41798	0.0073	0.18453		-6.17548	0.01606	0.71815			-5.71045	0.0831	1.3295
		-6.10931	0.0001	0.03826		-6.40698	0.04404	1.3623		-6.16448	0.01489	0.38506			-5.69945	0.02572	0.42912
		-6.09731	0.00059	0.43288		-6.39598	0.10361	3.21642		-6.15448	0.0183	1.25733			-5.68845	0.00152	0.02466
		-6.08531	0.00121	0.68832		-6.38498	0.03335	1.03329		-6.14348	0.0329	3.3432			-5.67745	0.01437	0.20418
		-6.07331	0.00032	0.13643		-6.37298	0.00683	0.21933		-6.13248	0.03657	3.1033			-5.66645	0.08015	1.1389
		-6.06231	1e-05	0.11413		-6.36198	0.02429	0.78702		-6.12248	0.01758	2.15249			-5.65645	0.06241	0.88644
		-6.05031	0.00033	7.5238		-6.35098	0.01399	0.45297		-6.11148	0.00865	0.74239			-5.64545	0.00972	0.124
		-6.03831	0.00242	55.201		-6.33998	0.00101	0.03264		-6.10048	0.01145	0.17121			-5.63445	0.01757	0.19675
		-6.02631	0.00388	67.48		-6.32898	1e-05	0.00045		-6.08948	0.01201	0.43209			-5.62345	0.02593	0.33902
		-6.01531	0.00169	20.115		-6.31798	0.00031	0.01155		-6.07948	0.02814	1.79185			-5.61245	0.01016	0.14018
		-6.00331	0.00011	1.0829		-6.30698	0.00212	0.084		-6.06848	0.02215	2.46084			-5.60145	0.00078	0.01118
		-5.99131	1e-05	0.31983		-6.29598	0.002	0.08967		-6.05748	0.0048	1.07567			-5.59045	0.00291	0.04283
		-5.97931	0.00013	7.12119		-6.28398	0.00028	0.01536		-6.04648	0.00332	0.28461			-5.57945	0.01212	0.16274
		-5.96831	0.00042	19.7981		-6.27298	1e-05	0.00039		-6.03648	0.01882	1.2837			-5.56845	0.008	0.10576
		-5.95631	0.00022	8.50359		-6.26198	1e-05	0.00111		-6.02548	0.01793	2.6887			-5.55745	0.00151	0.0178
		-5.94431	0.00012	2.6091		-6.25098	0.00046	0.04794		-6.01448	0.00434	3.55254			-5.54745	0.00553	0.05369
		-5.93231	3e-05	0.61456		-6.23998	0.00592	0.74139		-6.00348	0.00282	2.5333			-5.53645	0.00603	0.05842
		-5.92131	0	0.01606		-6.22898	0.02111	2.79		-5.99348	0.00794	4.81837			-5.52545	0.00097	0.0094
		-5.90931	1e-05	0.01052		-6.21798	0.01511	1.75572		-5.98248	0.0078	4.88022			-5.51445	0.00075	0.00782
		-5.89731	0.00011	0.14063		-6.20698	0.00815	0.52251		-5.97148	0.00932	2.28461			-5.50345	0.0017	0.03081
		-5.88531	0.00056	0.88449		-6.19498	0.00409	0.19635		-5.96048	0.02135	1.0736			-5.49245	0.00149	0.04697
		-5.87431	0.00064	0.99894		-6.18398	0.00301	0.17706		-5.95048	0.01988	2.0362			-5.48145	0.00039	0.01434
		-5.86231	0.00056	0.39224		-6.17298	0.00502	0.39837		-5.93948	0.01426	1.52265			-5.47045	2e-05	0.0007
		-5.85031	0.00076	0.32809		-6.16198	0.00233	0.18906		-5.92848	0.0117	0.5005			-5.45945	0.00131	0.01781
		-5.83831	0.00043	0.19393		-6.15098	0.00206	0.19944		-5.91748	0.02322	0.41939			-5.44845	0.02736	0.37339
		-5.82731	5e-05	0.02221		-6.13998	0.0293	2.25825		-5.90748	0.01775	0.33491			-5.43745	0.07483	1.02141
		-5.81531	7e-05	0.00294		-6.12898	0.08496	6.54678		-5.89648	0.00935	0.76113			-5.42745	0.02885	0.39388
		-5.80331	0.00036	0.06062		-6.11798	0.05883	4.6245		-5.88548	0.02515	2.568			-5.41645	0.00146	0.01989
		-5.79131	0.00085	0.38679		-6.10598	0.01198	0.93993		-5.87548	0.01878	1.51537			-5.40545	1e-05	0.00011
		-5.78031	0.00065	0.33558		-6.09498	0.0016	0.07566		-5.86448	0.00333	0.31817			-5.39445	0	0
		-5.76831	0.00018	0.06852		-6.08398	0.00029	0.00597		-5.85348	0.00893	0.60016			-5.38345	0	0
		-5.75631	0.00074	0.25186		-6.07298	0.00463	0.0828		-5.84248	0.02419	1.5833			-5.37245	3e-05	0.00029
		-5.74431	0.00074	0.26368		-6.06198	0.03056	0.6849		-5.83248	0.01486	0.8463			-5.36145	0.00146	0.0159
		-5.73331	0.00067	0.05611		-6.05098	0.03047	1.4931		-5.82148	0.0176	0.46122			-5.35045	0.01511	0.15834
		-5.72131	0.00085	0.0691		-6.03998	0.01267	1.07097		-5.81048	0.00902	0.21964			-5.33945	0.0359	0.3652
		-5.70931	0.00062	0.23962		-6.02898	0.02265	0.81303		-5.79948	0.00067	0.01639			-5.32845	0.01982	0.22518
		-5.69731	0.00192	0.51184		-6.01698	0.01167	0.39519		-5.78948	2e-05	0.00263			-5.31845	0.00392	0.06187
		-5.68631	0.00381	1.1156		-6.00598	0.00148	0.0972		-5.77848	0.00071	0.08137			-5.30745	0.00212	0.03746
		-5.67431	0.00138	0.50097		-5.99498	0.00042	0.05484		-5.76748	0.00666	0.55917			-5.29645	0.01365	0.23924
		-5.66231	0.00181	0.61365		-5.98398	0.00029	0.35838		-5.75648	0.01056	0.72357			-5.28545	0.01641	0.27416
		-5.65031	0.00458	1.51422		-5.97298	0.0056	1.5831		-5.74648	0.0129	0.42796			-5.27445	0.01567	0.16769
		-5.63931	0.00443	1.66661		-5.96198	0.02003	2.6865		-5.73548	0.03138	0.72611			-5.26345	0.01742	0.1534
		-5.62731	0.00331	0.88653		-5.95098	0.01572	2.1105		-5.72448	0.03985	1.25257			-5.25245	0.00486	0.04177
		-5.61531	0.00215	0.99827		-5.93998	0.01575	3.2964		-5.71348	0.0255	1.35615			-5.24145	0.00032	0.00294
		-5.60331	0.00054	0.29162		-5.92898	0.01024	2.4873		-5.70348	0.0203	0.6477			-5.23045	0.00275	0.03456
		-5.59231	0.00109	0.33477		-5.91698	0.00452	0.41745		-5.69248	0.00795	0.19717			-5.21945	0.02797	0.3608
		-5.58031	0.0058	1.98784		-5.90598	0.00146	0.05577		-5.68148	0.00109	0.15348			-5.20945	0.0432	0.58711
		-5.56831	0.00394	1.40454		-5.89498	0.01308	0.59826		-5.67148	0.00581	0.76086			-5.19845	0.02478	0.27586
		-5.55631	0.00108	0.21542		-5.88398	0.0258	1.29912		-5.66048	0.00985	0.86607			-5.18745	0.01749	0.14018
		-5.54531	0.00203	0.52647		-5.87298	0.00989	0.6891		-5.64948	0.00468	1.00339			-5.17645	0.00277	0.02154
		-5.53331	0.00323	0.90254		-5.86198	0.00677	0.26256		-5.63848	0.00488	1.4236			-5.16545	0.00093	0.01324
		-5.52131	0.0011	0.21314		-5.85098	0.00309	0.26694		-5.62848	0.00715	0.70493			-5.15445	0.01522	0.21341
		-5.50931	0.00076	0.05933		-5.83998	0.0148	1.1217		-5.61748	0.01159	0.55375			-5.14345	0.05377	0.76349
		-5.49831	0.00013	0.00954		-5.82798	0.02637	1.34172		-5.60648	0.00983	0.42673			-5.13245	0.05665	0.85962
		-5.48631	0	0.00049		-5.81698	0.00798	0.31434		-5.59548	0.01502	1.57169			-5.12145	0.0289	0.4599
		-5.47431	1e-05	0.0061		-5.80598	0.00041	0.01197		-5.58548	0.01402	3.02006			-5.11045	0.07267	1.21461
		-5.46231	2e-05	0.01099		-5.79498	0	0.0006		-5.57448	0.01444	2.13741			-5.09945	0.11505	1.96784
		-5.45131	3e-05	0.00376		-5.78398	5e-05	0.02598		-5.56348	0.02179	1.8093			-5.08945	0.0269	0.49234
		-5.43931	0.00027	0.0165		-5.77298	0.00026	0.14505		-5.55248	0.01201	0.8927			-5.07845	0.00105	0.06459
		-5.42731	0.00031	0.02265		-5.76198	0.00019	0.10578		-5.54248	0.01196	0.93333			-5.06745	0.00373	0.09013
		-5.41531	0.00041	0.04106		-5.75098	2e-05	0.00984		-5.53148	0.01768	1.0059			-5.05645	0.03897	0.76793
		-5.40431	0.00249	0.22064		-5.73898	0.00038	0.00939		-5.52048	0.00954	0.52234			-5.04545	0.0604	1.13907
		-5.39231	0.00443	0.46597		-5.72798	0.00841	0.20796		-5.50948	0.00623	0.34823			-5.03445	0.03482	0.70372
		-5.38031	0.00255	0.44355		-5.71698	0.02352	0.58101		-5.49948	0.01638	0.8042			-5.02345	0.03189	0.84483
		-5.36831	0.00318	0.72512		-5.70598	0.01107	0.25596		-5.48848	0.01389	1.07569			-5.01245	0.01048	0.35382
		-5.35731	0.0018	0.3723		-5.69498	0.01374	0.31776		-5.47748	0.00518	0.60736			-5.00145	0.00117	0.05131
		-5.34531	0.00109	0.19205		-5.68398	0.01262	0.41481		-5.46648	0.00662	0.58331			-4.99045	0.00478	0.10373
		-5.33331	0.00021	0.03711		-5.67298	0.0023	0.11193		-5.45648	0.00435	0.32426			-4.98045	0.05973	1.28178
		-5.32131	0	0.00074		-5.66198	0.00574	0.14655		-5.44548	0.00144	0.06983			-4.96945	0.11144	2.32869
		-5.31031	0	0		-5.64998	0.01073	0.29226		-5.43448	0.00636	0.2725			-4.95845	0.0812	1.42955
		-5.29831	0	0.0002		-5.63898	0.00336	0.10452		-5.42448	0.01057	0.45435			-4.94745	0.06654	1.05111
		-5.28631	0.00018	0.01532		-5.62798	0.00251	0.10503		-5.41348	0.00405	0.23999			-4.93645	0.01771	0.29047
		-5.27431	0.00134	0.12081		-5.61698	0.00399	0.15993		-5.40248	0.00985	0.8212			-4.92545	0.0019	0.03327
		-5.26331	0.00199	0.24783		-5.60598	0.00115	0.04158		-5.39148	0.01738	1.1622			-4.91445	0.00099	0.04868
		-5.25131	0.00126	0.19323		-5.59498	0.00228	0.1023		-5.38148	0.01414	0.63982			-4.90345	0.01423	0.75236
		-5.23931	0.00014	0.02198		-5.58398	0.01306	0.57444		-5.37048	0.00706	0.35078			-4.89245	0.03091	1.69322
		-5.22731	0	0.00022		-5.57298	0.01023	0.45915		-5.35948	0.01534	0.67771			-4.88145	0.01313	0.73653
		-5.21631	0	0.00013		-5.56198	0.00523	0.23064		-5.34848	0.03565	0.55575			-4.87145	0.01649	0.83038
		-5.20431	7e-05	0.00738		-5.54998	0.02754	1.03923		-5.33848	0.02844	0.25785			-4.86045	0.01491	0.84498
		-5.19231	0.00046	0.04155		-5.53898	0.04755	1.60599		-5.32748	0.02084	0.29999			-4.84945	0.00723	0.51358
		-5.18031	0.0006	0.04209		-5.52798	0.02695	0.9207		-5.31648	0.02835	0.4775			-4.83845	0.00518	0.23533
		-5.16931	0.00051	0.03129		-5.51698	0.01256	0.51444		-5.30548	0.05399	1.06662			-4.82745	0.0126	0.45162
		-5.15731	0.0001	0.00582		-5.50598	0.01694	0.85911		-5.29548	0.06415	1.3241			-4.81645	0.02105	0.5368
		-5.14531	0	0.00011		-5.49498	0.00964	0.49167		-5.28448	0.03806	0.64483			-4.80545	0.0319	0.73257
		-5.13331	0	0		-5.48398	0.00147	0.05718		-5.27348	0.00755	0.1017			-4.79445	0.02666	0.655
		-5.12231	0	0		-5.47298	0.002	0.0468		-5.26248	0.00628	0.14726			-4.78345	0.0142	0.49451
		-5.11031	0	0		-5.46098	0.00136	0.03015		-5.25248	0.0171	0.44004			-4.77245	0.0136	0.953
		-5.09831	0	0		-5.44998	0.00054	0.00825		-5.24148	0.01017	0.36358			-4.76145	0.02485	1.55105
		-5.08631	0	0		-5.43898	0.00041	0.00939		-5.23048	0.00753	0.50539			-4.75145	0.02345	0.95455
		-5.07531	0	0		-5.42798	0.00014	0.00483		-5.22048	0.01273	0.73408			-4.74045	0.00922	0.32932
		-5.06331	0	0		-5.41698	0.00051	0.01524		-5.20948	0.0157	0.8012			-4.72945	0.01591	0.70353
		-5.05131	0	0		-5.40598	0.00119	0.03495		-5.19848	0.01385	0.51072			-4.71845	0.02598	1.5818
		-5.03931	0	0		-5.39498	0.00335	0.11061		-5.18748	0.00309	0.13576			-4.70745	0.05233	3.35535
		-5.02831	0	0		-5.38398	0.00524	0.21225		-5.17748	0.00061	0.08064			-4.69645	0.04411	2.19157
		-5.01631	1e-05	0.00053		-5.37198	0.00256	0.12444		-5.16648	0.0007	0.13306			-4.68545	0.0333	2.2093
		-5.00431	0.00015	0.00969		-5.36098	0.00238	0.13089		-5.15548	0.00467	0.41889			-4.67445	0.07624	6.50098
		-4.99231	0.00098	0.05144		-5.34998	0.00147	0.0966		-5.14448	0.01151	0.51621			-4.66345	0.08768	7.60114
		-4.98131	0.00157	0.06924		-5.33898	0.00045	0.03468		-5.13448	0.01378	0.71335			-4.65245	0.09136	8.47705
		-4.96931	0.00069	0.02248		-5.32798	0.00048	0.01242		-5.12348	0.01465	0.54914			-4.64245	0.0551	5.738
		-4.95731	0.00043	0.02141		-5.31698	0.00221	0.07032		-5.11248	0.01921	0.45278			-4.63145	0.02762	2.86907
		-4.94531	0.00033	0.01871		-5.30598	0.00349	0.1341		-5.10148	0.01106	0.29981			-4.62045	0.01691	0.67904
		-4.93431	3e-05	0.00186		-5.29498	0.00275	0.08388		-5.09148	0.01995	0.36595			-4.60945	0.01093	0.29461
		-4.92231	0	1e-05		-5.28298	0.00119	0.05556		-5.08048	0.0366	0.50359			-4.59845	0.00901	0.27704
		-4.91031	1e-05	0.00061		-5.27198	0.00052	0.04917		-5.06948	0.01189	0.14389			-4.58745	0.02271	0.43437
		-4.89831	9e-05	0.0077		-5.26098	0.00018	0.01878		-5.05848	0.00264	0.05162			-4.57645	0.04966	0.84528
		-4.88731	0.00043	0.01675		-5.24998	8e-05	0.00402		-5.04848	0.02156	0.51183			-4.56545	0.09858	1.68354
		-4.87531	0.00043	0.00843		-5.23898	0.00101	0.01482		-5.03748	0.036	0.97863			-4.55445	0.06454	1.33545
		-4.86331	0.00012	0.00402		-5.22798	0.0037	0.08313		-5.02648	0.01801	0.66591			-4.54345	0.02651	0.66523
		-4.85131	0.0008	0.03771		-5.21698	0.00321	0.11181		-5.01548	0.01378	0.53222			-4.53345	0.00331	0.09218
		-4.84031	0.00133	0.05696		-5.20598	0.00486	0.19614		-5.00548	0.01679	0.61718			-4.52245	0.00721	0.36747
		-4.82831	0.0011	0.01437		-5.19398	0.00605	0.26745		-4.99448	0.02577	0.64514			-4.51145	0.01515	1.20519
		-4.81631	0.0007	0.00313		-5.18298	0.00266	0.1182		-4.98348	0.01766	0.61319			-4.50045	0.01851	1.35471
		-4.80431	0.0001	0.00431		-5.17198	0.00128	0.10539		-4.97348	0.00518	0.25939			-4.48945	0.07336	3.10129
		-4.79331	0.0008	0.0289		-5.16098	0.00903	0.47445		-4.96248	0.00113	0.04821			-4.47845	0.05785	2.13289
		-4.78131	0.00232	0.06449		-5.14998	0.01986	0.91968		-4.95148	0.0002	0.0074			-4.46745	0.00665	0.21445
		-4.76931	0.00147	0.0504		-5.13898	0.01338	0.69291		-4.94048	1e-05	0.00033			-4.45645	0.00123	0.04565
		-4.75731	0.00022	0.00857		-5.12798	0.00249	0.15159		-4.93048	0.0003	0.00462			-4.44545	0.01111	0.41942
		-4.74631	0	0.00016		-5.11698	0.00086	0.06201		-4.91948	0.00217	0.03381			-4.43445	0.02314	0.8324
		-4.73431	0	0.00027		-5.10598	0.00223	0.14607		-4.90848	0.00231	0.03591			-4.42345	0.07432	2.22828
		-4.72231	5e-05	0.0059		-5.09398	0.00383	0.15831		-4.89748	0.0006	0.00984			-4.41345	0.13835	3.52835
		-4.71031	0.0001	0.01289		-5.08298	0.00693	0.27948		-4.88748	0.006	0.10284			-4.40245	0.06825	1.64631
		-4.69931	2e-05	0.00308		-5.07198	0.00868	0.41214		-4.87648	0.02348	0.38415			-4.39145	0.05338	1.81123
		-4.68731	0	0.00029		-5.06098	0.00751	0.45858		-4.86548	0.02363	0.34117			-4.38045	0.08005	2.7259
		-4.67531	3e-05	0.00235		-5.04998	0.0041	0.27552		-4.85448	0.00727	0.09466			-4.36945	0.04354	1.14743
		-4.66331	3e-05	0.00264		-5.03898	0.00277	0.18171		-4.84448	0.0009	0.01063			-4.35845	0.11872	2.18465
		-4.65231	0.00015	0.00285		-5.02798	0.00217	0.0831		-4.83348	0.00928	0.12619			-4.34745	0.15715	3.29206
		-4.64031	0.00071	0.0123		-5.01698	0.00365	0.11214		-4.82248	0.02853	0.53735			-4.33645	0.04561	1.037
		-4.62831	0.0004	0.00718		-5.00498	0.00351	0.11286		-4.81148	0.01806	0.55135			-4.32545	0.03234	1.00562
		-4.61631	0.00011	0.00302		-4.99398	0.0009	0.02715		-4.80148	0.00393	0.1996			-4.31445	0.04	1.01194
		-4.60531	4e-05	0.00128		-4.98298	0.00093	0.04917		-4.79048	0.00434	0.17348			-4.30445	0.02843	0.43549
		-4.59331	5e-05	0.00084		-4.97198	0.00156	0.12654		-4.77948	0.01468	0.44687			-4.29345	0.04772	0.93564
		-4.58131	0.00059	0.00922		-4.96098	0.00337	0.15132		-4.76948	0.02034	0.32486			-4.28245	0.07439	1.65776
		-4.56931	0.00127	0.02166		-4.94998	0.00667	0.17898		-4.75848	0.02022	0.22049			-4.27145	0.04005	1.14439
		-4.55831	0.00188	0.03886		-4.93898	0.00406	0.09069		-4.74748	0.00528	0.0925			-4.26045	0.02748	0.87662
		-4.54631	0.0007	0.02074		-4.92798	0.003	0.06555		-4.73648	0.00401	0.14943			-4.24945	0.01938	0.55952
		-4.53431	9e-05	0.01477		-4.91598	0.00242	0.08061		-4.72648	0.00636	0.16461			-4.23845	0.02623	0.28942
		-4.52231	2e-05	0.00416		-4.90498	0.00504	0.16512		-4.71548	0.00486	0.09978			-4.22745	0.05847	0.60018
		-4.51131	0	0.00016		-4.89398	0.0068	0.2028		-4.70448	0.00653	0.0943			-4.21645	0.03634	0.56437
		-4.49931	0.0001	0.0038		-4.88298	0.00404	0.0747		-4.69348	0.02732	0.42028			-4.20545	0.01477	0.33221
		-4.48731	0.00082	0.0313		-4.87198	0.00361	0.04611		-4.68348	0.03151	0.57711			-4.19545	0.03108	0.75564
		-4.47531	0.00084	0.03173		-4.86098	0.0033	0.07137		-4.67248	0.01659	0.52425			-4.18445	0.07995	1.35219
		-4.46431	0.00022	0.00745		-4.84998	0.00388	0.1194		-4.66148	0.01911	0.52438			-4.17345	0.09894	1.25397
		-4.45231	0.00025	0.00685		-4.83898	0.00198	0.05949		-4.65048	0.02003	0.4047			-4.16245	0.04845	0.58637
		-4.44031	0.00052	0.02024		-4.82698	0.00287	0.07209		-4.64048	0.0119	0.18774			-4.15145	0.09115	1.28454
		-4.42831	0.00067	0.02917		-4.81598	0.00558	0.13788		-4.62948	0.00901	0.16206			-4.14045	0.14841	2.39781
		-4.41731	0.0002	0.00811		-4.80498	0.00763	0.17493		-4.61848	0.01792	0.51724			-4.12945	0.08034	1.3235
		-4.40531	0.0001	0.0033		-4.79398	0.00539	0.10488		-4.60748	0.0151	0.63648			-4.11845	0.08408	1.44046
		-4.39331	0.00013	0.00448		-4.78298	0.0058	0.08895		-4.59748	0.00322	0.22797			-4.10745	0.11887	1.97963
		-4.38131	0.00018	0.00583		-4.77198	0.00665	0.06819		-4.58648	0.00278	0.328			-4.09645	0.128	1.82959
		-4.37031	0.00045	0.01509		-4.76098	0.00392	0.04482		-4.57548	0.0028	0.23653			-4.08545	0.20821	2.92204
		-4.35831	0.00035	0.01262		-4.74998	0.00366	0.06624		-4.56448	0.01773	0.37733			-4.07545	0.11413	1.59969
		-4.34631	0.00056	0.00668		-4.73898	0.00607	0.09945		-4.55448	0.0706	1.01278			-4.06445	0.08477	1.11841
		-4.33431	0.00046	0.00487		-4.72698	0.00387	0.09315		-4.54348	0.04538	0.51909			-4.05345	0.03359	0.48613
		-4.32331	0.0001	0.00137		-4.71598	0.00069	0.01929		-4.53248	0.00744	0.12734			-4.04245	0.04218	0.71715
		-4.31131	0.0002	0.00294		-4.70498	0.0005	0.00225		-4.52248	0.01818	0.47525			-4.03145	0.03233	0.51717
		-4.29931	0.00025	0.00356		-4.69398	0.00141	0.02388		-4.51148	0.02082	0.54611			-4.02045	0.0094	0.18002
		-4.28731	0.00022	0.00318		-4.68298	0.00287	0.05331		-4.50048	0.00675	0.14262			-4.00945	0.01353	0.37367
		-4.27631	0.00026	0.00506		-4.67198	0.00287	0.04347		-4.48948	0.01062	0.086			-3.99845	0.02743	0.61249
		-4.26431	0.00023	0.0047		-4.66098	0.00368	0.03804		-4.47948	0.00967	0.08867			-3.98745	0.01833	0.47555
		-4.25231	0.00042	0.00915		-4.64998	0.00274	0.02097		-4.46848	0.0074	0.10711			-3.97645	0.05667	0.97621
		-4.24031	0.00032	0.00761		-4.63798	0.00209	0.01716		-4.45748	0.00694	0.10586			-3.96645	0.09696	1.71196
		-4.22931	0.00032	0.00675		-4.62698	0.00263	0.03012		-4.44648	0.00978	0.14747			-3.95545	0.04733	0.80559
		-4.21731	0.00019	0.00245		-4.61598	0.00142	0.02997		-4.43648	0.03191	0.36896			-3.94445	0.01253	0.17677
		-4.20531	2e-05	0.00017		-4.60498	0.00208	0.06282		-4.42548	0.04157	0.41176			-3.93345	0.00547	0.08251
		-4.19331	0	0		-4.59398	0.00383	0.07017		-4.41448	0.02117	0.24189			-3.92245	0.0754	0.88223
		-4.18231	0	0		-4.58298	0.00491	0.07695		-4.40348	0.02982	0.37975			-3.91145	0.25641	2.95931
		-4.17031	3e-05	0.0002		-4.57198	0.00267	0.05706		-4.39348	0.02066	0.31139			-3.90045	0.19653	2.19963
		-4.15831	0.00019	0.00157		-4.56098	0.0013	0.03045		-4.38248	0.0077	0.15669			-3.88945	0.18836	1.89151
		-4.14631	0.00019	0.00245		-4.54898	0.00227	0.02955		-4.37148	0.00211	0.04902			-3.87845	0.12728	1.25183
		-4.13531	7e-05	0.00196		-4.53798	0.00477	0.07497		-4.36048	0.00013	0.003			-3.86745	0.0323	0.31699
		-4.12331	0.0001	0.00325		-4.52698	0.00242	0.05052		-4.35048	6e-05	0.00113			-3.85745	0.08995	1.1774
		-4.11131	0.00037	0.00925		-4.51598	0.0017	0.02769		-4.33948	0.00071	0.0126			-3.84645	0.12836	1.91806
		-4.09931	0.00041	0.00627		-4.50498	0.00122	0.01383		-4.32848	0.00123	0.02256			-3.83545	0.07234	1.00662
		-4.08831	0.00015	0.0024		-4.49398	0.00023	0.00189		-4.31848	0.00145	0.03683			-3.82445	0.05843	0.9705
		-4.07631	2e-05	0.00044		-4.48298	0.00224	0.01647		-4.30748	0.00335	0.11039			-3.81345	0.13919	2.20374
		-4.06431	0	1e-05		-4.47198	0.00719	0.05334		-4.29648	0.00731	0.21178			-3.80245	0.27896	3.85386
		-4.05231	0	0		-4.45998	0.00556	0.04338		-4.28548	0.01883	0.39494			-3.79145	0.22648	2.89908
		-4.04131	0	4e-05		-4.44898	0.00128	0.02022		-4.27548	0.01807	0.2951			-3.78045	0.05207	0.80885
		-4.02931	7e-05	0.00072		-4.43798	0.00021	0.01383		-4.26448	0.00468	0.06639			-3.76945	0.05895	0.79775
		-4.01731	0.00026	0.00417		-4.42698	0.00067	0.036		-4.25348	0.00055	0.00862			-3.75845	0.05651	0.80172
		-4.00531	0.00063	0.0119		-4.41598	0.00192	0.08316		-4.24248	0.00315	0.06437			-3.74745	0.03168	0.56576
		-3.99431	0.00043	0.00826		-4.40498	0.00222	0.06486		-4.23248	0.0055	0.14206			-3.73745	0.03455	0.50881
		-3.98231	0.00024	0.00481		-4.39398	0.00217	0.04323		-4.22148	0.00607	0.18613			-3.72645	0.03566	0.48799
		-3.97031	0.00051	0.00732		-4.38298	0.00099	0.01686		-4.21048	0.0113	0.30837			-3.71545	0.01722	0.25626
		-3.95831	0.00097	0.01238		-4.37198	8e-05	0.00129		-4.19948	0.01304	0.34402			-3.70445	0.02016	0.31346
		-3.94731	0.00069	0.00813		-4.35998	0.00048	0.0105		-4.18948	0.00582	0.13854			-3.69345	0.01733	0.26381
		-3.93531	0.00097	0.01323		-4.34898	0.00417	0.09072		-4.17848	0.01011	0.1144			-3.68245	0.01374	0.19245
		-3.92331	0.00146	0.0258		-4.33798	0.00585	0.12609		-4.16748	0.04261	0.42593			-3.67145	0.00486	0.06142
		-3.91131	0.0018	0.0307		-4.32698	0.0029	0.06222		-4.15648	0.04151	0.69173			-3.66045	0.00076	0.0116
		-3.90031	0.00069	0.01134		-4.31598	0.00111	0.02433		-4.14648	0.03315	0.83861			-3.64945	0.00437	0.0727
		-3.88831	0.00082	0.0097		-4.30498	0.00116	0.05988		-4.13548	0.0313	0.67079			-3.63845	0.01158	0.15813
		-3.87631	0.00079	0.01011		-4.29398	0.00139	0.1089		-4.12448	0.03544	0.57045			-3.62845	0.01171	0.17825
		-3.86431	0.00072	0.01475		-4.28298	0.00081	0.04017		-4.11348	0.02276	0.27493			-3.61745	0.02013	0.3591
		-3.85331	0.0007	0.02049		-4.27098	0.00254	0.07632		-4.10348	0.01556	0.18821			-3.60645	0.01773	0.30334
		-3.84131	0.00084	0.01559		-4.25998	0.00456	0.1521		-4.09248	0.00935	0.14554			-3.59545	0.00902	0.13806
		-3.82931	0.00183	0.03388		-4.24898	0.00155	0.05073		-4.08148	0.01376	0.29638			-3.58445	0.04683	0.61998
		-3.81731	0.00093	0.0284		-4.23798	0.00013	0.00309		-4.07148	0.01234	0.2609			-3.57345	0.10158	1.34957
		-3.80631	0.00062	0.01002		-4.22698	0.00032	0.00531		-4.06048	0.00703	0.18541			-3.56245	0.05757	0.79019
		-3.79431	0.00058	0.00709		-4.21598	0.00055	0.0108		-4.04948	0.00836	0.25165			-3.55145	0.08682	1.29741
		-3.78231	8e-05	0.00123		-4.20498	0.00115	0.02232		-4.03848	0.00518	0.19235			-3.54045	0.08573	1.29951
		-3.77031	1e-05	0.00058		-4.19398	0.00214	0.04182		-4.02848	0.00282	0.12563			-3.52945	0.03707	0.58545
		-3.75931	7e-05	0.00419		-4.18198	0.00197	0.04521		-4.01748	0.00958	0.20213			-3.51945	0.02691	0.57641
		-3.74731	0.00019	0.00669		-4.17098	0.00058	0.01422		-4.00648	0.02817	0.62112			-3.50845	0.02088	0.5588
		-3.73531	0.00028	0.01075		-4.15998	0.00015	0.00465		-3.99548	0.0174	0.47101			-3.49745	0.01623	0.45454
		-3.72331	0.00031	0.0066		-4.14898	0.00013	0.00633		-3.98548	0.00953	0.35612			-3.48645	0.01646	0.57697
		-3.71231	0.00031	0.00636		-4.13798	0.00014	0.00624		-3.97448	0.00963	0.37238			-3.47545	0.01507	0.60058
		-3.70031	0.00036	0.01077		-4.12698	0.0007	0.02136		-3.96348	0.01254	0.34489			-3.46445	0.02615	0.67738
		-3.68831	0.0009	0.01719		-4.11598	0.0023	0.05871		-3.95248	0.03001	0.95673			-3.45345	0.04862	1.13163
		-3.67631	0.0005	0.00922		-4.10498	0.0033	0.06399		-3.94248	0.03598	1.24105			-3.44245	0.04187	0.98838
		-3.66531	0.00077	0.01945		-4.09298	0.00199	0.03309		-3.93148	0.0163	0.44021			-3.43145	0.01376	0.31091
		-3.65331	0.001	0.03573		-4.08198	0.00098	0.0201		-3.92048	0.00385	0.05879			-3.42045	0.00252	0.05744
		-3.64131	0.00093	0.0312		-4.07098	0.00098	0.02694		-3.90948	0.01641	0.19592			-3.40945	0.00566	0.13535
		-3.62931	0.00048	0.02175		-4.05998	0.00123	0.03468		-3.89948	0.03239	0.51854			-3.39945	0.01585	0.34958
		-3.61831	8e-05	0.00799		-4.04898	0.00116	0.03162		-3.88848	0.0248	0.66333			-3.38845	0.01956	0.455
		-3.60631	0.0001	0.00482		-4.03798	0.00021	0.00663		-3.87748	0.02616	0.84419			-3.37745	0.00713	0.18985
		-3.59431	0.00025	0.0158		-4.02698	6e-05	0.00186		-3.86748	0.02224	0.74888			-3.36645	0.00138	0.04653
		-3.58331	0.00014	0.00895		-4.01598	0.00035	0.00501		-3.85648	0.00561	0.27998			-3.35545	0.00138	0.03777
		-3.57131	2e-05	0.00094		-4.00398	0.0006	0.00897		-3.84548	0.00588	0.31448			-3.34445	0.00957	0.25453
		-3.55931	4e-05	0.00186		-3.99298	0.0002	0.0033		-3.83448	0.02445	0.5871			-3.33345	0.03272	0.785
		-3.54731	0.00012	0.00422		-3.98198	7e-05	0.00186		-3.82448	0.03094	0.60399			-3.32245	0.03423	0.81679
		-3.53631	0.00053	0.01859		-3.97098	0.00019	0.0066		-3.81348	0.03052	0.51048			-3.31145	0.00799	0.30976
		-3.52431	0.00088	0.03636		-3.95998	0.00023	0.00696		-3.80248	0.01795	0.31526			-3.30045	0.00412	0.38642
		-3.51231	0.00061	0.02939		-3.94898	0.0001	0.00165		-3.79148	0.00935	0.21348			-3.29045	0.00232	0.23045
		-3.50031	0.00017	0.01338		-3.93798	2e-05	0.00021		-3.78148	0.00746	0.13116			-3.27945	0.0002	0.01975
		-3.48931	0.00022	0.00714		-3.92698	4e-05	0.00048		-3.77048	0.03994	0.41382			-3.26845	0	0.00019
		-3.47731	0.00052	0.00971		-3.91598	5e-05	0.00063		-3.75948	0.05848	0.62242			-3.25745	0	0
		-3.46531	0.00016	0.00282		-3.90398	2e-05	0.00048		-3.74848	0.03672	0.34876			-3.24645	0	0
		-3.45331	0.0001	0.00172		-3.89298	3e-05	0.00066		-3.73848	0.04573	0.47215			-3.23545	0	0
		-3.44231	0.00037	0.00631		-3.88198	1e-05	0.00015		-3.72748	0.02172	0.34709			-3.22445	0	0
		-3.43031	0.00049	0.00736		-3.87098	0	0		-3.71648	0.00832	0.19016			-3.21345	0	1e-05
		-3.41831	0.00035	0.00536		-3.85998	0	0		-3.70548	0.00181	0.06472			-3.20245	5e-05	0.00103
		-3.40631	0.00052	0.00825		-3.84898	0	0		-3.69548	0.00442	0.15244			-3.19145	0.00039	0.00748
		-3.39531	0.00028	0.00449		-3.83798	0	0		-3.68448	0.00683	0.18716			-3.18045	0.00039	0.00751
		-3.38331	2e-05	0.0003		-3.82698	0	0		-3.67348	0.00215	0.08775			-3.17045	5e-05	0.00104
		-3.37131	3e-05	0.0007		-3.81498	0	0		-3.66248	0.00651	0.30794			-3.15945	6e-05	0.00096
		-3.35931	0.00017	0.00399		-3.80398	1e-05	0.00012		-3.65248	0.02032	0.51188			-3.14845	0.00143	0.02294
		-3.34831	0.00026	0.00555		-3.79298	0.00013	0.00207		-3.64148	0.01249	0.20105			-3.13745	0.00457	0.08186
		-3.33631	0.00016	0.00331		-3.78198	0.00026	0.00396		-3.63048	0.00499	0.0548			-3.12645	0.00414	0.09779
		-3.32431	3e-05	0.00061		-3.77098	7e-05	0.00102		-3.62048	0.01283	0.16282			-3.11545	0.00695	0.16305
		-3.31231	1e-05	0.00019		-3.75998	0	9e-05		-3.60948	0.01186	0.20619			-3.10445	0.00468	0.11283
		-3.30131	3e-05	0.00038		-3.74898	3e-05	0.00066		-3.59848	0.00487	0.12302			-3.09345	0.00254	0.08255
		-3.28931	2e-05	0.00023		-3.73798	0.00016	0.00258		-3.58748	0.01651	0.53718			-3.08245	0.00782	0.27615
		-3.27731	1e-05	0.00011		-3.72598	0.00054	0.00807		-3.57748	0.0289	0.8021			-3.07145	0.01053	0.37959
		-3.26531	6e-05	0.00057		-3.71498	0.0007	0.01104		-3.56648	0.01945	0.33662			-3.06145	0.01698	0.69045
		-3.25431	5e-05	0.00069		-3.70398	0.00047	0.00696		-3.55548	0.01295	0.18956			-3.05045	0.03356	1.42067
		-3.24231	8e-05	0.00193		-3.69298	0.00013	0.00183		-3.54448	0.00598	0.15255			-3.03945	0.01234	0.64277
[truncated: 1,003 more rows]

## Sheet: Figure6c
Figure6c
		CN500		CN650		0.3Pt/CN650-N2		0.3Pt/CN500		0.3Pt/CN650
		g	Intensity (arb.units)	g	Intensity (arb.units)	g	Intensity (arb.units)	g	Intensity (arb.units)	g	Intensity (arb.units)
		2.06057	37.1397	2.06179	70.9813	2.06174	46.8842	2.06119	180.058	2.06017	499.973
		2.06055	34.0147	2.06177	70.9813	2.06172	48.0092	2.06117	180.058	2.06016	499.598
		2.06054	33.6397	2.06175	71.1063	2.06171	46.1342	2.06116	180.808	2.06014	503.598
		2.06052	32.3897	2.06174	73.8563	2.06169	47.6342	2.06114	181.308	2.06013	508.098
		2.06051	32.1397	2.06172	73.2313	2.06167	45.2592	2.06113	180.933	2.06011	507.223
		2.06049	30.2647	2.06171	72.7313	2.06166	46.2592	2.06111	179.558	2.0601	509.348
		2.06048	29.8897	2.06169	76.6063	2.06164	47.0092	2.0611	182.308	2.06008	508.223
		2.06046	27.6397	2.06168	72.6063	2.06163	46.6342	2.06108	182.808	2.06006	509.348
		2.06045	27.6397	2.06166	72.4813	2.06161	46.1342	2.06106	183.433	2.06005	511.473
		2.06043	26.1397	2.06165	74.6063	2.0616	45.8842	2.06105	184.933	2.06003	513.098
		2.06042	25.1397	2.06163	76.3563	2.06158	45.2592	2.06103	185.058	2.06002	514.473
		2.0604	22.1397	2.06162	75.2313	2.06157	46.8842	2.06102	184.433	2.06	512.348
		2.06038	23.1397	2.0616	74.6063	2.06155	46.2592	2.061	184.433	2.05999	511.973
		2.06037	23.2647	2.06158	74.1063	2.06154	47.2592	2.06099	185.183	2.05997	511.098
		2.06035	21.2647	2.06157	72.7313	2.06152	45.2592	2.06097	183.933	2.05996	508.098
		2.06034	21.1397	2.06155	74.6063	2.0615	47.3842	2.06096	182.183	2.05994	509.848
		2.06032	21.5147	2.06154	72.3563	2.06149	46.8842	2.06094	179.308	2.05993	510.473
		2.06031	21.2647	2.06152	70.9813	2.06147	47.7592	2.06093	179.683	2.05991	509.473
		2.06029	21.7647	2.06151	68.7313	2.06146	48.8842	2.06091	178.308	2.0599	510.473
		2.06028	23.5147	2.06149	68.2313	2.06144	49.7592	2.0609	176.308	2.05988	510.598
		2.06026	20.1397	2.06148	68.1063	2.06143	47.1342	2.06088	176.808	2.05986	512.473
		2.06025	20.1397	2.06146	65.4813	2.06141	50.2592	2.06086	175.183	2.05985	511.848
		2.06023	20.3897	2.06145	63.1063	2.0614	47.3842	2.06085	176.433	2.05983	512.723
		2.06022	19.7647	2.06143	64.3563	2.06138	47.8842	2.06083	176.808	2.05982	513.223
		2.0602	17.7647	2.06142	62.7313	2.06137	49.5092	2.06082	176.058	2.0598	513.348
		2.06018	18.5147	2.0614	66.1063	2.06135	47.8842	2.0608	175.058	2.05979	515.098
		2.06017	19.5147	2.06138	65.2313	2.06134	46.7592	2.06079	176.433	2.05977	516.723
		2.06015	19.2647	2.06137	67.2313	2.06132	48.1342	2.06077	174.558	2.05976	517.598
		2.06014	20.5147	2.06135	68.6063	2.0613	49.2592	2.06076	176.683	2.05974	516.848
		2.06012	21.8897	2.06134	70.8563	2.06129	48.3842	2.06074	174.558	2.05973	518.098
		2.06011	23.6397	2.06132	71.7313	2.06127	48.5092	2.06073	175.308	2.05971	519.973
		2.06009	25.0147	2.06131	72.1063	2.06126	48.2592	2.06071	176.308	2.0597	521.348
		2.06008	27.2647	2.06129	71.8563	2.06124	47.7592	2.0607	173.433	2.05968	521.848
		2.06006	28.5147	2.06128	70.1063	2.06123	48.3842	2.06068	175.933	2.05966	520.973
		2.06005	28.0147	2.06126	69.3563	2.06121	50.0092	2.06066	173.183	2.05965	522.598
		2.06003	31.3897	2.06125	68.9813	2.0612	47.5092	2.06065	173.558	2.05963	519.598
		2.06002	35.1397	2.06123	67.9813	2.06118	48.2592	2.06063	171.308	2.05962	522.098
		2.06	35.6397	2.06122	69.2313	2.06117	47.8842	2.06062	174.183	2.0596	520.723
		2.05998	36.6397	2.0612	67.8563	2.06115	50.5092	2.0606	170.058	2.05959	517.598
		2.05997	40.1397	2.06118	67.9813	2.06114	48.1342	2.06059	173.183	2.05957	516.598
		2.05995	40.2647	2.06117	65.1063	2.06112	49.5092	2.06057	172.183	2.05956	516.973
		2.05994	41.5147	2.06115	68.3563	2.0611	48.5092	2.06056	173.433	2.05954	518.598
		2.05992	41.6397	2.06114	69.1063	2.06109	49.7592	2.06054	172.058	2.05953	518.223
		2.05991	40.0147	2.06112	70.9813	2.06107	48.3842	2.06053	174.183	2.05951	516.848
		2.05989	40.0147	2.06111	71.4813	2.06106	51.0092	2.06051	175.433	2.0595	515.598
		2.05988	41.1397	2.06109	72.9813	2.06104	49.3842	2.0605	176.308	2.05948	516.223
		2.05986	38.3897	2.06108	72.9813	2.06103	49.7592	2.06048	174.558	2.05946	514.473
		2.05985	41.2647	2.06106	73.3563	2.06101	48.3842	2.06046	174.433	2.05945	513.223
		2.05983	43.0147	2.06105	74.4813	2.061	48.7592	2.06045	175.183	2.05943	514.223
		2.05982	47.2647	2.06103	76.9813	2.06098	48.1342	2.06043	171.058	2.05942	515.848
		2.0598	47.1397	2.06102	76.7313	2.06097	49.2592	2.06042	173.558	2.0594	514.973
		2.05978	47.3897	2.061	75.9813	2.06095	49.1342	2.0604	174.933	2.05939	517.348
		2.05977	48.6397	2.06098	73.8563	2.06094	47.1342	2.06039	173.433	2.05937	516.598
		2.05975	51.1397	2.06097	73.6063	2.06092	48.5092	2.06037	174.058	2.05936	514.473
		2.05974	47.2647	2.06095	71.2313	2.0609	50.3842	2.06036	173.683	2.05934	513.598
		2.05972	47.5147	2.06094	67.6063	2.06089	50.1342	2.06034	174.433	2.05933	513.348
		2.05971	48.6397	2.06092	64.9813	2.06087	49.2592	2.06033	174.058	2.05931	516.098
		2.05969	51.5147	2.06091	63.1063	2.06086	49.1342	2.06031	176.183	2.0593	516.848
		2.05968	47.2647	2.06089	60.8563	2.06084	48.0092	2.0603	179.058	2.05928	517.723
		2.05966	43.5147	2.06088	60.2313	2.06083	49.0092	2.06028	180.308	2.05926	519.848
		2.05965	41.6397	2.06086	57.4813	2.06081	50.3842	2.06026	179.058	2.05925	520.223
		2.05963	39.5147	2.06085	54.9813	2.0608	51.1342	2.06025	184.183	2.05923	524.098
		2.05962	38.8897	2.06083	51.9813	2.06078	49.0092	2.06023	184.933	2.05922	524.973
		2.0596	35.3897	2.06082	51.7313	2.06077	49.7592	2.06022	188.058	2.0592	524.848
		2.05958	31.5147	2.0608	52.3563	2.06075	51.5092	2.0602	189.933	2.05919	524.348
		2.05957	30.8897	2.06078	51.8563	2.06074	50.5092	2.06019	193.433	2.05917	523.473
		2.05955	29.5147	2.06077	53.4813	2.06072	49.6342	2.06017	193.308	2.05916	524.723
		2.05954	25.0147	2.06075	54.7313	2.0607	50.2592	2.06016	195.683	2.05914	523.098
		2.05952	22.0147	2.06074	55.6063	2.06069	50.6342	2.06014	197.058	2.05913	522.348
		2.05951	19.0147	2.06072	57.1063	2.06067	47.7592	2.06013	196.433	2.05911	522.473
		2.05949	18.8897	2.06071	56.9813	2.06066	47.5092	2.06011	196.183	2.0591	518.848
		2.05948	16.0147	2.06069	60.2313	2.06064	49.3842	2.0601	195.933	2.05908	517.598
		2.05946	14.2647	2.06068	59.8563	2.06063	47.7592	2.06008	196.308	2.05907	512.473
		2.05945	14.6397	2.06066	62.4813	2.06061	49.2592	2.06006	191.433	2.05905	512.973
		2.05943	17.0147	2.06065	63.6063	2.0606	47.7592	2.06005	189.433	2.05903	507.848
		2.05942	18.0147	2.06063	64.1063	2.06058	48.6342	2.06003	188.183	2.05902	504.473
		2.0594	16.3897	2.06062	68.2313	2.06057	48.7592	2.06002	186.683	2.059	504.223
		2.05939	16.1397	2.0606	69.6063	2.06055	49.1342	2.06	186.558	2.05899	498.723
		2.05937	16.7647	2.06058	69.2313	2.06054	49.1342	2.05999	185.058	2.05897	498.598
		2.05935	14.5147	2.06057	70.2313	2.06052	48.5092	2.05997	184.808	2.05896	495.473
		2.05934	12.5147	2.06055	72.2313	2.0605	48.5092	2.05996	181.183	2.05894	495.098
		2.05932	9.76468	2.06054	74.6063	2.06049	47.8842	2.05994	184.558	2.05893	490.598
		2.05931	7.26468	2.06052	75.1063	2.06047	48.0092	2.05993	183.808	2.05891	489.098
		2.05929	6.13968	2.06051	78.2313	2.06046	47.5092	2.05991	187.433	2.0589	487.848
		2.05928	3.63968	2.06049	80.7313	2.06044	47.1342	2.0599	183.683	2.05888	485.598
		2.05926	3.26468	2.06048	78.3563	2.06043	46.5092	2.05988	185.683	2.05887	484.348
		2.05925	1.26468	2.06046	82.2313	2.06041	49.8842	2.05986	187.058	2.05885	480.723
		2.05923	-2.48532	2.06045	82.3563	2.0604	49.5092	2.05985	186.433	2.05883	478.473
		2.05922	-0.86032	2.06043	81.7313	2.06038	47.1342	2.05983	188.433	2.05882	476.223
		2.0592	-0.86032	2.06042	82.6063	2.06037	48.6342	2.05982	185.933	2.0588	474.723
		2.05919	2.13968	2.0604	84.4813	2.06035	47.5092	2.0598	185.933	2.05879	475.973
		2.05917	-0.23532	2.06038	86.1063	2.06034	47.2592	2.05979	186.058	2.05877	470.598
		2.05915	2.26468	2.06037	85.4813	2.06032	47.0092	2.05977	189.808	2.05876	469.598
		2.05914	2.88968	2.06035	87.6063	2.06031	49.2592	2.05976	189.808	2.05874	465.473
		2.05912	3.88968	2.06034	84.6063	2.06029	49.2592	2.05974	186.558	2.05873	464.348
		2.05911	7.63968	2.06032	80.4813	2.06027	46.8842	2.05973	186.308	2.05871	460.723
		2.05909	7.26468	2.06031	78.3563	2.06026	48.5092	2.05971	184.683	2.0587	460.098
		2.05908	10.1397	2.06029	75.8563	2.06024	48.2592	2.0597	179.933	2.05868	459.598
		2.05906	13.1397	2.06028	75.8563	2.06023	48.2592	2.05968	179.058	2.05867	457.473
		2.05905	15.5147	2.06026	76.4813	2.06021	48.1342	2.05966	177.058	2.05865	458.473
		2.05903	18.3897	2.06025	72.8563	2.0602	47.1342	2.05965	174.308	2.05863	457.723
		2.05902	19.8897	2.06023	74.8563	2.06018	47.6342	2.05963	170.433	2.05862	458.598
		2.059	19.0147	2.06022	71.8563	2.06017	48.3842	2.05962	171.808	2.0586	458.098
		2.05899	23.7647	2.0602	70.6063	2.06015	48.1342	2.0596	171.308	2.05859	457.723
		2.05897	23.2647	2.06019	67.7313	2.06014	49.2592	2.05959	167.183	2.05857	459.973
		2.05895	26.3897	2.06017	67.3563	2.06012	47.2592	2.05957	170.183	2.05856	459.973
		2.05894	25.6397	2.06015	68.4813	2.06011	48.5092	2.05956	165.183	2.05854	463.223
		2.05892	28.8897	2.06014	67.9813	2.06009	47.6342	2.05954	165.308	2.05853	463.223
		2.05891	30.3897	2.06012	70.4813	2.06007	47.8842	2.05953	164.558	2.05851	466.223
		2.05889	30.1397	2.06011	70.7313	2.06006	49.0092	2.05951	165.558	2.0585	466.223
		2.05888	30.8897	2.06009	69.2313	2.06004	49.5092	2.0595	164.683	2.05848	469.098
		2.05886	29.7647	2.06008	72.9813	2.06003	50.5092	2.05948	163.808	2.05847	470.848
		2.05885	30.1397	2.06006	71.2313	2.06001	48.6342	2.05947	164.558	2.05845	473.348
		2.05883	32.1397	2.06005	69.6063	2.06	49.0092	2.05945	164.933	2.05844	472.973
		2.05882	31.6397	2.06003	70.7313	2.05998	48.3842	2.05943	166.308	2.05842	472.598
		2.0588	28.0147	2.06002	68.9813	2.05997	47.5092	2.05942	168.058	2.0584	471.598
		2.05879	27.1397	2.06	67.3563	2.05995	48.6342	2.0594	170.183	2.05839	470.723
		2.05877	26.7647	2.05999	65.8563	2.05994	47.3842	2.05939	170.058	2.05837	474.098
		2.05876	29.3897	2.05997	60.3563	2.05992	46.2592	2.05937	171.808	2.05836	471.473
		2.05874	27.1397	2.05995	60.3563	2.05991	47.0092	2.05936	172.058	2.05834	472.848
		2.05872	28.1397	2.05994	56.6063	2.05989	47.6342	2.05934	170.558	2.05833	470.473
		2.05871	27.2647	2.05992	55.6063	2.05987	47.2592	2.05933	170.183	2.05831	470.598
		2.05869	30.6397	2.05991	51.4813	2.05986	47.7592	2.05931	167.183	2.0583	471.223
		2.05868	31.8897	2.05989	51.8563	2.05984	47.3842	2.0593	165.558	2.05828	468.098
		2.05866	29.5147	2.05988	52.1063	2.05983	48.1342	2.05928	162.808	2.05827	466.723
		2.05865	31.5147	2.05986	51.7313	2.05981	47.5092	2.05927	158.433	2.05825	464.348
		2.05863	31.7647	2.05985	52.3563	2.0598	47.6342	2.05925	159.808	2.05824	463.598
		2.05862	30.5147	2.05983	52.3563	2.05978	44.5092	2.05923	160.808	2.05822	462.848
		2.0586	29.2647	2.05982	50.3563	2.05977	45.3842	2.05922	159.433	2.0582	462.348
		2.05859	26.1397	2.0598	49.2313	2.05975	44.7592	2.0592	157.058	2.05819	463.098
		2.05857	27.5147	2.05979	48.1063	2.05974	46.5092	2.05919	157.683	2.05817	463.098
		2.05856	27.2647	2.05977	52.7313	2.05972	45.8842	2.05917	159.183	2.05816	462.723
		2.05854	27.6397	2.05975	51.7313	2.05971	47.5092	2.05916	157.308	2.05814	462.848
		2.05852	25.5147	2.05974	50.8563	2.05969	46.3842	2.05914	161.308	2.05813	464.223
		2.05851	27.8897	2.05972	52.4813	2.05967	44.2592	2.05913	164.308	2.05811	463.348
		2.05849	28.6397	2.05971	50.6063	2.05966	46.2592	2.05911	164.308	2.0581	465.348
		2.05848	30.1397	2.05969	51.2313	2.05964	47.6342	2.0591	170.808	2.05808	466.473
		2.05846	28.5147	2.05968	50.2313	2.05963	45.2592	2.05908	173.058	2.05807	465.598
		2.05845	29.3897	2.05966	51.8563	2.05961	46.6342	2.05907	178.933	2.05805	467.473
		2.05843	30.6397	2.05965	49.7313	2.0596	45.7592	2.05905	178.183	2.05804	467.598
		2.05842	32.2647	2.05963	48.3563	2.05958	43.2592	2.05903	179.183	2.05802	467.973
		2.0584	29.1397	2.05962	50.6063	2.05957	45.6342	2.05902	182.808	2.05801	465.223
		2.05839	26.0147	2.0596	48.8563	2.05955	46.0092	2.059	181.433	2.05799	464.223
		2.05837	27.8897	2.05959	49.3563	2.05954	46.7592	2.05899	183.183	2.05797	465.223
		2.05836	25.7647	2.05957	47.1063	2.05952	45.0092	2.05897	183.558	2.05796	465.723
		2.05834	23.1397	2.05956	45.1063	2.05951	46.3842	2.05896	183.058	2.05794	464.973
		2.05833	21.3897	2.05954	47.4813	2.05949	46.0092	2.05894	181.683	2.05793	465.098
		2.05831	21.3897	2.05952	46.3563	2.05948	46.1342	2.05893	179.808	2.05791	462.848
		2.05829	23.1397	2.05951	46.1063	2.05946	46.1342	2.05891	184.683	2.0579	460.473
		2.05828	19.8897	2.05949	49.1063	2.05944	45.6342	2.0589	178.808	2.05788	460.723
		2.05826	20.8897	2.05948	52.4813	2.05943	44.7592	2.05888	179.558	2.05787	461.348
		2.05825	18.3897	2.05946	56.1063	2.05941	43.7592	2.05887	179.183	2.05785	458.348
		2.05823	17.5147	2.05945	60.9813	2.0594	44.8842	2.05885	178.933	2.05784	459.723
		2.05822	19.0147	2.05943	63.7313	2.05938	44.7592	2.05884	180.558	2.05782	460.223
		2.0582	18.5147	2.05942	66.9813	2.05937	44.2592	2.05882	177.683	2.05781	462.223
		2.05819	16.0147	2.0594	68.6063	2.05935	46.7592	2.0588	177.808	2.05779	464.723
		2.05817	17.7647	2.05939	72.8563	2.05934	44.3842	2.05879	177.433	2.05778	463.473
		2.05816	16.7647	2.05937	72.7313	2.05932	43.5092	2.05877	174.058	2.05776	465.473
		2.05814	13.3897	2.05936	75.3563	2.05931	44.8842	2.05876	177.308	2.05774	465.848
		2.05813	13.6397	2.05934	78.3563	2.05929	44.6342	2.05874	176.183	2.05773	465.473
		2.05811	12.1397	2.05932	77.6063	2.05928	42.3842	2.05873	175.558	2.05771	466.598
		2.05809	13.0147	2.05931	82.1063	2.05926	43.0092	2.05871	172.183	2.0577	467.473
		2.05808	10.0147	2.05929	84.4813	2.05924	42.1342	2.0587	171.058	2.05768	468.723
		2.05806	9.38968	2.05928	87.6063	2.05923	44.3842	2.05868	169.433	2.05767	467.348
		2.05805	11.0147	2.05926	89.4813	2.05921	43.7592	2.05867	167.558	2.05765	469.598
		2.05803	9.76468	2.05925	90.1063	2.0592	44.0092	2.05865	165.308	2.05764	469.473
		2.05802	8.51468	2.05923	91.9813	2.05918	44.2592	2.05864	162.808	2.05762	471.598
		2.058	8.38968	2.05922	93.8563	2.05917	43.8842	2.05862	163.058	2.05761	473.473
		2.05799	7.63968	2.0592	94.3563	2.05915	43.3842	2.0586	160.558	2.05759	472.098
		2.05797	11.6397	2.05919	94.7313	2.05914	44.2592	2.05859	159.683	2.05758	472.098
		2.05796	11.1397	2.05917	94.2313	2.05912	45.0092	2.05857	159.808	2.05756	472.473
		2.05794	12.2647	2.05916	90.8563	2.05911	44.8842	2.05856	158.183	2.05754	472.598
		2.05793	11.6397	2.05914	90.1063	2.05909	43.7592	2.05854	158.058	2.05753	472.473
		2.05791	12.8897	2.05913	88.3563	2.05908	43.1342	2.05853	156.308	2.05751	470.723
		2.0579	12.7647	2.05911	86.6063	2.05906	43.6342	2.05851	159.558	2.0575	472.473
		2.05788	14.2647	2.05909	83.3563	2.05905	44.7592	2.0585	158.558	2.05748	471.973
		2.05786	15.2647	2.05908	79.6063	2.05903	44.1342	2.05848	159.683	2.05747	472.723
		2.05785	14.5147	2.05906	80.9813	2.05901	44.6342	2.05847	162.683	2.05745	473.723
		2.05783	17.6397	2.05905	77.2313	2.059	46.7592	2.05845	161.558	2.05744	475.973
		2.05782	17.6397	2.05903	78.1063	2.05898	45.0092	2.05844	165.558	2.05742	475.098
		2.0578	20.7647	2.05902	75.3563	2.05897	47.1342	2.05842	164.933	2.05741	478.223
		2.05779	21.5147	2.059	73.4813	2.05895	47.6342	2.05841	166.808	2.05739	477.598
		2.05777	19.8897	2.05899	69.6063	2.05894	44.7592	2.05839	165.183	2.05738	477.973
		2.05776	21.3897	2.05897	67.1063	2.05892	44.6342	2.05837	163.683	2.05736	477.848
		2.05774	20.5147	2.05896	64.8563	2.05891	45.8842	2.05836	162.183	2.05735	477.848
		2.05773	22.1397	2.05894	62.2313	2.05889	46.1342	2.05834	160.308	2.05733	477.973
		2.05771	23.8897	2.05893	58.7313	2.05888	47.2592	2.05833	161.558	2.05731	474.473
		2.0577	21.1397	2.05891	56.2313	2.05886	45.8842	2.05831	157.933	2.0573	474.723
		2.05768	25.2647	2.05889	51.4813	2.05885	46.0092	2.0583	160.433	2.05728	474.223
		2.05767	26.3897	2.05888	50.8563	2.05883	47.0092	2.05828	162.183	2.05727	475.223
		2.05765	29.0147	2.05886	49.8563	2.05881	47.3842	2.05827	161.058	2.05725	473.598
		2.05763	27.8897	2.05885	49.3563	2.0588	45.7592	2.05825	163.683	2.05724	468.473
		2.05762	28.7647	2.05883	47.3563	2.05878	48.0092	2.05824	165.308	2.05722	468.098
		2.0576	28.7647	2.05882	46.2313	2.05877	43.6342	2.05822	165.808	2.05721	466.598
		2.05759	30.8897	2.0588	46.3563	2.05875	46.3842	2.05821	167.433	2.05719	465.723
		2.05757	27.6397	2.05879	43.8563	2.05874	45.0092	2.05819	171.433	2.05718	463.098
		2.05756	28.1397	2.05877	41.8563	2.05872	46.5092	2.05818	174.058	2.05716	459.473
		2.05754	26.2647	2.05876	39.8563	2.05871	46.5092	2.05816	176.058	2.05715	458.848
		2.05753	28.7647	2.05874	38.8563	2.05869	46.7592	2.05814	172.058	2.05713	456.223
		2.05751	28.7647	2.05873	35.6063	2.05868	47.6342	2.05813	173.808	2.05712	458.848
		2.0575	27.5147	2.05871	34.8563	2.05866	47.0092	2.05811	175.058	2.0571	457.848
		2.05748	24.7647	2.0587	34.8563	2.05865	46.7592	2.0581	179.308	2.05708	454.723
		2.05747	22.8897	2.05868	34.8563	2.05863	46.5092	2.05808	179.558	2.05707	454.848
		2.05745	26.3897	2.05866	35.8563	2.05862	45.7592	2.05807	180.808	2.05705	455.473
		2.05744	23.7647	2.05865	35.3563	2.0586	45.2592	2.05805	182.308	2.05704	454.973
		2.05742	20.1397	2.05863	37.3563	2.05858	45.0092	2.05804	180.933	2.05702	456.973
		2.0574	19.3897	2.05862	37.3563	2.05857	48.2592	2.05802	184.558	2.05701	454.223
		2.05739	17.3897	2.0586	37.9813	2.05855	46.7592	2.05801	185.683	2.05699	456.223
		2.05737	15.8897	2.05859	40.7313	2.05854	46.7592	2.05799	185.808	2.05698	455.473
		2.05736	14.1397	2.05857	38.6063	2.05852	46.5092	2.05798	188.058	2.05696	457.348
		2.05734	11.5147	2.05856	42.6063	2.05851	47.0092	2.05796	186.433	2.05695	459.098
		2.05733	10.1397	2.05854	42.7313	2.05849	45.8842	2.05795	187.433	2.05693	461.223
		2.05731	11.1397	2.05853	45.3563	2.05848	46.0092	2.05793	187.808	2.05692	462.473
		2.0573	8.88968	2.05851	44.7313	2.05846	46.7592	2.05791	187.058	2.0569	461.348
		2.05728	7.76468	2.0585	46.3563	2.05845	46.1342	2.0579	185.308	2.05689	459.473
		2.05727	5.88968	2.05848	46.4813	2.05843	45.0092	2.05788	183.183	2.05687	459.723
		2.05725	9.01468	2.05846	45.8563	2.05842	45.8842	2.05787	180.558	2.05685	459.973
		2.05724	6.51468	2.05845	47.2313	2.0584	45.8842	2.05785	176.558	2.05684	460.973
		2.05722	6.13968	2.05843	44.4813	2.05839	44.2592	2.05784	176.433	2.05682	459.973
		2.0572	6.88968	2.05842	45.9813	2.05837	46.7592	2.05782	173.433	2.05681	462.598
		2.05719	7.38968	2.0584	44.9813	2.05835	43.2592	2.05781	171.683	2.05679	462.848
		2.05717	6.26468	2.05839	45.8563	2.05834	44.0092	2.05779	173.683	2.05678	466.473
		2.05716	5.38968	2.05837	45.3563	2.05832	41.3842	2.05778	171.183	2.05676	472.098
		2.05714	6.88968	2.05836	49.2313	2.05831	43.3842	2.05776	170.683	2.05675	476.723
		2.05713	7.26468	2.05834	50.9813	2.05829	43.6342	2.05775	167.933	2.05673	477.598
		2.05711	9.38968	2.05833	51.6063	2.05828	44.3842	2.05773	168.308	2.05672	479.723
		2.0571	8.76468	2.05831	54.6063	2.05826	43.3842	2.05771	167.933	2.0567	483.598
		2.05708	8.76468	2.0583	52.8563	2.05825	41.5092	2.0577	163.933	2.05669	486.348
		2.05707	10.6397	2.05828	56.8563	2.05823	41.7592	2.05768	165.433	2.05667	485.598
		2.05705	10.7647	2.05827	57.4813	2.05822	45.5092	2.05767	164.183	2.05666	485.973
		2.05704	10.0147	2.05825	62.1063	2.0582	42.7592	2.05765	166.683	2.05664	485.098
		2.05702	15.3897	2.05823	60.9813	2.05819	44.1342	2.05764	162.558	2.05662	487.473
		2.05701	17.0147	2.05822	60.4813	2.05817	43.7592	2.05762	162.808	2.05661	486.223
		2.05699	17.5147	2.0582	60.1063	2.05816	41.8842	2.05761	161.933	2.05659	485.473
		2.05697	14.0147	2.05819	59.3563	2.05814	41.8842	2.05759	159.808	2.05658	486.348
		2.05696	11.5147	2.05817	58.4813	2.05812	42.8842	2.05758	159.433	2.05656	484.223
		2.05694	10.1397	2.05816	59.3563	2.05811	42.6342	2.05756	159.183	2.05655	485.723
		2.05693	7.51468	2.05814	58.4813	2.05809	43.0092	2.05755	155.058	2.05653	484.473
		2.05691	5.51468	2.05813	57.8563	2.05808	41.8842	2.05753	152.683	2.05652	484.973
		2.0569	6.51468	2.05811	60.6063	2.05806	44.3842	2.05752	150.683	2.0565	485.973
		2.05688	6.51468	2.0581	57.4813	2.05805	43.3842	2.0575	151.808	2.05649	483.598
		2.05687	8.13968	2.05808	57.7313	2.05803	43.1342	2.05748	149.308	2.05647	483.723
		2.05685	8.26468	2.05807	57.7313	2.05802	43.0092	2.05747	149.933	2.05646	484.723
		2.05684	10.0147	2.05805	60.1063	2.058	42.1342	2.05745	148.433	2.05644	483.973
		2.05682	15.1397	2.05804	56.4813	2.05799	44.0092	2.05744	146.933	2.05643	484.723
		2.05681	16.5147	2.05802	58.1063	2.05797	45.0092	2.05742	149.933	2.05641	483.098
		2.05679	18.3897	2.058	57.7313	2.05796	44.1342	2.05741	148.308	2.05639	482.473
		2.05678	20.6397	2.05799	56.8563	2.05794	43.3842	2.05739	147.683	2.05638	482.223
		2.05676	24.1397	2.05797	57.8563	2.05792	45.0092	2.05738	146.308	2.05636	480.473
		2.05675	23.2647	2.05796	55.7313	2.05791	42.8842	2.05736	150.808	2.05635	479.723
		2.05673	20.0147	2.05794	56.3563	2.05789	44.0092	2.05735	147.183	2.05633	478.223
		2.05671	22.6397	2.05793	58.3563	2.05788	42.2592	2.05733	150.558	2.05632	477.098
		2.0567	23.8897	2.05791	58.7313	2.05786	44.8842	2.05732	150.558	2.0563	477.848
		2.05668	21.7647	2.0579	57.9813	2.05785	43.0092	2.0573	152.433	2.05629	478.973
		2.05667	20.8897	2.05788	57.8563	2.05783	43.2592	2.05729	152.183	2.05627	479.598
		2.05665	21.6397	2.05787	59.6063	2.05782	44.6342	2.05727	156.058	2.05626	478.598
		2.05664	24.5147	2.05785	56.8563	2.0578	43.2592	2.05725	158.183	2.05624	481.098
		2.05662	23.2647	2.05784	57.9813	2.05779	43.6342	2.05724	157.933	2.05623	480.473
		2.05661	21.6397	2.05782	58.8563	2.05777	43.2592	2.05722	154.558	2.05621	481.473
		2.05659	21.0147	2.05781	58.4813	2.05776	45.5092	2.05721	152.808	2.0562	482.223
		2.05658	18.8897	2.05779	59.9813	2.05774	44.7592	2.05719	150.058	2.05618	481.348
		2.05656	19.1397	2.05777	62.7313	2.05773	43.8842	2.05718	150.058	2.05616	480.848
		2.05655	18.8897	2.05776	64.3563	2.05771	44.6342	2.05716	145.558	2.05615	480.223
		2.05653	18.5147	2.05774	62.2313	2.05769	45.7592	2.05715	144.058	2.05613	480.473
		2.05652	19.5147	2.05773	64.1063	2.05768	47.2592	2.05713	143.308	2.05612	482.098
		2.0565	20.5147	2.05771	61.9813	2.05766	45.6342	2.05712	140.433	2.0561	478.098
		2.05648	24.5147	2.0577	59.1063	2.05765	45.7592	2.0571	140.683	2.05609	477.848
		2.05647	24.3897	2.05768	59.3563	2.05763	47.3842	2.05709	138.433	2.05607	474.348
		2.05645	27.3897	2.05767	60.3563	2.05762	46.3842	2.05707	139.308	2.05606	477.723
		2.05644	30.2647	2.05765	59.7313	2.0576	47.1342	2.05706	137.808	2.05604	477.223
		2.05642	33.8897	2.05764	58.9813	2.05759	45.5092	2.05704	138.683	2.05603	474.723
		2.05641	34.5147	2.05762	56.6063	2.05757	44.6342	2.05702	137.183	2.05601	477.098
		2.05639	36.6397	2.05761	57.9813	2.05756	46.0092	2.05701	137.683	2.056	475.848
		2.05638	38.8897	2.05759	55.3563	2.05754	46.1342	2.05699	136.308	2.05598	475.973
		2.05636	43.1397	2.05758	55.7313	2.05753	46.1342	2.05698	137.683	2.05597	476.973
		2.05635	39.2647	2.05756	54.3563	2.05751	41.8842	2.05696	135.808	2.05595	479.223
		2.05633	43.1397	2.05754	53.7313	2.0575	43.0092	2.05695	136.308	2.05593	480.973
		2.05632	45.5147	2.05753	56.3563	2.05748	44.1342	2.05693	135.808	2.05592	482.098
		2.0563	45.6397	2.05751	55.8563	2.05746	43.6342	2.05692	133.933	2.0559	485.723
		2.05629	44.5147	2.0575	56.2313	2.05745	46.1342	2.0569	134.808	2.05589	487.348
		2.05627	45.5147	2.05748	56.8563	2.05743	44.1342	2.05689	133.183	2.05587	486.598
		2.05625	48.6397	2.05747	55.3563	2.05742	45.0092	2.05687	134.808	2.05586	490.473
		2.05624	47.3897	2.05745	55.6063	2.0574	44.3842	2.05686	132.933	2.05584	492.598
		2.05622	48.6397	2.05744	54.6063	2.05739	45.8842	2.05684	133.808	2.05583	494.098
		2.05621	47.0147	2.05742	52.3563	2.05737	45.1342	2.05683	134.558	2.05581	497.348
		2.05619	44.7647	2.05741	49.8563	2.05736	46.1342	2.05681	132.058	2.0558	498.098
		2.05618	45.5147	2.05739	46.8563	2.05734	43.8842	2.05679	130.183	2.05578	500.973
		2.05616	42.1397	2.05738	43.3563	2.05733	46.7592	2.05678	128.308	2.05577	501.098
		2.05615	38.8897	2.05736	42.6063	2.05731	46.0092	2.05676	129.433	2.05575	500.473
		2.05613	36.1397	2.05735	42.4813	2.0573	45.1342	2.05675	127.683	2.05574	497.848
		2.05612	35.0147	2.05733	42.1063	2.05728	46.0092	2.05673	125.058	2.05572	495.473
		2.0561	32.8897	2.05731	38.6063	2.05727	43.2592	2.05672	124.808	2.05571	499.598
		2.05609	31.0147	2.0573	38.9813	2.05725	45.8842	2.0567	123.558	2.05569	499.098
		2.05607	30.3897	2.05728	37.3563	2.05723	45.8842	2.05669	120.183	2.05567	498.348
		2.05606	28.1397	2.05727	37.1063	2.05722	46.6342	2.05667	118.808	2.05566	498.973
		2.05604	23.8897	2.05725	34.4813	2.0572	46.5092	2.05666	120.058	2.05564	497.723
		2.05602	22.5147	2.05724	32.3563	2.05719	47.5092	2.05664	122.558	2.05563	499.223
		2.05601	22.2647	2.05722	33.2313	2.05717	46.1342	2.05663	119.308	2.05561	498.098
		2.05599	19.5147	2.05721	35.2313	2.05716	45.1342	2.05661	120.683	2.0556	498.098
		2.05598	17.8897	2.05719	35.9813	2.05714	47.0092	2.0566	122.933	2.05558	494.473
		2.05596	13.6397	2.05718	37.1063	2.05713	46.7592	2.05658	121.433	2.05557	492.848
		2.05595	11.3897	2.05716	38.1063	2.05711	47.3842	2.05657	123.308	2.05555	492.098
		2.05593	10.6397	2.05715	36.1063	2.0571	47.3842	2.05655	120.683	2.05554	490.098
		2.05592	8.76468	2.05713	37.2313	2.05708	46.3842	2.05653	120.808	2.05552	489.723
		2.0559	5.76468	2.05712	35.9813	2.05707	47.5092	2.05652	121.058	2.05551	488.098
		2.05589	5.76468	2.0571	38.2313	2.05705	47.0092	2.0565	121.308	2.05549	483.598
		2.05587	6.38968	2.05708	35.9813	2.05704	47.1342	2.05649	121.058	2.05548	483.348
		2.05586	7.38968	2.05707	35.2313	2.05702	47.6342	2.05647	120.558	2.05546	479.973
		2.05584	4.63968	2.05705	35.8563	2.05701	48.7592	2.05646	123.808	2.05544	479.348
		2.05583	2.88968	2.05704	35.2313	2.05699	46.7592	2.05644	124.308	2.05543	475.473
		2.05581	3.38968	2.05702	35.8563	2.05697	47.2592	2.05643	123.933	2.05541	475.223
		2.0558	2.63968	2.05701	32.9813	2.05696	44.8842	2.05641	125.933	2.0554	473.973
		2.05578	2.88968	2.05699	31.1063	2.05694	48.5092	2.0564	125.308	2.05538	471.973
		2.05576	-1.11032	2.05698	32.8563	2.05693	45.8842	2.05638	123.808	2.05537	468.348
		2.05575	-2.48532	2.05696	29.3563	2.05691	47.6342	2.05637	120.683	2.05535	467.848
		2.05573	0.26468	2.05695	31.1063	2.0569	45.7592	2.05635	122.308	2.05534	468.223
		2.05572	0.38968	2.05693	27.1063	2.05688	47.2592	2.05634	121.308	2.05532	469.598
		2.0557	-3.98532	2.05692	28.1063	2.05687	48.3842	2.05632	120.683	2.05531	468.723
		2.05569	-2.61032	2.0569	27.1063	2.05685	48.1342	2.0563	119.933	2.05529	468.598
		2.05567	-2.73532	2.05689	26.1063	2.05684	46.7592	2.05629	119.558	2.05528	466.223
		2.05566	-1.61032	2.05687	26.2313	2.05682	47.1342	2.05627	120.933	2.05526	468.473
		2.05564	-0.23532	2.05685	27.6063	2.05681	46.6342	2.05626	117.433	2.05525	467.098
		2.05563	-2.36032	2.05684	28.1063	2.05679	46.3842	2.05624	117.308	2.05523	466.723
		2.05561	-0.36032	2.05682	28.3563	2.05678	46.8842	2.05623	116.808	2.05522	464.723
		2.0556	3.38968	2.05681	29.4813	2.05676	48.2592	2.05621	115.558	2.0552	463.348
		2.05558	4.76468	2.05679	30.2313	2.05674	46.7592	2.0562	114.308	2.05518	461.598
		2.05557	7.51468	2.05678	29.8563	2.05673	45.6342	2.05618	112.808	2.05517	458.598
		2.05555	7.26468	2.05676	31.9813	2.05671	47.1342	2.05617	117.058	2.05515	456.848
		2.05553	7.63968	2.05675	31.7313	2.0567	46.7592	2.05615	114.558	2.05514	455.098
		2.05552	9.63968	2.05673	32.1063	2.05668	45.3842	2.05614	113.183	2.05512	452.098
		2.0555	7.13968	2.05672	32.9813	2.05667	45.5092	2.05612	116.058	2.05511	451.973
		2.05549	7.38968	2.0567	33.3563	2.05665	45.0092	2.05611	114.808	2.05509	450.598
		2.05547	7.26468	2.05669	34.6063	2.05664	44.0092	2.05609	116.058	2.05508	451.473
		2.05546	3.63968	2.05667	35.2313	2.05662	46.5092	2.05607	116.433	2.05506	451.973
		2.05544	5.76468	2.05666	35.4813	2.05661	46.3842	2.05606	114.933	2.05505	453.098
		2.05543	6.88968	2.05664	35.1063	2.05659	46.1342	2.05604	115.308	2.05503	457.598
		2.05541	12.5147	2.05663	35.2313	2.05658	47.2592	2.05603	114.558	2.05502	458.848
		2.0554	15.2647	2.05661	38.6063	2.05656	45.6342	2.05601	115.433	2.055	462.848
		2.05538	11.5147	2.05659	39.6063	2.05655	44.6342	2.056	116.433	2.05499	460.098
		2.05537	14.7647	2.05658	41.6063	2.05653	46.5092	2.05598	115.558	2.05497	462.348
		2.05535	13.1397	2.05656	39.2313	2.05651	46.6342	2.05597	114.433	2.05495	463.723
		2.05534	15.1397	2.05655	39.4813	2.0565	45.3842	2.05595	111.558	2.05494	465.348
		2.05532	14.5147	2.05653	39.8563	2.05648	43.7592	2.05594	115.433	2.05492	466.348
		2.05531	16.2647	2.05652	38.8563	2.05647	44.6342	2.05592	113.433	2.05491	465.473
		2.05529	16.6397	2.0565	37.6063	2.05645	45.2592	2.05591	116.558	2.05489	465.223
		2.05527	18.8897	2.05649	36.9813	2.05644	44.8842	2.05589	116.058	2.05488	467.098
		2.05526	15.8897	2.05647	34.6063	2.05642	44.7592	2.05588	115.683	2.05486	469.348
		2.05524	15.3897	2.05646	35.1063	2.05641	44.7592	2.05586	116.558	2.05485	467.598
		2.05523	17.3897	2.05644	35.4813	2.05639	44.2592	2.05585	114.433	2.05483	467.848
		2.05521	20.3897	2.05643	34.2313	2.05638	45.7592	2.05583	117.933	2.05482	466.223
		2.0552	18.7647	2.05641	34.8563	2.05636	45.6342	2.05581	118.683	2.0548	467.223
		2.05518	19.2647	2.0564	33.3563	2.05635	45.3842	2.0558	118.808	2.05479	469.473
		2.05517	20.8897	2.05638	33.4813	2.05633	44.1342	2.05578	122.183	2.05477	472.473
		2.05515	22.3897	2.05636	32.4813	2.05632	45.5092	2.05577	124.308	2.05476	473.973
		2.05514	23.2647	2.05635	32.1063	2.0563	46.6342	2.05575	126.933	2.05474	470.848
		2.05512	22.5147	2.05633	33.2313	2.05629	46.0092	2.05574	129.308	2.05473	472.598
		2.05511	22.7647	2.05632	31.6063	2.05627	45.6342	2.05572	133.683	2.05471	474.098
		2.05509	21.5147	2.0563	30.6063	2.05625	46.3842	2.05571	134.433	2.05469	476.973
		2.05508	17.2647	2.05629	31.3563	2.05624	45.1342	2.05569	137.308	2.05468	478.223
		2.05506	17.8897	2.05627	31.1063	2.05622	46.6342	2.05568	138.433	2.05466	480.348
		2.05504	15.7647	2.05626	32.3563	2.05621	47.1342	2.05566	140.558	2.05465	481.348
		2.05503	14.1397	2.05624	30.4813	2.05619	48.0092	2.05565	140.558	2.05463	482.598
		2.05501	13.6397	2.05623	30.6063	2.05618	48.5092	2.05563	142.058	2.05462	481.973
		2.055	15.7647	2.05621	30.8563	2.05616	46.6342	2.05562	146.683	2.0546	484.223
		2.05498	17.0147	2.0562	29.1063	2.05615	46.8842	2.0556	148.058	2.05459	480.848
		2.05497	17.8897	2.05618	28.1063	2.05613	46.6342	2.05559	147.683	2.05457	482.223
		2.05495	14.7647	2.05617	26.9813	2.05612	48.0092	2.05557	147.808	2.05456	479.723
		2.05494	14.6397	2.05615	27.9813	2.0561	47.3842	2.05555	149.933	2.05454	479.848
		2.05492	14.7647	2.05614	28.2313	2.05609	47.0092	2.05554	150.183	2.05453	479.973
		2.05491	14.6397	2.05612	26.9813	2.05607	48.2592	2.05552	148.183	2.05451	478.348
		2.05489	16.5147	2.0561	30.2313	2.05606	47.7592	2.05551	152.433	2.0545	480.473
		2.05488	17.7647	2.05609	29.6063	2.05604	48.0092	2.05549	153.933	2.05448	479.848
		2.05486	14.7647	2.05607	31.7313	2.05602	49.2592	2.05548	155.183	2.05447	480.723
		2.05485	13.6397	2.05606	33.2313	2.05601	47.5092	2.05546	155.558	2.05445	482.973
		2.05483	14.3897	2.05604	32.6063	2.05599	47.2592	2.05545	155.058	2.05443	482.348
		2.05482	12.7647	2.05603	33.3563	2.05598	48.1342	2.05543	153.808	2.05442	481.473
		2.0548	11.1397	2.05601	30.1063	2.05596	48.1342	2.05542	154.058	2.0544	478.598
		2.05478	9.88968	2.056	33.7313	2.05595	48.2592	2.0554	155.558	2.05439	475.848
		2.05477	4.13968	2.05598	30.3563	2.05593	46.1342	2.05539	158.808	2.05437	475.223
		2.05475	6.38968	2.05597	30.6063	2.05592	46.8842	2.05537	156.183	2.05436	472.348
		2.05474	5.88968	2.05595	31.6063	2.0559	48.0092	2.05536	155.558	2.05434	473.348
		2.05472	4.26468	2.05594	30.6063	2.05589	47.1342	2.05534	154.808	2.05433	470.598
		2.05471	1.63968	2.05592	34.6063	2.05587	45.0092	2.05532	155.558	2.05431	470.348
		2.05469	4.26468	2.05591	33.2313	2.05586	48.6342	2.05531	156.183	2.0543	470.223
		2.05468	4.63968	2.05589	30.8563	2.05584	46.6342	2.05529	154.933	2.05428	472.598
		2.05466	3.76468	2.05587	33.3563	2.05583	44.6342	2.05528	157.558	2.05427	471.848
		2.05465	2.13968	2.05586	31.9813	2.05581	45.6342	2.05526	155.058	2.05425	472.098
		2.05463	1.38968	2.05584	33.3563	2.0558	44.6342	2.05525	158.308	2.05424	470.723
		2.05462	0.51468	2.05583	30.7313	2.05578	46.3842	2.05523	159.183	2.05422	472.473
		2.0546	1.26468	2.05581	29.4813	2.05576	43.5092	2.05522	159.683	2.05421	474.098
		2.05459	2.63968	2.0558	28.8563	2.05575	43.7592	2.0552	158.308	2.05419	474.723
		2.05457	0.76468	2.05578	29.1063	2.05573	45.0092	2.05519	155.183	2.05417	472.723
		2.05456	-2.48532	2.05577	30.6063	2.05572	43.3842	2.05517	156.183	2.05416	474.848
		2.05454	-3.86032	2.05575	29.3563	2.0557	42.8842	2.05516	155.183	2.05414	472.473
		2.05452	-3.48532	2.05574	30.9813	2.05569	45.0092	2.05514	153.183	2.05413	474.848
		2.05451	-3.61032	2.05572	30.6063	2.05567	43.7592	2.05513	150.558	2.05411	476.098
		2.05449	-6.11032	2.05571	30.4813	2.05566	43.0092	2.05511	145.433	2.0541	475.223
		2.05448	-8.98532	2.05569	32.9813	2.05564	43.0092	2.0551	141.683	2.05408	476.473
		2.05446	-10.1103	2.05568	31.4813	2.05563	43.8842	2.05508	138.058	2.05407	476.098
		2.05445	-9.61032	2.05566	30.1063	2.05561	43.0092	2.05506	134.933	2.05405	475.473
		2.05443	-9.11032	2.05565	29.9813	2.0556	43.5092	2.05505	127.558	2.05404	475.723
		2.05442	-8.98532	2.05563	29.1063	2.05558	43.3842	2.05503	126.558	2.05402	477.348
		2.0544	-9.11032	2.05561	26.9813	2.05557	41.1342	2.05502	121.308	2.05401	477.598
		2.05439	-9.73532	2.0556	23.2313	2.05555	42.8842	2.055	117.933	2.05399	479.848
		2.05437	-7.61032	2.05558	22.9813	2.05553	43.3842	2.05499	114.308	2.05398	478.973
		2.05436	-6.61032	2.05557	20.8563	2.05552	44.1342	2.05497	113.433	2.05396	478.848
		2.05434	-7.36032	2.05555	19.4813	2.0555	44.8842	2.05496	107.683	2.05395	478.723
		2.05433	-5.98532	2.05554	21.1063	2.05549	44.1342	2.05494	104.558	2.05393	476.473
		2.05431	-5.36032	2.05552	20.6063	2.05547	41.6342	2.05493	100.308	2.05391	474.598
		2.0543	-7.73532	2.05551	19.6063	2.05546	40.5092	2.05491	102.558	2.0539	472.973
		2.05428	-8.11032	2.05549	22.7313	2.05544	42.1342	2.0549	101.183	2.05388	472.848
		2.05426	-9.36032	2.05548	21.7313	2.05543	41.2592	2.05488	98.8079	2.05387	473.098
		2.05425	-8.98532	2.05546	22.9813	2.05541	39.2592	2.05487	101.933	2.05385	473.598
		2.05423	-11.9853	2.05545	21.7313	2.0554	41.3842	2.05485	100.558	2.05384	475.223
		2.05422	-11.3603	2.05543	19.1063	2.05538	42.5092	2.05484	99.9329	2.05382	470.348
		2.0542	-16.1103	2.05542	19.2313	2.05537	43.0092	2.05482	98.6829	2.05381	470.723
		2.05419	-15.6103	2.0554	19.8563	2.05535	42.3842	2.0548	97.6829	2.05379	467.723
		2.05417	-14.7353	2.05539	19.9813	2.05534	43.6342	2.05479	97.0579	2.05378	465.848
		2.05416	-13.4853	2.05537	22.4813	2.05532	42.1342	2.05477	95.5579	2.05376	465.223
		2.05414	-12.4853	2.05535	23.7313	2.05531	42.0092	2.05476	97.4329	2.05375	464.848
		2.05413	-14.4853	2.05534	28.2313	2.05529	42.3842	2.05474	100.308	2.05373	463.473
		2.05411	-12.1103	2.05532	28.7313	2.05527	43.8842	2.05473	100.058	2.05372	462.223
		2.0541	-9.98532	2.05531	31.4813	2.05526	41.5092	2.05471	103.933	2.0537	463.473
		2.05408	-9.48532	2.05529	31.9813	2.05524	42.5092	2.0547	104.558	2.05369	462.973
		2.05407	-8.48532	2.05528	31.9813	2.05523	42.1342	2.05468	104.433	2.05367	459.223
		2.05405	-7.11032	2.05526	33.4813	2.05521	44.2592	2.05467	104.808	2.05365	457.098
		2.05404	-5.11032	2.05525	34.6063	2.0552	42.8842	2.05465	107.933	2.05364	457.598
		2.05402	-3.11032	2.05523	33.9813	2.05518	44.6342	2.05464	107.308	2.05362	457.723
		2.054	-2.98532	2.05522	36.8563	2.05517	43.8842	2.05462	108.683	2.05361	458.723
		2.05399	-3.61032	2.0552	39.3563	2.05515	41.2592	2.05461	110.558	2.05359	459.348
		2.05397	-1.98532	2.05519	37.9813	2.05514	42.8842	2.05459	112.558	2.05358	461.223
		2.05396	-2.36032	2.05517	38.6063	2.05512	43.2592	2.05458	113.183	2.05356	462.598
		2.05394	0.26468	2.05516	40.2313	2.05511	42.8842	2.05456	115.808	2.05355	463.973
		2.05393	1.26468	2.05514	42.3563	2.05509	43.0092	2.05454	113.058	2.05353	462.973
		2.05391	0.88968	2.05513	42.8563	2.05508	42.6342	2.05453	114.058	2.05352	464.598
		2.0539	3.26468	2.05511	47.2313	2.05506	43.6342	2.05451	110.058	2.0535	463.598
		2.05388	5.01468	2.05509	48.8563	2.05505	42.1342	2.0545	108.058	2.05349	463.223
		2.05387	5.01468	2.05508	49.7313	2.05503	45.2592	2.05448	107.183	2.05347	463.723
		2.05385	5.63968	2.05506	49.2313	2.05501	44.0092	2.05447	101.808	2.05346	466.598
		2.05384	7.26468	2.05505	49.9813	2.055	41.3842	2.05445	100.558	2.05344	470.973
		2.05382	7.88968	2.05503	50.4813	2.05498	43.0092	2.05444	98.9329	2.05343	472.098
		2.05381	11.3897	2.05502	54.3563	2.05497	42.0092	2.05442	95.9329	2.05341	473.348
		2.05379	12.3897	2.055	53.4813	2.05495	43.8842	2.05441	92.3079	2.0534	471.973
		2.05378	14.7647	2.05499	55.1063	2.05494	43.0092	2.05439	91.3079	2.05338	471.973
		2.05376	19.7647	2.05497	55.7313	2.05492	42.3842	2.05438	90.4329	2.05336	471.473
		2.05374	22.5147	2.05496	55.6063	2.05491	41.6342	2.05436	87.5579	2.05335	470.598
		2.05373	21.5147	2.05494	54.8563	2.05489	39.8842	2.05435	87.4329	2.05333	471.598
		2.05371	20.5147	2.05493	52.8563	2.05488	42.2592	2.05433	84.5579	2.05332	467.223
		2.0537	19.7647	2.05491	51.4813	2.05486	42.0092	2.05432	86.4329	2.0533	468.848
		2.05368	19.3897	2.0549	47.1063	2.05485	42.2592	2.0543	82.9329	2.05329	466.723
		2.05367	19.6397	2.05488	46.7313	2.05483	44.1342	2.05428	83.3079	2.05327	466.473
		2.05365	17.3897	2.05487	45.3563	2.05482	40.3842	2.05427	84.6829	2.05326	463.348
		2.05364	17.3897	2.05485	43.6063	2.0548	42.8842	2.05425	84.0579	2.05324	458.223
		2.05362	17.3897	2.05483	46.3563	2.05479	42.8842	2.05424	85.3079	2.05323	457.723
		2.05361	18.5147	2.05482	43.8563	2.05477	43.1342	2.05422	85.3079	2.05321	454.848
		2.05359	14.3897	2.0548	43.6063	2.05475	42.2592	2.05421	90.8079	2.0532	453.473
		2.05358	11.6397	2.05479	39.9813	2.05474	40.8842	2.05419	86.9329	2.05318	454.848
		2.05356	9.76468	2.05477	38.3563	2.05472	41.3842	2.05418	92.4329	2.05317	454.348
		2.05355	9.13968	2.05476	33.6063	2.05471	42.0092	2.05416	92.9329	2.05315	452.848
		2.05353	8.51468	2.05474	29.7313	2.05469	42.7592	2.05415	97.0579	2.05314	452.348
		2.05352	6.38968	2.05473	29.9813	2.05468	44.0092	2.05413	99.5579	2.05312	455.473
		2.0535	4.51468	2.05471	28.7313	2.05466	43.1342	2.05412	100.558	2.0531	455.723
		2.05349	5.01468	2.0547	27.6063	2.05465	43.0092	2.0541	104.433	2.05309	458.348
		2.05347	5.63968	2.05468	28.4813	2.05463	44.2592	2.05409	104.808	2.05307	458.723
		2.05345	5.51468	2.05467	29.1063	2.05462	43.3842	2.05407	107.433	2.05306	459.723
		2.05344	4.76468	2.05465	30.2313	2.0546	41.2592	2.05406	107.433	2.05304	458.473
		2.05342	6.51468	2.05464	30.1063	2.05459	42.8842	2.05404	112.683	2.05303	459.348
		2.05341	7.01468	2.05462	33.9813	2.05457	39.1342	2.05402	109.558	2.05301	455.973
		2.05339	6.51468	2.05461	36.4813	2.05456	41.1342	2.05401	111.433	2.053	454.473
		2.05338	2.63968	2.05459	37.7313	2.05454	42.0092	2.05399	110.808	2.05298	453.723
		2.05336	1.26468	2.05457	38.3563	2.05453	41.2592	2.05398	112.808	2.05297	454.848
		2.05335	-0.86032	2.05456	39.7313	2.05451	41.3842	2.05396	110.433	2.05295	456.848
		2.05333	-0.61032	2.05454	39.1063	2.05449	42.6342	2.05395	112.183	2.05294	456.223
		2.05332	-1.98532	2.05453	43.7313	2.05448	42.7592	2.05393	114.308	2.05292	456.598
		2.0533	-3.98532	2.05451	43.7313	2.05446	41.2592	2.05392	109.808	2.05291	458.848
		2.05329	-4.61032	2.0545	44.1063	2.05445	42.0092	2.0539	113.558	2.05289	457.223
		2.05327	-3.86032	2.05448	42.9813	2.05443	42.2592	2.05389	111.558	2.05288	458.973
		2.05326	-2.61032	2.05447	42.1063	2.05442	41.8842	2.05387	110.433	2.05286	459.098
		2.05324	-4.61032	2.05445	43.2313	2.0544	40.0092	2.05386	108.183	2.05285	462.973
		2.05323	-7.86032	2.05444	43.2313	2.05439	41.1342	2.05384	106.683	2.05283	462.098
		2.05321	-8.11032	2.05442	45.2313	2.05437	40.5092	2.05383	108.933	2.05281	458.723
		2.05319	-9.23532	2.05441	46.8563	2.05436	40.7592	2.05381	104.058	2.0528	459.973
		2.05318	-8.23532	2.05439	48.1063	2.05434	40.1342	2.0538	102.308	2.05278	455.598
		2.05316	-11.1103	2.05438	46.1063	2.05433	40.5092	2.05378	96.6829	2.05277	452.473
		2.05315	-12.7353	2.05436	46.1063	2.05431	38.6342	2.05377	97.4329	2.05275	449.098
		2.05313	-11.1103	2.05435	46.4813	2.0543	40.7592	2.05375	92.8079	2.05274	442.973
		2.05312	-14.1103	2.05433	46.2313	2.05428	40.3842	2.05373	92.5579	2.05272	440.223
		2.0531	-14.6103	2.05431	45.3563	2.05427	41.5092	2.05372	89.8079	2.05271	435.723
		2.05309	-16.3603	2.0543	45.6063	2.05425	42.2592	2.0537	87.4329	2.05269	433.723
		2.05307	-15.1103	2.05428	43.7313	2.05424	40.5092	2.05369	84.8079	2.05268	431.848
		2.05306	-15.7353	2.05427	44.4813	2.05422	39.5092	2.05367	82.9329	2.05266	428.723
		2.05304	-18.4853	2.05425	42.4813	2.0542	41.3842	2.05366	80.6829	2.05265	427.848
		2.05303	-16.6103	2.05424	41.7313	2.05419	37.8842	2.05364	80.6829	2.05263	424.598
		2.05301	-14.3603	2.05422	42.8563	2.05417	39.8842	2.05363	77.8079	2.05262	424.348
		2.053	-14.1103	2.05421	42.7313	2.05416	38.7592	2.05361	77.9329	2.0526	424.348
		2.05298	-13.6103	2.05419	44.7313	2.05414	38.8842	2.0536	78.0579	2.05259	422.973
		2.05297	-11.4853	2.05418	44.8563	2.05413	40.2592	2.05358	77.5579	2.05257	420.848
		2.05295	-7.73532	2.05416	45.4813	2.05411	39.2592	2.05357	77.4329	2.05255	419.973
		2.05294	-8.11032	2.05415	45.2313	2.0541	39.1342	2.05355	81.8079	2.05254	422.598
		2.05292	-7.48532	2.05413	44.8563	2.05408	38.6342	2.05354	80.9329	2.05252	422.723
		2.0529	-2.98532	2.05412	45.6063	2.05407	37.0092	2.05352	83.4329	2.05251	421.473
		2.05289	1.63968	2.0541	45.6063	2.05405	39.8842	2.05351	85.0579	2.05249	421.848
		2.05287	2.26468	2.05409	44.3563	2.05404	38.3842	2.05349	86.5579	2.05248	419.973
		2.05286	3.63968	2.05407	43.3563	2.05402	38.6342	2.05347	87.1829	2.05246	421.348
		2.05284	3.76468	2.05405	42.1063	2.05401	40.0092	2.05346	85.5579	2.05245	418.723
		2.05283	4.01468	2.05404	40.9813	2.05399	38.7592	2.05344	86.5579	2.05243	419.223
		2.05281	4.26468	2.05402	39.1063	2.05398	37.1342	2.05343	87.6829	2.05242	421.098
		2.0528	8.01468	2.05401	35.9813	2.05396	37.5092	2.05341	88.9329	2.0524	418.598
		2.05278	8.38968	2.05399	34.6063	2.05394	39.3842	2.0534	91.4329	2.05239	418.973
		2.05277	6.13968	2.05398	32.2313	2.05393	37.5092	2.05338	92.1829	2.05237	418.348
		2.05275	6.76468	2.05396	31.8563	2.05391	39.2592	2.05337	96.0579	2.05236	420.348
		2.05274	5.13968	2.05395	30.4813	2.0539	38.5092	2.05335	94.1829	2.05234	421.348
		2.05272	6.13968	2.05393	29.1063	2.05388	37.7592	2.05334	95.6829	2.05233	421.098
		2.05271	3.51468	2.05392	29.6063	2.05387	39.0092	2.05332	97.3079	2.05231	423.473
		2.05269	5.01468	2.0539	27.8563	2.05385	39.8842	2.05331	96.4329	2.0523	423.973
		2.05268	6.88968	2.05389	29.7313	2.05384	40.0092	2.05329	96.4329	2.05228	426.723
		2.05266	5.01468	2.05387	28.4813	2.05382	39.5092	2.05328	94.3079	2.05226	428.348
		2.05264	4.01468	2.05386	26.4813	2.05381	37.6342	2.05326	94.3079	2.05225	428.598
		2.05263	3.01468	2.05384	29.3563	2.05379	40.7592	2.05325	89.8079	2.05223	430.473
		2.05261	3.01468	2.05383	28.8563	2.05378	39.5092	2.05323	91.4329	2.05222	430.723
		2.0526	1.76468	2.05381	28.7313	2.05376	38.5092	2.05322	89.0579	2.0522	432.598
		2.05258	2.13968	2.0538	29.4813	2.05375	40.3842	2.0532	88.6829	2.05219	432.473
		2.05257	5.13968	2.05378	31.9813	2.05373	39.1342	2.05318	87.9329	2.05217	430.223
		2.05255	6.76468	2.05376	36.4813	2.05372	40.6342	2.05317	87.3079	2.05216	430.473
		2.05254	8.38968	2.05375	35.2313	2.0537	42.7592	2.05315	89.9329	2.05214	426.348
		2.05252	10.1397	2.05373	35.7313	2.05369	41.1342	2.05314	92.0579	2.05213	425.598
		2.05251	8.63968	2.05372	38.6063	2.05367	40.5092	2.05312	91.8079	2.05211	425.598
		2.05249	11.8897	2.0537	41.8563	2.05365	39.6342	2.05311	91.6829	2.0521	423.098
		2.05248	13.2647	2.05369	43.3563	2.05364	42.5092	2.05309	94.8079	2.05208	421.223
		2.05246	12.0147	2.05367	45.7313	2.05362	40.1342	2.05308	96.5579	2.05207	420.348
		2.05245	15.3897	2.05366	46.7313	2.05361	43.7592	2.05306	96.0579	2.05205	421.098
		2.05243	14.1397	2.05364	45.8563	2.05359	41.8842	2.05305	99.4329	2.05204	422.348
		2.05242	15.6397	2.05363	47.1063	2.05358	42.6342	2.05303	98.8079	2.05202	423.848
		2.0524	13.1397	2.05361	50.4813	2.05356	41.5092	2.05302	98.6829	2.05201	423.973
		2.05239	12.6397	2.0536	49.9813	2.05355	42.6342	2.053	97.4329	2.05199	424.848
		2.05237	10.3897	2.05358	51.9813	2.05353	39.2592	2.05299	99.1829	2.05197	425.473
		2.05235	13.1397	2.05357	49.8563	2.05352	41.5092	2.05297	100.058	2.05196	428.223
		2.05234	11.3897	2.05355	49.2313	2.0535	39.8842	2.05296	100.558	2.05194	430.723
		2.05232	10.6397	2.05354	49.6063	2.05349	40.3842	2.05294	100.933	2.05193	429.348
		2.05231	12.5147	2.05352	45.2313	2.05347	40.1342	2.05292	100.433	2.05191	430.223
		2.05229	11.5147	2.0535	44.1063	2.05346	39.8842	2.05291	101.683	2.0519	427.473
		2.05228	8.51468	2.05349	41.9813	2.05344	40.0092	2.05289	101.808	2.05188	427.973
		2.05226	8.51468	2.05347	37.9813	2.05343	39.5092	2.05288	98.3079	2.05187	427.223
		2.05225	8.63968	2.05346	35.4813	2.05341	40.0092	2.05286	100.183	2.05185	425.223
		2.05223	7.76468	2.05344	33.8563	2.05339	39.6342	2.05285	100.183	2.05184	426.098
		2.05222	8.01468	2.05343	31.2313	2.05338	37.6342	2.05283	96.4329	2.05182	427.348
		2.0522	7.76468	2.05341	31.4813	2.05336	39.5092	2.05282	97.1829	2.05181	427.598
		2.05219	6.13968	2.0534	26.9813	2.05335	39.6342	2.0528	97.1829	2.05179	426.973
		2.05217	8.51468	2.05338	28.1063	2.05333	36.6342	2.05279	98.0579	2.05178	425.848
		2.05216	7.01468	2.05337	28.4813	2.05332	37.2592	2.05277	96.3079	2.05176	425.098
		2.05214	5.38968	2.05335	27.7313	2.0533	39.3842	2.05276	98.6829	2.05175	421.973
		2.05213	9.51468	2.05334	28.7313	2.05329	38.0092	2.05274	99.0579	2.05173	421.598
		2.05211	8.88968	2.05332	28.1063	2.05327	38.3842	2.05273	96.3079	2.05172	418.098
		2.0521	8.38968	2.05331	30.6063	2.05326	39.6342	2.05271	95.4329	2.0517	419.098
		2.05208	8.63968	2.05329	32.3563	2.05324	38.2592	2.0527	92.6829	2.05168	417.473
		2.05206	10.7647	2.05328	29.9813	2.05323	37.3842	2.05268	92.8079	2.05167	412.723
		2.05205	15.0147	2.05326	33.9813	2.05321	37.2592	2.05267	91.8079	2.05165	414.473
		2.05203	14.0147	2.05325	34.3563	2.0532	39.6342	2.05265	87.5579	2.05164	408.598
		2.05202	12.5147	2.05323	35.4813	2.05318	39.0092	2.05263	90.1829	2.05162	407.098
		2.052	15.0147	2.05321	36.1063	2.05317	36.7592	2.05262	85.0579	2.05161	405.473
		2.05199	17.2647	2.0532	38.6063	2.05315	36.8842	2.0526	84.3079	2.05159	402.723
		2.05197	13.1397	2.05318	37.2313	2.05314	38.2592	2.05259	81.4329	2.05158	401.723
		2.05196	13.2647	2.05317	37.9813	2.05312	38.0092	2.05257	82.8079	2.05156	396.348
		2.05194	13.5147	2.05315	42.7313	2.0531	40.1342	2.05256	82.6829	2.05155	398.723
		2.05193	13.0147	2.05314	44.4813	2.05309	38.3842	2.05254	80.9329	2.05153	398.848
		2.05191	11.7647	2.05312	44.7313	2.05307	39.0092	2.05253	80.6829	2.05152	397.973
		2.0519	7.88968	2.05311	47.8563	2.05306	37.5092	2.05251	81.0579	2.0515	399.723
		2.05188	7.01468	2.05309	48.9813	2.05304	38.0092	2.0525	78.0579	2.05149	397.223
		2.05187	3.63968	2.05308	49.6063	2.05303	38.1342	2.05248	79.9329	2.05147	399.848
		2.05185	0.51468	2.05306	48.1063	2.05301	38.5092	2.05247	78.6829	2.05146	400.973
		2.05184	-1.36032	2.05305	50.4813	2.053	36.8842	2.05245	79.4329	2.05144	402.223
		2.05182	-3.98532	2.05303	47.6063	2.05298	36.2592	2.05244	76.4329	2.05143	403.223
		2.05181	-1.61032	2.05302	46.9813	2.05297	39.1342	2.05242	77.0579	2.05141	402.848
		2.05179	-6.48532	2.053	47.8563	2.05295	39.8842	2.05241	79.5579	2.05139	404.098
		2.05178	-9.11032	2.05299	45.4813	2.05294	37.2592	2.05239	78.3079	2.05138	402.723
		2.05176	-7.61032	2.05297	44.7313	2.05292	38.1342	2.05238	77.6829	2.05136	405.098
		2.05174	-8.23532	2.05296	43.6063	2.05291	38.5092	2.05236	74.1829	2.05135	405.098
		2.05173	-13.4853	2.05294	45.4813	2.05289	36.7592	2.05235	73.9329	2.05133	406.223
		2.05171	-15.9853	2.05292	44.4813	2.05288	38.3842	2.05233	72.4329	2.05132	405.223
		2.0517	-17.3603	2.05291	44.2313	2.05286	41.5092	2.05231	73.8079	2.0513	404.973
		2.05168	-17.8603	2.05289	46.2313	2.05285	39.0092	2.0523	75.4329	2.05129	404.848
		2.05167	-19.2353	2.05288	45.8563	2.05283	40.3842	2.05228	72.5579	2.05127	407.973
		2.05165	-20.2353	2.05286	47.4813	2.05281	39.2592	2.05227	71.0579	2.05126	407.348
		2.05164	-19.7353	2.05285	45.6063	2.0528	40.8842	2.05225	69.1829	2.05124	407.723
		2.05162	-25.4853	2.05283	43.8563	2.05278	38.3842	2.05224	72.3079	2.05123	408.973
		2.05161	-27.7353	2.05282	42.6063	2.05277	40.1342	2.05222	68.0579	2.05121	409.723
		2.05159	-28.7353	2.0528	40.9813	2.05275	40.0092	2.05221	68.9329	2.0512	412.098
		2.05158	-26.7353	2.05279	39.4813	2.05274	39.3842	2.05219	68.5579	2.05118	413.598
		2.05156	-29.1103	2.05277	37.6063	2.05272	41.5092	2.05218	70.0579	2.05117	413.098
		2.05155	-30.2353	2.05276	37.2313	2.05271	42.2592	2.05216	72.8079	2.05115	409.473
		2.05153	-28.4853	2.05274	33.9813	2.05269	41.0092	2.05215	74.1829	2.05114	411.348
		2.05152	-28.4853	2.05273	31.4813	2.05268	42.2592	2.05213	75.8079	2.05112	408.348
		2.0515	-23.9853	2.05271	30.3563	2.05266	42.2592	2.05212	70.9329	2.05111	409.723
		2.05149	-22.9853	2.0527	30.8563	2.05265	39.8842	2.0521	71.1829	2.05109	406.598
		2.05147	-23.6103	2.05268	29.1063	2.05263	39.8842	2.05209	69.9329	2.05107	405.973
		2.05145	-19.6103	2.05267	29.6063	2.05262	37.3842	2.05207	71.9329	2.05106	404.723
		2.05144	-18.1103	2.05265	26.3563	2.0526	40.0092	2.05206	69.9329	2.05104	404.723
		2.05142	-19.2353	2.05263	24.7313	2.05259	41.5092	2.05204	68.9329	2.05103	401.473
		2.05141	-18.8603	2.05262	22.8563	2.05257	42.0092	2.05202	68.1829	2.05101	401.723
		2.05139	-18.3603	2.0526	19.8563	2.05256	40.8842	2.05201	69.4329	2.051	401.348
		2.05138	-16.6103	2.05259	16.8563	2.05254	41.0092	2.05199	66.9329	2.05098	400.473
		2.05136	-19.3603	2.05257	14.3563	2.05252	43.0092	2.05198	66.6829	2.05097	402.473
		2.05135	-18.6103	2.05256	11.1063	2.05251	40.2592	2.05196	69.1829	2.05095	402.223
		2.05133	-16.7353	2.05254	11.6063	2.05249	40.7592	2.05195	66.9329	2.05094	402.473
		2.05132	-18.1103	2.05253	11.3563	2.05248	41.0092	2.05193	69.1829	2.05092	400.098
		2.0513	-21.3603	2.05251	12.6063	2.05246	40.6342	2.05192	69.4329	2.05091	397.098
		2.05129	-22.8603	2.0525	14.4813	2.05245	43.1342	2.0519	72.0579	2.05089	399.848
		2.05127	-26.1103	2.05248	12.1063	2.05243	43.5092	2.05189	72.4329	2.05088	397.223
		2.05126	-28.8603	2.05247	13.1063	2.05242	44.0092	2.05187	73.1829	2.05086	398.973
		2.05124	-29.4853	2.05245	13.3563	2.0524	41.3842	2.05186	75.0579	2.05085	398.598
		2.05123	-30.1103	2.05244	11.6063	2.05239	42.0092	2.05184	70.8079	2.05083	397.473
		2.05121	-32.7353	2.05242	10.2313	2.05237	41.5092	2.05183	72.3079	2.05082	397.348
		2.0512	-31.2353	2.05241	9.73131	2.05236	40.6342	2.05181	69.1829	2.0508	396.973
		2.05118	-33.7353	2.05239	13.2313	2.05234	39.8842	2.0518	69.6829	2.05079	395.723
		2.05116	-31.3603	2.05238	15.1063	2.05233	40.1342	2.05178	64.6829	2.05077	395.348
		2.05115	-30.2353	2.05236	17.3563	2.05231	39.3842	2.05177	66.6829	2.05075	394.098
		2.05113	-28.6103	2.05234	19.8563	2.0523	39.3842	2.05175	68.6829	2.05074	391.598
		2.05112	-26.8603	2.05233	20.8563	2.05228	40.8842	2.05173	65.5579	2.05072	391.223
		2.0511	-23.8603	2.05231	22.4813	2.05227	39.1342	2.05172	68.5579	2.05071	390.973
		2.05109	-23.1103	2.0523	25.9813	2.05225	41.5092	2.0517	64.6829	2.05069	392.848
		2.05107	-18.7353	2.05228	25.4813	2.05223	38.8842	2.05169	65.4329	2.05068	390.098
		2.05106	-16.6103	2.05227	31.1063	2.05222	40.8842	2.05167	65.4329	2.05066	390.848
		2.05104	-17.8603	2.05225	35.4813	2.0522	39.2592	2.05166	65.5579	2.05065	390.723
		2.05103	-15.6103	2.05224	35.9813	2.05219	40.0092	2.05164	66.6829	2.05063	391.348
		2.05101	-13.6103	2.05222	38.9813	2.05217	38.6342	2.05163	64.3079	2.05062	391.723
		2.051	-7.98532	2.05221	40.4813	2.05216	38.7592	2.05161	64.6829	2.0506	391.098
		2.05098	-9.73532	2.05219	45.4813	2.05214	37.5092	2.0516	65.5579	2.05059	392.723
		2.05097	-7.73532	2.05218	47.1063	2.05213	40.2592	2.05158	61.4329	2.05057	391.598
		2.05095	-4.86032	2.05216	49.4813	2.05211	38.3842	2.05157	62.0579	2.05056	396.723
		2.05094	-7.23532	2.05215	48.7313	2.0521	39.5092	2.05155	62.9329	2.05054	399.348
		2.05092	-5.36032	2.05213	47.2313	2.05208	37.7592	2.05154	65.0579	2.05053	403.473
		2.05091	-5.11032	2.05212	48.8563	2.05207	38.0092	2.05152	64.6829	2.05051	403.348
		2.05089	-5.48532	2.0521	47.6063	2.05205	38.0092	2.05151	68.6829	2.0505	408.348
		2.05088	-5.61032	2.05209	48.6063	2.05204	38.6342	2.05149	69.3079	2.05048	411.223
		2.05086	-5.11032	2.05207	51.4813	2.05202	38.7592	2.05148	71.9329	2.05046	411.223
		2.05084	-0.98532	2.05206	50.1063	2.05201	38.7592	2.05146	74.1829	2.05045	413.598
		2.05083	0.26468	2.05204	51.4813	2.05199	39.7592	2.05145	73.4329	2.05043	413.473
		2.05081	-0.73532	2.05202	53.9813	2.05198	37.2592	2.05143	75.8079	2.05042	413.973
		2.0508	1.13968	2.05201	56.9813	2.05196	38.7592	2.05141	78.1829	2.0504	412.973
		2.05078	0.26468	2.05199	57.3563	2.05195	39.6342	2.0514	80.5579	2.05039	413.723
		2.05077	1.51468	2.05198	56.8563	2.05193	38.0092	2.05138	83.1829	2.05037	413.098
		2.05075	0.51468	2.05196	59.6063	2.05191	38.7592	2.05137	85.8079	2.05036	413.598
		2.05074	3.01468	2.05195	59.9813	2.0519	35.6342	2.05135	88.8079	2.05034	408.848
		2.05072	4.63968	2.05193	62.2313	2.05188	37.0092	2.05134	90.3079	2.05033	405.848
		2.05071	2.88968	2.05192	62.9813	2.05187	37.7592	2.05132	93.3079	2.05031	406.973
		2.05069	3.88968	2.0519	62.8563	2.05185	36.1342	2.05131	95.4329	2.0503	402.473
		2.05068	3.01468	2.05189	62.3563	2.05184	37.6342	2.05129	97.8079	2.05028	397.973
		2.05066	3.51468	2.05187	62.7313	2.05182	36.7592	2.05128	98.4329	2.05027	396.473
		2.05065	0.13968	2.05186	65.8563	2.05181	35.1342	2.05126	101.058	2.05025	392.473
		2.05063	-1.23532	2.05184	61.8563	2.05179	37.8842	2.05125	102.308	2.05024	391.348
		2.05062	-1.98532	2.05183	62.3563	2.05178	38.3842	2.05123	100.933	2.05022	388.473
		2.0506	-4.36032	2.05181	63.6063	2.05176	37.7592	2.05122	103.433	2.05021	387.973
		2.05059	-6.98532	2.0518	62.3563	2.05175	37.1342	2.0512	101.808	2.05019	387.348
		2.05057	-7.86032	2.05178	63.1063	2.05173	38.6342	2.05119	104.808	2.05018	386.473
		2.05056	-9.36032	2.05177	62.3563	2.05172	36.6342	2.05117	103.058	2.05016	388.973
		2.05054	-10.8603	2.05175	61.7313	2.0517	39.2592	2.05116	103.058	2.05015	391.473
		2.05052	-12.9853	2.05173	59.3563	2.05169	39.8842	2.05114	103.808	2.05013	392.723
		2.05051	-11.2353	2.05172	57.9813	2.05167	38.0092	2.05112	100.558	2.05011	391.973
		2.05049	-8.11032	2.0517	54.8563	2.05166	38.1342	2.05111	102.308	2.0501	393.223
		2.05048	-8.86032	2.05169	54.2313	2.05164	36.8842	2.05109	101.683	2.05008	392.973
		2.05046	-7.61032	2.05167	49.1063	2.05163	38.3842	2.05108	100.433	2.05007	391.598
		2.05045	-4.23532	2.05166	46.6063	2.05161	37.7592	2.05106	101.933	2.05005	389.848
		2.05043	-3.98532	2.05164	43.4813	2.05159	38.3842	2.05105	101.308	2.05004	390.848
		2.05042	-4.86032	2.05163	44.2313	2.05158	37.7592	2.05103	101.808	2.05002	388.973
		2.0504	-5.48532	2.05161	42.3563	2.05156	36.6342	2.05102	102.558	2.05001	388.098
		2.05039	-3.98532	2.0516	40.1063	2.05155	37.6342	2.051	103.308	2.04999	386.848
		2.05037	-1.61032	2.05158	40.1063	2.05153	37.6342	2.05099	100.308	2.04998	385.473
		2.05036	-4.61032	2.05157	38.8563	2.05152	37.1342	2.05097	102.933	2.04996	383.098
		2.05034	-5.23532	2.05155	33.1063	2.0515	35.6342	2.05096	101.308	2.04995	383.973
		2.05033	-5.11032	2.05154	33.3563	2.05149	36.8842	2.05094	99.5579	2.04993	385.598
		2.05031	-4.36032	2.05152	34.7313	2.05147	34.1342	2.05093	99.6829	2.04992	382.723
		2.0503	-6.48532	2.05151	32.8563	2.05146	35.6342	2.05091	102.308	2.0499	379.598
		2.05028	-7.86032	2.05149	30.6063	2.05144	38.0092	2.0509	98.0579	2.04989	378.848
		2.05027	-7.23532	2.05148	31.2313	2.05143	35.1342	2.05088	100.058	2.04987	377.348
		2.05025	-9.36032	2.05146	29.8563	2.05141	36.5092	2.05087	96.6829	2.04986	378.848
		2.05024	-12.7353	2.05145	27.1063	2.0514	36.7592	2.05085	96.3079	2.04984	378.348
		2.05022	-13.8603	2.05143	25.1063	2.05138	36.0092	2.05084	93.8079	2.04983	375.598
		2.0502	-15.9853	2.05141	22.9813	2.05137	35.3842	2.05082	97.0579	2.04981	373.848
		2.05019	-20.6103	2.0514	16.9813	2.05135	35.5092	2.0508	94.1829	2.04979	371.223
		2.05017	-19.6103	2.05138	16.1063	2.05134	35.3842	2.05079	95.0579	2.04978	373.348
		2.05016	-20.3603	2.05137	16.8563	2.05132	34.6342	2.05077	92.4329	2.04976	371.598
		2.05014	-24.2353	2.05135	16.1063	2.0513	38.1342	2.05076	93.4329	2.04975	371.723
		2.05013	-27.2353	2.05134	18.2313	2.05129	35.5092	2.05074	95.6829	2.04973	373.098
		2.05011	-25.6103	2.05132	16.4813	2.05127	36.1342	2.05073	92.4329	2.04972	371.223
		2.0501	-26.8603	2.05131	15.7313	2.05126	38.0092	2.05071	93.4329	2.0497	374.598
		2.05008	-30.1103	2.05129	14.8563	2.05124	35.5092	2.0507	95.4329	2.04969	373.223
		2.05007	-28.8603	2.05128	17.8563	2.05123	34.8842	2.05068	98.9329	2.04967	376.598
		2.05005	-31.8603	2.05126	17.4813	2.05121	36.1342	2.05067	100.183	2.04966	377.723
		2.05004	-29.8603	2.05125	16.3563	2.0512	35.7592	2.05065	100.558	2.04964	378.848
		2.05002	-33.4853	2.05123	15.8563	2.05118	36.2592	2.05064	102.808	2.04963	380.098
		2.05001	-31.6103	2.05122	13.4813	2.05117	36.2592	2.05062	102.183	2.04961	381.098
		2.04999	-34.7353	2.0512	12.4813	2.05115	37.7592	2.05061	103.433	2.0496	381.598
		2.04998	-36.1103	2.05119	11.1063	2.05114	36.6342	2.05059	101.433	2.04958	379.348
		2.04996	-35.7353	2.05117	9.23131	2.05112	36.8842	2.05058	101.933	2.04957	380.598
		2.04995	-36.2353	2.05116	10.7313	2.05111	37.7592	2.05056	100.058	2.04955	380.723
		2.04993	-37.3603	2.05114	12.4813	2.05109	37.3842	2.05055	99.0579	2.04954	380.473
		2.04992	-33.4853	2.05113	15.2313	2.05108	36.5092	2.05053	97.5579	2.04952	377.098
		2.0499	-33.9853	2.05111	18.6063	2.05106	37.3842	2.05052	96.6829	2.04951	375.223
		2.04989	-31.1103	2.05109	20.6063	2.05105	37.0092	2.0505	94.3079	2.04949	372.723
		2.04987	-29.9853	2.05108	25.6063	2.05103	37.5092	2.05049	91.8079	2.04947	372.723
		2.04985	-31.9853	2.05106	25.3563	2.05102	37.2592	2.05047	92.0579	2.04946	371.098
		2.04984	-28.2353	2.05105	29.2313	2.051	38.5092	2.05045	87.5579	2.04944	371.848
		2.04982	-25.7353	2.05103	30.4813	2.05098	38.2592	2.05044	88.5579	2.04943	371.348
		2.04981	-21.4853	2.05102	30.4813	2.05097	39.0092	2.05042	85.9329	2.04941	365.098
		2.04979	-22.8603	2.051	34.6063	2.05095	38.1342	2.05041	86.5579	2.0494	368.473
		2.04978	-16.9853	2.05099	37.2313	2.05094	36.0092	2.05039	85.0579	2.04938	368.473
		2.04976	-15.7353	2.05097	38.7313	2.05092	37.7592	2.05038	84.8079	2.04937	370.473
		2.04975	-13.4853	2.05096	38.1063	2.05091	36.6342	2.05036	88.1829	2.04935	374.848
		2.04973	-13.6103	2.05094	41.4813	2.05089	36.3842	2.05035	86.0579	2.04934	373.973
		2.04972	-11.8603	2.05093	42.2313	2.05088	37.0092	2.05033	85.4329	2.04932	377.223
		2.0497	-10.8603	2.05091	37.7313	2.05086	39.8842	2.05032	85.4329	2.04931	377.223
		2.04969	-7.73532	2.0509	38.9813	2.05085	37.6342	2.0503	88.0579	2.04929	382.223
		2.04967	-9.23532	2.05088	39.3563	2.05083	37.8842	2.05029	87.5579	2.04928	386.098
		2.04966	-8.23532	2.05087	38.8563	2.05082	36.1342	2.05027	87.0579	2.04926	387.223
		2.04964	-8.48532	2.05085	40.3563	2.0508	36.3842	2.05026	91.4329	2.04925	388.473
		2.04963	-8.48532	2.05084	37.8563	2.05079	36.6342	2.05024	89.6829	2.04923	388.348
		2.04961	-10.6103	2.05082	36.8563	2.05077	37.1342	2.05023	90.9329	2.04922	391.348
		2.0496	-11.1103	2.05081	35.3563	2.05076	37.5092	2.05021	87.5579	2.0492	391.973
		2.04958	-10.6103	2.05079	32.9813	2.05074	37.0092	2.0502	88.0579	2.04919	394.223
		2.04957	-8.98532	2.05077	33.4813	2.05073	36.8842	2.05018	85.9329	2.04917	392.348
		2.04955	-8.36032	2.05076	32.3563	2.05071	37.0092	2.05017	89.0579	2.04916	393.348
		2.04953	-8.23532	2.05074	30.7313	2.0507	37.1342	2.05015	88.9329	2.04914	393.348
		2.04952	-6.23532	2.05073	29.6063	2.05068	34.6342	2.05013	90.3079	2.04912	397.098
		2.0495	-3.48532	2.05071	27.6063	2.05067	35.2592	2.05012	89.4329	2.04911	398.598
		2.04949	-3.73532	2.0507	28.4813	2.05065	37.6342	2.0501	89.8079	2.04909	399.473
		2.04947	-4.23532	2.05068	27.8563	2.05063	36.5092	2.05009	94.9329	2.04908	400.723
		2.04946	-3.98532	2.05067	25.1063	2.05062	37.6342	2.05007	92.6829	2.04906	399.848
		2.04944	-2.98532	2.05065	25.6063	2.0506	38.7592	2.05006	89.6829	2.04905	403.098
		2.04943	-0.61032	2.05064	24.8563	2.05059	39.7592	2.05004	88.6829	2.04903	402.848
		2.04941	-1.23532	2.05062	24.2313	2.05057	37.5092	2.05003	93.4329	2.04902	405.473
		2.0494	0.88968	2.05061	22.4813	2.05056	39.0092	2.05001	92.6829	2.049	403.848
		2.04938	0.38968	2.05059	22.1063	2.05054	36.7592	2.05	95.6829	2.04899	403.348
		2.04937	-1.36032	2.05058	17.7313	2.05053	38.3842	2.04998	93.3079	2.04897	405.223
		2.04935	-2.48532	2.05056	15.2313	2.05051	38.7592	2.04997	95.1829	2.04896	406.473
		2.04934	0.38968	2.05055	16.2313	2.0505	39.1342	2.04995	91.8079	2.04894	408.848
		2.04932	-3.48532	2.05053	14.4813	2.05048	39.0092	2.04994	92.3079	2.04893	407.348
		2.04931	-3.73532	2.05052	15.1063	2.05047	38.7592	2.04992	93.8079	2.04891	408.223
		2.04929	-6.61032	2.0505	18.4813	2.05045	38.1342	2.04991	95.3079	2.0489	408.098
		2.04928	-6.73532	2.05049	19.6063	2.05044	39.8842	2.04989	91.3079	2.04888	407.223
		2.04926	-6.36032	2.05047	20.2313	2.05042	40.2592	2.04988	91.1829	2.04887	406.348
		2.04925	-7.86032	2.05046	22.2313	2.05041	40.3842	2.04986	90.3079	2.04885	406.848
		2.04923	-9.36032	2.05044	27.2313	2.05039	39.6342	2.04985	90.0579	2.04884	404.348
		2.04922	-9.86032	2.05042	28.6063	2.05038	39.8842	2.04983	88.3079	2.04882	404.098
		2.0492	-10.8603	2.05041	34.4813	2.05036	41.0092	2.04982	87.4329	2.04881	406.348
		2.04918	-12.1103	2.05039	37.3563	2.05035	38.5092	2.0498	89.6829	2.04879	408.723
		2.04917	-15.9853	2.05038	39.6063	2.05033	38.8842	2.04978	83.0579	2.04877	409.473
		2.04915	-19.6103	2.05036	42.3563	2.05031	40.1342	2.04977	85.3079	2.04876	411.973
		2.04914	-20.2353	2.05035	46.3563	2.0503	40.6342	2.04975	83.4329	2.04874	413.098
		2.04912	-18.4853	2.05033	47.8563	2.05028	42.2592	2.04974	84.9329	2.04873	414.598
		2.04911	-19.9853	2.05032	48.3563	2.05027	40.5092	2.04972	86.8079	2.04871	413.473
		2.04909	-19.8603	2.0503	51.1063	2.05025	40.3842	2.04971	84.0579	2.0487	411.473
		2.04908	-22.7353	2.05029	50.4813	2.05024	40.0092	2.04969	87.6829	2.04868	412.848
		2.04906	-20.4853	2.05027	48.1063	2.05022	40.2592	2.04968	85.4329	2.04867	410.223
		2.04905	-20.4853	2.05026	48.2313	2.05021	39.6342	2.04966	89.0579	2.04865	407.973
		2.04903	-22.1103	2.05024	45.2313	2.05019	40.5092	2.04965	90.8079	2.04864	408.223
		2.04902	-21.9853	2.05023	47.1063	2.05018	42.0092	2.04963	94.6829	2.04862	409.223
		2.049	-21.6103	2.05021	44.3563	2.05016	40.5092	2.04962	94.4329	2.04861	408.098
		2.04899	-18.8603	2.0502	44.9813	2.05015	40.5092	2.0496	97.8079	2.04859	407.973
		2.04897	-20.3603	2.05018	44.8563	2.05013	40.2592	2.04959	99.0579	2.04858	408.348
		2.04896	-20.3603	2.05017	44.1063	2.05012	42.0092	2.04957	98.0579	2.04856	407.973
		2.04894	-21.1103	2.05015	43.8563	2.0501	42.3842	2.04956	97.9329	2.04855	406.723
		2.04893	-18.2353	2.05014	42.6063	2.05009	42.6342	2.04954	96.0579	2.04853	405.973
		2.04891	-16.7353	2.05012	44.3563	2.05007	40.2592	2.04953	95.1829	2.04852	405.723
		2.0489	-14.6103	2.0501	42.2313	2.05006	40.5092	2.04951	91.4329	2.0485	403.723
		2.04888	-15.7353	2.05009	42.3563	2.05004	40.1342	2.0495	91.5579	2.04849	403.348
		2.04887	-15.7353	2.05007	41.7313	2.05003	40.7592	2.04948	87.6829	2.04847	406.348
		2.04885	-13.7353	2.05006	38.4813	2.05001	38.5092	2.04947	87.6829	2.04846	407.473
		2.04883	-16.3603	2.05004	40.7313	2.05	40.5092	2.04945	84.3079	2.04844	409.598
		2.04882	-15.8603	2.05003	38.1063	2.04998	41.5092	2.04943	84.3079	2.04843	409.723
		2.0488	-14.8603	2.05001	37.8563	2.04996	40.0092	2.04942	81.6829	2.04841	407.973
		2.04879	-17.8603	2.05	38.8563	2.04995	40.5092	2.0494	82.9329	2.04839	408.098
		2.04877	-19.6103	2.04998	37.8563	2.04993	38.5092	2.04939	79.1829	2.04838	406.473
		2.04876	-17.9853	2.04997	38.8563	2.04992	38.3842	2.04937	79.6829	2.04836	406.098
		2.04874	-18.8603	2.04995	36.2313	2.0499	38.5092	2.04936	78.1829	2.04835	405.598
		2.04873	-20.2353	2.04994	35.9813	2.04989	38.0092	2.04934	75.5579	2.04833	404.223
		2.04871	-25.1103	2.04992	34.1063	2.04987	40.1342	2.04933	75.0579	2.04832	404.723
		2.0487	-27.7353	2.04991	31.7313	2.04986	38.3842	2.04931	70.9329	2.0483	402.973
		2.04868	-29.3603	2.04989	32.8563	2.04984	37.6342	2.0493	69.9329	2.04829	404.348
		2.04867	-31.7353	2.04988	33.4813	2.04983	36.7592	2.04928	67.4329	2.04827	400.848
		2.04865	-32.2353	2.04986	38.8563	2.04981	37.1342	2.04927	66.6829	2.04826	398.848
		2.04864	-35.8603	2.04985	39.2313	2.0498	35.7592	2.04925	67.4329	2.04824	397.723
		2.04862	-33.8603	2.04983	39.7313	2.04978	36.6342	2.04924	64.5579	2.04823	395.598
		2.04861	-36.8603	2.04982	39.7313	2.04977	37.0092	2.04922	66.8079	2.04821	394.473
		2.04859	-36.9853	2.0498	36.9813	2.04975	36.0092	2.04921	65.0579	2.0482	395.473
		2.04858	-38.9853	2.04979	38.9813	2.04974	36.5092	2.04919	65.4329	2.04818	391.848
		2.04856	-40.1103	2.04977	36.7313	2.04972	36.2592	2.04918	65.4329	2.04817	392.973
		2.04855	-38.8603	2.04975	36.2313	2.04971	35.3842	2.04916	64.0579	2.04815	391.098
		2.04853	-38.2353	2.04974	35.9813	2.04969	34.7592	2.04915	66.1829	2.04814	393.723
		2.04852	-40.1103	2.04972	32.3563	2.04968	34.0092	2.04913	64.4329	2.04812	394.598
		2.0485	-34.6103	2.04971	35.1063	2.04966	34.0092	2.04912	65.6829	2.04811	393.848
		2.04849	-33.4853	2.04969	32.7313	2.04965	31.7592	2.0491	65.6829	2.04809	394.223
		2.04847	-33.1103	2.04968	34.8563	2.04963	31.3842	2.04908	65.6829	2.04808	393.598
		2.04845	-29.6103	2.04966	35.4813	2.04961	35.2592	2.04907	64.5579	2.04806	397.848
		2.04844	-25.3603	2.04965	35.9813	2.0496	36.2592	2.04905	63.9329	2.04804	396.723
		2.04842	-21.6103	2.04963	37.9813	2.04958	35.3842	2.04904	63.3079	2.04803	398.348
		2.04841	-19.7353	2.04962	39.3563	2.04957	33.8842	2.04902	61.3079	2.04801	401.598
		2.04839	-15.3603	2.0496	40.4813	2.04955	33.0092	2.04901	61.8079	2.048	400.473
		2.04838	-15.7353	2.04959	41.8563	2.04954	34.8842	2.04899	59.8079	2.04798	404.723
		2.04836	-16.1103	2.04957	41.8563	2.04952	35.5092	2.04898	58.6829	2.04797	404.223
		2.04835	-14.1103	2.04956	44.6063	2.04951	34.2592	2.04896	60.3079	2.04795	405.598
		2.04833	-17.7353	2.04954	45.1063	2.04949	35.3842	2.04895	57.1829	2.04794	406.973
		2.04832	-20.1103	2.04953	42.8563	2.04948	34.6342	2.04893	58.8079	2.04792	405.348
		2.0483	-19.8603	2.04951	41.1063	2.04946	36.5092	2.04892	61.8079	2.04791	407.098
		2.04829	-19.3603	2.0495	40.2313	2.04945	35.8842	2.0489	59.0579	2.04789	407.723
		2.04827	-21.6103	2.04948	37.8563	2.04943	35.7592	2.04889	61.5579	2.04788	411.598
		2.04826	-21.4853	2.04947	37.8563	2.04942	37.5092	2.04887	61.1829	2.04786	411.598
		2.04824	-21.2353	2.04945	35.2313	2.0494	36.7592	2.04886	62.3079	2.04785	410.473
		2.04823	-18.3603	2.04944	33.4813	2.04939	38.0092	2.04884	61.8079	2.04783	412.348
		2.04821	-19.4853	2.04942	32.9813	2.04937	38.1342	2.04883	62.9329	2.04782	412.848
		2.0482	-22.8603	2.0494	32.9813	2.04936	39.5092	2.04881	65.0579	2.0478	414.098
		2.04818	-20.7353	2.04939	31.8563	2.04934	37.8842	2.0488	63.6829	2.04779	414.098
		2.04817	-19.9853	2.04937	32.7313	2.04933	37.0092	2.04878	61.8079	2.04777	411.723
		2.04815	-20.9853	2.04936	33.1063	2.04931	37.6342	2.04877	60.9329	2.04776	409.223
		2.04814	-24.6103	2.04934	34.3563	2.0493	37.6342	2.04875	61.8079	2.04774	409.473
		2.04812	-24.2353	2.04933	39.6063	2.04928	39.2592	2.04873	60.9329	2.04773	409.223
		2.04811	-23.7353	2.04931	37.6063	2.04926	38.1342	2.04872	56.3079	2.04771	409.723
		2.04809	-23.9853	2.0493	34.9813	2.04925	36.7592	2.0487	56.0579	2.0477	408.098
		2.04807	-24.8603	2.04928	35.8563	2.04923	38.7592	2.04869	55.4329	2.04768	404.723
		2.04806	-24.9853	2.04927	31.6063	2.04922	38.3842	2.04867	54.0579	2.04766	403.473
		2.04804	-25.7353	2.04925	29.4813	2.0492	38.2592	2.04866	53.5579	2.04765	401.473
		2.04803	-26.8603	2.04924	29.3563	2.04919	37.8842	2.04864	54.0579	2.04763	400.098
		2.04801	-27.8603	2.04922	27.8563	2.04917	36.6342	2.04863	54.0579	2.04762	398.223
		2.048	-30.2353	2.04921	25.7313	2.04916	38.2592	2.04861	54.8079	2.0476	394.473
		2.04798	-32.3603	2.04919	23.2313	2.04914	39.1342	2.0486	55.9329	2.04759	395.848
		2.04797	-31.7353	2.04918	22.2313	2.04913	37.6342	2.04858	55.9329	2.04757	394.473
		2.04795	-37.2353	2.04916	18.7313	2.04911	40.7592	2.04857	55.3079	2.04756	394.848
		2.04794	-36.6103	2.04915	16.2313	2.0491	37.0092	2.04855	53.9329	2.04754	393.473
		2.04792	-37.8603	2.04913	16.9813	2.04908	39.5092	2.04854	55.5579	2.04753	389.098
		2.04791	-38.1103	2.04912	12.4813	2.04907	38.6342	2.04852	53.9329	2.04751	388.348
		2.04789	-40.7353	2.0491	11.7313	2.04905	38.3842	2.04851	55.6829	2.0475	383.223
		2.04788	-43.4853	2.04909	10.3563	2.04904	39.6342	2.04849	59.4329	2.04748	383.348
		2.04786	-41.3603	2.04907	7.85631	2.04902	41.1342	2.04848	58.0579	2.04747	380.598
		2.04785	-42.2353	2.04906	7.48131	2.04901	39.6342	2.04846	60.6829	2.04745	377.348
		2.04783	-43.2353	2.04904	5.73131	2.04899	38.7592	2.04845	57.4329	2.04744	374.848
		2.04782	-40.6103	2.04902	7.23131	2.04898	37.5092	2.04843	59.9329	2.04742	371.098
		2.0478	-39.9853	2.04901	7.73131	2.04896	40.3842	2.04842	58.8079	2.04741	369.973
		2.04779	-41.1103	2.04899	7.10631	2.04895	37.2592	2.0484	57.0579	2.04739	368.723
		2.04777	-39.9853	2.04898	8.35631	2.04893	38.0092	2.04839	58.0579	2.04738	368.598
		2.04776	-35.1103	2.04896	8.23131	2.04892	37.7592	2.04837	57.3079	2.04736	365.223
		2.04774	-34.2353	2.04895	12.7313	2.0489	38.2592	2.04835	58.8079	2.04735	362.973
		2.04773	-33.3603	2.04893	15.7313	2.04888	37.8842	2.04834	57.3079	2.04733	359.848
		2.04771	-33.3603	2.04892	16.3563	2.04887	38.2592	2.04832	60.0579	2.04732	358.098
		2.04769	-31.2353	2.0489	19.8563	2.04885	35.6342	2.04831	57.6829	2.0473	355.973
		2.04768	-33.1103	2.04889	21.3563	2.04884	37.2592	2.04829	57.3079	2.04729	353.223
		2.04766	-33.6103	2.04887	20.6063	2.04882	35.8842	2.04828	59.6829	2.04727	351.098
		2.04765	-31.2353	2.04886	24.4813	2.04881	36.0092	2.04826	60.6829	2.04725	348.348
		2.04763	-32.2353	2.04884	26.4813	2.04879	36.0092	2.04825	60.9329	2.04724	347.723
		2.04762	-32.6103	2.04883	24.4813	2.04878	38.1342	2.04823	61.6829	2.04722	348.098
		2.0476	-34.2353	2.04881	23.1063	2.04876	36.3842	2.04822	64.0579	2.04721	347.973
		2.04759	-32.6103	2.0488	23.6063	2.04875	35.6342	2.0482	68.1829	2.04719	345.473
		2.04757	-32.3603	2.04878	24.8563	2.04873	35.5092	2.04819	71.1829	2.04718	345.473
		2.04756	-33.4853	2.04877	23.7313	2.04872	36.7592	2.04817	74.4329	2.04716	345.723
		2.04754	-34.4853	2.04875	22.4813	2.0487	37.8842	2.04816	77.6829	2.04715	344.223
		2.04753	-32.9853	2.04874	20.8563	2.04869	35.7592	2.04814	77.4329	2.04713	348.473
		2.04751	-33.3603	2.04872	23.9813	2.04867	35.0092	2.04813	79.8079	2.04712	345.973
		2.0475	-35.7353	2.04871	24.9813	2.04866	35.8842	2.04811	82.3079	2.0471	346.973
		2.04748	-37.7353	2.04869	20.1063	2.04864	36.0092	2.0481	79.9329	2.04709	345.723
		2.04747	-37.3603	2.04868	21.1063	2.04863	34.5092	2.04808	81.4329	2.04707	344.598
		2.04745	-37.1103	2.04866	19.1063	2.04861	36.0092	2.04807	81.1829	2.04706	346.598
		2.04744	-38.4853	2.04864	18.8563	2.0486	34.7592	2.04805	81.3079	2.04704	343.598
		2.04742	-40.4853	2.04863	16.2313	2.04858	33.5092	2.04804	79.5579	2.04703	343.598
		2.04741	-39.3603	2.04861	14.9813	2.04857	32.0092	2.04802	77.6829	2.04701	341.598
		2.04739	-41.7353	2.0486	15.9813	2.04855	33.7592	2.04801	77.0579	2.047	342.473
		2.04738	-41.8603	2.04858	14.4813	2.04854	34.2592	2.04799	76.6829	2.04698	342.848
		2.04736	-41.6103	2.04857	16.1063	2.04852	31.2592	2.04797	76.3079	2.04697	342.598
		2.04735	-39.4853	2.04855	17.2313	2.0485	32.3842	2.04796	74.3079	2.04695	341.098
		2.04733	-39.4853	2.04854	17.9813	2.04849	32.6342	2.04794	72.6829	2.04694	340.973
		2.04731	-41.3603	2.04852	18.9813	2.04847	31.5092	2.04793	70.9329	2.04692	340.723
		2.0473	-44.3603	2.04851	18.6063	2.04846	32.7592	2.04791	72.9329	2.04691	340.723
		2.04728	-41.9853	2.04849	16.4813	2.04844	32.1342	2.0479	68.3079	2.04689	342.098
		2.04727	-42.8603	2.04848	17.2313	2.04843	32.7592	2.04788	67.6829	2.04687	347.723
		2.04725	-40.7353	2.04846	19.4813	2.04841	30.5092	2.04787	66.0579	2.04686	350.473
		2.04724	-43.9853	2.04845	19.1063	2.0484	33.5092	2.04785	63.5579	2.04684	350.348
		2.04722	-41.4853	2.04843	21.3563	2.04838	32.2592	2.04784	60.3079	2.04683	353.348
		2.04721	-39.9853	2.04842	20.6063	2.04837	32.0092	2.04782	59.3079	2.04681	355.473
		2.04719	-40.1103	2.0484	21.7313	2.04835	32.2592	2.04781	56.1829	2.0468	357.223
		2.04718	-38.3603	2.04839	20.1063	2.04834	31.5092	2.04779	53.8079	2.04678	357.348
		2.04716	-33.8603	2.04837	19.4813	2.04832	30.5092	2.04778	55.4329	2.04677	356.348
		2.04715	-31.8603	2.04836	17.7313	2.04831	32.7592	2.04776	54.5579	2.04675	356.973
		2.04713	-27.9853	2.04834	15.4813	2.04829	31.7592	2.04775	54.4329	2.04674	356.848
		2.04712	-27.1103	2.04833	14.2313	2.04828	31.2592	2.04773	51.9329	2.04672	358.348
		2.0471	-25.4853	2.04831	11.8563	2.04826	32.5092	2.04772	53.4329	2.04671	359.598
		2.04709	-23.3603	2.0483	11.8563	2.04825	31.1342	2.0477	55.8079	2.04669	361.223
		2.04707	-24.3603	2.04828	12.1063	2.04823	30.6342	2.04769	54.6829	2.04668	363.098
		2.04706	-24.8603	2.04826	10.9813	2.04822	31.3842	2.04767	55.4329	2.04666	362.848
		2.04704	-23.8603	2.04825	10.1063	2.0482	30.6342	2.04766	56.6829	2.04665	367.223
		2.04703	-21.9853	2.04823	10.6063	2.04819	32.0092	2.04764	55.8079	2.04663	368.223
		2.04701	-22.8603	2.04822	12.1063	2.04817	33.0092	2.04763	57.8079	2.04662	368.598
		2.047	-20.7353	2.0482	12.9813	2.04816	31.3842	2.04761	60.6829	2.0466	366.223
		2.04698	-19.7353	2.04819	15.3563	2.04814	31.3842	2.0476	60.5579	2.04659	364.848
		2.04697	-19.4853	2.04817	16.9813	2.04812	31.5092	2.04758	64.0579	2.04657	367.973
		2.04695	-17.8603	2.04816	16.7313	2.04811	31.5092	2.04756	67.9329	2.04656	367.473
		2.04694	-16.6103	2.04814	16.6063	2.04809	31.7592	2.04755	68.3079	2.04654	367.848
		2.04692	-16.9853	2.04813	15.6063	2.04808	31.3842	2.04753	70.3079	2.04653	367.973
		2.0469	-14.9853	2.04811	12.7313	2.04806	29.6342	2.04752	70.9329	2.04651	369.848
		2.04689	-17.2353	2.0481	12.1063	2.04805	31.8842	2.0475	73.5579	2.0465	373.223
		2.04687	-14.2353	2.04808	9.23131	2.04803	32.8842	2.04749	75.1829	2.04648	375.473
		2.04686	-14.7353	2.04807	6.98131	2.04802	30.0092	2.04747	74.0579	2.04647	374.223
		2.04684	-14.1103	2.04805	6.35631	2.048	32.5092	2.04746	78.9329	2.04645	375.223
		2.04683	-14.1103	2.04804	1.98131	2.04799	31.5092	2.04744	77.9329	2.04643	373.848
		2.04681	-14.7353	2.04802	5.73131	2.04797	31.7592	2.04743	78.6829	2.04642	372.098
		2.0468	-13.8603	2.04801	1.48131	2.04796	32.7592	2.04741	78.6829	2.0464	373.598
		2.04678	-14.3603	2.04799	2.98131	2.04794	31.6342	2.0474	79.8079	2.04639	371.223
		2.04677	-12.8603	2.04798	0.98131	2.04793	29.5092	2.04738	81.4329	2.04637	370.848
		2.04675	-11.6103	2.04796	-0.89369	2.04791	29.2592	2.04737	80.8079	2.04636	368.098
		2.04674	-14.2353	2.04795	-0.76869	2.0479	32.0092	2.04735	81.0579	2.04634	368.848
		2.04672	-12.6103	2.04793	-0.64369	2.04788	31.7592	2.04734	78.6829	2.04633	367.098
		2.04671	-12.3603	2.04792	0.48131	2.04787	32.7592	2.04732	75.1829	2.04631	368.973
		2.04669	-13.7353	2.0479	-0.26869	2.04785	31.8842	2.04731	73.1829	2.0463	369.348
		2.04668	-11.7353	2.04789	-0.01869	2.04784	30.5092	2.04729	69.6829	2.04628	369.223
		2.04666	-8.11032	2.04787	0.73131	2.04782	32.3842	2.04728	66.9329	2.04627	371.598
		2.04665	-5.98532	2.04785	-0.76869	2.04781	30.2592	2.04726	64.6829	2.04625	371.473
		2.04663	-6.11032	2.04784	1.10631	2.04779	31.3842	2.04725	63.3079	2.04624	371.848
		2.04662	-4.36032	2.04782	2.85631	2.04778	32.7592	2.04723	64.6829	2.04622	371.473
		2.0466	-0.73532	2.04781	3.73131	2.04776	31.3842	2.04722	58.9329	2.04621	371.098
		2.04659	-0.61032	2.04779	4.23131	2.04775	31.5092	2.0472	60.6829	2.04619	369.223
		2.04657	-0.11032	2.04778	2.48131	2.04773	32.3842	2.04719	58.3079	2.04618	365.848
		2.04656	2.76468	2.04776	1.98131	2.04771	33.3842	2.04717	56.6829	2.04616	364.848
		2.04654	2.26468	2.04775	0.35631	2.0477	32.5092	2.04715	54.9329	2.04615	364.598
		2.04653	3.88968	2.04773	-2.39369	2.04768	30.7592	2.04714	50.8079	2.04613	362.973
		2.04651	2.76468	2.04772	-4.01869	2.04767	32.6342	2.04712	47.1829	2.04612	362.723
		2.0465	3.26468	2.0477	-6.01869	2.04765	32.3842	2.04711	42.0579	2.0461	361.973
		2.04648	0.13968	2.04769	-5.14369	2.04764	32.6342	2.04709	40.3079	2.04609	361.098
		2.04646	0.38968	2.04767	-6.39369	2.04762	34.7592	2.04708	38.3079	2.04607	362.098
		2.04645	-0.86032	2.04766	-7.14369	2.04761	33.1342	2.04706	36.0579	2.04606	365.973
		2.04643	-3.61032	2.04764	-2.26869	2.04759	32.5092	2.04705	31.5579	2.04604	365.848
		2.04642	-6.23532	2.04763	-0.64369	2.04758	31.8842	2.04703	33.5579	2.04602	368.598
		2.0464	-5.23532	2.04761	1.23131	2.04756	33.1342	2.04702	30.6829	2.04601	367.723
		2.04639	-4.98532	2.0476	0.73131	2.04755	33.3842	2.047	29.5579	2.04599	370.473
		2.04637	-6.23532	2.04758	1.60631	2.04753	33.8842	2.04699	30.6829	2.04598	370.473
		2.04636	-7.48532	2.04757	2.98131	2.04752	34.2592	2.04697	32.0579	2.04596	369.848
		2.04634	-7.23532	2.04755	2.35631	2.0475	33.3842	2.04696	31.5579	2.04595	368.223
		2.04633	-9.36032	2.04754	1.48131	2.04749	35.5092	2.04694	32.0579	2.04593	370.223
		2.04631	-9.61032	2.04752	2.35631	2.04747	35.0092	2.04693	31.1829	2.04592	367.973
		2.0463	-8.11032	2.04751	1.23131	2.04746	34.8842	2.04691	32.0579	2.0459	370.223
		2.04628	-5.98532	2.04749	1.73131	2.04744	32.5092	2.0469	30.8079	2.04589	368.473
		2.04627	-7.11032	2.04747	-1.26869	2.04743	33.1342	2.04688	30.9329	2.04587	369.473
		2.04625	-7.36032	2.04746	-3.51869	2.04741	35.1342	2.04687	35.9329	2.04586	367.973
		2.04624	-4.23532	2.04744	-5.26869	2.0474	34.8842	2.04685	36.0579	2.04584	364.848
		2.04622	-3.86032	2.04743	-9.51869	2.04738	33.2592	2.04684	37.1829	2.04583	364.598
		2.04621	-2.61032	2.04741	-12.7687	2.04737	35.1342	2.04682	39.8079	2.04581	361.973
		2.04619	0.01468	2.0474	-16.3937	2.04735	34.2592	2.04681	40.8079	2.0458	360.723
		2.04618	6.38968	2.04738	-17.3937	2.04734	33.7592	2.04679	42.4329	2.04578	355.848
		2.04616	6.01468	2.04737	-20.0187	2.04732	33.8842	2.04678	42.4329	2.04577	357.723
		2.04615	5.63968	2.04735	-21.3937	2.0473	34.7592	2.04676	43.8079	2.04575	350.598
		2.04613	4.76468	2.04734	-23.2687	2.04729	34.3842	2.04674	46.3079	2.04574	344.973
		2.04612	6.88968	2.04732	-22.6437	2.04727	33.2592	2.04673	48.1829	2.04572	343.848
		2.0461	6.01468	2.04731	-23.1437	2.04726	33.6342	2.04671	52.0579	2.04571	338.473
		2.04609	6.38968	2.04729	-20.6437	2.04724	32.3842	2.0467	53.6829	2.04569	337.723
		2.04607	7.13968	2.04728	-22.0187	2.04723	32.6342	2.04668	57.8079	2.04568	333.723
		2.04606	7.76468	2.04726	-22.0187	2.04721	35.3842	2.04667	55.6829	2.04566	332.848
		2.04604	7.01468	2.04725	-21.3937	2.0472	33.0092	2.04665	62.5579	2.04565	331.098
		2.04602	8.01468	2.04723	-22.6437	2.04718	34.6342	2.04664	61.6829	2.04563	329.848
		2.04601	9.63968	2.04722	-18.6437	2.04717	34.1342	2.04662	63.9329	2.04562	328.723
		2.04599	12.3897	2.0472	-20.0187	2.04715	33.1342	2.04661	64.3079	2.0456	325.973
		2.04598	15.5147	2.04719	-15.7687	2.04714	34.7592	2.04659	68.9329	2.04559	323.973
		2.04596	16.5147	2.04717	-14.0187	2.04712	34.2592	2.04658	69.4329	2.04557	324.098
		2.04595	14.7647	2.04716	-12.8937	2.04711	36.8842	2.04656	71.5579	2.04555	323.848
		2.04593	18.0147	2.04714	-9.14369	2.04709	34.6342	2.04655	71.9329	2.04554	323.848
		2.04592	21.5147	2.04713	-10.7687	2.04708	34.0092	2.04653	67.6829	2.04552	326.473
		2.0459	22.0147	2.04711	-7.14369	2.04706	35.8842	2.04652	70.3079	2.04551	327.223
		2.04589	19.2647	2.0471	-8.14369	2.04705	36.2592	2.0465	67.9329	2.04549	330.348
		2.04587	20.5147	2.04708	-6.89369	2.04703	34.2592	2.04649	70.3079	2.04548	332.848
		2.04586	20.5147	2.04707	-4.89369	2.04702	33.3842	2.04647	65.9329	2.04546	336.473
		2.04584	20.5147	2.04705	-6.51869	2.047	33.3842	2.04646	63.5579	2.04545	339.098
		2.04583	17.0147	2.04703	-2.14369	2.04699	34.6342	2.04644	63.4329	2.04543	339.098
		2.04581	16.1397	2.04702	-3.01869	2.04697	33.2592	2.04643	59.9329	2.04542	339.348
		2.0458	15.0147	2.047	-2.26869	2.04696	32.0092	2.04641	58.8079	2.0454	339.223
		2.04578	14.0147	2.04699	-2.14369	2.04694	34.1342	2.0464	58.3079	2.04539	341.848
		2.04577	11.8897	2.04697	-2.64369	2.04693	33.5092	2.04638	59.8079	2.04537	340.973
		2.04575	14.6397	2.04696	-3.39369	2.04691	32.3842	2.04637	59.8079	2.04536	336.848
		2.04574	15.5147	2.04694	-4.01869	2.04689	33.0092	2.04635	59.9329	2.04534	335.473
		2.04572	14.2647	2.04693	-1.39369	2.04688	33.3842	2.04634	60.5579	2.04533	335.098
		2.04571	15.2647	2.04691	-2.89369	2.04686	33.6342	2.04632	59.0579	2.04531	335.223
		2.04569	16.8897	2.0469	0.10631	2.04685	33.2592	2.0463	57.4329	2.0453	335.223
		2.04568	16.8897	2.04688	-0.14369	2.04683	31.8842	2.04629	57.6829	2.04528	334.348
		2.04566	14.7647	2.04687	-0.39369	2.04682	33.5092	2.04627	58.5579	2.04527	334.848
		2.04565	18.1397	2.04685	-1.89369	2.0468	31.7592	2.04626	54.5579	2.04525	332.848
		2.04563	18.8897	2.04684	-1.89369	2.04679	32.5092	2.04624	52.9329	2.04524	338.223
		2.04562	16.5147	2.04682	-0.51869	2.04677	31.8842	2.04623	50.5579	2.04522	337.848
		2.0456	13.5147	2.04681	0.60631	2.04676	30.1342	2.04621	51.3079	2.04521	336.848
		2.04558	12.0147	2.04679	0.23131	2.04674	32.7592	2.0462	50.4329	2.04519	340.223
		2.04557	10.7647	2.04678	-1.39369	2.04673	31.8842	2.04618	48.6829	2.04518	339.098
		2.04555	8.13968	2.04676	-1.26869	2.04671	32.3842	2.04617	51.1829	2.04516	342.348
		2.04554	6.13968	2.04675	0.60631	2.0467	30.5092	2.04615	47.8079	2.04515	339.473
		2.04552	4.76468	2.04673	3.10631	2.04668	29.3842	2.04614	47.6829	2.04513	340.723
		2.04551	6.13968	2.04672	4.73131	2.04667	29.1342	2.04612	46.6829	2.04511	338.723
		2.04549	6.38968	2.0467	6.98131	2.04665	29.8842	2.04611	45.5579	2.0451	338.973
		2.04548	5.26468	2.04669	8.60631	2.04664	31.1342	2.04609	45.1829	2.04508	340.473
		2.04546	4.63968	2.04667	12.4813	2.04662	30.7592	2.04608	42.3079	2.04507	340.098
		2.04545	5.38968	2.04666	14.2313	2.04661	30.6342	2.04606	41.1829	2.04505	340.848
		2.04543	4.88968	2.04664	15.7313	2.04659	29.8842	2.04605	39.5579	2.04504	344.348
		2.04542	2.26468	2.04663	17.4813	2.04658	30.6342	2.04603	38.6829	2.04502	341.973
		2.0454	2.26468	2.04661	17.1063	2.04656	29.3842	2.04602	35.0579	2.04501	342.848
		2.04539	1.51468	2.04659	18.2313	2.04655	29.2592	2.046	37.1829	2.04499	343.848
		2.04537	-0.98532	2.04658	21.4813	2.04653	30.0092	2.04599	35.5579	2.04498	344.723
		2.04536	-2.48532	2.04656	19.7313	2.04652	29.1342	2.04597	34.8079	2.04496	346.723
		2.04534	-1.98532	2.04655	24.1063	2.0465	28.3842	2.04596	34.6829	2.04495	345.973
		2.04533	-3.98532	2.04653	25.8563	2.04649	32.0092	2.04594	37.4329	2.04493	346.848
		2.04531	-6.11032	2.04652	26.6063	2.04647	31.7592	2.04593	37.1829	2.04492	348.598
		2.0453	-9.61032	2.0465	28.6063	2.04646	31.7592	2.04591	37.4329	2.0449	349.723
		2.04528	-8.11032	2.04649	26.6063	2.04644	32.3842	2.0459	40.3079	2.04489	351.598
		2.04527	-7.48532	2.04647	28.2313	2.04642	30.3842	2.04588	40.9329	2.04487	349.848
		2.04525	-11.6103	2.04646	30.8563	2.04641	30.0092	2.04587	42.0579	2.04486	352.348
		2.04524	-12.8603	2.04644	29.3563	2.04639	31.2592	2.04585	43.5579	2.04484	351.973
		2.04522	-13.1103	2.04643	29.6063	2.04638	30.8842	2.04583	43.8079	2.04483	350.598
		2.04521	-15.9853	2.04641	28.8563	2.04636	29.5092	2.04582	46.5579	2.04481	353.098
		2.04519	-17.1103	2.0464	27.4813	2.04635	29.6342	2.0458	47.9329	2.0448	352.723
		2.04518	-18.3603	2.04638	27.4813	2.04633	31.6342	2.04579	50.0579	2.04478	356.973
		2.04516	-20.7353	2.04637	26.3563	2.04632	31.0092	2.04577	51.5579	2.04477	356.723
		2.04515	-24.6103	2.04635	25.7313	2.0463	31.5092	2.04576	52.9329	2.04475	357.598
		2.04513	-26.9853	2.04634	24.9813	2.04629	31.1342	2.04574	53.3079	2.04474	357.473
		2.04511	-25.8603	2.04632	20.7313	2.04627	30.1342	2.04573	56.4329	2.04472	358.098
		2.0451	-28.3603	2.04631	21.4813	2.04626	30.8842	2.04571	54.9329	2.04471	357.473
		2.04508	-27.3603	2.04629	19.8563	2.04624	31.7592	2.0457	57.8079	2.04469	355.348
		2.04507	-29.8603	2.04628	18.6063	2.04623	30.8842	2.04568	59.5579	2.04468	353.973
		2.04505	-29.7353	2.04626	17.4813	2.04621	31.1342	2.04567	58.1829	2.04466	354.848
		2.04504	-29.2353	2.04625	18.2313	2.0462	30.8842	2.04565	61.3079	2.04465	354.598
		2.04502	-32.3603	2.04623	21.3563	2.04618	32.0092	2.04564	59.6829	2.04463	354.098
		2.04501	-31.8603	2.04622	17.8563	2.04617	29.5092	2.04562	60.9329	2.04461	351.098
		2.04499	-29.7353	2.0462	16.3563	2.04615	31.1342	2.04561	60.8079	2.0446	350.848
		2.04498	-28.2353	2.04619	14.7313	2.04614	32.6342	2.04559	63.8079	2.04458	347.098
		2.04496	-29.7353	2.04617	15.1063	2.04612	31.0092	2.04558	58.5579	2.04457	347.973
		2.04495	-27.8603	2.04616	17.3563	2.04611	32.1342	2.04556	60.3079	2.04455	348.973
		2.04493	-27.7353	2.04614	16.4813	2.04609	32.0092	2.04555	61.1829	2.04454	347.348
		2.04492	-30.1103	2.04612	15.6063	2.04608	30.1342	2.04553	61.3079	2.04452	347.723
		2.0449	-30.2353	2.04611	15.1063	2.04606	32.1342	2.04552	61.3079	2.04451	345.223
		2.04489	-30.7353	2.04609	10.6063	2.04605	31.0092	2.0455	61.8079	2.04449	345.973
		2.04487	-30.3603	2.04608	12.4813	2.04603	30.6342	2.04549	60.9329	2.04448	345.098
		2.04486	-27.7353	2.04606	10.6063	2.04602	29.8842	2.04547	63.1829	2.04446	344.348
		2.04484	-26.9853	2.04605	9.48131	2.046	29.6342	2.04546	63.1829	2.04445	343.348
		2.04483	-28.1103	2.04603	7.35631	2.04598	31.7592	2.04544	61.9329	2.04443	341.348
		2.04481	-26.3603	2.04602	6.10631	2.04597	31.3842	2.04543	60.8079	2.04442	342.473
		2.0448	-24.8603	2.046	3.98131	2.04595	31.5092	2.04541	63.8079	2.0444	340.473
		2.04478	-24.1103	2.04599	0.23131	2.04594	29.2592	2.0454	62.8079	2.04439	336.973
		2.04477	-25.4853	2.04597	2.23131	2.04592	29.8842	2.04538	60.5579	2.04437	337.973
		2.04475	-23.8603	2.04596	1.35631	2.04591	27.8842	2.04536	63.6829	2.04436	335.723
		2.04474	-22.4853	2.04594	1.10631	2.04589	30.5092	2.04535	63.0579	2.04434	335.223
		2.04472	-22.8603	2.04593	3.73131	2.04588	29.5092	2.04533	63.3079	2.04433	337.223
		2.04471	-23.1103	2.04591	3.48131	2.04586	28.1342	2.04532	60.8079	2.04431	338.348
		2.04469	-18.9853	2.0459	6.60631	2.04585	28.2592	2.0453	64.4329	2.0443	335.348
		2.04468	-18.2353	2.04588	7.85631	2.04583	29.8842	2.04529	61.3079	2.04428	335.223
		2.04466	-19.2353	2.04587	7.48131	2.04582	29.0092	2.04527	58.1829	2.04427	333.223
		2.04465	-20.9853	2.04585	8.23131	2.0458	29.8842	2.04526	58.9329	2.04425	335.098
		2.04463	-19.3603	2.04584	7.48131	2.04579	29.5092	2.04524	54.3079	2.04424	333.973
		2.04461	-14.3603	2.04582	10.6063	2.04577	28.6342	2.04523	54.4329	2.04422	332.473
		2.0446	-15.3603	2.04581	11.3563	2.04576	27.8842	2.04521	52.1829	2.04421	331.473
		2.04458	-15.7353	2.04579	11.6063	2.04574	28.5092	2.0452	50.1829	2.04419	332.723
		2.04457	-17.6103	2.04578	13.9813	2.04573	29.0092	2.04518	50.8079	2.04418	329.098
		2.04455	-20.1103	2.04576	14.8563	2.04571	29.8842	2.04517	51.3079	2.04416	327.348
		2.04454	-18.3603	2.04575	16.1063	2.0457	28.2592	2.04515	53.9329	2.04415	327.223
		2.04452	-19.8603	2.04573	16.7313	2.04568	29.2592	2.04514	54.6829	2.04413	325.973
		2.04451	-23.2353	2.04572	16.1063	2.04567	29.8842	2.04512	56.6829	2.04411	322.848
		2.04449	-22.7353	2.0457	19.1063	2.04565	28.8842	2.04511	56.0579	2.0441	322.723
		2.04448	-22.4853	2.04569	20.6063	2.04564	30.6342	2.04509	57.5579	2.04408	318.973
		2.04446	-22.9853	2.04567	21.2313	2.04562	31.0092	2.04508	57.1829	2.04407	318.848
		2.04445	-25.3603	2.04565	23.1063	2.04561	30.2592	2.04506	57.4329	2.04405	320.598
		2.04443	-24.1103	2.04564	22.2313	2.04559	29.6342	2.04505	57.8079	2.04404	318.973
		2.04442	-23.4853	2.04562	20.4813	2.04558	31.7592	2.04503	57.1829	2.04402	321.098
		2.0444	-24.3603	2.04561	20.2313	2.04556	31.6342	2.04502	56.9329	2.04401	320.473
		2.04439	-24.3603	2.04559	21.2313	2.04555	29.8842	2.045	52.8079	2.04399	319.098
		2.04437	-22.9853	2.04558	23.3563	2.04553	30.6342	2.04499	53.1829	2.04398	320.348
		2.04436	-21.3603	2.04556	25.9813	2.04552	29.3842	2.04497	54.4329	2.04396	316.848
		2.04434	-21.3603	2.04555	33.6063	2.0455	31.5092	2.04496	54.8079	2.04395	317.598
		2.04433	-20.9853	2.04553	35.1063	2.04548	30.7592	2.04494	52.8079	2.04393	318.598
		2.04431	-19.2353	2.04552	39.8563	2.04547	31.7592	2.04493	52.6829	2.04392	317.723
		2.0443	-16.2353	2.0455	41.8563	2.04545	32.7592	2.04491	52.8079	2.0439	320.348
		2.04428	-11.7353	2.04549	45.2313	2.04544	31.1342	2.0449	50.1829	2.04389	321.223
		2.04427	-10.6103	2.04547	49.4813	2.04542	31.0092	2.04488	51.1829	2.04387	323.098
		2.04425	-10.1103	2.04546	51.1063	2.04541	31.0092	2.04486	50.0579	2.04386	321.598
		2.04424	-7.36032	2.04544	52.2313	2.04539	29.3842	2.04485	45.5579	2.04384	323.973
		2.04422	-5.61032	2.04543	53.8563	2.04538	30.1342	2.04483	44.8079	2.04383	324.848
		2.04421	-4.61032	2.04541	57.1063	2.04536	29.6342	2.04482	42.5579	2.04381	324.848
		2.04419	-2.48532	2.0454	59.1063	2.04535	27.7592	2.0448	45.6829	2.0438	325.973
		2.04418	-2.11032	2.04538	60.7313	2.04533	29.5092	2.04479	42.6829	2.04378	325.973
		2.04416	-1.61032	2.04537	60.4813	2.04532	29.3842	2.04477	43.4329	2.04377	326.598
		2.04415	-1.48532	2.04535	62.4813	2.0453	30.1342	2.04476	42.5579	2.04375	330.098
		2.04413	-2.36032	2.04534	63.6063	2.04529	29.7592	2.04474	39.9329	2.04374	331.848
		2.04412	-2.48532	2.04532	65.7313	2.04527	28.6342	2.04473	40.3079	2.04372	332.598
		2.0441	0.88968	2.04531	63.8563	2.04526	30.2592	2.04471	37.6829	2.04371	328.848
		2.04408	0.13968	2.04529	59.2313	2.04524	29.8842	2.0447	37.6829	2.04369	331.223
		2.04407	0.26468	2.04528	58.6063	2.04523	28.8842	2.04468	38.9329	2.04368	333.223
		2.04405	-0.23532	2.04526	56.1063	2.04521	30.2592	2.04467	35.5579	2.04366	336.473
		2.04404	1.63968	2.04525	55.8563	2.0452	30.5092	2.04465	38.8079	2.04365	336.598
		2.04402	1.38968	2.04523	52.4813	2.04518	27.7592	2.04464	39.5579	2.04363	337.973
		2.04401	5.26468	2.04522	53.3563	2.04517	29.7592	2.04462	40.9329	2.04362	339.723
		2.04399	5.01468	2.0452	52.9813	2.04515	31.0092	2.04461	38.4329	2.0436	343.848
		2.04398	5.76468	2.04519	50.2313	2.04514	30.5092	2.04459	36.8079	2.04359	346.473
		2.04396	9.01468	2.04517	50.6063	2.04512	29.0092	2.04458	36.9329	2.04357	348.973
		2.04395	8.63968	2.04515	47.4813	2.04511	28.7592	2.04456	34.3079	2.04355	348.348
		2.04393	10.3897	2.04514	49.8563	2.04509	29.1342	2.04455	34.9329	2.04354	347.723
		2.04392	12.0147	2.04512	50.4813	2.04508	29.3842	2.04453	34.9329	2.04352	348.098
		2.0439	12.8897	2.04511	48.3563	2.04506	29.6342	2.04452	35.6829	2.04351	347.973
		2.04389	17.7647	2.04509	50.1063	2.04505	29.1342	2.0445	36.9329	2.04349	351.223
		2.04387	16.6397	2.04508	45.9813	2.04503	28.3842	2.04449	37.5579	2.04348	353.098
		2.04386	17.3897	2.04506	45.7313	2.04502	25.3842	2.04447	36.8079	2.04346	351.973
		2.04384	17.1397	2.04505	46.3563	2.045	28.7592	2.04446	37.5579	2.04345	350.848
		2.04383	16.2647	2.04503	43.9813	2.04498	28.3842	2.04444	40.0579	2.04343	352.098
		2.04381	15.3897	2.04502	44.7313	2.04497	28.0092	2.04443	40.9329	2.04342	351.223
		2.0438	13.0147	2.045	43.4813	2.04495	27.6342	2.04441	40.1829	2.0434	353.098
		2.04378	12.1397	2.04499	43.4813	2.04494	26.6342	2.0444	42.0579	2.04339	351.723
		2.04377	10.7647	2.04497	42.2313	2.04492	29.0092	2.04438	45.4329	2.04337	349.973
		2.04375	8.13968	2.04496	39.8563	2.04491	27.8842	2.04437	43.0579	2.04336	349.098
		2.04374	2.38968	2.04494	40.6063	2.04489	28.7592	2.04435	44.4329	2.04334	344.723
		2.04372	1.01468	2.04493	36.2313	2.04488	28.0092	2.04433	43.5579	2.04333	341.598
		2.04371	1.88968	2.04491	34.4813	2.04486	26.0092	2.04432	41.0579	2.04331	339.223
		2.04369	1.51468	2.0449	34.2313	2.04485	26.7592	2.0443	41.3079	2.0433	337.098
		2.04368	-1.48532	2.04488	34.1063	2.04483	25.1342	2.04429	42.1829	2.04328	335.973
		2.04366	-3.48532	2.04487	32.3563	2.04482	26.0092	2.04427	41.5579	2.04327	333.348
		2.04365	-4.73532	2.04485	31.7313	2.0448	25.2592	2.04426	42.6829	2.04325	335.848
		2.04363	-1.98532	2.04484	32.2313	2.04479	26.3842	2.04424	42.1829	2.04324	334.098
		2.04362	-2.23532	2.04482	32.1063	2.04477	25.3842	2.04423	41.8079	2.04322	332.348
		2.0436	-0.98532	2.04481	29.1063	2.04476	28.3842	2.04421	42.9329	2.04321	330.348
		2.04359	-0.48532	2.04479	30.1063	2.04474	26.0092	2.0442	48.4329	2.04319	328.723
		2.04357	5.01468	2.04478	28.9813	2.04473	28.2592	2.04418	44.3079	2.04318	330.723
		2.04356	7.63968	2.04476	26.4813	2.04471	26.0092	2.04417	46.8079	2.04316	332.348
		2.04354	10.2647	2.04475	28.1063	2.0447	26.5092	2.04415	48.1829	2.04315	332.348
		2.04352	10.6397	2.04473	21.9813	2.04468	27.2592	2.04414	47.1829	2.04313	334.848
		2.04351	11.0147	2.04472	21.7313	2.04467	25.8842	2.04412	47.6829	2.04312	332.723
		2.04349	9.76468	2.0447	18.6063	2.04465	26.7592	2.04411	46.6829	2.0431	336.348
		2.04348	12.6397	2.04469	20.1063	2.04464	26.1342	2.04409	45.1829	2.04309	337.848
		2.04346	12.6397	2.04467	21.9813	2.04462	24.8842	2.04408	41.1829	2.04307	339.723
		2.04345	14.8897	2.04465	23.3563	2.04461	25.2592	2.04406	41.4329	2.04306	340.598
		2.04343	14.5147	2.04464	25.9813	2.04459	25.7592	2.04405	38.5579	2.04304	340.848
		2.04342	15.0147	2.04462	21.2313	2.04458	26.3842	2.04403	37.3079	2.04303	341.223
		2.0434	18.0147	2.04461	19.1063	2.04456	26.2592	2.04402	31.4329	2.04301	342.223
		2.04339	18.6397	2.04459	20.1063	2.04455	28.3842	2.044	31.0579	2.04299	342.598
		2.04337	17.7647	2.04458	20.6063	2.04453	26.6342	2.04399	27.8079	2.04298	345.848
		2.04336	19.8897	2.04456	22.4813	2.04452	24.7592	2.04397	27.5579	2.04296	342.973
		2.04334	19.1397	2.04455	24.9813	2.0445	24.5092	2.04396	26.0579	2.04295	344.473
		2.04333	19.0147	2.04453	25.3563	2.04449	24.2592	2.04394	26.3079	2.04293	342.473
		2.04331	17.6397	2.04452	31.1063	2.04447	27.0092	2.04393	24.8079	2.04292	343.973
		2.0433	15.6397	2.0445	29.3563	2.04445	26.3842	2.04391	25.8079	2.0429	343.848
		2.04328	17.8897	2.04449	29.2313	2.04444	25.0092	2.0439	29.3079	2.04289	343.723
		2.04327	14.3897	2.04447	29.7313	2.04442	27.1342	2.04388	26.9329	2.04287	345.223
		2.04325	12.2647	2.04446	23.8563	2.04441	27.8842	2.04387	27.5579	2.04286	344.098
		2.04324	12.8897	2.04444	21.8563	2.04439	28.1342	2.04385	26.1829	2.04284	345.473
		2.04322	13.8897	2.04443	18.4813	2.04438	27.0092	2.04384	24.0579	2.04283	344.598
		2.04321	16.8897	2.04441	16.6063	2.04436	26.7592	2.04382	24.6829	2.04281	344.848
		2.04319	16.6397	2.0444	16.9813	2.04435	27.7592	2.04381	18.9329	2.0428	345.348
		2.04318	18.8897	2.04438	13.4813	2.04433	26.6342	2.04379	19.1829	2.04278	348.223
		2.04316	20.3897	2.04437	13.8563	2.04432	27.5092	2.04377	20.4329	2.04277	350.348
		2.04315	18.6397	2.04435	11.2313	2.0443	27.2592	2.04376	18.5579	2.04275	350.723
		2.04313	20.2647	2.04434	11.2313	2.04429	28.2592	2.04374	17.5579	2.04274	351.473
		2.04312	17.6397	2.04432	9.60631	2.04427	28.0092	2.04373	16.9329	2.04272	349.973
		2.0431	15.6397	2.04431	7.98131	2.04426	26.7592	2.04371	16.0579	2.04271	348.723
		2.04309	15.1397	2.04429	6.10631	2.04424	26.7592	2.0437	15.1829	2.04269	349.723
		2.04307	15.5147	2.04428	2.35631	2.04423	27.5092	2.04368	14.3079	2.04268	348.223
		2.04306	13.8897	2.04426	4.60631	2.04421	26.7592	2.04367	15.0579	2.04266	347.598
		2.04304	14.7647	2.04425	4.10631	2.0442	25.0092	2.04365	13.4329	2.04265	347.598
		2.04303	16.6397	2.04423	-1.64369	2.04418	26.5092	2.04364	15.1829	2.04263	346.473
		2.04301	12.6397	2.04422	-2.01869	2.04417	27.2592	2.04362	14.8079	2.04262	345.348
		2.043	8.13968	2.0442	-2.14369	2.04415	27.7592	2.04361	15.3079	2.0426	346.348
		2.04298	7.01468	2.04419	-3.01869	2.04414	26.1342	2.04359	15.3079	2.04259	343.723
		2.04297	7.13968	2.04417	-3.51869	2.04412	27.5092	2.04358	15.1829	2.04257	340.723
		2.04295	6.13968	2.04416	-3.26869	2.04411	25.1342	2.04356	18.1829	2.04256	338.598
		2.04293	2.51468	2.04414	-1.01869	2.04409	27.1342	2.04355	17.8079	2.04254	336.473
		2.04292	2.76468	2.04413	-1.14369	2.04408	25.2592	2.04353	20.0579	2.04253	337.348
		2.0429	4.88968	2.04411	-1.39369	2.04406	26.7592	2.04352	18.5579	2.04251	338.723
		2.04289	5.26468	2.04409	1.23131	2.04405	25.6342	2.0435	21.3079	2.0425	338.098
		2.04287	6.63968	2.04408	-0.26869	2.04403	25.0092	2.04349	20.5579	2.04248	339.348
		2.04286	3.01468	2.04406	0.73131	2.04402	26.7592	2.04347	24.1829	2.04247	336.223
		2.04284	5.51468	2.04405	4.35631	2.044	26.7592	2.04346	26.9329	2.04245	334.473
		2.04283	6.13968	2.04403	5.60631	2.04399	24.6342	2.04344	27.1829	2.04244	333.348
		2.04281	6.76468	2.04402	5.60631	2.04397	29.0092	2.04343	26.1829	2.04242	333.098
		2.0428	5.13968	2.044	5.35631	2.04396	26.1342	2.04341	29.6829	2.04241	331.973
		2.04278	7.88968	2.04399	8.35631	2.04394	24.7592	2.0434	31.1829	2.04239	330.098
		2.04277	6.63968	2.04397	7.23131	2.04393	25.0092	2.04338	33.1829	2.04237	330.473
		2.04275	10.5147	2.04396	8.35631	2.04391	25.1342	2.04337	35.6829	2.04236	329.598
		2.04274	9.26468	2.04394	6.35631	2.04389	25.2592	2.04335	34.5579	2.04234	329.473
		2.04272	10.2647	2.04393	7.85631	2.04388	26.6342	2.04334	37.3079	2.04233	327.848
		2.04271	10.5147	2.04391	9.73131	2.04386	27.2592	2.04332	36.4329	2.04231	324.973
		2.04269	12.6397	2.0439	11.3563	2.04385	27.5092	2.04331	36.4329	2.0423	324.473
		2.04268	9.88968	2.04388	12.8563	2.04383	27.1342	2.04329	38.3079	2.04228	322.223
		2.04266	9.13968	2.04387	12.7313	2.04382	27.5092	2.04328	40.1829	2.04227	321.723
		2.04265	6.51468	2.04385	14.3563	2.0438	26.7592	2.04326	36.6829	2.04225	324.348
		2.04263	6.63968	2.04384	14.4813	2.04379	25.7592	2.04325	37.0579	2.04224	324.848
		2.04262	6.26468	2.04382	14.8563	2.04377	25.7592	2.04323	36.6829	2.04222	329.598
		2.0426	7.88968	2.04381	13.2313	2.04376	25.8842	2.04322	35.6829	2.04221	328.348
		2.04259	5.76468	2.04379	9.85631	2.04374	26.0092	2.0432	35.4329	2.04219	332.598
		2.04257	6.88968	2.04378	9.98131	2.04373	27.8842	2.04318	32.5579	2.04218	333.598
		2.04256	9.51468	2.04376	4.98131	2.04371	26.7592	2.04317	32.6829	2.04216	337.723
		2.04254	8.51468	2.04375	6.10631	2.0437	26.1342	2.04315	29.5579	2.04215	339.848
		2.04253	8.76468	2.04373	3.23131	2.04368	26.2592	2.04314	26.4329	2.04213	341.348
		2.04251	11.3897	2.04372	0.48131	2.04367	26.7592	2.04312	29.6829	2.04212	345.473
		2.0425	11.2647	2.0437	3.35631	2.04365	29.0092	2.04311	28.0579	2.0421	349.348
		2.04248	11.3897	2.04369	1.85631	2.04364	28.5092	2.04309	27.1829	2.04209	351.848
		2.04247	11.8897	2.04367	3.85631	2.04362	27.1342	2.04308	24.6829	2.04207	355.223
		2.04245	13.2647	2.04366	5.48131	2.04361	25.6342	2.04306	27.5579	2.04206	353.223
		2.04244	14.2647	2.04364	5.73131	2.04359	26.0092	2.04305	25.8079	2.04204	357.223
		2.04242	12.5147	2.04363	8.35631	2.04358	25.3842	2.04303	27.6829	2.04203	358.723
		2.04241	12.1397	2.04361	8.60631	2.04356	27.0092	2.04302	32.4329	2.04201	361.598
		2.04239	11.1397	2.0436	8.23131	2.04355	25.5092	2.043	30.6829	2.042	365.598
		2.04238	10.2647	2.04358	5.98131	2.04353	25.2592	2.04299	34.1829	2.04198	363.848
		2.04236	5.76468	2.04357	4.73131	2.04352	27.5092	2.04297	35.3079	2.04197	365.848
		2.04235	3.01468	2.04355	1.60631	2.0435	29.0092	2.04296	39.8079	2.04195	366.098
		2.04233	1.88968	2.04354	1.35631	2.04349	26.7592	2.04294	40.4329	2.04194	364.223
		2.04231	1.01468	2.04352	3.10631	2.04347	27.0092	2.04293	43.3079	2.04192	366.848
		2.0423	0.63968	2.0435	0.35631	2.04346	25.3842	2.04291	50.0579	2.04191	362.473
		2.04228	1.13968	2.04349	0.23131	2.04344	25.5092	2.0429	52.4329	2.04189	361.098
		2.04227	0.76468	2.04347	-0.39369	2.04343	26.6342	2.04288	53.8079	2.04188	356.598
		2.04225	4.01468	2.04346	-3.01869	2.04341	27.5092	2.04287	55.0579	2.04186	354.598
		2.04224	4.38968	2.04344	-2.64369	2.0434	27.7592	2.04285	56.9329	2.04185	351.973
		2.04222	6.26468	2.04343	-2.51869	2.04338	25.7592	2.04284	54.4329	2.04183	348.348
		2.04221	5.51468	2.04341	-3.76869	2.04337	26.3842	2.04282	53.3079	2.04182	348.223
		2.04219	9.51468	2.0434	-3.64369	2.04335	29.0092	2.04281	54.1829	2.0418	345.223
		2.04218	12.7647	2.04338	-4.51869	2.04334	27.5092	2.04279	51.9329	2.04179	344.473
		2.04216	14.0147	2.04337	-3.76869	2.04332	27.3842	2.04278	49.0579	2.04177	343.473
		2.04215	12.8897	2.04335	-3.64369	2.0433	26.0092	2.04276	49.3079	2.04176	340.598
		2.04213	15.3897	2.04334	-5.26869	2.04329	29.2592	2.04275	49.9329	2.04174	341.848
		2.04212	15.2647	2.04332	-3.89369	2.04327	26.2592	2.04273	49.1829	2.04172	339.973
		2.0421	13.5147	2.04331	-3.51869	2.04326	26.2592	2.04272	52.3079	2.04171	340.348
		2.04209	12.5147	2.04329	-3.51869	2.04324	28.2592	2.0427	50.4329	2.04169	340.348
		2.04207	15.2647	2.04328	-2.76869	2.04323	25.0092	2.04269	54.9329	2.04168	339.473
		2.04206	17.2647	2.04326	-2.51869	2.04321	27.2592	2.04267	54.9329	2.04166	340.223
		2.04204	16.0147	2.04325	-2.64369	2.0432	27.0092	2.04266	57.9329	2.04165	338.223
		2.04203	15.0147	2.04323	-2.14369	2.04318	27.1342	2.04264	62.1829	2.04163	337.473
		2.04201	14.2647	2.04322	-3.76869	2.04317	28.5092	2.04263	62.0579	2.04162	337.348
		2.042	13.3897	2.0432	0.23131	2.04315	29.1342	2.04261	63.1829	2.0416	336.598
		2.04198	12.0147	2.04319	1.48131	2.04314	27.2592	2.0426	62.5579	2.04159	336.973
		2.04197	9.63968	2.04317	3.48131	2.04312	27.0092	2.04258	64.1829	2.04157	336.473
		2.04195	9.13968	2.04316	8.73131	2.04311	25.7592	2.04256	63.9329	2.04156	336.223
		2.04194	5.38968	2.04314	6.48131	2.04309	28.1342	2.04255	63.6829	2.04154	339.598
		2.04192	2.76468	2.04313	9.85631	2.04308	25.8842	2.04253	63.8079	2.04153	339.098
		2.04191	-0.11032	2.04311	12.1063	2.04306	28.2592	2.04252	61.9329	2.04151	343.598
		2.04189	2.51468	2.0431	11.7313	2.04305	26.2592	2.0425	61.6829	2.0415	339.848
		2.04188	2.88968	2.04308	13.6063	2.04303	26.5092	2.04249	59.0579	2.04148	341.098
		2.04186	0.38968	2.04307	15.7313	2.04302	27.0092	2.04247	58.9329	2.04147	341.723
		2.04185	-0.11032	2.04305	12.1063	2.043	27.5092	2.04246	55.1829	2.04145	341.723
		2.04183	1.38968	2.04304	13.9813	2.04299	29.8842	2.04244	51.6829	2.04144	342.848
		2.04182	5.01468	2.04302	14.9813	2.04297	28.7592	2.04243	49.5579	2.04142	341.223
		2.0418	7.26468	2.04301	12.2313	2.04296	26.6342	2.04241	51.1829	2.04141	341.098
		2.04179	6.38968	2.04299	12.6063	2.04294	27.8842	2.0424	51.5579	2.04139	339.973
		2.04177	11.1397	2.04298	10.8563	2.04293	27.5092	2.04238	48.8079	2.04138	339.848
		2.04176	11.5147	2.04296	12.3563	2.04291	28.8842	2.04237	49.6829	2.04136	341.848
		2.04174	7.63968	2.04295	10.8563	2.0429	27.6342	2.04235	46.3079	2.04135	340.223
		2.04173	8.13968	2.04293	12.4813	2.04288	26.7592	2.04234	45.0579	2.04133	339.598
		2.04171	13.0147	2.04292	14.4813	2.04287	27.7592	2.04232	44.6829	2.04132	342.973
		2.0417	15.3897	2.0429	13.3563	2.04285	27.5092	2.04231	43.1829	2.0413	342.473
		2.04168	16.2647	2.04289	13.9813	2.04284	29.3842	2.04229	43.1829	2.04129	341.348
		2.04167	17.5147	2.04287	14.4813	2.04282	27.5092	2.04228	43.1829	2.04127	342.473
		2.04165	20.0147	2.04285	16.6063	2.04281	29.5092	2.04226	44.8079	2.04126	342.973
		2.04163	19.7647	2.04284	17.7313	2.04279	26.6342	2.04225	42.4329	2.04124	343.723
		2.04162	23.3897	2.04282	14.6063	2.04278	27.2592	2.04223	45.8079	2.04123	343.973
		2.0416	22.1397	2.04281	13.9813	2.04276	27.6342	2.04222	46.1829	2.04121	342.973
		2.04159	22.5147	2.04279	9.73131	2.04275	27.1342	2.0422	48.6829	2.0412	343.473
		2.04157	25.0147	2.04278	6.73131	2.04273	26.2592	2.04219	46.6829	2.04118	343.348
		2.04156	23.8897	2.04276	9.10631	2.04272	26.6342	2.04217	49.3079	2.04117	347.348
		2.04154	23.8897	2.04275	5.98131	2.0427	25.7592	2.04216	47.5579	2.04115	343.848
		2.04153	23.6397	2.04273	6.10631	2.04269	27.2592	2.04214	45.5579	2.04114	345.223
		2.04151	24.2647	2.04272	4.85631	2.04267	28.1342	2.04213	46.1829	2.04112	342.473
		2.0415	26.3897	2.0427	1.98131	2.04266	28.1342	2.04211	44.9329	2.04111	344.723
		2.04148	28.3897	2.04269	1.35631	2.04264	26.7592	2.0421	46.0579	2.04109	342.223
		2.04147	30.1397	2.04267	-1.26869	2.04262	26.1342	2.04208	43.3079	2.04108	339.473
		2.04145	33.1397	2.04266	-2.89369	2.04261	28.0092	2.04207	45.9329	2.04106	336.598
		2.04144	32.3897	2.04264	-6.51869	2.04259	24.8842	2.04205	44.3079	2.04105	333.098
		2.04142	34.1397	2.04263	-5.89369	2.04258	26.3842	2.04204	43.8079	2.04103	332.973
		2.04141	33.1397	2.04261	-9.39369	2.04256	26.2592	2.04202	41.0579	2.04102	331.973
		2.04139	32.8897	2.0426	-6.14369	2.04255	24.8842	2.04201	41.6829	2.041	330.473
		2.04138	35.0147	2.04258	-9.64369	2.04253	25.7592	2.04199	41.3079	2.04098	330.098
		2.04136	33.3897	2.04257	-10.1437	2.04252	25.8842	2.04198	40.4329	2.04097	326.348
		2.04135	35.3897	2.04255	-12.0187	2.0425	26.3842	2.04196	43.0579	2.04095	327.598
		2.04133	34.6397	2.04254	-12.7687	2.04249	24.6342	2.04195	41.3079	2.04094	327.973
		2.04132	37.7647	2.04252	-12.2687	2.04247	26.0092	2.04193	39.3079	2.04092	328.348
		2.0413	37.3897	2.04251	-11.3937	2.04246	23.8842	2.04192	36.6829	2.04091	323.598
		2.04129	37.1397	2.04249	-10.6437	2.04244	24.7592	2.0419	36.8079	2.04089	323.598
		2.04127	37.7647	2.04248	-10.8937	2.04243	25.1342	2.04189	32.6829	2.04088	321.598
		2.04126	38.1397	2.04246	-10.7687	2.04241	25.5092	2.04187	32.8079	2.04086	324.598
		2.04124	41.3897	2.04245	-8.51869	2.0424	25.1342	2.04185	32.9329	2.04085	325.723
		2.04123	39.8897	2.04243	-5.01869	2.04238	25.2592	2.04184	32.9329	2.04083	326.723
		2.04121	34.6397	2.04242	-3.51869	2.04237	25.0092	2.04182	31.9329	2.04082	327.723
		2.0412	39.3897	2.0424	-4.26869	2.04235	24.8842	2.04181	31.6829	2.0408	328.848
		2.04118	34.2647	2.04239	-2.76869	2.04234	25.5092	2.04179	31.4329	2.04079	332.348
		2.04117	32.8897	2.04237	-2.51869	2.04232	27.0092	2.04178	31.8079	2.04077	332.223
		2.04115	32.2647	2.04236	-3.14369	2.04231	26.1342	2.04176	29.9329	2.04076	335.598
		2.04114	31.8897	2.04234	-1.01869	2.04229	24.0092	2.04175	31.9329	2.04074	336.473
		2.04112	31.0147	2.04233	-2.89369	2.04228	25.8842	2.04173	31.4329	2.04073	338.473
		2.04111	29.3897	2.04231	-2.76869	2.04226	25.3842	2.04172	33.6829	2.04071	340.098
		2.04109	29.1397	2.0423	-4.14369	2.04225	24.5092	2.0417	32.8079	2.0407	339.348
		2.04108	30.6397	2.04228	-2.26869	2.04223	24.8842	2.04169	36.6829	2.04068	341.098
		2.04106	30.7647	2.04227	-4.14369	2.04222	25.6342	2.04167	34.5579	2.04067	342.223
		2.04105	31.2647	2.04225	-2.01869	2.0422	22.8842	2.04166	37.0579	2.04065	346.098
		2.04103	27.1397	2.04224	-3.26869	2.04219	25.3842	2.04164	39.0579	2.04064	350.598
		2.04102	28.8897	2.04222	-4.01869	2.04217	24.8842	2.04163	38.6829	2.04062	353.223
		2.041	29.7647	2.04221	-6.76869	2.04216	26.7592	2.04161	39.5579	2.04061	355.098
		2.04099	29.7647	2.04219	-3.39369	2.04214	26.5092	2.0416	35.8079	2.04059	355.848
		2.04097	31.7647	2.04217	-2.39369	2.04213	27.0092	2.04158	38.3079	2.04058	359.973
		2.04096	31.6397	2.04216	-0.89369	2.04211	25.8842	2.04157	38.4329	2.04056	361.598
		2.04094	31.0147	2.04214	-1.89369	2.0421	28.1342	2.04155	37.4329	2.04055	362.598
		2.04093	32.7647	2.04213	-3.26869	2.04208	26.6342	2.04154	39.9329	2.04053	364.848
		2.04091	32.2647	2.04211	-3.39369	2.04207	27.2592	2.04152	40.8079	2.04052	368.348
		2.0409	33.0147	2.0421	-1.39369	2.04205	24.7592	2.04151	43.5579	2.0405	366.348
		2.04088	34.1397	2.04208	-3.89369	2.04204	26.0092	2.04149	42.3079	2.04049	367.598
		2.04086	33.0147	2.04207	-4.76869	2.04202	26.2592	2.04148	46.0579	2.04047	365.973
		2.04085	33.0147	2.04205	-3.51869	2.04201	28.5092	2.04146	47.1829	2.04046	362.723
		2.04083	31.8897	2.04204	-7.01869	2.04199	27.5092	2.04145	48.4329	2.04044	365.223
		2.04082	34.6397	2.04202	-9.14369	2.04198	28.2592	2.04143	49.6829	2.04043	362.973
		2.0408	34.3897	2.04201	-8.76869	2.04196	27.5092	2.04142	50.9329	2.04041	364.098
		2.04079	33.5147	2.04199	-10.7687	2.04195	27.3842	2.0414	53.5579	2.0404	364.348
		2.04077	32.8897	2.04198	-10.5187	2.04193	27.2592	2.04139	53.8079	2.04038	363.598
		2.04076	33.5147	2.04196	-12.0187	2.04191	27.7592	2.04137	54.0579	2.04037	366.848
		2.04074	36.5147	2.04195	-9.51869	2.0419	27.3842	2.04136	54.4329	2.04035	364.598
		2.04073	38.5147	2.04193	-9.76869	2.04188	27.0092	2.04134	57.1829	2.04034	366.098
		2.04071	37.0147	2.04192	-13.0187	2.04187	26.1342	2.04133	56.3079	2.04032	363.348
		2.0407	38.5147	2.0419	-12.2687	2.04185	27.3842	2.04131	59.8079	2.04031	365.723
		2.04068	36.6397	2.04189	-14.6437	2.04184	27.7592	2.0413	59.3079	2.04029	369.098
		2.04067	40.5147	2.04187	-16.0187	2.04182	25.2592	2.04128	57.5579	2.04028	369.223
		2.04065	41.2647	2.04186	-16.7687	2.04181	24.6342	2.04127	57.6829	2.04026	372.598
		2.04064	41.3897	2.04184	-17.5187	2.04179	27.1342	2.04125	58.6829	2.04025	370.723
		2.04062	40.6397	2.04183	-19.6437	2.04178	25.3842	2.04124	58.1829	2.04023	371.598
		2.04061	44.0147	2.04181	-22.7687	2.04176	27.6342	2.04122	60.4329	2.04022	369.598
		2.04059	46.1397	2.0418	-21.5187	2.04175	26.2592	2.04121	59.3079	2.0402	371.348
		2.04058	44.2647	2.04178	-21.1437	2.04173	25.2592	2.04119	58.3079	2.04018	373.973
		2.04056	42.8897	2.04177	-20.5187	2.04172	24.3842	2.04118	60.4329	2.04017	376.348
		2.04055	41.6397	2.04175	-16.5187	2.0417	25.6342	2.04116	64.4329	2.04015	375.598
		2.04053	39.7647	2.04174	-18.3937	2.04169	25.7592	2.04115	65.4329	2.04014	377.223
		2.04052	41.8897	2.04172	-14.7687	2.04167	24.1342	2.04113	64.5579	2.04012	377.473
		2.0405	38.0147	2.04171	-10.0187	2.04166	23.7592	2.04112	67.0579	2.04011	379.973
		2.04049	34.2647	2.04169	-8.76869	2.04164	23.3842	2.0411	67.0579	2.04009	380.348
		2.04047	34.8897	2.04168	-5.39369	2.04163	24.2592	2.04108	69.8079	2.04008	381.223
		2.04046	34.7647	2.04166	-4.51869	2.04161	24.3842	2.04107	72.4329	2.04006	380.473
		2.04044	33.5147	2.04165	-1.89369	2.0416	23.8842	2.04105	71.8079	2.04005	377.598
		2.04043	31.8897	2.04163	-0.39369	2.04158	23.8842	2.04104	76.3079	2.04003	375.973
		2.04041	32.1397	2.04162	-0.01869	2.04157	24.0092	2.04102	76.4329	2.04002	375.598
		2.0404	30.1397	2.0416	1.48131	2.04155	23.6342	2.04101	78.3079	2.04	374.848
		2.04038	28.2647	2.04159	-0.14369	2.04154	23.6342	2.04099	77.9329	2.03999	374.098
		2.04037	25.1397	2.04157	0.48131	2.04152	22.3842	2.04098	76.8079	2.03997	371.848
		2.04035	24.3897	2.04156	1.73131	2.04151	25.0092	2.04096	75.4329	2.03996	372.223
		2.04034	26.0147	2.04154	2.10631	2.04149	24.0092	2.04095	76.0579	2.03994	371.598
		2.04032	27.1397	2.04153	1.85631	2.04148	23.1342	2.04093	72.8079	2.03993	368.348
		2.04031	24.0147	2.04151	4.10631	2.04146	24.0092	2.04092	72.8079	2.03991	368.223
		2.04029	25.8897	2.0415	3.35631	2.04145	24.5092	2.0409	70.0579	2.0399	364.473
		2.04028	26.2647	2.04148	2.73131	2.04143	24.2592	2.04089	69.3079	2.03988	364.848
		2.04026	29.3897	2.04147	0.60631	2.04142	23.3842	2.04087	69.3079	2.03987	361.848
		2.04025	32.2647	2.04145	2.73131	2.0414	24.8842	2.04086	64.6829	2.03985	361.848
		2.04023	31.6397	2.04144	3.48131	2.04139	22.5092	2.04084	65.1829	2.03984	360.723
		2.04022	32.5147	2.04142	3.35631	2.04137	23.3842	2.04083	62.5579	2.03982	357.723
		2.0402	35.7647	2.0414	3.23131	2.04136	24.1342	2.04081	59.8079	2.03981	355.723
		2.04019	37.1397	2.04139	3.10631	2.04134	23.2592	2.0408	56.0579	2.03979	354.723
		2.04017	37.5147	2.04137	3.73131	2.04133	24.8842	2.04078	54.6829	2.03978	354.473
		2.04016	38.6397	2.04136	6.10631	2.04131	25.6342	2.04077	54.0579	2.03976	354.098
		2.04014	43.5147	2.04134	2.98131	2.0413	24.6342	2.04075	51.0579	2.03975	354.098
		2.04013	43.5147	2.04133	1.35631	2.04128	23.8842	2.04074	50.6829	2.03973	355.223
		2.04011	44.1397	2.04131	2.23131	2.04127	25.7592	2.04072	52.0579	2.03972	354.473
		2.0401	45.0147	2.0413	-0.39369	2.04125	24.0092	2.04071	50.3079	2.0397	352.723
		2.04008	46.0147	2.04128	0.98131	2.04124	23.2592	2.04069	51.4329	2.03969	351.973
		2.04007	46.8897	2.04127	-0.39369	2.04122	23.8842	2.04068	54.8079	2.03967	352.598
		2.04005	46.7647	2.04125	-0.14369	2.04121	23.6342	2.04066	55.5579	2.03966	350.848
		2.04004	45.0147	2.04124	0.10631	2.04119	22.5092	2.04065	56.4329	2.03964	350.723
		2.04002	45.0147	2.04122	-0.89369	2.04118	22.8842	2.04063	56.9329	2.03963	350.973
		2.04	46.0147	2.04121	0.10631	2.04116	23.3842	2.04062	55.9329	2.03961	352.473
		2.03999	44.7647	2.04119	1.98131	2.04115	24.8842	2.0406	56.1829	2.0396	351.348
		2.03997	45.7647	2.04118	3.23131	2.04113	23.3842	2.04059	55.6829	2.03958	352.598
		2.03996	44.6397	2.04116	2.60631	2.04111	23.7592	2.04057	53.8079	2.03957	353.723
		2.03994	46.6397	2.04115	2.23131	2.0411	25.2592	2.04056	57.4329	2.03955	353.098
		2.03993	48.1397	2.04113	4.60631	2.04108	22.2592	2.04054	54.1829	2.03954	356.223
		2.03991	46.1397	2.04112	6.23131	2.04107	23.6342	2.04053	52.9329	2.03952	355.098
		2.0399	48.3897	2.0411	8.48131	2.04105	23.0092	2.04051	55.4329	2.03951	351.848
		2.03988	50.0147	2.04109	12.9813	2.04104	24.0092	2.0405	54.3079	2.03949	351.223
		2.03987	49.7647	2.04107	15.8563	2.04102	23.1342	2.04048	55.8079	2.03948	347.098
		2.03985	48.1397	2.04106	19.2313	2.04101	25.0092	2.04047	56.4329	2.03946	349.598
		2.03984	47.1397	2.04104	19.9813	2.04099	23.8842	2.04045	58.0579	2.03945	347.348
		2.03982	46.5147	2.04103	23.4813	2.04098	24.5092	2.04044	58.4329	2.03943	346.348
		2.03981	44.8897	2.04101	24.9813	2.04096	24.1342	2.04042	60.4329	2.03942	345.348
		2.03979	44.8897	2.041	26.1063	2.04095	24.1342	2.04041	63.1829	2.0394	344.973
		2.03978	42.2647	2.04098	28.7313	2.04093	23.6342	2.04039	62.9329	2.03939	346.723
		2.03976	44.3897	2.04097	29.4813	2.04092	25.5092	2.04038	63.0579	2.03937	347.598
		2.03975	41.0147	2.04095	34.3563	2.0409	23.0092	2.04036	64.5579	2.03936	345.223
		2.03973	40.6397	2.04094	33.3563	2.04089	25.0092	2.04035	68.5579	2.03934	344.723
		2.03972	39.1397	2.04092	33.3563	2.04087	25.5092	2.04033	71.9329	2.03933	345.848
		2.0397	38.0147	2.04091	35.1063	2.04086	24.3842	2.04032	72.1829	2.03931	347.973
		2.03969	37.0147	2.04089	36.2313	2.04084	24.3842	2.0403	77.0579	2.0393	348.973
		2.03967	39.3897	2.04088	41.2313	2.04083	23.7592	2.04029	78.5579	2.03928	349.723
		2.03966	39.3897	2.04086	41.7313	2.04081	25.0092	2.04027	79.0579	2.03927	351.723
		2.03964	40.6397	2.04085	40.9813	2.0408	25.3842	2.04026	82.5579	2.03925	353.348
		2.03963	43.5147	2.04083	43.4813	2.04078	24.3842	2.04024	82.9329	2.03924	355.348
		2.03961	43.8897	2.04082	41.6063	2.04077	26.5092	2.04022	78.3079	2.03922	359.848
		2.0396	44.7647	2.0408	41.7313	2.04075	24.5092	2.04021	81.4329	2.0392	360.348
		2.03958	46.0147	2.04079	42.2313	2.04074	24.8842	2.04019	79.3079	2.03919	361.473
		2.03957	50.1397	2.04077	38.9813	2.04072	24.6342	2.04018	80.6829	2.03917	361.098
		2.03955	53.1397	2.04076	39.1063	2.04071	25.1342	2.04016	80.9329	2.03916	361.848
		2.03954	53.5147	2.04074	36.6063	2.04069	26.0092	2.04015	79.9329	2.03914	362.973
		2.03952	54.2647	2.04073	38.8563	2.04068	26.2592	2.04013	85.4329	2.03913	366.098
		2.03951	59.7647	2.04071	40.2313	2.04066	23.5092	2.04012	84.3079	2.03911	369.348
		2.03949	64.0147	2.0407	39.7313	2.04065	22.8842	2.0401	85.4329	2.0391	367.223
		2.03948	62.6397	2.04068	40.1063	2.04063	25.8842	2.04009	86.1829	2.03908	369.973
		2.03946	63.6397	2.04067	41.4813	2.04062	26.7592	2.04007	85.4329	2.03907	370.848
		2.03945	65.6397	2.04065	40.3563	2.0406	26.5092	2.04006	87.3079	2.03905	372.098
		2.03943	66.1397	2.04064	38.4813	2.04059	26.6342	2.04004	89.6829	2.03904	371.848
		2.03942	65.2647	2.04062	35.9813	2.04057	26.3842	2.04003	88.0579	2.03902	371.223
		2.0394	65.2647	2.04061	33.8563	2.04056	27.0092	2.04001	91.4329	2.03901	368.848
		2.03939	63.5147	2.04059	32.1063	2.04054	27.5092	2.04	90.8079	2.03899	363.723
		2.03937	65.3897	2.04058	31.3563	2.04053	26.7592	2.03998	93.8079	2.03898	360.348
		2.03936	64.6397	2.04056	31.7313	2.04051	27.5092	2.03997	91.3079	2.03896	355.848
		2.03934	62.1397	2.04055	30.9813	2.0405	27.2592	2.03995	92.4329	2.03895	353.723
		2.03933	60.5147	2.04053	31.4813	2.04048	28.6342	2.03994	89.6829	2.03893	351.973
		2.03931	60.7647	2.04051	32.7313	2.04047	25.5092	2.03992	90.4329	2.03892	348.348
		2.0393	59.2647	2.0405	30.2313	2.04045	27.5092	2.03991	91.3079	2.0389	348.598
		2.03928	59.2647	2.04048	31.8563	2.04044	29.0092	2.03989	89.5579	2.03889	346.348
		2.03927	57.7647	2.04047	31.7313	2.04042	25.3842	2.03988	89.5579	2.03887	346.598
		2.03925	54.0147	2.04045	31.8563	2.04041	28.1342	2.03986	88.0579	2.03886	345.098
		2.03924	54.0147	2.04044	31.6063	2.04039	26.0092	2.03985	89.9329	2.03884	343.598
		2.03922	50.7647	2.04042	32.6063	2.04038	28.5092	2.03983	88.3079	2.03883	344.223
		2.03921	47.7647	2.04041	32.8563	2.04036	28.1342	2.03982	91.4329	2.03881	343.848
		2.03919	48.7647	2.04039	33.7313	2.04035	27.8842	2.0398	91.0579	2.0388	344.848
		2.03918	48.6397	2.04038	38.6063	2.04033	28.2592	2.03979	91.9329	2.03878	342.598
		2.03916	50.5147	2.04036	38.3563	2.04032	27.3842	2.03977	89.8079	2.03877	341.723
		2.03915	50.0147	2.04035	39.8563	2.0403	27.5092	2.03976	93.9329	2.03875	340.598
		2.03913	47.6397	2.04033	40.1063	2.04029	26.3842	2.03974	92.8079	2.03874	341.473
		2.03912	49.0147	2.04032	41.4813	2.04027	28.2592	2.03973	90.8079	2.03872	342.973
		2.0391	49.5147	2.0403	44.7313	2.04026	28.2592	2.03971	94.6829	2.03871	342.473
		2.03909	50.5147	2.04029	45.3563	2.04024	26.7592	2.0397	93.0579	2.03869	341.348
		2.03907	48.1397	2.04027	46.6063	2.04022	26.6342	2.03968	95.8079	2.03868	334.848
		2.03906	45.0147	2.04026	45.6063	2.04021	26.7592	2.03967	94.4329	2.03866	332.723
		2.03904	45.2647	2.04024	46.2313	2.04019	27.5092	2.03965	99.8079	2.03865	330.223
		2.03903	43.6397	2.04023	49.3563	2.04018	27.5092	2.03964	99.4329	2.03863	327.723
		2.03901	45.5147	2.04021	50.2313	2.04016	27.1342	2.03962	100.558	2.03862	324.598
		2.03899	41.3897	2.0402	53.4813	2.04015	26.5092	2.03961	103.558	2.0386	322.848
		2.03898	39.1397	2.04018	56.2313	2.04013	26.8842	2.03959	103.808	2.03859	321.473
		2.03896	40.5147	2.04017	57.2313	2.04012	26.7592	2.03958	106.558	2.03857	319.473
		2.03895	40.2647	2.04015	59.4813	2.0401	27.2592	2.03956	105.058	2.03856	317.973
		2.03893	41.3897	2.04014	61.3563	2.04009	27.0092	2.03955	111.183	2.03854	315.348
		2.03892	42.0147	2.04012	61.6063	2.04007	25.0092	2.03953	111.058	2.03853	314.223
		2.0389	41.0147	2.04011	65.3563	2.04006	25.7592	2.03952	115.683	2.03851	313.598
		2.03889	42.2647	2.04009	64.4813	2.04004	26.5092	2.0395	115.683	2.0385	312.723
		2.03887	41.2647	2.04008	70.7313	2.04003	26.7592	2.03949	116.933	2.03848	314.223
		2.03886	39.5147	2.04006	69.9813	2.04001	26.7592	2.03947	114.933	2.03847	312.973
		2.03884	36.1397	2.04005	72.8563	2.04	26.3842	2.03946	117.183	2.03845	313.973
		2.03883	34.3897	2.04003	73.6063	2.03998	28.5092	2.03944	117.183	2.03844	314.848
		2.03881	31.1397	2.04002	76.7313	2.03997	24.6342	2.03943	116.558	2.03842	315.848
		2.0388	31.2647	2.04	78.3563	2.03995	25.3842	2.03941	114.683	2.03841	316.473
		2.03878	27.2647	2.03999	77.6063	2.03994	25.2592	2.0394	114.308	2.03839	316.473
		2.03877	25.6397	2.03997	78.2313	2.03992	25.5092	2.03938	114.558	2.03838	316.598
		2.03875	22.6397	2.03996	77.4813	2.03991	24.8842	2.03937	110.308	2.03836	316.348
		2.03874	20.7647	2.03994	78.6063	2.03989	25.5092	2.03935	110.183	2.03835	315.223
		2.03872	19.7647	2.03993	79.7313	2.03988	26.5092	2.03934	109.433	2.03833	315.598
		2.03871	19.1397	2.03991	80.4813	2.03986	28.0092	2.03932	108.308	2.03832	316.598
		2.03869	15.1397	2.0399	81.3563	2.03985	26.0092	2.03931	108.433	2.0383	316.973
		2.03868	14.1397	2.03988	82.4813	2.03983	24.3842	2.03929	105.558	2.03829	316.723
		2.03866	12.8897	2.03987	82.7313	2.03982	24.1342	2.03928	107.683	2.03827	317.473
		2.03865	10.2647	2.03985	81.8563	2.0398	26.6342	2.03926	109.058	2.03826	319.473
		2.03863	8.88968	2.03984	83.3563	2.03979	24.6342	2.03925	108.558	2.03824	320.973
		2.03862	6.38968	2.03982	82.9813	2.03977	25.7592	2.03923	110.683	2.03823	322.098
		2.0386	6.01468	2.03981	84.1063	2.03976	26.8842	2.03922	109.308	2.03821	323.848
		2.03859	7.38968	2.03979	83.8563	2.03974	24.2592	2.0392	106.433	2.0382	328.098
		2.03857	9.88968	2.03978	85.3563	2.03973	26.6342	2.03919	106.683	2.03818	328.473
		2.03856	9.51468	2.03976	85.1063	2.03971	25.5092	2.03917	105.058	2.03817	333.223
		2.03854	12.0147	2.03975	83.7313	2.0397	23.8842	2.03915	106.933	2.03815	334.598
		2.03853	14.8897	2.03973	84.3563	2.03968	23.3842	2.03914	108.683	2.03814	337.473
		2.03851	18.6397	2.03972	84.7313	2.03967	24.5092	2.03912	109.058	2.03812	340.223
		2.0385	18.7647	2.0397	82.6063	2.03965	23.6342	2.03911	111.183	2.03811	343.223
		2.03848	17.8897	2.03969	82.9813	2.03964	22.0092	2.03909	114.933	2.03809	347.223
		2.03847	20.5147	2.03967	83.1063	2.03962	22.6342	2.03908	114.808	2.03808	349.723
		2.03845	23.2647	2.03966	84.7313	2.03961	23.1342	2.03906	117.308	2.03806	354.473
		2.03844	25.7647	2.03964	84.1063	2.03959	22.8842	2.03905	115.058	2.03804	354.973
		2.03842	26.3897	2.03963	87.3563	2.03958	23.6342	2.03903	118.058	2.03803	352.348
		2.03841	26.8897	2.03961	87.8563	2.03956	23.6342	2.03902	116.433	2.03801	352.473
		2.03839	27.5147	2.0396	88.1063	2.03955	22.8842	2.039	117.183	2.038	347.598
		2.03838	28.3897	2.03958	87.9813	2.03953	24.1342	2.03899	119.058	2.03798	349.348
		2.03836	26.7647	2.03957	88.6063	2.03952	26.1342	2.03897	117.308	2.03797	346.223
		2.03835	25.0147	2.03955	89.9813	2.0395	23.2592	2.03896	117.308	2.03795	343.098
		2.03833	19.8897	2.03954	90.2313	2.03949	25.8842	2.03894	117.808	2.03794	341.223
		2.03832	17.0147	2.03952	88.9813	2.03947	23.5092	2.03893	116.683	2.03792	337.598
		2.0383	15.2647	2.03951	86.7313	2.03946	23.6342	2.03891	115.433	2.03791	335.348
		2.03829	14.1397	2.03949	83.3563	2.03944	23.1342	2.0389	113.183	2.03789	334.723
		2.03827	11.2647	2.03947	85.4813	2.03943	24.2592	2.03888	115.308	2.03788	333.223
		2.03826	4.01468	2.03946	80.6063	2.03941	23.5092	2.03887	114.808	2.03786	330.973
		2.03824	0.51468	2.03944	78.9813	2.0394	24.6342	2.03885	113.558	2.03785	328.848
		2.03823	-0.98532	2.03943	77.7313	2.03938	24.6342	2.03884	113.558	2.03783	328.348
		2.03821	-3.11032	2.03941	72.8563	2.03937	23.2592	2.03882	111.808	2.03782	325.723
		2.0382	-4.48532	2.0394	71.9813	2.03935	24.0092	2.03881	112.433	2.0378	323.598
		2.03818	-6.48532	2.03938	67.6063	2.03934	22.8842	2.03879	110.683	2.03779	321.598
		2.03817	-7.73532	2.03937	65.1063	2.03932	23.7592	2.03878	113.308	2.03777	318.348
		2.03815	-5.98532	2.03935	62.7313	2.03931	23.3842	2.03876	110.808	2.03776	317.973
		2.03814	-6.36032	2.03934	62.3563	2.03929	23.7592	2.03875	113.433	2.03774	316.598
		2.03812	-5.36032	2.03932	59.2313	2.03928	22.7592	2.03873	111.808	2.03773	317.098
		2.03811	-6.73532	2.03931	59.2313	2.03926	23.6342	2.03872	114.933	2.03771	318.098
		2.03809	-4.36032	2.03929	56.1063	2.03925	23.0092	2.0387	115.558	2.0377	317.348
		2.03808	-4.61032	2.03928	55.9813	2.03923	24.1342	2.03869	112.308	2.03768	319.973
		2.03806	-4.86032	2.03926	54.4813	2.03922	25.6342	2.03867	112.683	2.03767	321.598
		2.03805	-6.11032	2.03925	55.4813	2.0392	25.2592	2.03866	115.058	2.03765	324.473
		2.03803	-5.11032	2.03923	55.2313	2.03919	24.1342	2.03864	113.933	2.03764	322.723
		2.03802	-2.61032	2.03922	54.8563	2.03917	23.5092	2.03863	113.183	2.03762	323.098
		2.038	-6.23532	2.0392	54.8563	2.03916	23.5092	2.03861	113.933	2.03761	323.348
		2.03799	-7.98532	2.03919	53.1063	2.03914	24.5092	2.0386	110.308	2.03759	323.848
		2.03797	-7.98532	2.03917	52.6063	2.03913	23.5092	2.03858	112.558	2.03758	324.098
		2.03796	-8.86032	2.03916	47.8563	2.03911	24.5092	2.03857	108.058	2.03756	328.973
		2.03794	-10.9853	2.03914	47.6063	2.03909	23.6342	2.03855	110.433	2.03755	327.973
		2.03793	-14.7353	2.03913	43.4813	2.03908	22.2592	2.03854	108.683	2.03753	327.723
		2.03791	-16.3603	2.03911	41.4813	2.03906	25.3842	2.03852	107.933	2.03752	327.473
		2.0379	-15.9853	2.0391	39.7313	2.03905	25.6342	2.03851	106.558	2.0375	328.223
		2.03788	-15.4853	2.03908	42.7313	2.03903	24.1342	2.03849	102.683	2.03749	327.473
		2.03787	-15.3603	2.03907	42.6063	2.03902	23.8842	2.03848	103.683	2.03747	326.598
		2.03785	-17.3603	2.03905	46.3563	2.039	23.7592	2.03846	104.933	2.03746	322.098
		2.03784	-18.4853	2.03904	47.9813	2.03899	23.3842	2.03845	104.683	2.03744	318.348
		2.03782	-16.3603	2.03902	52.9813	2.03897	24.5092	2.03843	104.433	2.03743	314.098
		2.03781	-17.7353	2.03901	53.6063	2.03896	23.6342	2.03842	106.683	2.03741	312.098
		2.03779	-13.8603	2.03899	56.2313	2.03894	22.2592	2.0384	105.558	2.0374	307.723
		2.03778	-15.1103	2.03898	57.6063	2.03893	25.6342	2.03839	108.183	2.03738	304.348
		2.03776	-10.6103	2.03896	58.7313	2.03891	24.0092	2.03837	110.183	2.03737	301.098
		2.03775	-9.23532	2.03895	59.8563	2.0389	24.0092	2.03836	113.308	2.03735	297.848
		2.03773	-3.48532	2.03893	60.4813	2.03888	24.5092	2.03834	113.808	2.03734	296.098
		2.03772	-0.48532	2.03892	59.1063	2.03887	24.6342	2.03833	114.558	2.03732	291.973
		2.0377	-1.98532	2.0389	59.3563	2.03885	25.5092	2.03831	117.308	2.03731	288.848
		2.03769	-1.23532	2.03889	62.1063	2.03884	24.1342	2.0383	119.308	2.03729	285.098
		2.03767	-0.11032	2.03887	62.4813	2.03882	23.7592	2.03828	119.683	2.03728	277.223
		2.03766	-0.23532	2.03886	63.7313	2.03881	24.1342	2.03827	118.683	2.03726	276.098
		2.03764	0.01468	2.03884	66.1063	2.03879	22.7592	2.03825	119.808	2.03725	273.848
		2.03762	0.13968	2.03883	69.9813	2.03878	24.0092	2.03824	119.183	2.03723	273.473
		2.03761	3.01468	2.03881	72.7313	2.03876	26.5092	2.03822	120.308	2.03722	271.098
		2.03759	5.38968	2.0388	75.3563	2.03875	25.3842	2.03821	118.683	2.0372	270.973
		2.03758	1.01468	2.03878	76.6063	2.03873	25.5092	2.03819	121.933	2.03719	272.473
		2.03756	2.51468	2.03877	77.9813	2.03872	25.2592	2.03818	120.058	2.03717	271.973
		2.03755	3.13968	2.03875	79.2313	2.0387	25.8842	2.03816	123.933	2.03716	271.973
		2.03753	8.01468	2.03874	80.9813	2.03869	24.2592	2.03815	122.808	2.03714	268.223
		2.03752	6.88968	2.03872	83.8563	2.03867	24.3842	2.03813	126.183	2.03713	265.223
		2.0375	6.38968	2.03871	85.1063	2.03866	25.5092	2.03812	121.933	2.03711	264.723
		2.03749	7.76468	2.03869	87.6063	2.03864	24.1342	2.0381	125.183	2.0371	261.598
		2.03747	5.76468	2.03868	91.1063	2.03863	25.3842	2.03809	125.308	2.03708	261.223
		2.03746	6.38968	2.03866	91.2313	2.03861	25.1342	2.03807	125.433	2.03707	256.098
		2.03744	4.38968	2.03865	93.7313	2.0386	25.7592	2.03806	124.808	2.03705	252.848
		2.03743	4.88968	2.03863	95.1063	2.03858	23.8842	2.03804	125.183	2.03704	247.973
		2.03741	4.76468	2.03862	96.7313	2.03857	22.1342	2.03803	123.933	2.03702	245.848
		2.0374	5.38968	2.0386	98.2313	2.03855	25.2592	2.03801	118.558	2.03701	244.223
		2.03738	8.26468	2.03859	98.1063	2.03854	23.6342	2.038	123.308	2.03699	241.348
		2.03737	8.51468	2.03857	97.4813	2.03852	21.8842	2.03798	121.683	2.03698	239.848
		2.03735	8.13968	2.03856	94.1063	2.03851	22.0092	2.03797	123.933	2.03696	237.598
		2.03734	9.38968	2.03854	93.4813	2.03849	22.6342	2.03795	124.683	2.03695	237.473
		2.03732	8.63968	2.03853	95.1063	2.03848	22.3842	2.03794	125.308	2.03693	236.598
		2.03731	5.88968	2.03851	94.2313	2.03846	22.7592	2.03792	126.808	2.03692	238.098
		2.03729	10.5147	2.0385	97.8563	2.03845	23.6342	2.03791	127.558	2.0369	240.348
		2.03728	11.5147	2.03848	99.1063	2.03843	21.6342	2.03789	125.308	2.03689	244.348
		2.03726	14.6397	2.03847	102.356	2.03842	20.1342	2.03788	126.308	2.03687	244.473
		2.03725	11.3897	2.03845	102.481	2.0384	19.6342	2.03786	122.683	2.03686	247.598
		2.03723	12.5147	2.03844	105.481	2.03839	20.8842	2.03785	121.183	2.03684	250.473
		2.03722	14.2647	2.03842	105.606	2.03837	21.1342	2.03783	121.433	2.03683	252.348
		2.0372	11.3897	2.03841	108.356	2.03836	20.5092	2.03782	119.808	2.03681	255.723
		2.03719	10.0147	2.03839	105.981	2.03834	21.1342	2.0378	117.433	2.0368	258.723
		2.03717	8.51468	2.03838	109.481	2.03833	21.2592	2.03779	117.808	2.03678	261.348
		2.03716	9.26468	2.03836	112.731	2.03831	23.2592	2.03777	117.808	2.03677	264.223
		2.03714	10.7647	2.03835	112.481	2.0383	20.2592	2.03775	117.058	2.03675	262.348
		2.03713	8.88968	2.03833	114.481	2.03828	20.1342	2.03774	117.933	2.03674	266.098
		2.03711	5.51468	2.03832	112.231	2.03827	20.1342	2.03772	117.558	2.03672	262.848
		2.0371	6.13968	2.0383	112.481	2.03825	20.0092	2.03771	120.183	2.03671	263.723
		2.03708	3.26468	2.03829	115.356	2.03824	19.2592	2.03769	119.058	2.03669	263.473
		2.03707	2.88968	2.03827	112.606	2.03822	20.2592	2.03768	118.183	2.03668	259.723
		2.03705	1.01468	2.03826	112.856	2.03821	20.5092	2.03766	119.308	2.03666	261.598
		2.03704	0.76468	2.03824	109.231	2.03819	19.8842	2.03765	119.058	2.03665	258.973
		2.03702	1.01468	2.03823	106.981	2.03818	22.3842	2.03763	118.183	2.03663	258.848
		2.03701	0.63968	2.03821	105.356	2.03816	22.2592	2.03762	114.808	2.03662	260.098
		2.03699	0.38968	2.0382	98.2313	2.03815	21.3842	2.0376	117.683	2.0366	258.598
		2.03698	-0.98532	2.03818	95.9813	2.03813	23.8842	2.03759	111.558	2.03659	263.473
		2.03696	-1.11032	2.03817	91.9813	2.03812	23.8842	2.03757	113.433	2.03657	263.098
		2.03695	-5.86032	2.03815	92.3563	2.0381	23.5092	2.03756	110.558	2.03656	264.473
		2.03693	-6.36032	2.03814	91.8563	2.03809	22.3842	2.03754	109.558	2.03654	262.848
		2.03692	-6.73532	2.03812	89.9813	2.03807	21.2592	2.03753	105.433	2.03653	264.598
		2.0369	-7.36032	2.03811	90.4813	2.03806	24.7592	2.03751	105.183	2.03651	266.098
		2.03689	-6.48532	2.03809	91.8563	2.03804	23.3842	2.0375	105.183	2.0365	265.223
		2.03687	-8.36032	2.03807	92.9813	2.03803	23.1342	2.03748	103.308	2.03648	266.223
		2.03686	-10.8603	2.03806	92.7313	2.03801	24.6342	2.03747	100.058	2.03647	264.973
		2.03684	-11.1103	2.03804	92.1063	2.038	24.3842	2.03745	99.9329	2.03645	266.098
		2.03683	-10.1103	2.03803	90.7313	2.03798	24.7592	2.03744	97.1829	2.03644	264.098
		2.03681	-11.4853	2.03801	89.6063	2.03797	25.1342	2.03742	92.3079	2.03642	264.348
		2.0368	-11.2353	2.038	90.8563	2.03795	23.7592	2.03741	91.4329	2.03641	261.598
		2.03678	-15.1103	2.03798	89.3563	2.03794	23.8842	2.03739	91.9329	2.03639	261.098
		2.03677	-14.1103	2.03797	89.6063	2.03792	23.0092	2.03738	89.6829	2.03638	257.723
		2.03675	-15.1103	2.03795	86.1063	2.03791	23.6342	2.03736	88.9329	2.03636	258.598
		2.03674	-14.1103	2.03794	86.4813	2.03789	23.5092	2.03735	91.3079	2.03635	259.098
		2.03672	-18.7353	2.03792	87.8563	2.03788	24.6342	2.03733	90.9329	2.03633	257.223
		2.03671	-18.2353	2.03791	85.2313	2.03786	22.7592	2.03732	91.1829	2.03632	257.598
		2.03669	-15.8603	2.03789	85.2313	2.03785	24.0092	2.0373	91.3079	2.0363	256.598
		2.03668	-17.8603	2.03788	86.8563	2.03783	22.6342	2.03729	93.5579	2.03629	256.473
		2.03666	-20.1103	2.03786	85.1063	2.03782	24.2592	2.03727	92.0579	2.03627	257.723
		2.03665	-19.3603	2.03785	83.6063	2.0378	24.3842	2.03726	93.4329	2.03626	254.848
		2.03663	-18.6103	2.03783	82.3563	2.03779	23.2592	2.03724	94.5579	2.03624	254.598
		2.03662	-20.7353	2.03782	82.1063	2.03777	20.8842	2.03723	95.0579	2.03623	255.098
		2.0366	-23.6103	2.0378	82.6063	2.03776	23.5092	2.03721	94.4329	2.03621	257.598
		2.03659	-24.8603	2.03779	83.2313	2.03774	22.0092	2.0372	94.3079	2.03619	256.598
		2.03657	-23.7353	2.03777	84.9813	2.03773	23.0092	2.03718	97.5579	2.03618	257.348
		2.03656	-23.2353	2.03776	83.2313	2.03771	23.2592	2.03717	96.0579	2.03616	257.473
		2.03654	-25.3603	2.03774	82.4813	2.0377	21.7592	2.03715	96.5579	2.03615	253.348
		2.03653	-24.1103	2.03773	87.1063	2.03768	22.3842	2.03714	96.9329	2.03613	253.098
		2.03651	-23.1103	2.03771	83.7313	2.03767	22.2592	2.03712	94.8079	2.03612	250.598
		2.0365	-22.9853	2.0377	83.8563	2.03765	22.3842	2.03711	98.0579	2.0361	251.473
		2.03648	-23.3603	2.03768	82.7313	2.03764	21.6342	2.03709	96.1829	2.03609	252.098
		2.03647	-23.4853	2.03767	81.9813	2.03762	20.3842	2.03708	99.1829	2.03607	250.723
		2.03645	-23.9853	2.03765	81.8563	2.03761	21.7592	2.03706	98.8079	2.03606	250.348
		2.03644	-26.8603	2.03764	76.8563	2.03759	22.0092	2.03705	97.3079	2.03604	247.973
		2.03642	-25.3603	2.03762	80.9813	2.03758	22.0092	2.03703	97.3079	2.03603	247.598
		2.03641	-28.2353	2.03761	79.6063	2.03756	22.8842	2.03702	96.3079	2.03601	246.973
		2.03639	-28.4853	2.03759	80.9813	2.03755	19.5092	2.037	95.8079	2.036	245.848
		2.03638	-31.2353	2.03758	80.8563	2.03753	21.6342	2.03699	94.0579	2.03598	242.473
		2.03636	-28.6103	2.03756	81.8563	2.03752	20.8842	2.03697	93.5579	2.03597	240.723
		2.03635	-28.3603	2.03755	81.9813	2.0375	21.0092	2.03696	91.1829	2.03595	240.598
		2.03633	-28.2353	2.03753	82.1063	2.03748	22.2592	2.03694	92.3079	2.03594	237.223
		2.03632	-27.8603	2.03752	79.2313	2.03747	20.3842	2.03693	93.3079	2.03592	240.848
		2.0363	-26.3603	2.0375	80.4813	2.03745	19.5092	2.03691	95.9329	2.03591	237.848
		2.03629	-27.2353	2.03749	77.4813	2.03744	18.5092	2.0369	93.3079	2.03589	237.848
		2.03627	-24.2353	2.03747	77.2313	2.03742	20.1342	2.03688	95.6829	2.03588	235.223
		2.03626	-28.2353	2.03746	75.7313	2.03741	20.1342	2.03687	95.4329	2.03586	232.848
		2.03624	-29.3603	2.03744	74.3563	2.03739	19.8842	2.03685	94.5579	2.03585	230.223
		2.03623	-28.9853	2.03743	75.7313	2.03738	21.6342	2.03684	95.5579	2.03583	228.598
		2.03621	-26.2353	2.03741	74.4813	2.03736	18.5092	2.03682	95.8079	2.03582	226.598
		2.0362	-27.8603	2.0374	75.8563	2.03735	20.5092	2.03681	97.4329	2.0358	226.223
		2.03618	-28.2353	2.03738	77.7313	2.03733	20.7592	2.03679	94.5579	2.03579	223.848
		2.03617	-27.3603	2.03737	77.7313	2.03732	21.2592	2.03678	96.0579	2.03577	221.848
		2.03615	-23.6103	2.03735	75.4813	2.0373	20.0092	2.03676	96.9329	2.03576	221.848
		2.03614	-25.9853	2.03734	79.4813	2.03729	18.3842	2.03675	93.4329	2.03574	218.098
		2.03612	-26.7353	2.03732	79.7313	2.03727	19.7592	2.03673	96.8079	2.03573	216.723
		2.03611	-27.6103	2.03731	78.8563	2.03726	19.2592	2.03672	94.5579	2.03571	216.848
		2.03609	-25.3603	2.03729	82.6063	2.03724	18.7592	2.0367	92.6829	2.0357	214.348
		2.03608	-31.8603	2.03728	81.9813	2.03723	20.8842	2.03669	87.9329	2.03568	216.723
		2.03606	-32.4853	2.03726	84.4813	2.03721	18.5092	2.03667	84.3079	2.03567	215.223
		2.03605	-32.7353	2.03725	83.7313	2.0372	20.1342	2.03666	84.0579	2.03565	214.973
		2.03603	-34.7353	2.03723	85.9813	2.03718	20.1342	2.03664	78.9329	2.03564	217.223
		2.03602	-38.8603	2.03722	85.4813	2.03717	17.8842	2.03663	74.5579	2.03562	216.973
		2.036	-38.9853	2.0372	85.8563	2.03715	19.0092	2.03661	73.0579	2.03561	218.473
		2.03599	-44.4853	2.03719	87.4813	2.03714	19.2592	2.0366	69.5579	2.03559	219.473
		2.03597	-45.3603	2.03717	85.9813	2.03712	18.2592	2.03658	66.1829	2.03558	221.848
		2.03596	-44.8603	2.03716	83.8563	2.03711	19.0092	2.03657	67.5579	2.03556	220.223
		2.03594	-45.8603	2.03714	81.3563	2.03709	17.7592	2.03655	62.6829	2.03555	223.348
		2.03593	-47.4853	2.03713	80.9813	2.03708	19.0092	2.03654	61.8079	2.03553	224.973
		2.03591	-49.2353	2.03711	78.6063	2.03706	18.8842	2.03652	59.1829	2.03552	228.973
		2.0359	-46.2353	2.0371	77.4813	2.03705	20.5092	2.03651	59.9329	2.0355	230.098
		2.03588	-46.6103	2.03708	75.6063	2.03703	16.3842	2.03649	58.3079	2.03549	229.973
		2.03587	-43.1103	2.03707	75.4813	2.03702	18.1342	2.03648	57.0579	2.03547	229.598
		2.03585	-44.6103	2.03705	75.7313	2.037	19.7592	2.03646	54.4329	2.03546	228.848
		2.03584	-43.8603	2.03704	75.9813	2.03699	19.2592	2.03645	53.8079	2.03544	230.473
		2.03582	-43.4853	2.03702	75.8563	2.03697	19.7592	2.03643	52.4329	2.03543	230.098
		2.03581	-44.9853	2.03701	72.6063	2.03696	19.0092	2.03642	49.5579	2.03541	227.723
		2.03579	-44.4853	2.03699	68.7313	2.03694	19.7592	2.0364	54.8079	2.0354	223.348
		2.03578	-47.8603	2.03698	67.1063	2.03693	18.5092	2.03639	52.5579	2.03538	220.223
		2.03576	-46.4853	2.03696	62.3563	2.03691	18.8842	2.03637	54.1829	2.03537	215.973
		2.03575	-46.1103	2.03695	58.6063	2.0369	17.6342	2.03636	54.5579	2.03535	209.598
		2.03573	-43.3603	2.03693	55.8563	2.03688	20.0092	2.03634	56.5579	2.03534	208.473
		2.03572	-43.2353	2.03692	50.3563	2.03687	17.1342	2.03633	52.8079	2.03532	206.723
		2.0357	-44.9853	2.0369	52.3563	2.03685	18.2592	2.03631	55.0579	2.03531	206.223
		2.03569	-40.6103	2.03689	46.6063	2.03684	19.1342	2.0363	55.3079	2.03529	204.973
		2.03567	-37.9853	2.03687	43.6063	2.03682	20.0092	2.03628	53.6829	2.03528	206.723
		2.03566	-35.4853	2.03686	42.9813	2.03681	20.8842	2.03627	52.5579	2.03526	204.598
		2.03564	-36.1103	2.03684	41.6063	2.03679	18.3842	2.03625	50.1829	2.03525	203.973
		2.03563	-33.2353	2.03683	41.3563	2.03678	18.6342	2.03624	51.1829	2.03523	202.098
		2.03561	-31.2353	2.03681	39.1063	2.03676	19.8842	2.03622	48.8079	2.03522	201.473
		2.0356	-26.7353	2.0368	37.7313	2.03675	20.7592	2.03621	48.0579	2.0352	201.348
		2.03558	-24.2353	2.03678	36.3563	2.03673	20.3842	2.03619	48.6829	2.03519	203.973
		2.03557	-21.8603	2.03677	33.4813	2.03672	18.1342	2.03618	49.9329	2.03517	200.348
		2.03555	-19.6103	2.03675	30.6063	2.0367	18.8842	2.03616	47.6829	2.03516	200.223
		2.03554	-18.6103	2.03674	29.9813	2.03669	17.7592	2.03615	44.5579	2.03514	198.973
		2.03552	-15.4853	2.03672	23.7313	2.03667	18.1342	2.03613	46.4329	2.03513	198.098
		2.03551	-14.3603	2.03671	24.8563	2.03666	18.8842	2.03612	46.8079	2.03511	201.223
		2.03549	-14.6103	2.03669	20.4813	2.03664	18.2592	2.0361	43.3079	2.0351	201.973
		2.03548	-15.4853	2.03668	19.2313	2.03663	19.3842	2.03609	44.0579	2.03508	204.973
		2.03546	-14.2353	2.03666	18.9813	2.03661	18.0092	2.03607	42.9329	2.03507	204.973
		2.03545	-15.6103	2.03665	16.3563	2.0366	18.5092	2.03606	44.0579	2.03505	204.098
		2.03543	-16.6103	2.03663	19.1063	2.03658	20.1342	2.03604	42.8079	2.03504	201.973
		2.03542	-16.4853	2.03662	12.4813	2.03657	18.2592	2.03603	43.1829	2.03502	203.473
		2.0354	-14.7353	2.0366	12.4813	2.03655	19.5092	2.03601	43.8079	2.03501	200.848
		2.03539	-12.9853	2.03659	9.48131	2.03654	17.8842	2.036	44.8079	2.03499	199.598
		2.03537	-12.9853	2.03657	9.10631	2.03652	18.0092	2.03598	44.8079	2.03498	200.473
		2.03536	-13.1103	2.03656	7.73131	2.03651	19.2592	2.03597	47.5579	2.03496	201.723
		2.03534	-13.9853	2.03654	7.23131	2.03649	17.8842	2.03595	46.5579	2.03495	203.223
		2.03533	-13.8603	2.03653	5.85631	2.03648	19.0092	2.03594	46.1829	2.03493	202.598
		2.03531	-13.4853	2.03651	8.85631	2.03646	17.6342	2.03592	48.0579	2.03492	203.098
		2.0353	-13.2353	2.0365	6.60631	2.03645	18.1342	2.03591	46.5579	2.0349	203.598
		2.03528	-16.2353	2.03648	7.73131	2.03643	19.1342	2.03589	45.8079	2.03489	200.848
		2.03527	-17.7353	2.03647	7.48131	2.03642	17.7592	2.03588	42.0579	2.03487	202.223
		2.03525	-18.8603	2.03645	9.23131	2.0364	19.8842	2.03586	41.3079	2.03486	199.223
		2.03524	-23.1103	2.03644	9.60631	2.03639	20.2592	2.03585	37.8079	2.03484	198.973
		2.03522	-25.1103	2.03642	10.8563	2.03637	17.1342	2.03583	36.9329	2.03483	200.473
		2.03521	-33.7353	2.03641	12.9813	2.03636	20.1342	2.03582	37.3079	2.03481	200.348
		2.03519	-36.1103	2.03639	13.9813	2.03634	18.8842	2.0358	36.6829	2.0348	199.848
		2.03518	-38.2353	2.03638	14.6063	2.03633	22.7592	2.03579	33.1829	2.03478	199.223
		2.03516	-40.2353	2.03636	12.6063	2.03631	20.5092	2.03577	32.8079	2.03477	196.723
		2.03515	-44.6103	2.03635	13.9813	2.0363	19.0092	2.03576	30.4329	2.03475	196.098
		2.03513	-48.4853	2.03633	13.4813	2.03628	20.0092	2.03574	28.5579	2.03474	197.348
		2.03512	-48.4853	2.03632	14.2313	2.03627	19.2592	2.03573	26.3079	2.03472	198.473
		2.0351	-47.6103	2.0363	19.1063	2.03625	18.0092	2.03571	24.0579	2.03471	197.473
		2.03509	-51.1103	2.03629	19.4813	2.03624	19.5092	2.0357	25.0579	2.03469	198.598
		2.03507	-52.9853	2.03627	20.9813	2.03622	20.3842	2.03568	21.8079	2.03468	195.723
		2.03506	-50.8603	2.03626	18.8563	2.03621	18.7592	2.03567	23.5579	2.03466	199.598
		2.03504	-53.2353	2.03624	21.9813	2.03619	19.8842	2.03565	18.6829	2.03465	194.598
		2.03503	-53.2353	2.03623	20.1063	2.03618	19.6342	2.03564	21.9329	2.03463	197.473
		2.03501	-57.2353	2.03621	23.2313	2.03616	19.3842	2.03562	18.4329	2.03462	196.973
		2.035	-53.7353	2.0362	20.7313	2.03615	19.8842	2.03561	17.8079	2.0346	196.973
		2.03498	-54.8603	2.03618	20.3563	2.03613	19.2592	2.03559	17.1829	2.03459	198.223
		2.03497	-54.3603	2.03617	18.7313	2.03612	19.8842	2.03558	12.8079	2.03457	197.723
		2.03495	-56.7353	2.03615	15.3563	2.0361	20.6342	2.03556	9.68286	2.03456	197.348
		2.03494	-55.4853	2.03614	15.2313	2.03609	21.3842	2.03555	8.55786	2.03454	196.223
		2.03492	-56.3603	2.03612	16.8563	2.03607	21.6342	2.03553	4.55786	2.03453	195.973
		2.03491	-54.6103	2.03611	14.8563	2.03606	19.6342	2.03552	6.43286	2.03451	196.223
		2.03489	-54.7353	2.03609	12.3563	2.03604	21.1342	2.0355	4.80786	2.0345	195.973
		2.03488	-54.6103	2.03608	14.4813	2.03603	21.8842	2.03549	6.55786	2.03448	197.723
		2.03486	-54.1103	2.03606	15.2313	2.03601	20.5092	2.03547	6.93286	2.03447	200.098
		2.03485	-51.9853	2.03605	16.1063	2.036	19.6342	2.03546	5.93286	2.03445	202.473
		2.03483	-48.6103	2.03603	15.4813	2.03598	22.1342	2.03544	7.43286	2.03444	203.348
		2.03482	-48.1103	2.03602	17.1063	2.03597	22.2592	2.03543	7.55786	2.03442	204.348
		2.0348	-46.4853	2.036	16.6063	2.03595	20.3842	2.03541	8.30786	2.03441	203.348
		2.03479	-44.6103	2.03599	15.8563	2.03594	21.5092	2.0354	9.18286	2.03439	203.723
		2.03477	-40.6103	2.03597	14.8563	2.03592	20.0092	2.03538	9.30786	2.03438	202.598
		2.03476	-37.7353	2.03596	15.4813	2.03591	20.8842	2.03537	8.93286	2.03436	200.973
		2.03474	-35.3603	2.03594	13.7313	2.03589	20.8842	2.03535	8.43286	2.03435	201.098
		2.03473	-31.8603	2.03593	14.2313	2.03588	20.6342	2.03534	10.3079	2.03433	198.473
		2.03471	-32.3603	2.03591	13.2313	2.03586	21.8842	2.03532	7.05786	2.03432	198.973
		2.0347	-27.3603	2.0359	13.8563	2.03585	23.3842	2.03531	12.3079	2.0343	197.723
		2.03468	-25.4853	2.03588	12.3563	2.03583	22.8842	2.03529	10.4329	2.03429	197.223
		2.03467	-20.2353	2.03587	14.1063	2.03582	23.1342	2.03528	12.5579	2.03427	196.473
		2.03465	-20.2353	2.03585	14.8563	2.0358	21.0092	2.03526	13.6829	2.03426	194.723
		2.03464	-19.6103	2.03584	15.6063	2.03579	22.7592	2.03525	16.5579	2.03424	196.098
		2.03462	-16.3603	2.03582	14.3563	2.03577	20.3842	2.03523	16.4329	2.03423	195.473
		2.03461	-18.2353	2.03581	15.4813	2.03576	20.7592	2.03522	17.6829	2.03421	196.598
		2.03459	-19.1103	2.03579	15.3563	2.03574	21.0092	2.0352	16.4329	2.0342	196.098
		2.03458	-19.7353	2.03578	14.1063	2.03573	20.6342	2.03519	11.6829	2.03418	192.098
		2.03456	-18.8603	2.03576	10.4813	2.03571	21.8842	2.03517	12.3079	2.03417	190.223
		2.03455	-19.1103	2.03575	9.85631	2.0357	21.0092	2.03516	12.3079	2.03415	184.098
		2.03453	-20.6103	2.03573	10.4813	2.03568	22.1342	2.03514	10.5579	2.03414	182.598
		2.03452	-21.7353	2.03572	10.3563	2.03567	18.5092	2.03513	6.68286	2.03412	177.723
		2.0345	-18.8603	2.0357	11.6063	2.03565	20.3842	2.03511	10.1829	2.03411	175.723
		2.03449	-19.1103	2.03569	12.7313	2.03564	18.2592	2.0351	11.1829	2.03409	172.848
		2.03447	-18.2353	2.03567	12.4813	2.03562	21.1342	2.03508	9.68286	2.03408	168.348
		2.03446	-20.1103	2.03566	14.3563	2.03561	20.8842	2.03507	10.9329	2.03406	166.473
		2.03444	-21.9853	2.03564	14.3563	2.03559	20.5092	2.03505	12.9329	2.03405	165.473
		2.03443	-19.4853	2.03563	14.9813	2.03558	21.3842	2.03504	14.4329	2.03403	162.348
		2.03441	-20.2353	2.03561	14.8563	2.03556	19.6342	2.03502	15.3079	2.03402	161.098
		2.0344	-22.2353	2.0356	13.7313	2.03555	19.0092	2.03501	15.6829	2.034	158.223
		2.03438	-22.1103	2.03558	16.6063	2.03553	20.8842	2.03499	15.3079	2.03399	159.973
		2.03437	-23.2353	2.03557	14.8563	2.03552	20.2592	2.03498	15.4329	2.03397	158.348
		2.03435	-22.6103	2.03555	16.1063	2.0355	20.1342	2.03496	14.1829	2.03396	161.348
		2.03434	-22.8603	2.03554	13.6063	2.03549	20.7592	2.03495	15.0579	2.03394	161.598
		2.03432	-24.2353	2.03552	12.1063	2.03547	19.6342	2.03493	14.0579	2.03393	162.223
		2.03431	-25.7353	2.03551	11.3563	2.03546	20.3842	2.03492	11.9329	2.03391	164.098
		2.03429	-23.7353	2.03549	11.1063	2.03544	22.1342	2.0349	12.0579	2.0339	164.098
		2.03428	-21.1103	2.03548	7.35631	2.03543	21.3842	2.03489	11.9329	2.03388	166.223
		2.03426	-18.4853	2.03546	6.85631	2.03541	20.5092	2.03487	7.80786	2.03387	166.848
		2.03425	-15.8603	2.03545	5.73131	2.0354	20.6342	2.03486	8.30786	2.03385	169.723
		2.03423	-15.1103	2.03543	2.35631	2.03538	22.5092	2.03484	8.18286	2.03384	169.598
		2.03422	-12.7353	2.03542	1.10631	2.03537	19.0092	2.03483	6.55786	2.03382	170.473
		2.0342	-8.36032	2.0354	-0.76869	2.03535	20.3842	2.03481	5.43286	2.03381	170.098
		2.03419	-7.48532	2.03539	-2.26869	2.03534	20.1342	2.0348	4.18286	2.03379	171.848
		2.03417	-4.61032	2.03537	-5.89369	2.03532	20.2592	2.03478	5.30786	2.03378	175.098
		2.03416	-3.11032	2.03536	-8.76869	2.03531	20.7592	2.03477	3.18286	2.03376	175.598
		2.03414	1.26468	2.03534	-10.3937	2.03529	19.8842	2.03475	3.30786	2.03375	177.473
		2.03413	3.63968	2.03533	-16.8937	2.03528	20.7592	2.03474	2.68286	2.03373	180.723
		2.03411	4.76468	2.03531	-19.2687	2.03526	21.1342	2.03472	2.80786	2.03372	185.723
		2.0341	5.51468	2.0353	-23.7687	2.03525	21.3842	2.03471	0.43286	2.0337	183.723
		2.03408	7.38968	2.03528	-22.5187	2.03523	21.1342	2.03469	-0.94214	2.03369	184.723
		2.03407	7.63968	2.03527	-26.0187	2.03522	22.3842	2.03468	-1.31714	2.03367	184.973
		2.03405	8.13968	2.03525	-27.8937	2.0352	21.6342	2.03466	-4.94214	2.03366	182.473
		2.03404	8.51468	2.03524	-31.6437	2.03519	20.8842	2.03465	-8.94214	2.03364	182.348
		2.03402	9.63968	2.03522	-33.3937	2.03517	19.6342	2.03463	-9.31714	2.03363	181.223
		2.03401	6.88968	2.03521	-32.2687	2.03516	19.3842	2.03462	-8.06714	2.03361	180.973
		2.03399	6.88968	2.03519	-33.6437	2.03514	18.8842	2.0346	-11.4421	2.0336	179.598
		2.03398	7.76468	2.03518	-32.7687	2.03513	18.7592	2.03459	-11.6921	2.03358	179.098
		2.03396	7.76468	2.03516	-31.5187	2.03511	21.5092	2.03457	-13.6921	2.03357	179.723
		2.03395	3.13968	2.03515	-31.7687	2.0351	20.3842	2.03456	-16.4421	2.03355	181.223
		2.03393	4.76468	2.03513	-29.8937	2.03508	20.5092	2.03454	-17.1921	2.03354	177.723
		2.03392	4.01468	2.03512	-30.1437	2.03507	19.7592	2.03453	-18.8171	2.03352	176.598
		2.0339	3.13968	2.0351	-30.5187	2.03505	18.2592	2.03451	-18.4421	2.03351	173.348
		2.03389	2.01468	2.03509	-27.1437	2.03504	19.3842	2.0345	-20.6921	2.03349	172.973
		2.03387	-1.48532	2.03507	-29.2687	2.03502	19.5092	2.03448	-22.4421	2.03348	173.348
		2.03386	-2.61032	2.03506	-25.5187	2.03501	19.0092	2.03447	-23.6921	2.03346	172.973
		2.03384	-6.36032	2.03504	-28.1437	2.03499	18.8842	2.03445	-22.3171	2.03345	174.598
		2.03383	-7.86032	2.03503	-28.6437	2.03498	18.5092	2.03444	-21.4421	2.03343	171.723
		2.03381	-10.3603	2.03501	-29.2687	2.03496	19.8842	2.03442	-18.4421	2.03342	175.598
		2.0338	-13.1103	2.035	-35.8937	2.03495	20.1342	2.03441	-16.6921	2.0334	171.723
		2.03378	-13.8603	2.03498	-36.2687	2.03493	20.6342	2.03439	-15.6921	2.03339	171.598
		2.03377	-12.1103	2.03497	-40.3937	2.03492	19.5092	2.03438	-14.0671	2.03337	167.848
		2.03375	-10.7353	2.03495	-42.1437	2.0349	19.5092	2.03436	-12.4421	2.03336	164.973
		2.03374	-12.3603	2.03494	-42.8937	2.03489	19.5092	2.03435	-7.81714	2.03334	165.973
		2.03372	-16.2353	2.03492	-43.7687	2.03487	20.6342	2.03433	-8.56714	2.03333	163.348
		2.03371	-16.3603	2.03491	-43.5187	2.03486	19.6342	2.03432	-7.19214	2.03331	164.848
		2.03369	-15.7353	2.03489	-42.7687	2.03484	19.5092	2.0343	-2.56714	2.0333	161.848
		2.03368	-16.3603	2.03488	-45.3937	2.03483	17.8842	2.03429	-3.69214	2.03328	159.598
		2.03366	-16.8603	2.03486	-43.7687	2.03481	17.5092	2.03427	-2.31714	2.03327	156.848
		2.03365	-19.2353	2.03485	-45.0187	2.0348	18.3842	2.03426	-3.81714	2.03325	154.848
		2.03363	-17.2353	2.03483	-44.2687	2.03478	18.8842	2.03424	0.55786	2.03324	153.848
		2.03362	-16.2353	2.03482	-42.8937	2.03477	18.8842	2.03423	-2.19214	2.03322	149.598
		2.0336	-14.8603	2.0348	-39.5187	2.03475	19.8842	2.03421	2.18286	2.03321	146.723
		2.03359	-18.2353	2.03479	-38.0187	2.03474	18.2592	2.0342	4.93286	2.03319	144.598
		2.03357	-19.8603	2.03477	-38.0187	2.03472	18.3842	2.03418	4.93286	2.03318	140.348
		2.03356	-19.8603	2.03476	-35.2687	2.03471	18.3842	2.03417	7.43286	2.03316	135.098
		2.03354	-22.1103	2.03474	-36.8937	2.03469	19.3842	2.03415	7.80786	2.03315	134.098
		2.03353	-21.4853	2.03473	-36.2687	2.03468	18.1342	2.03414	8.30786	2.03313	128.223
		2.03351	-23.3603	2.03471	-35.7687	2.03466	20.3842	2.03412	5.55786	2.03312	127.098
		2.0335	-24.7353	2.0347	-34.2687	2.03465	19.6342	2.03411	6.93286	2.0331	122.348
		2.03348	-24.3603	2.03468	-35.6437	2.03463	19.0092	2.03409	4.55786	2.03309	123.473
		2.03347	-24.8603	2.03467	-36.7687	2.03462	18.2592	2.03408	5.80786	2.03307	122.723
		2.03345	-25.1103	2.03465	-36.7687	2.0346	19.6342	2.03406	5.05786	2.03306	120.973
		2.03344	-24.7353	2.03464	-36.7687	2.03459	20.7592	2.03405	2.68286	2.03304	124.098
		2.03342	-23.6103	2.03462	-38.1437	2.03457	19.6342	2.03403	-0.06714	2.03303	121.473
		2.03341	-25.3603	2.03461	-41.8937	2.03456	18.1342	2.03402	-1.81714	2.03301	123.598
		2.03339	-26.8603	2.03459	-44.6437	2.03454	18.6342	2.034	-3.06714	2.033	124.348
		2.03338	-28.7353	2.03458	-44.2687	2.03453	18.3842	2.03399	-7.94214	2.03298	128.598
		2.03336	-28.9853	2.03456	-42.3937	2.03451	18.3842	2.03397	-7.31714	2.03297	128.973
		2.03335	-30.6103	2.03455	-44.7687	2.0345	19.6342	2.03396	-12.1921	2.03295	130.223
		2.03333	-28.7353	2.03453	-45.0187	2.03448	17.6342	2.03394	-14.3171	2.03294	129.973
		2.03332	-28.9853	2.03452	-47.3937	2.03447	19.3842	2.03393	-17.5671	2.03292	132.723
		2.0333	-30.4853	2.0345	-48.6437	2.03445	18.6342	2.03391	-19.0671	2.03291	134.473
		2.03329	-30.9853	2.03449	-50.3937	2.03444	18.3842	2.0339	-19.5671	2.03289	133.723
		2.03327	-31.2353	2.03447	-52.1437	2.03442	20.6342	2.03388	-22.3171	2.03288	132.098
		2.03326	-30.3603	2.03446	-55.8937	2.03441	18.2592	2.03387	-21.3171	2.03286	129.223
		2.03324	-32.1103	2.03444	-60.2687	2.03439	17.7592	2.03385	-22.8171	2.03285	129.223
		2.03323	-35.8603	2.03443	-61.2687	2.03438	17.7592	2.03384	-25.4421	2.03283	130.598
		2.03321	-38.4853	2.03441	-61.8937	2.03436	18.0092	2.03382	-32.0671	2.03282	128.098
		2.0332	-38.6103	2.0344	-64.3937	2.03435	16.2592	2.03381	-35.8171	2.0328	129.223
		2.03318	-37.1103	2.03438	-66.1437	2.03433	17.5092	2.03379	-35.6921	2.03279	127.473
		2.03317	-40.2353	2.03437	-64.8937	2.03432	14.8842	2.03378	-41.6921	2.03277	130.223
		2.03315	-42.6103	2.03435	-67.0187	2.0343	16.1342	2.03376	-46.5671	2.03276	129.223
		2.03314	-43.1103	2.03434	-66.6437	2.03429	17.1342	2.03375	-49.5671	2.03274	128.848
		2.03312	-42.4853	2.03432	-65.7687	2.03427	15.8842	2.03373	-48.9421	2.03273	127.348
		2.03311	-40.8603	2.03431	-63.3937	2.03426	16.2592	2.03372	-50.9421	2.03271	126.473
		2.03309	-43.1103	2.03429	-65.6437	2.03424	16.1342	2.0337	-49.5671	2.0327	124.973
		2.03308	-46.3603	2.03428	-66.2687	2.03423	17.3842	2.03369	-53.3171	2.03268	123.473
		2.03306	-48.1103	2.03426	-64.6437	2.03421	17.0092	2.03367	-50.8171	2.03267	125.848
		2.03305	-49.6103	2.03425	-62.7687	2.0342	16.5092	2.03366	-54.1921	2.03265	122.598
		2.03303	-47.8603	2.03423	-65.0187	2.03418	16.2592	2.03364	-54.3171	2.03264	121.098
		2.03302	-51.4853	2.03422	-64.7687	2.03417	12.8842	2.03363	-54.9421	2.03262	117.973
		2.033	-50.2353	2.0342	-62.2687	2.03415	12.7592	2.03361	-54.8171	2.03261	118.223
		2.03299	-47.7353	2.03419	-63.7687	2.03414	14.8842	2.0336	-56.9421	2.03259	117.473
		2.03297	-49.4853	2.03417	-63.0187	2.03412	15.3842	2.03358	-59.1921	2.03258	116.598
		2.03296	-49.6103	2.03416	-60.7687	2.03411	15.1342	2.03357	-55.1921	2.03256	118.473
		2.03294	-51.8603	2.03414	-61.1437	2.03409	14.1342	2.03355	-56.9421	2.03255	119.973
		2.03293	-48.3603	2.03413	-62.6437	2.03408	14.6342	2.03354	-58.8171	2.03253	121.848
		2.03291	-51.2353	2.03411	-63.0187	2.03406	15.5092	2.03352	-56.1921	2.03252	124.348
		2.0329	-52.8603	2.0341	-60.0187	2.03405	15.5092	2.03351	-57.8171	2.0325	126.848
		2.03288	-53.4853	2.03408	-58.7687	2.03403	13.7592	2.03349	-57.3171	2.03249	131.098
		2.03287	-51.6103	2.03407	-55.6437	2.03402	15.2592	2.03348	-59.9421	2.03247	132.598
		2.03285	-49.7353	2.03405	-51.5187	2.034	12.7592	2.03346	-56.0671	2.03246	134.848
		2.03284	-49.3603	2.03404	-47.8937	2.03399	14.2592	2.03345	-58.0671	2.03245	134.473
		2.03282	-51.8603	2.03402	-43.1437	2.03397	14.5092	2.03343	-59.0671	2.03243	138.223
		2.03281	-50.3603	2.03401	-38.7687	2.03396	15.8842	2.03342	-60.0671	2.03242	139.973
		2.03279	-49.2353	2.03399	-34.8937	2.03394	14.8842	2.0334	-59.0671	2.0324	141.098
		2.03278	-47.4853	2.03398	-32.2687	2.03393	15.1342	2.03339	-59.6921	2.03239	140.973
		2.03276	-48.1103	2.03396	-31.1437	2.03391	16.6342	2.03337	-57.6921	2.03237	141.723
		2.03275	-48.2353	2.03395	-28.7687	2.0339	14.6342	2.03336	-57.1921	2.03236	142.723
		2.03273	-47.6103	2.03393	-26.3937	2.03388	16.6342	2.03334	-56.5671	2.03234	139.098
		2.03272	-43.3603	2.03392	-25.5187	2.03387	16.7592	2.03333	-54.8171	2.03233	140.598
		2.0327	-42.7353	2.0339	-24.8937	2.03385	15.5092	2.03331	-53.0671	2.03231	139.973
		2.03269	-43.1103	2.03389	-24.1437	2.03384	16.3842	2.0333	-48.4421	2.0323	138.598
		2.03267	-45.6103	2.03387	-23.0187	2.03382	17.0092	2.03328	-47.8171	2.03228	139.973
		2.03266	-42.8603	2.03386	-21.1437	2.03381	15.3842	2.03327	-45.8171	2.03227	139.598
		2.03264	-42.6103	2.03384	-22.5187	2.03379	17.6342	2.03325	-47.1921	2.03225	141.348
		2.03263	-45.1103	2.03383	-20.8937	2.03378	17.1342	2.03324	-47.1921	2.03224	138.473
		2.03261	-47.6103	2.03381	-21.0187	2.03376	15.1342	2.03322	-48.1921	2.03222	139.598
		2.0326	-48.9853	2.0338	-24.5187	2.03375	17.3842	2.03321	-48.4421	2.03221	139.348
		2.03258	-46.8603	2.03378	-25.3937	2.03373	16.7592	2.03319	-45.6921	2.03219	138.848
		2.03257	-48.1103	2.03377	-26.1437	2.03372	16.0092	2.03318	-43.9421	2.03218	138.348
		2.03255	-49.3603	2.03375	-27.8937	2.0337	17.3842	2.03316	-43.3171	2.03216	138.723
		2.03254	-51.9853	2.03374	-30.6437	2.03369	17.1342	2.03315	-42.6921	2.03215	136.848
		2.03252	-52.7353	2.03372	-33.7687	2.03367	17.1342	2.03313	-42.9421	2.03213	134.473
		2.03251	-49.2353	2.03371	-34.8937	2.03366	15.8842	2.03312	-40.5671	2.03212	132.848
		2.03249	-50.2353	2.03369	-35.8937	2.03364	16.5092	2.0331	-43.5671	2.0321	133.348
		2.03248	-52.2353	2.03368	-39.8937	2.03363	15.6342	2.03309	-42.8171	2.03209	134.223
		2.03246	-52.3603	2.03366	-41.0187	2.03361	15.0092	2.03307	-43.6921	2.03207	128.723
		2.03245	-51.9853	2.03365	-42.7687	2.0336	15.8842	2.03306	-42.0671	2.03206	126.098
		2.03243	-51.2353	2.03363	-43.6437	2.03358	15.6342	2.03304	-41.4421	2.03204	125.598
		2.03242	-53.8603	2.03362	-40.6437	2.03357	17.8842	2.03303	-42.8171	2.03203	126.473
		2.0324	-52.8603	2.0336	-42.5187	2.03355	17.6342	2.03301	-41.3171	2.03201	126.223
		2.03239	-51.3603	2.03359	-39.1437	2.03354	16.5092	2.033	-43.6921	2.032	124.598
		2.03237	-49.9853	2.03357	-40.3937	2.03352	15.1342	2.03298	-44.3171	2.03198	124.473
		2.03236	-50.6103	2.03356	-37.5187	2.03351	13.8842	2.03297	-44.8171	2.03197	122.223
		2.03234	-51.4853	2.03354	-36.8937	2.03349	14.6342	2.03295	-49.0671	2.03195	122.848
		2.03233	-52.6103	2.03353	-36.0187	2.03348	16.8842	2.03294	-49.5671	2.03194	121.723
		2.03231	-49.4853	2.03351	-35.7687	2.03346	16.2592	2.03292	-48.6921	2.03192	122.348
		2.0323	-49.2353	2.0335	-35.2687	2.03345	15.1342	2.03291	-49.9421	2.03191	121.973
		2.03228	-50.9853	2.03348	-36.7687	2.03343	14.7592	2.03289	-52.9421	2.03189	118.848
		2.03227	-52.3603	2.03347	-36.6437	2.03342	16.8842	2.03288	-51.1921	2.03188	121.098
		2.03225	-50.7353	2.03345	-39.7687	2.0334	17.1342	2.03286	-53.4421	2.03186	118.473
		2.03224	-51.2353	2.03344	-39.3937	2.03339	18.2592	2.03285	-53.6921	2.03185	118.973
		2.03222	-50.8603	2.03342	-40.6437	2.03337	15.8842	2.03283	-53.9421	2.03183	119.598
		2.03221	-51.9853	2.03341	-42.5187	2.03336	16.1342	2.03282	-55.4421	2.03182	121.973
		2.03219	-50.8603	2.03339	-41.6437	2.03334	15.8842	2.0328	-51.9421	2.0318	122.848
		2.03218	-51.6103	2.03338	-42.5187	2.03333	16.8842	2.03279	-54.8171	2.03179	122.973
		2.03216	-51.4853	2.03336	-41.7687	2.03331	17.6342	2.03277	-53.6921	2.03177	123.348
		2.03215	-53.3603	2.03335	-41.1437	2.0333	17.0092	2.03276	-52.8171	2.03176	124.348
		2.03213	-52.6103	2.03333	-37.6437	2.03328	17.2592	2.03274	-51.1921	2.03174	124.348
		2.03212	-52.7353	2.03332	-37.6437	2.03327	17.3842	2.03273	-53.3171	2.03173	124.098
		2.0321	-53.3603	2.0333	-35.3937	2.03325	16.1342	2.03271	-51.4421	2.03171	121.348
		2.03209	-54.6103	2.03329	-35.1437	2.03324	18.3842	2.0327	-49.1921	2.0317	124.348
		2.03207	-53.3603	2.03327	-34.8937	2.03322	17.5092	2.03268	-50.9421	2.03168	123.973
		2.03206	-49.4853	2.03326	-33.7687	2.03321	17.1342	2.03267	-50.0671	2.03167	124.348
		2.03204	-47.3603	2.03324	-32.3937	2.03319	16.6342	2.03265	-48.3171	2.03165	125.723
		2.03203	-44.1103	2.03323	-33.0187	2.03318	17.6342	2.03264	-47.4421	2.03164	126.723
		2.03201	-43.4853	2.03321	-33.0187	2.03316	17.7592	2.03262	-48.6921	2.03162	129.348
		2.032	-41.9853	2.0332	-33.6437	2.03315	17.8842	2.03261	-47.1921	2.03161	128.473
		2.03198	-37.9853	2.03318	-33.6437	2.03313	16.2592	2.03259	-48.4421	2.03159	131.223
		2.03197	-38.4853	2.03317	-32.5187	2.03312	16.0092	2.03258	-50.8171	2.03158	132.723
		2.03195	-37.2353	2.03315	-36.6437	2.0331	15.7592	2.03256	-50.5671	2.03156	130.973
		2.03194	-36.1103	2.03314	-38.1437	2.03309	17.7592	2.03255	-50.1921	2.03155	134.848
		2.03192	-34.1103	2.03312	-41.0187	2.03307	17.3842	2.03253	-47.9421	2.03153	134.973
		2.03191	-33.3603	2.03311	-45.3937	2.03306	17.0092	2.03252	-51.9421	2.03152	133.598
		2.03189	-33.6103	2.03309	-44.7687	2.03304	16.6342	2.0325	-52.0671	2.0315	134.348
		2.03188	-34.9853	2.03308	-46.6437	2.03303	18.8842	2.03249	-51.9421	2.03149	135.223
		2.03186	-32.3603	2.03306	-46.2687	2.03301	16.7592	2.03247	-51.6921	2.03147	131.973
		2.03185	-33.1103	2.03305	-48.5187	2.033	17.8842	2.03246	-52.4421	2.03146	133.348
		2.03183	-33.2353	2.03303	-49.3937	2.03298	17.3842	2.03244	-52.8171	2.03144	134.848
		2.03182	-34.7353	2.03302	-51.8937	2.03297	16.2592	2.03243	-53.1921	2.03143	134.348
		2.0318	-31.3603	2.033	-54.2687	2.03295	16.5092	2.03241	-55.6921	2.03141	136.223
		2.03179	-30.7353	2.03299	-56.0187	2.03294	16.0092	2.0324	-50.8171	2.0314	137.973
		2.03177	-28.9853	2.03297	-56.6437	2.03292	17.6342	2.03238	-51.1921	2.03138	139.223
		2.03176	-28.7353	2.03296	-60.1437	2.03291	15.7592	2.03237	-47.4421	2.03137	140.473
		2.03174	-29.6103	2.03294	-61.8937	2.03289	18.7592	2.03235	-48.1921	2.03135	145.848
		2.03173	-27.2353	2.03293	-62.5187	2.03288	18.2592	2.03234	-48.3171	2.03134	144.098
		2.03171	-30.4853	2.03291	-62.5187	2.03286	18.2592	2.03232	-43.6921	2.03132	144.973
		2.0317	-33.2353	2.0329	-64.1437	2.03285	16.8842	2.03231	-44.4421	2.03131	147.848
		2.03168	-33.8603	2.03288	-66.6437	2.03283	18.6342	2.03229	-42.5671	2.03129	149.473
		2.03167	-34.2353	2.03287	-66.7687	2.03282	16.6342	2.03228	-42.6921	2.03128	152.473
		2.03165	-33.9853	2.03285	-68.1437	2.0328	17.5092	2.03226	-43.5671	2.03126	151.098
		2.03164	-32.9853	2.03284	-69.7687	2.03279	17.5092	2.03225	-38.8171	2.03125	150.473
		2.03162	-37.6103	2.03282	-72.6437	2.03277	16.8842	2.03223	-39.8171	2.03123	150.223
		2.03161	-35.7353	2.03281	-74.5187	2.03276	16.8842	2.03222	-36.1921	2.03122	151.348
		2.03159	-34.9853	2.03279	-72.5187	2.03274	18.8842	2.0322	-36.9421	2.0312	153.473
		2.03158	-33.3603	2.03278	-71.2687	2.03273	18.0092	2.03219	-39.1921	2.03119	156.973
		2.03156	-33.2353	2.03276	-69.7687	2.03272	18.8842	2.03217	-38.6921	2.03117	155.348
		2.03155	-35.4853	2.03275	-69.3937	2.0327	16.6342	2.03216	-39.6921	2.03116	156.223
		2.03153	-37.3603	2.03273	-68.6437	2.03269	17.2592	2.03214	-40.3171	2.03114	157.348
		2.03152	-39.1103	2.03272	-67.0187	2.03267	19.0092	2.03213	-40.6921	2.03113	155.098
		2.0315	-40.6103	2.0327	-66.7687	2.03266	18.3842	2.03211	-44.1921	2.03111	154.973
		2.03149	-41.7353	2.03269	-65.3937	2.03264	16.8842	2.0321	-42.9421	2.0311	154.473
		2.03147	-44.1103	2.03267	-65.8937	2.03263	19.0092	2.03208	-48.6921	2.03108	154.723
		2.03146	-43.9853	2.03266	-62.5187	2.03261	17.5092	2.03207	-47.1921	2.03107	152.973
		2.03145	-45.2353	2.03264	-62.2687	2.0326	19.5092	2.03205	-49.4421	2.03105	155.598
		2.03143	-45.4853	2.03263	-61.8937	2.03258	20.1342	2.03204	-50.1921	2.03104	153.473
		2.03142	-45.2353	2.03261	-62.2687	2.03257	20.0092	2.03202	-51.8171	2.03102	152.223
		2.0314	-48.4853	2.0326	-63.3937	2.03255	17.8842	2.03201	-51.9421	2.03101	149.348
		2.03139	-46.4853	2.03258	-65.6437	2.03254	19.0092	2.03199	-51.8171	2.03099	147.973
		2.03137	-45.4853	2.03257	-64.6437	2.03252	19.3842	2.03198	-52.5671	2.03098	147.848
		2.03136	-46.2353	2.03255	-67.2687	2.03251	20.1342	2.03196	-54.4421	2.03096	144.848
		2.03134	-47.4853	2.03254	-63.5187	2.03249	19.2592	2.03195	-57.5671	2.03095	144.723
		2.03133	-50.2353	2.03252	-64.7687	2.03248	18.6342	2.03193	-58.6921	2.03093	145.473
		2.03131	-52.1103	2.03251	-66.1437	2.03246	16.6342	2.03192	-63.6921	2.03092	144.098
		2.0313	-52.8603	2.03249	-64.0187	2.03245	18.3842	2.03191	-63.3171	2.0309	145.348
		2.03128	-52.4853	2.03248	-65.0187	2.03243	17.8842	2.03189	-63.5671	2.03089	145.473
		2.03127	-55.4853	2.03246	-62.0187	2.03242	17.8842	2.03188	-61.4421	2.03087	146.473
		2.03125	-58.9853	2.03245	-62.3937	2.0324	17.7592	2.03186	-65.3171	2.03086	151.223
		2.03124	-59.1103	2.03243	-59.7687	2.03239	18.0092	2.03185	-65.6921	2.03084	152.098
		2.03122	-59.9853	2.03242	-56.3937	2.03237	17.2592	2.03183	-63.5671	2.03083	153.848
		2.03121	-62.8603	2.0324	-55.6437	2.03236	18.3842	2.03182	-65.1921	2.03081	153.473
		2.03119	-63.4853	2.03239	-55.8937	2.03234	17.5092	2.0318	-65.8171	2.0308	155.848
		2.03118	-66.4853	2.03237	-53.0187	2.03233	19.6342	2.03179	-68.3171	2.03078	156.223
		2.03116	-66.9853	2.03236	-56.3937	2.03231	19.5092	2.03177	-67.9421	2.03077	155.223
		2.03115	-67.8603	2.03234	-54.6437	2.0323	17.2592	2.03176	-68.4421	2.03075	152.848
		2.03113	-71.1103	2.03233	-54.3937	2.03228	17.2592	2.03174	-69.5671	2.03074	152.473
		2.03112	-73.3603	2.03231	-51.7687	2.03227	19.1342	2.03173	-70.3171	2.03072	152.223
		2.0311	-74.3603	2.0323	-48.3937	2.03225	19.2592	2.03171	-70.4421	2.03071	154.473
		2.03109	-73.8603	2.03228	-44.7687	2.03224	17.1342	2.0317	-70.0671	2.03069	152.973
		2.03107	-76.6103	2.03227	-42.0187	2.03222	20.5092	2.03168	-69.5671	2.03068	153.848
		2.03106	-81.1103	2.03225	-40.0187	2.03221	18.5092	2.03167	-66.3171	2.03066	155.348
		2.03104	-79.4853	2.03224	-41.6437	2.03219	19.3842	2.03165	-68.1921	2.03065	154.098
		2.03103	-78.4853	2.03222	-42.1437	2.03218	18.6342	2.03164	-67.5671	2.03064	155.973
		2.03101	-76.1103	2.03221	-42.1437	2.03216	19.3842	2.03162	-68.3171	2.03062	155.223
		2.031	-76.1103	2.0322	-39.8937	2.03215	19.3842	2.03161	-63.6921	2.03061	155.098
		2.03098	-75.4853	2.03218	-39.6437	2.03213	18.2592	2.03159	-67.1921	2.03059	154.598
		2.03097	-72.2353	2.03217	-39.3937	2.03212	17.7592	2.03158	-63.6921	2.03058	153.098
		2.03095	-71.6103	2.03215	-36.8937	2.0321	20.2592	2.03156	-65.1921	2.03056	154.848
		2.03094	-70.1103	2.03214	-38.1437	2.03209	18.8842	2.03155	-65.0671	2.03055	152.848
		2.03092	-72.2353	2.03212	-37.8937	2.03207	20.5092	2.03153	-64.3171	2.03053	152.473
		2.03091	-69.1103	2.03211	-39.6437	2.03206	17.3842	2.03152	-62.6921	2.03052	151.598
		2.03089	-67.6103	2.03209	-42.2687	2.03204	17.5092	2.0315	-60.6921	2.0305	148.723
		2.03088	-67.8603	2.03208	-43.2687	2.03203	17.8842	2.03149	-62.8171	2.03049	149.723
		2.03086	-69.8603	2.03206	-47.6437	2.03201	18.6342	2.03147	-59.0671	2.03047	149.473
		2.03085	-67.9853	2.03205	-49.5187	2.032	19.6342	2.03146	-56.6921	2.03046	148.473
		2.03083	-66.1103	2.03203	-50.6437	2.03198	18.8842	2.03144	-54.9421	2.03044	152.723
		2.03082	-64.7353	2.03202	-53.6437	2.03197	16.3842	2.03143	-54.8171	2.03043	152.723
		2.0308	-62.8603	2.032	-58.3937	2.03195	16.2592	2.03141	-50.4421	2.03041	154.348
		2.03079	-64.2353	2.03199	-59.6437	2.03194	17.2592	2.0314	-52.0671	2.0304	155.473
		2.03077	-60.8603	2.03197	-61.1437	2.03192	17.0092	2.03138	-47.9421	2.03038	151.598
		2.03076	-56.8603	2.03196	-61.8937	2.03191	14.0092	2.03137	-46.1921	2.03037	151.223
		2.03074	-53.8603	2.03194	-59.6437	2.03189	15.3842	2.03135	-46.0671	2.03035	147.723
		2.03073	-52.6103	2.03193	-62.7687	2.03188	16.8842	2.03134	-43.0671	2.03034	147.098
		2.03071	-52.1103	2.03191	-61.8937	2.03186	15.1342	2.03132	-48.8171	2.03032	145.598
		2.0307	-50.4853	2.0319	-63.0187	2.03185	18.1342	2.03131	-47.3171	2.03031	146.098
		2.03068	-44.7353	2.03188	-62.0187	2.03183	18.0092	2.03129	-47.1921	2.03029	143.223
		2.03067	-41.4853	2.03187	-63.5187	2.03182	16.1342	2.03128	-45.1921	2.03028	142.848
		2.03065	-44.1103	2.03185	-63.3937	2.0318	16.5092	2.03126	-45.3171	2.03026	143.473
		2.03064	-42.8603	2.03184	-64.6437	2.03179	15.6342	2.03125	-46.1921	2.03025	143.723
		2.03062	-42.2353	2.03182	-65.2687	2.03177	15.1342	2.03123	-43.4421	2.03023	142.473
		2.03061	-41.9853	2.03181	-67.5187	2.03176	16.8842	2.03122	-48.5671	2.03022	144.973
		2.03059	-38.7353	2.03179	-68.2687	2.03174	14.5092	2.0312	-47.1921	2.0302	145.973
		2.03058	-38.9853	2.03178	-69.7687	2.03173	16.1342	2.03119	-48.0671	2.03019	147.848
		2.03056	-36.3603	2.03176	-71.8937	2.03171	15.3842	2.03117	-49.3171	2.03017	150.223
		2.03055	-36.8603	2.03175	-74.7687	2.0317	17.0092	2.03116	-48.0671	2.03016	150.098
		2.03053	-32.8603	2.03173	-77.0187	2.03168	16.6342	2.03114	-46.1921	2.03014	149.473
		2.03052	-31.4853	2.03172	-78.3937	2.03167	17.6342	2.03113	-45.4421	2.03013	149.098
		2.0305	-31.4853	2.0317	-81.6437	2.03165	15.3842	2.03111	-46.4421	2.03011	147.223
		2.03049	-30.1103	2.03169	-84.5187	2.03164	14.3842	2.0311	-45.1921	2.0301	146.973
		2.03047	-28.4853	2.03167	-84.1437	2.03162	16.3842	2.03108	-42.0671	2.03008	148.223
		2.03046	-29.1103	2.03166	-86.5187	2.03161	17.1342	2.03107	-38.5671	2.03007	150.598
		2.03044	-31.3603	2.03164	-86.5187	2.03159	16.0092	2.03105	-38.8171	2.03005	150.223
		2.03043	-30.3603	2.03163	-84.7687	2.03158	16.7592	2.03104	-36.6921	2.03004	151.723
		2.03041	-31.3603	2.03161	-88.1437	2.03156	16.5092	2.03102	-35.0671	2.03002	151.473
		2.0304	-29.9853	2.0316	-85.8937	2.03155	15.3842	2.03101	-34.5671	2.03001	151.598
		2.03038	-31.8603	2.03158	-89.0187	2.03153	15.2592	2.03099	-34.0671	2.02999	152.973
		2.03037	-30.1103	2.03157	-89.3937	2.03152	15.0092	2.03098	-33.6921	2.02998	155.723
		2.03035	-31.8603	2.03155	-90.0187	2.0315	16.6342	2.03096	-31.1921	2.02996	159.723
		2.03034	-33.8603	2.03154	-91.5187	2.03149	13.8842	2.03095	-32.3171	2.02995	164.973
		2.03032	-33.4853	2.03152	-89.3937	2.03147	15.7592	2.03093	-26.9421	2.02993	164.973
		2.03031	-35.4853	2.03151	-90.1437	2.03146	14.8842	2.03092	-29.3171	2.02992	165.473
[truncated: 6,195 more rows]
