# Supplementary material for: Electron donation of non-oxide supports boosts O2 activation on nano-platinum catalysts
Source: Nat Commun. 2021 May 12;12:2741. doi: 10.1038/s41467-021-22946-y (PMC8115247; doi:10.1038/s41467-021-22946-y)
Supplement: Supplementary file 3 — Source Data [file 41467_2021_22946_MOESM3_ESM.zip › Source Data-S1.xlsx]

## Sheet: Sheet1
		CN650		CN600		CN525		CN500
		Wavenumber (cm-1）	Transmission (arb.units)	Wavenumber (cm-1）	Transmission (arb.units)	Wavenumber (cm-1）	Transmission (arb.units)	Wavenumber (cm-1）	Transmission (arb.units)
		399.212	0.96023	399.212	1	399.212	0.94513	399.212	0.97907
		401.141	0.98405	401.141	0.96782	401.141	0.94623	401.141	0.98072
		403.07	0.99824	403.07	0.96313	403.07	0.95688	403.07	0.99046
		404.998	1	404.998	0.97412	404.998	0.95058	404.998	0.9914
		406.927	0.99169	406.927	0.98869	406.927	0.95704	406.927	0.98405
		408.855	0.98465	408.855	0.98134	408.855	0.95181	408.855	0.97399
		410.784	0.99604	410.784	0.98714	410.784	0.9618	410.784	0.98002
		412.712	0.99499	412.712	0.98497	412.712	0.95905	412.712	0.98139
		414.641	0.98787	414.641	0.98654	414.641	0.94922	414.641	0.98452
		416.569	0.97369	416.569	0.99134	416.569	0.93758	416.569	0.98134
		418.498	0.95178	418.498	0.98835	418.498	0.92567	418.498	0.97116
		420.426	0.96505	420.426	0.95075	420.426	0.92604	420.426	0.97783
		422.355	0.98239	422.355	0.96686	422.355	0.94087	422.355	0.9895
		424.284	0.98342	424.284	0.97917	424.284	0.93793	424.284	0.99123
		426.212	0.98957	426.212	0.97629	426.212	0.93911	426.212	0.99725
		428.141	0.9932	428.141	0.96845	428.141	0.93676	428.141	0.9987
		430.069	0.99575	430.069	0.97342	430.069	0.94079	430.069	0.99682
		431.998	0.99294	431.998	0.96687	431.998	0.93718	431.998	0.99357
		433.926	0.99099	433.926	0.95957	433.926	0.93819	433.926	0.99312
		435.855	0.98301	435.855	0.95459	435.855	0.93917	435.855	0.98677
		437.784	0.98534	437.784	0.95475	437.784	0.94055	437.784	0.98712
		439.712	0.98593	439.712	0.95382	439.712	0.93354	439.712	0.98594
		441.641	0.98398	441.641	0.95029	441.641	0.93137	441.641	0.98482
		443.569	0.98259	443.569	0.94129	443.569	0.92948	443.569	0.98454
		445.498	0.98348	445.498	0.94116	445.498	0.93138	445.498	0.98714
		447.426	0.97939	447.426	0.94006	447.426	0.92825	447.426	0.98522
		449.355	0.97931	449.355	0.93913	449.355	0.92617	449.355	0.98495
		451.284	0.97849	451.284	0.93202	451.284	0.91929	451.284	0.97946
		453.212	0.97758	453.212	0.92992	453.212	0.9175	453.212	0.97727
		455.141	0.97151	455.141	0.92984	455.141	0.9174	455.141	0.9723
		457.069	0.96204	457.069	0.92479	457.069	0.91676	457.069	0.96166
		458.998	0.96184	458.998	0.92097	458.998	0.91623	458.998	0.95632
		460.926	0.96561	460.926	0.93039	460.926	0.91954	460.926	0.95643
		462.855	0.96238	462.855	0.93045	462.855	0.91889	462.855	0.95271
		464.783	0.95896	464.783	0.92931	464.783	0.92162	464.783	0.94995
		466.712	0.95171	466.712	0.92718	466.712	0.91752	466.712	0.94353
		468.641	0.94512	468.641	0.92976	468.641	0.91588	468.641	0.93765
		470.569	0.94071	470.569	0.92362	470.569	0.91103	470.569	0.93271
		472.498	0.93904	472.498	0.91095	472.498	0.90568	472.498	0.92946
		474.426	0.93902	474.426	0.9083	474.426	0.90698	474.426	0.92862
		476.355	0.93743	476.355	0.91537	476.355	0.91077	476.355	0.92847
		478.283	0.93486	478.283	0.91239	478.283	0.90912	478.283	0.92806
		480.212	0.93502	480.212	0.91059	480.212	0.91162	480.212	0.92922
		482.14	0.93258	482.14	0.90888	482.14	0.91116	482.14	0.92737
		484.069	0.93091	484.069	0.9108	484.069	0.91018	484.069	0.92729
		485.998	0.92969	485.998	0.90874	485.998	0.90745	485.998	0.92733
		487.926	0.92766	487.926	0.91121	487.926	0.90825	487.926	0.92908
		489.855	0.92219	489.855	0.91113	489.855	0.9058	489.855	0.93003
		491.783	0.9167	491.783	0.91086	491.783	0.90475	491.783	0.92965
		493.712	0.91092	493.712	0.91202	493.712	0.90381	493.712	0.92781
		495.64	0.90715	495.64	0.91413	495.64	0.90624	495.64	0.92678
		497.569	0.9073	497.569	0.91278	497.569	0.9057	497.569	0.926
		499.498	0.90988	499.498	0.91628	499.498	0.90679	499.498	0.92644
		501.426	0.9084	501.426	0.91354	501.426	0.90347	501.426	0.92377
		503.355	0.91383	503.355	0.91337	503.355	0.90483	503.355	0.92643
		505.283	0.91902	505.283	0.91427	505.283	0.90608	505.283	0.92877
		507.212	0.92057	507.212	0.91269	507.212	0.90753	507.212	0.92833
		509.14	0.92331	509.14	0.90914	509.14	0.90598	509.14	0.9284
		511.069	0.92503	511.069	0.9072	511.069	0.90482	511.069	0.92922
		512.997	0.92405	512.997	0.90394	512.997	0.90175	512.997	0.92927
		514.926	0.92077	514.926	0.90482	514.926	0.90036	514.926	0.92853
		516.855	0.91541	516.855	0.90417	516.855	0.89743	516.855	0.92699
		518.783	0.9144	518.783	0.90439	518.783	0.89863	518.783	0.92832
		520.712	0.91355	520.712	0.9064	520.712	0.89949	520.712	0.92941
		522.64	0.91314	522.64	0.9111	522.64	0.90112	522.64	0.92917
		524.569	0.91039	524.569	0.9114	524.569	0.89952	524.569	0.92719
		526.497	0.91027	526.497	0.91129	526.497	0.89986	526.497	0.92768
		528.426	0.91202	528.426	0.91182	528.426	0.90048	528.426	0.92709
		530.355	0.91237	530.355	0.91246	530.355	0.90016	530.355	0.92502
		532.283	0.91125	532.283	0.91036	532.283	0.89654	532.283	0.92193
		534.212	0.91015	534.212	0.90726	534.212	0.89385	534.212	0.9181
		536.14	0.90799	536.14	0.90253	536.14	0.89028	536.14	0.91312
		538.069	0.90533	538.069	0.90007	538.069	0.88723	538.069	0.90883
		539.997	0.90174	539.997	0.89567	539.997	0.88243	539.997	0.9057
		541.926	0.89939	541.926	0.891	541.926	0.88149	541.926	0.90514
		543.855	0.89648	543.855	0.88677	543.855	0.88015	543.855	0.90495
		545.783	0.8936	545.783	0.88412	545.783	0.87936	545.783	0.90658
		547.712	0.88972	547.712	0.8802	547.712	0.87845	547.712	0.90811
		549.64	0.88681	549.64	0.87974	549.64	0.88061	549.64	0.91121
		551.569	0.88455	551.569	0.88041	551.569	0.88188	551.569	0.91445
		553.497	0.88224	553.497	0.88194	553.497	0.8827	553.497	0.91708
		555.426	0.87931	555.426	0.88256	555.426	0.88062	555.426	0.91782
		557.354	0.87644	557.354	0.88539	557.354	0.88054	557.354	0.91774
		559.283	0.8725	559.283	0.88521	559.283	0.87778	559.283	0.91576
		561.212	0.86867	561.212	0.8861	561.212	0.8747	561.212	0.91347
		563.14	0.86565	563.14	0.88621	563.14	0.87117	563.14	0.9108
		565.069	0.86422	565.069	0.88553	565.069	0.86858	565.069	0.90836
		566.997	0.86089	566.997	0.88236	566.997	0.86514	566.997	0.90465
		568.926	0.85862	568.926	0.881	568.926	0.86399	568.926	0.90204
		570.854	0.85712	570.854	0.87732	570.854	0.86397	570.854	0.90096
		572.783	0.85525	572.783	0.87448	572.783	0.86452	572.783	0.90163
		574.712	0.85288	574.712	0.87077	574.712	0.8632	574.712	0.90216
		576.64	0.85113	576.64	0.86732	576.64	0.86418	576.64	0.90408
		578.569	0.84757	578.569	0.86492	578.569	0.86505	578.569	0.90539
		580.497	0.84352	580.497	0.86223	580.497	0.86495	580.497	0.90599
		582.426	0.83859	582.426	0.86036	582.426	0.8637	582.426	0.90524
		584.354	0.83654	584.354	0.86214	584.354	0.86371	584.354	0.90428
		586.283	0.83648	586.283	0.86258	586.283	0.86263	586.283	0.90279
		588.211	0.83551	588.211	0.86487	588.211	0.86222	588.211	0.90118
		590.14	0.83212	590.14	0.86443	590.14	0.85834	590.14	0.89795
		592.068	0.82947	592.068	0.86362	592.068	0.85456	592.068	0.89574
		593.997	0.82775	593.997	0.8632	593.997	0.85049	593.997	0.89366
		595.926	0.82734	595.926	0.86481	595.926	0.84917	595.926	0.89224
		597.854	0.82907	597.854	0.86619	597.854	0.84907	597.854	0.89174
		599.783	0.83091	599.783	0.86563	599.783	0.84908	599.783	0.89235
		601.711	0.83168	601.711	0.86279	601.711	0.84985	601.711	0.89299
		603.64	0.8324	603.64	0.86153	603.64	0.85344	603.64	0.89417
		605.568	0.83122	605.568	0.85729	605.568	0.85515	605.568	0.89551
		607.497	0.83009	607.497	0.85361	607.497	0.85765	607.497	0.89999
		609.426	0.82746	609.426	0.84949	609.426	0.85882	609.426	0.90391
		611.354	0.8249	611.354	0.8465	611.354	0.8595	611.354	0.90664
		613.283	0.8225	613.283	0.84396	613.283	0.8583	613.283	0.9072
		615.211	0.81943	615.211	0.84275	615.211	0.85692	615.211	0.90532
		617.14	0.81567	617.14	0.84096	617.14	0.85465	617.14	0.90141
		619.068	0.81263	619.068	0.84279	619.068	0.85305	619.068	0.89761
		620.997	0.8098	620.997	0.84458	620.997	0.84988	620.997	0.89254
		622.926	0.80737	622.926	0.84689	622.926	0.84874	622.926	0.88776
		624.854	0.80434	624.854	0.84869	624.854	0.84745	624.854	0.88334
		626.783	0.80228	626.783	0.85196	626.783	0.84812	626.783	0.88031
		628.711	0.80065	628.711	0.85371	628.711	0.84924	628.711	0.8786
		630.64	0.79951	630.64	0.85501	630.64	0.85162	630.64	0.87914
		632.568	0.79763	632.568	0.85293	632.568	0.85285	632.568	0.88039
		634.497	0.796	634.497	0.85009	634.497	0.85445	634.497	0.8839
		636.426	0.79445	636.426	0.84589	636.426	0.85522	636.426	0.88823
		638.354	0.79263	638.354	0.84299	638.354	0.8566	638.354	0.89228
		640.283	0.78892	640.283	0.83828	640.283	0.85589	640.283	0.89515
		642.211	0.78499	642.211	0.83447	642.211	0.8549	642.211	0.89763
		644.14	0.78077	644.14	0.82945	644.14	0.85158	644.14	0.89788
		646.068	0.77783	646.068	0.82599	646.068	0.84902	646.068	0.89696
		647.997	0.775	647.997	0.82384	647.997	0.84591	647.997	0.8943
		649.925	0.77334	649.925	0.82535	649.925	0.84387	649.925	0.89153
		651.854	0.77317	651.854	0.82701	651.854	0.84167	651.854	0.88804
		653.783	0.77365	653.783	0.83103	653.783	0.84241	653.783	0.88535
		655.711	0.77273	655.711	0.83427	655.711	0.84329	655.711	0.88281
		657.64	0.77145	657.64	0.83811	657.64	0.84499	657.64	0.88175
		659.568	0.7696	659.568	0.84039	659.568	0.84625	659.568	0.88142
		661.497	0.7679	661.497	0.84261	661.497	0.84896	661.497	0.88246
		663.425	0.76496	663.425	0.84288	663.425	0.85034	663.425	0.88417
		665.354	0.76033	665.354	0.84651	665.354	0.85272	665.354	0.885
		667.283	0.7543	667.283	0.84117	667.283	0.85102	667.283	0.88554
		669.211	0.75552	669.211	0.82674	669.211	0.84826	669.211	0.89423
		671.14	0.75402	671.14	0.8293	671.14	0.84941	671.14	0.89596
		673.068	0.75188	673.068	0.82834	673.068	0.84909	673.068	0.89662
		674.997	0.74946	674.997	0.82458	674.997	0.8462	674.997	0.89602
		676.925	0.748	676.925	0.82189	676.925	0.84379	676.925	0.89452
		678.854	0.74597	678.854	0.8196	678.854	0.84125	678.854	0.89109
		680.782	0.74387	680.782	0.81905	680.782	0.84003	680.782	0.88802
		682.711	0.74262	682.711	0.81924	682.711	0.83948	682.711	0.88483
		684.639	0.74215	684.639	0.82067	684.639	0.84067	684.639	0.88275
		686.568	0.74063	686.568	0.82197	686.568	0.8413	686.568	0.88177
		688.497	0.73884	688.497	0.82331	688.497	0.84247	688.497	0.88197
		690.425	0.7368	690.425	0.82435	690.425	0.84337	690.425	0.88322
		692.354	0.73462	692.354	0.8257	692.354	0.84483	692.354	0.88644
		694.282	0.7319	694.282	0.82508	694.282	0.84495	694.282	0.88988
		696.211	0.72952	696.211	0.82353	696.211	0.84452	696.211	0.89396
		698.139	0.72707	698.139	0.8198	698.139	0.84177	698.139	0.89715
		700.068	0.72485	700.068	0.81632	700.068	0.83955	700.068	0.90024
		701.997	0.72261	701.997	0.81247	701.997	0.83633	701.997	0.90177
		703.925	0.72158	703.925	0.80856	703.925	0.83322	703.925	0.90193
		705.854	0.722	705.854	0.80506	705.854	0.83061	705.854	0.90077
		707.782	0.72371	707.782	0.80318	707.782	0.82923	707.782	0.89939
		709.711	0.72437	709.711	0.80096	709.711	0.82725	709.711	0.89664
		711.639	0.72356	711.639	0.79962	711.639	0.82752	711.639	0.89391
		713.568	0.7221	713.568	0.79957	713.568	0.82867	713.568	0.89144
		715.496	0.72248	715.496	0.80192	715.496	0.83135	715.496	0.89108
		717.425	0.72208	717.425	0.80471	717.425	0.83372	717.425	0.89085
		719.354	0.72037	719.354	0.8069	719.354	0.83635	719.354	0.89131
		721.282	0.71858	721.282	0.80818	721.282	0.83714	721.282	0.89364
		723.211	0.71692	723.211	0.81	723.211	0.83813	723.211	0.89847
		725.139	0.71382	725.139	0.80936	725.139	0.83744	725.139	0.90266
		727.068	0.71099	727.068	0.80813	727.068	0.83561	727.068	0.90594
		728.996	0.70804	728.996	0.80619	728.996	0.83255	728.996	0.90712
		730.925	0.70556	730.925	0.80302	730.925	0.82943	730.925	0.90704
		732.854	0.70342	732.854	0.79876	732.854	0.8252	732.854	0.90575
		734.782	0.70165	734.782	0.79518	734.782	0.82121	734.782	0.90328
		736.711	0.70058	736.711	0.79134	736.711	0.81733	736.711	0.89946
		738.639	0.7025	738.639	0.79061	738.639	0.81617	738.639	0.89661
		740.568	0.70713	740.568	0.79287	740.568	0.81804	740.568	0.89465
		742.496	0.71209	742.496	0.79773	742.496	0.82385	742.496	0.89365
		744.425	0.71399	744.425	0.80162	744.425	0.82998	744.425	0.89334
		746.354	0.71374	746.354	0.80492	746.354	0.83585	746.354	0.89719
		748.282	0.7135	748.282	0.80745	748.282	0.84011	748.282	0.90256
		750.211	0.71392	750.211	0.80935	750.211	0.84364	750.211	0.90713
		752.139	0.71257	752.139	0.80934	752.139	0.84389	752.139	0.90925
		754.068	0.7102	754.068	0.80957	754.068	0.84336	754.068	0.91106
		755.996	0.70715	755.996	0.80817	755.996	0.84075	755.996	0.91264
		757.925	0.7044	757.925	0.80671	757.925	0.83731	757.925	0.91378
		759.853	0.70228	759.853	0.80452	759.853	0.83314	759.853	0.91356
		761.782	0.70221	761.782	0.80356	761.782	0.83094	761.782	0.91339
		763.711	0.7026	763.711	0.80264	763.711	0.82926	763.711	0.91238
		765.639	0.70322	765.639	0.80236	765.639	0.82933	765.639	0.91159
		767.568	0.70332	767.568	0.80228	767.568	0.83016	767.568	0.9102
		769.496	0.70344	769.496	0.80307	769.496	0.83342	769.496	0.9092
		771.425	0.70258	771.425	0.80373	771.425	0.83732	771.425	0.90842
		773.353	0.70177	773.353	0.80518	773.353	0.84236	773.353	0.91088
		775.282	0.70071	775.282	0.80653	775.282	0.84638	775.282	0.91477
		777.21	0.70064	777.21	0.80785	777.21	0.84969	777.21	0.91909
		779.139	0.70036	779.139	0.80806	779.139	0.85159	779.139	0.92218
		781.068	0.70004	781.068	0.80899	781.068	0.85339	781.068	0.92481
		782.996	0.69938	782.996	0.80898	782.996	0.85259	782.996	0.92625
		784.925	0.69835	784.925	0.80821	784.925	0.85077	784.925	0.92636
		786.853	0.69601	786.853	0.80549	786.853	0.8472	786.853	0.92348
		788.782	0.69282	788.782	0.80156	788.782	0.84298	788.782	0.91767
		790.71	0.68799	790.71	0.79626	790.71	0.83699	790.71	0.9063
		792.639	0.68289	792.639	0.79116	792.639	0.83137	792.639	0.88594
		794.568	0.67712	794.568	0.78491	794.568	0.82472	794.568	0.85219
		796.496	0.66929	796.496	0.77729	796.496	0.8177	796.496	0.819
		798.425	0.65566	798.425	0.76397	798.425	0.80494	798.425	0.79815
		800.353	0.63279	800.353	0.73961	800.353	0.78096	800.353	0.76974
		802.282	0.5953	802.282	0.69575	802.282	0.7368	802.282	0.71752
		804.21	0.54372	804.21	0.63518	804.21	0.67696	804.21	0.65709
		806.139	0.49377	806.139	0.57807	806.139	0.61891	806.139	0.61288
		808.067	0.46553	808.067	0.54742	808.067	0.58265	808.067	0.60057
		809.996	0.46149	809.996	0.54528	809.996	0.57358	809.996	0.61959
		811.925	0.4732	811.925	0.56307	811.925	0.5881	811.925	0.65707
		813.853	0.49363	813.853	0.59192	813.853	0.61727	813.853	0.69996
		815.782	0.5207	815.782	0.62812	815.782	0.65552	815.782	0.74312
		817.71	0.55393	817.71	0.66909	817.71	0.69771	817.71	0.78549
		819.639	0.59358	819.639	0.71411	819.639	0.74218	819.639	0.82716
		821.567	0.63573	821.567	0.75743	821.567	0.784	821.567	0.86464
		823.496	0.67456	823.496	0.79447	823.496	0.81935	823.496	0.89459
		825.424	0.70374	825.424	0.82037	825.424	0.84456	825.424	0.91503
		827.353	0.72277	827.353	0.83754	827.353	0.86319	827.353	0.92915
		829.282	0.73456	829.282	0.84927	829.282	0.8762	829.282	0.93901
		831.21	0.74259	831.21	0.85858	831.21	0.88667	831.21	0.94755
		833.139	0.74808	833.139	0.86541	833.139	0.89397	833.139	0.95458
		835.067	0.75319	835.067	0.87173	835.067	0.89934	835.067	0.96133
		836.996	0.75736	836.996	0.87542	836.996	0.90111	836.996	0.96713
		838.924	0.76103	838.924	0.87829	838.924	0.9015	838.924	0.97218
		840.853	0.76346	840.853	0.87982	840.853	0.90005	840.853	0.97551
		842.782	0.76599	842.782	0.88103	842.782	0.89804	842.782	0.97795
		844.71	0.76721	844.71	0.88001	844.71	0.89464	844.71	0.97762
		846.639	0.76779	846.639	0.87818	846.639	0.89231	846.639	0.97625
		848.567	0.76731	848.567	0.87576	848.567	0.89021	848.567	0.97394
		850.496	0.7665	850.496	0.87388	850.496	0.89092	850.496	0.97164
		852.424	0.76455	852.424	0.87138	852.424	0.8928	852.424	0.96864
		854.353	0.76273	854.353	0.86949	854.353	0.89627	854.353	0.96658
		856.282	0.76046	856.282	0.86817	856.282	0.89917	856.282	0.96506
		858.21	0.75834	858.21	0.86882	858.21	0.90291	858.21	0.96475
		860.139	0.7561	860.139	0.8689	860.139	0.90486	860.139	0.96473
		862.067	0.75457	862.067	0.86919	862.067	0.90498	862.067	0.9662
		863.996	0.75253	863.996	0.86908	863.996	0.90222	863.996	0.9678
		865.924	0.75079	865.924	0.86942	865.924	0.89882	865.924	0.96989
		867.853	0.7483	867.853	0.86829	867.853	0.89324	867.853	0.97114
		869.781	0.74538	869.781	0.86617	869.781	0.8871	869.781	0.97121
		871.71	0.7412	871.71	0.86179	871.71	0.87991	871.71	0.96853
		873.639	0.73663	873.639	0.85707	873.639	0.87437	873.639	0.96469
		875.567	0.73255	875.567	0.85218	875.567	0.87008	875.567	0.9599
		877.496	0.73037	877.496	0.84814	877.496	0.86844	877.496	0.95518
		879.424	0.72806	879.424	0.84359	879.424	0.86788	879.424	0.95007
		881.353	0.72403	881.353	0.83874	881.353	0.86903	881.353	0.94577
		883.281	0.71719	883.281	0.83254	883.281	0.86961	883.281	0.94197
		885.21	0.70859	885.21	0.82669	885.21	0.87013	885.21	0.93983
		887.139	0.69752	887.139	0.82049	887.139	0.86962	887.139	0.93884
		889.067	0.6859	889.067	0.81742	889.067	0.87106	889.067	0.94083
		890.996	0.68079	890.996	0.82028	890.996	0.87372	890.996	0.94561
		892.924	0.69073	892.924	0.8312	892.924	0.87814	892.924	0.95314
		894.853	0.70687	894.853	0.84334	894.853	0.88136	894.853	0.96051
		896.781	0.71841	896.781	0.85265	896.781	0.88318	896.781	0.96697
		898.71	0.72434	898.71	0.85829	898.71	0.88373	898.71	0.97074
		900.638	0.72828	900.638	0.86272	900.638	0.88539	900.638	0.97295
		902.567	0.73078	902.567	0.86481	902.567	0.8866	902.567	0.97291
		904.495	0.7327	904.495	0.86595	904.495	0.88925	904.495	0.97114
		906.424	0.73351	906.424	0.86563	906.424	0.8925	906.424	0.96782
		908.353	0.7339	908.353	0.86523	908.353	0.89679	908.353	0.96465
		910.281	0.73304	910.281	0.86371	910.281	0.9001	910.281	0.96132
		912.21	0.73188	912.21	0.86247	912.21	0.90383	912.21	0.95929
		914.138	0.73022	914.138	0.86088	914.138	0.9062	914.138	0.95814
		916.067	0.7287	916.067	0.86032	916.067	0.90773	916.067	0.95875
		917.995	0.72707	917.995	0.85979	917.995	0.90683	917.995	0.96081
		919.924	0.72628	919.924	0.86005	919.924	0.90447	919.924	0.96473
		921.853	0.72533	921.853	0.86034	921.853	0.90055	921.853	0.96857
		923.781	0.72495	923.781	0.86124	923.781	0.897	923.781	0.97232
		925.71	0.72431	925.71	0.86141	925.71	0.8929	925.71	0.97445
		927.638	0.72369	927.638	0.86179	927.638	0.89029	927.638	0.9756
		929.567	0.72241	929.567	0.86082	929.567	0.8882	929.567	0.97471
		931.495	0.7211	931.495	0.85947	931.495	0.88807	931.495	0.97231
		933.424	0.71923	933.424	0.85722	933.424	0.88887	933.424	0.96811
		935.352	0.71716	935.352	0.85456	935.352	0.89099	935.352	0.96338
		937.281	0.71455	937.281	0.85099	937.281	0.8924	937.281	0.95797
		939.21	0.71231	939.21	0.84794	939.21	0.89436	939.21	0.95356
		941.138	0.7099	941.138	0.84479	941.138	0.89521	941.138	0.94975
		943.067	0.70763	943.067	0.84267	943.067	0.8956	943.067	0.94791
		944.995	0.70547	944.995	0.84041	944.995	0.89405	944.995	0.94751
		946.924	0.70426	946.924	0.83927	946.924	0.89193	946.924	0.9492
		948.852	0.70285	948.852	0.83815	948.852	0.88808	948.852	0.95168
		950.781	0.70172	950.781	0.83794	950.781	0.88421	950.781	0.95524
		952.71	0.70034	952.71	0.83757	952.71	0.87976	952.71	0.95818
		954.638	0.69906	954.638	0.83726	954.638	0.87654	954.638	0.96041
		956.567	0.69735	956.567	0.83579	956.567	0.87378	956.567	0.96088
		958.495	0.69575	958.495	0.83458	958.495	0.87279	958.495	0.96006
		960.424	0.69348	960.424	0.83236	960.424	0.87254	960.424	0.95718
		962.352	0.69123	962.352	0.82954	962.352	0.87321	962.352	0.95301
		964.281	0.6886	964.281	0.82545	964.281	0.87315	964.281	0.94718
		966.21	0.68602	966.21	0.82149	966.21	0.87327	966.21	0.94097
		968.138	0.68306	968.138	0.81692	968.138	0.87225	968.138	0.93447
		970.067	0.68057	970.067	0.81277	970.067	0.87084	970.067	0.92922
		971.995	0.67774	971.995	0.80844	971.995	0.86762	971.995	0.92468
		973.924	0.67582	973.924	0.80543	973.924	0.86462	973.924	0.92237
		975.852	0.67415	975.852	0.80276	975.852	0.86054	975.852	0.92132
		977.781	0.67288	977.781	0.8015	977.781	0.85653	977.781	0.92184
		979.71	0.67113	979.71	0.80034	979.71	0.85219	979.71	0.92288
		981.638	0.66922	981.638	0.79974	981.638	0.84921	981.638	0.92508
		983.567	0.66687	983.567	0.79853	983.567	0.84647	983.567	0.92732
		985.495	0.66458	985.495	0.79725	985.495	0.84494	985.495	0.92964
		987.424	0.66123	987.424	0.79528	987.424	0.84374	987.424	0.93047
		989.352	0.65794	989.352	0.79321	989.352	0.84394	989.352	0.92965
		991.281	0.65486	991.281	0.78997	991.281	0.84376	991.281	0.92666
		993.209	0.65295	993.209	0.78719	993.209	0.84426	993.209	0.92281
		995.138	0.65161	995.138	0.78399	995.138	0.84393	995.138	0.9181
		997.067	0.65033	997.067	0.78096	997.067	0.84338	997.067	0.9136
		998.995	0.64863	998.995	0.77715	998.995	0.84132	998.995	0.90932
		1000.92	0.64696	1000.92	0.77392	1000.92	0.83903	1000.92	0.90615
		1002.85	0.6446	1002.85	0.7707	1002.85	0.83546	1002.85	0.90384
		1004.78	0.64214	1004.78	0.76808	1004.78	0.83182	1004.78	0.90325
		1006.71	0.63877	1006.71	0.76574	1006.71	0.82743	1006.71	0.90308
		1008.64	0.6355	1008.64	0.76478	1008.64	0.82444	1008.64	0.90393
		1010.57	0.6325	1010.57	0.76433	1010.57	0.82165	1010.57	0.90472
		1012.5	0.63129	1012.5	0.76537	1012.5	0.82055	1012.5	0.90607
		1014.42	0.63121	1014.42	0.76634	1014.42	0.81989	1014.42	0.90715
		1016.35	0.6312	1016.35	0.76705	1016.35	0.82036	1016.35	0.90751
		1018.28	0.62974	1018.28	0.76597	1018.28	0.81968	1018.28	0.90583
		1020.21	0.62784	1020.21	0.76404	1020.21	0.81906	1020.21	0.90344
		1022.14	0.62541	1022.14	0.76018	1022.14	0.81719	1022.14	0.89968
		1024.07	0.62319	1024.07	0.75599	1024.07	0.81528	1024.07	0.89562
		1025.99	0.62094	1025.99	0.75136	1025.99	0.81225	1025.99	0.89078
		1027.92	0.61922	1027.92	0.74681	1027.92	0.81022	1027.92	0.88668
		1029.85	0.61712	1029.85	0.74218	1029.85	0.80706	1029.85	0.88292
		1031.78	0.61527	1031.78	0.73872	1031.78	0.80378	1031.78	0.88065
		1033.71	0.61334	1033.71	0.73531	1033.71	0.80007	1033.71	0.87912
		1035.64	0.61149	1035.64	0.73318	1035.64	0.79758	1035.64	0.87879
		1037.57	0.60907	1037.57	0.73132	1037.57	0.7951	1037.57	0.87882
		1039.49	0.60643	1039.49	0.73043	1039.49	0.79334	1039.49	0.87942
		1041.42	0.60291	1041.42	0.72952	1041.42	0.79095	1041.42	0.87915
		1043.35	0.59959	1043.35	0.72875	1043.35	0.78955	1043.35	0.87857
		1045.28	0.59589	1045.28	0.72655	1045.28	0.78737	1045.28	0.8766
		1047.21	0.59206	1047.21	0.72435	1047.21	0.78543	1047.21	0.87393
		1049.14	0.58806	1049.14	0.72084	1049.14	0.78239	1049.14	0.86988
		1051.07	0.58492	1051.07	0.71675	1051.07	0.78002	1051.07	0.86569
		1052.99	0.5816	1052.99	0.7119	1052.99	0.77706	1052.99	0.86015
		1054.92	0.57848	1054.92	0.70743	1054.92	0.7742	1054.92	0.85428
		1056.85	0.57533	1056.85	0.70201	1056.85	0.76988	1056.85	0.84801
		1058.78	0.57251	1058.78	0.69731	1058.78	0.76575	1058.78	0.84218
		1060.71	0.56906	1060.71	0.69227	1060.71	0.76092	1060.71	0.83631
		1062.64	0.56584	1062.64	0.68799	1062.64	0.75651	1062.64	0.83132
		1064.57	0.56238	1064.57	0.68362	1064.57	0.75169	1064.57	0.82606
		1066.49	0.55892	1066.49	0.68107	1066.49	0.74842	1066.49	0.82116
		1068.42	0.55537	1068.42	0.67913	1068.42	0.74495	1068.42	0.8158
		1070.35	0.55224	1070.35	0.67789	1070.35	0.74301	1070.35	0.81094
		1072.28	0.54858	1072.28	0.67624	1072.28	0.74122	1072.28	0.80555
		1074.21	0.54516	1074.21	0.67544	1074.21	0.7404	1074.21	0.80053
		1076.14	0.54176	1076.14	0.67425	1076.14	0.73924	1076.14	0.79586
		1078.07	0.53946	1078.07	0.67365	1078.07	0.73944	1078.07	0.79236
		1079.99	0.53765	1079.99	0.67272	1079.99	0.7393	1079.99	0.78899
		1081.92	0.53681	1081.92	0.67237	1081.92	0.73983	1081.92	0.78629
		1083.85	0.53645	1083.85	0.67135	1083.85	0.73981	1083.85	0.78342
		1085.78	0.5366	1085.78	0.67092	1085.78	0.74072	1085.78	0.78119
		1087.71	0.53638	1087.71	0.67001	1087.71	0.74103	1087.71	0.77908
		1089.64	0.53617	1089.64	0.66903	1089.64	0.74189	1089.64	0.77788
		1091.57	0.5349	1091.57	0.66734	1091.57	0.74155	1091.57	0.77655
		1093.49	0.53324	1093.49	0.6659	1093.49	0.74206	1093.49	0.77646
		1095.42	0.53018	1095.42	0.66393	1095.42	0.74165	1095.42	0.77681
		1097.35	0.52683	1097.35	0.66235	1097.35	0.74151	1097.35	0.77802
		1099.28	0.52293	1099.28	0.65936	1099.28	0.7404	1099.28	0.77895
		1101.21	0.51871	1101.21	0.65602	1101.21	0.73957	1101.21	0.7809
		1103.14	0.51408	1103.14	0.65167	1103.14	0.73772	1103.14	0.78393
		1105.07	0.50973	1105.07	0.64744	1105.07	0.73623	1105.07	0.78874
		1106.99	0.50471	1106.99	0.64219	1106.99	0.73313	1106.99	0.79357
		1108.92	0.49976	1108.92	0.63654	1108.92	0.72959	1108.92	0.79842
		1110.85	0.49435	1110.85	0.62955	1110.85	0.72449	1110.85	0.80129
		1112.78	0.48899	1112.78	0.62263	1112.78	0.71952	1112.78	0.80262
		1114.71	0.48366	1114.71	0.61534	1114.71	0.71294	1114.71	0.80241
		1116.64	0.47845	1116.64	0.6088	1116.64	0.70629	1116.64	0.80187
		1118.57	0.47248	1118.57	0.60141	1118.57	0.69879	1118.57	0.79994
		1120.49	0.46615	1120.49	0.59393	1120.49	0.69148	1120.49	0.79728
		1122.42	0.459	1122.42	0.5856	1122.42	0.68297	1122.42	0.79282
		1124.35	0.45107	1124.35	0.57714	1124.35	0.67471	1124.35	0.78744
		1126.28	0.44185	1126.28	0.56777	1126.28	0.66517	1126.28	0.78016
		1128.21	0.43173	1128.21	0.55853	1128.21	0.65602	1128.21	0.7721
		1130.14	0.42138	1130.14	0.54965	1130.14	0.6474	1130.14	0.76326
		1132.07	0.41352	1132.07	0.54321	1132.07	0.64069	1132.07	0.75525
		1133.99	0.41014	1133.99	0.53878	1133.99	0.63464	1133.99	0.74825
		1135.92	0.41209	1135.92	0.53796	1135.92	0.63124	1135.92	0.7435
		1137.85	0.41561	1137.85	0.53832	1137.85	0.62809	1137.85	0.73951
		1139.78	0.41751	1139.78	0.5373	1139.78	0.62465	1139.78	0.73597
		1141.71	0.41565	1141.71	0.53275	1141.71	0.61855	1141.71	0.73169
		1143.64	0.4102	1143.64	0.52612	1143.64	0.61049	1143.64	0.72686
		1145.57	0.40218	1145.57	0.51715	1145.57	0.60054	1145.57	0.72054
		1147.49	0.39439	1147.49	0.50861	1147.49	0.59109	1147.49	0.71409
		1149.42	0.38913	1149.42	0.50186	1149.42	0.58202	1149.42	0.70779
		1151.35	0.38792	1151.35	0.49813	1151.35	0.57518	1151.35	0.70267
		1153.28	0.38845	1153.28	0.49569	1153.28	0.57028	1153.28	0.69848
		1155.21	0.38811	1155.21	0.49472	1155.21	0.56869	1155.21	0.69709
		1157.14	0.38617	1157.14	0.49364	1157.14	0.56827	1157.14	0.69773
		1159.07	0.38303	1159.07	0.49234	1159.07	0.569	1159.07	0.69891
		1160.99	0.37839	1160.99	0.48979	1160.99	0.56936	1160.99	0.69848
		1162.92	0.37332	1162.92	0.48654	1162.92	0.56961	1162.92	0.69724
		1164.85	0.3691	1164.85	0.48299	1164.85	0.56834	1164.85	0.69534
		1166.78	0.36685	1166.78	0.4806	1166.78	0.56686	1166.78	0.69394
		1168.71	0.36411	1168.71	0.47739	1168.71	0.56378	1168.71	0.69231
		1170.64	0.35945	1170.64	0.47273	1170.64	0.55957	1170.64	0.69067
		1172.57	0.35318	1172.57	0.46646	1172.57	0.55339	1172.57	0.68839
		1174.49	0.34638	1174.49	0.45954	1174.49	0.54677	1174.49	0.68594
		1176.42	0.33903	1176.42	0.45181	1176.42	0.53921	1176.42	0.68223
		1178.35	0.33147	1178.35	0.44398	1178.35	0.53207	1178.35	0.67783
		1180.28	0.32375	1180.28	0.43552	1180.28	0.52422	1180.28	0.67211
		1182.21	0.31581	1182.21	0.42745	1182.21	0.51672	1182.21	0.66559
		1184.14	0.30791	1184.14	0.41911	1184.14	0.50887	1184.14	0.65816
		1186.07	0.30071	1186.07	0.41144	1186.07	0.50177	1186.07	0.65095
		1187.99	0.29365	1187.99	0.40352	1187.99	0.49403	1187.99	0.64336
		1189.92	0.28616	1189.92	0.39525	1189.92	0.48586	1189.92	0.63574
		1191.85	0.27703	1191.85	0.38545	1191.85	0.47603	1191.85	0.62714
		1193.78	0.26596	1193.78	0.37475	1193.78	0.46551	1193.78	0.61839
		1195.71	0.25298	1195.71	0.36267	1195.71	0.4536	1195.71	0.60923
		1197.64	0.23871	1197.64	0.3499	1197.64	0.44137	1197.64	0.60039
		1199.57	0.22329	1199.57	0.33623	1199.57	0.42808	1199.57	0.59137
		1201.49	0.20735	1201.49	0.32277	1201.49	0.41566	1201.49	0.58297
		1203.42	0.19188	1203.42	0.30968	1203.42	0.404	1203.42	0.57486
		1205.35	0.17861	1205.35	0.29847	1205.35	0.3945	1205.35	0.56773
		1207.28	0.17017	1207.28	0.29051	1207.28	0.38744	1207.28	0.56175
		1209.21	0.16918	1209.21	0.28845	1209.21	0.38429	1209.21	0.55746
		1211.14	0.17587	1211.14	0.29136	1211.14	0.38387	1211.14	0.55394
		1213.07	0.18684	1213.07	0.29658	1213.07	0.38502	1213.07	0.55078
		1214.99	0.19583	1214.99	0.29962	1214.99	0.38414	1214.99	0.54609
		1216.92	0.19822	1216.92	0.29764	1216.92	0.37954	1216.92	0.53895
		1218.85	0.1927	1218.85	0.28903	1218.85	0.36945	1218.85	0.52858
		1220.78	0.18075	1220.78	0.27508	1220.78	0.3551	1220.78	0.51613
		1222.71	0.16393	1222.71	0.25651	1222.71	0.33636	1222.71	0.50171
		1224.64	0.14325	1224.64	0.23438	1224.64	0.31497	1224.64	0.48639
		1226.57	0.11982	1226.57	0.20909	1226.57	0.29104	1226.57	0.47054
		1228.49	0.0944	1228.49	0.18204	1228.49	0.26616	1228.49	0.4547
		1230.42	0.06862	1230.42	0.15286	1230.42	0.24012	1230.42	0.4387
		1232.35	0.04459	1232.35	0.12294	1232.35	0.21404	1232.35	0.42275
		1234.28	0.02453	1234.28	0.09366	1234.28	0.18729	1234.28	0.40645
		1236.21	0.01024	1236.21	0.06716	1236.21	0.16117	1236.21	0.39034
		1238.14	0.00234	1238.14	0.04459	1238.14	0.13597	1238.14	0.37433
		1240.07	0	1240.07	0.02688	1240.07	0.11282	1240.07	0.35898
		1241.99	0.00245	1241.99	0.01359	1241.99	0.09145	1241.99	0.34461
		1243.92	0.00815	1243.92	0.00498	1243.92	0.07314	1243.92	0.33176
		1245.85	0.01604	1245.85	0.000547482	1245.85	0.05797	1245.85	0.32066
		1247.78	0.02537	1247.78	0	1247.78	0.04649	1247.78	0.31168
		1249.71	0.03639	1249.71	0.00305	1249.71	0.03845	1249.71	0.30481
		1251.64	0.04859	1251.64	0.00988	1251.64	0.03417	1251.64	0.30018
		1253.57	0.06165	1253.57	0.01954	1253.57	0.03294	1253.57	0.29763
		1255.49	0.07511	1255.49	0.0316	1255.49	0.03512	1255.49	0.29714
		1257.42	0.08895	1257.42	0.04568	1257.42	0.04009	1257.42	0.29841
		1259.35	0.10282	1259.35	0.06118	1259.35	0.04774	1259.35	0.30125
		1261.28	0.11705	1261.28	0.07774	1261.28	0.05805	1261.28	0.30576
		1263.21	0.13142	1263.21	0.09552	1263.21	0.07094	1263.21	0.31168
		1265.14	0.14537	1265.14	0.11294	1265.14	0.08535	1265.14	0.31839
		1267.07	0.15857	1267.07	0.13042	1267.07	0.10149	1267.07	0.3256
		1268.99	0.17051	1268.99	0.14742	1268.99	0.11769	1268.99	0.3327
		1270.92	0.18099	1270.92	0.16314	1270.92	0.13383	1270.92	0.33956
		1272.85	0.19012	1272.85	0.1775	1272.85	0.14974	1272.85	0.34582
		1274.78	0.19791	1274.78	0.19124	1274.78	0.1653	1274.78	0.35148
		1276.71	0.20467	1276.71	0.2042	1276.71	0.1795	1276.71	0.35669
		1278.64	0.21132	1278.64	0.21739	1278.64	0.19348	1278.64	0.36224
		1280.57	0.21912	1280.57	0.23125	1280.57	0.20714	1280.57	0.36809
		1282.49	0.23025	1282.49	0.2475	1282.49	0.22145	1282.49	0.37454
		1284.42	0.24513	1284.42	0.26528	1284.42	0.23539	1284.42	0.38132
		1286.35	0.26134	1286.35	0.28264	1286.35	0.24877	1286.35	0.38849
		1288.28	0.27492	1288.28	0.2974	1288.28	0.26087	1288.28	0.39595
		1290.21	0.28417	1290.21	0.30952	1290.21	0.27283	1290.21	0.40422
		1292.14	0.28915	1292.14	0.3188	1292.14	0.28375	1292.14	0.41283
		1294.07	0.29106	1294.07	0.32646	1294.07	0.29444	1294.07	0.4219
		1295.99	0.28985	1295.99	0.33161	1295.99	0.30439	1295.99	0.43042
		1297.92	0.28564	1297.92	0.33446	1297.92	0.31473	1297.92	0.43778
		1299.85	0.2779	1299.85	0.3342	1299.85	0.32345	1299.85	0.44196
		1301.78	0.26625	1301.78	0.32922	1301.78	0.32929	1301.78	0.44193
		1303.71	0.2499	1303.71	0.31809	1303.71	0.32997	1303.71	0.43727
		1305.64	0.22889	1305.64	0.3007	1305.64	0.3241	1305.64	0.42981
		1307.57	0.20318	1307.57	0.27572	1307.57	0.30986	1307.57	0.42087
		1309.49	0.17396	1309.49	0.24517	1309.49	0.28867	1309.49	0.4111
		1311.42	0.14256	1311.42	0.21137	1311.42	0.2615	1311.42	0.39913
		1313.35	0.11242	1313.35	0.17416	1313.35	0.2301	1313.35	0.38584
		1315.28	0.08929	1315.28	0.14271	1315.28	0.2004	1315.28	0.37273
		1317.21	0.07729	1317.21	0.12037	1317.21	0.17449	1317.21	0.3612
		1319.14	0.0773	1319.14	0.10589	1319.14	0.15214	1319.14	0.35122
		1321.07	0.08566	1321.07	0.10211	1321.07	0.13672	1321.07	0.34248
		1322.99	0.09684	1322.99	0.10438	1322.99	0.12559	1322.99	0.33386
		1324.92	0.10806	1324.92	0.10887	1324.92	0.11763	1324.92	0.32595
		1326.85	0.11757	1326.85	0.11471	1326.85	0.11283	1326.85	0.3193
		1328.78	0.12486	1328.78	0.12227	1328.78	0.11278	1328.78	0.31517
		1330.71	0.13046	1330.71	0.13119	1330.71	0.11733	1330.71	0.31433
		1332.64	0.13568	1332.64	0.14378	1332.64	0.12845	1332.64	0.3185
		1334.57	0.14263	1334.57	0.16134	1334.57	0.14633	1334.57	0.32867
		1336.49	0.15563	1336.49	0.18678	1336.49	0.17266	1336.49	0.34619
		1338.42	0.17891	1338.42	0.22025	1338.42	0.20725	1338.42	0.37108
		1340.35	0.21424	1340.35	0.26511	1340.35	0.25628	1340.35	0.4044
		1342.28	0.25308	1342.28	0.31168	1342.28	0.30576	1342.28	0.44136
		1344.21	0.28529	1344.21	0.35245	1344.21	0.3516	1344.21	0.4768
		1346.14	0.30811	1346.14	0.38459	1346.14	0.39226	1346.14	0.50751
		1348.07	0.32361	1348.07	0.40927	1348.07	0.42581	1348.07	0.53184
		1349.99	0.33531	1349.99	0.42684	1349.99	0.45037	1349.99	0.5489
		1351.92	0.3472	1351.92	0.44224	1351.92	0.46857	1351.92	0.56052
		1353.85	0.3593	1353.85	0.45392	1353.85	0.4794	1353.85	0.56668
		1355.78	0.37231	1355.78	0.46438	1355.78	0.48722	1355.78	0.57007
		1357.71	0.38341	1357.71	0.4734	1357.71	0.49113	1357.71	0.57022
		1359.64	0.38961	1359.64	0.48104	1359.64	0.49251	1359.64	0.5673
		1361.57	0.38958	1361.57	0.47995	1361.57	0.48779	1361.57	0.56087
		1363.49	0.38969	1363.49	0.47248	1363.49	0.48238	1363.49	0.5559
		1365.42	0.38838	1365.42	0.47191	1365.42	0.47932	1365.42	0.55047
		1367.35	0.38089	1367.35	0.46742	1367.35	0.47319	1367.35	0.54165
		1369.28	0.37006	1369.28	0.45384	1369.28	0.46186	1369.28	0.53096
		1371.21	0.35738	1371.21	0.44451	1371.21	0.45224	1371.21	0.51963
		1373.14	0.34003	1373.14	0.42803	1373.14	0.4366	1373.14	0.50496
		1375.07	0.32474	1375.07	0.40276	1375.07	0.41759	1375.07	0.49202
		1376.99	0.31055	1376.99	0.38774	1376.99	0.40309	1376.99	0.47952
		1378.92	0.29335	1378.92	0.36922	1378.92	0.3851	1378.92	0.46499
		1380.85	0.2737	1380.85	0.34578	1380.85	0.36119	1380.85	0.44847
		1382.78	0.25166	1382.78	0.31996	1382.78	0.33422	1382.78	0.43067
		1384.71	0.22945	1384.71	0.30021	1384.71	0.31232	1384.71	0.41195
		1386.64	0.20806	1386.64	0.27991	1386.64	0.29435	1386.64	0.39309
		1388.57	0.18999	1388.57	0.25591	1388.57	0.27531	1388.57	0.37606
		1390.49	0.1719	1390.49	0.24081	1390.49	0.25938	1390.49	0.35913
		1392.42	0.14906	1392.42	0.22466	1392.42	0.24042	1392.42	0.33792
		1394.35	0.12492	1394.35	0.1958	1394.35	0.21273	1394.35	0.31463
		1396.28	0.10708	1396.28	0.16727	1396.28	0.18479	1396.28	0.29401
		1398.21	0.09092	1398.21	0.14762	1398.21	0.16199	1398.21	0.27337
		1400.14	0.07761	1400.14	0.12085	1400.14	0.134	1400.14	0.25309
		1402.07	0.06671	1402.07	0.10794	1402.07	0.11412	1402.07	0.23502
		1403.99	0.05393	1403.99	0.08883	1403.99	0.08955	1403.99	0.21602
		1405.92	0.04534	1405.92	0.06655	1405.92	0.06306	1405.92	0.20056
		1407.85	0.04196	1407.85	0.05622	1407.85	0.04505	1407.85	0.18872
		1409.78	0.04141	1409.78	0.04844	1409.78	0.0293	1409.78	0.17855
		1411.71	0.04489	1411.71	0.04156	1411.71	0.01567	1411.71	0.17077
		1413.64	0.05102	1413.64	0.04155	1413.64	0.00816	1413.64	0.16565
		1415.56	0.05665	1415.56	0.04473	1415.56	0.00364	1415.56	0.16144
		1417.49	0.05846	1417.49	0.04609	1417.49	0.000489727	1417.49	0.15679
		1419.42	0.0647	1419.42	0.03944	1419.42	0	1419.42	0.15565
		1421.35	0.07716	1421.35	0.04847	1421.35	0.00685	1421.35	0.15931
		1423.28	0.08322	1423.28	0.05635	1423.28	0.0128	1423.28	0.15982
		1425.21	0.08883	1425.21	0.06076	1425.21	0.02091	1425.21	0.16065
		1427.14	0.09253	1427.14	0.07067	1427.14	0.02971	1427.14	0.16051
		1429.06	0.09339	1429.06	0.0749	1429.06	0.03674	1429.06	0.15907
		1430.99	0.09719	1430.99	0.07968	1430.99	0.04616	1430.99	0.15852
		1432.92	0.10349	1432.92	0.09097	1432.92	0.05752	1432.92	0.15821
		1434.85	0.10573	1434.85	0.10308	1434.85	0.06757	1434.85	0.15416
		1436.78	0.11186	1436.78	0.1054	1436.78	0.07934	1436.78	0.15086
		1438.71	0.12697	1438.71	0.11757	1438.71	0.09455	1438.71	0.15163
		1440.64	0.13391	1440.64	0.13021	1440.64	0.1069	1440.64	0.14856
		1442.56	0.13435	1442.56	0.13569	1442.56	0.11631	1442.56	0.14166
		1444.49	0.13055	1444.49	0.13839	1444.49	0.12331	1444.49	0.13239
		1446.42	0.12161	1446.42	0.13648	1446.42	0.126	1446.42	0.11976
		1448.35	0.11181	1448.35	0.12608	1448.35	0.12526	1448.35	0.10571
		1450.28	0.10402	1450.28	0.12178	1450.28	0.12463	1450.28	0.09185
		1452.21	0.09387	1452.21	0.11714	1452.21	0.12136	1452.21	0.07633
		1454.14	0.08081	1454.14	0.11552	1454.14	0.11736	1454.14	0.0598
		1456.06	0.06232	1456.06	0.10543	1456.06	0.10938	1456.06	0.04128
		1457.99	0.05827	1457.99	0.07841	1457.99	0.09838	1457.99	0.0289
		1459.92	0.06503	1459.92	0.0872	1459.92	0.10475	1459.92	0.02328
		1461.85	0.0683	1461.85	0.10111	1461.85	0.1111	1461.85	0.01763
		1463.78	0.06813	1463.78	0.10694	1463.78	0.11318	1463.78	0.01136
		1465.71	0.07728	1465.71	0.11164	1465.71	0.11756	1465.71	0.00952
		1467.64	0.09166	1467.64	0.12917	1467.64	0.12738	1467.64	0.01047
		1469.56	0.10173	1469.56	0.14872	1469.56	0.136	1469.56	0.01082
		1471.49	0.10694	1471.49	0.16081	1471.49	0.14077	1471.49	0.00985
		1473.42	0.12204	1473.42	0.16772	1473.42	0.14838	1473.42	0.01346
		1475.35	0.1405	1475.35	0.1856	1475.35	0.16094	1475.35	0.01855
		1477.28	0.1576	1477.28	0.2016	1477.28	0.1715	1477.28	0.0236
		1479.21	0.17204	1479.21	0.21874	1479.21	0.18003	1479.21	0.02771
		1481.14	0.18289	1481.14	0.22911	1481.14	0.18451	1481.14	0.03115
		1483.06	0.19439	1483.06	0.24076	1483.06	0.18992	1483.06	0.0355
		1484.99	0.20255	1484.99	0.25367	1484.99	0.19369	1484.99	0.04002
		1486.92	0.20764	1486.92	0.26212	1486.92	0.19468	1486.92	0.04468
		1488.85	0.21347	1488.85	0.2645	1488.85	0.19337	1488.85	0.05147
		1490.78	0.2258	1490.78	0.2669	1490.78	0.19836	1490.78	0.06223
		1492.71	0.24109	1492.71	0.28459	1492.71	0.20816	1492.71	0.07528
		1494.63	0.2452	1494.63	0.29897	1494.63	0.2142	1494.63	0.08549
		1496.56	0.24827	1496.56	0.29937	1496.56	0.21634	1496.56	0.09887
		1498.49	0.25848	1498.49	0.30453	1498.49	0.22551	1498.49	0.11628
		1500.42	0.27006	1500.42	0.31593	1500.42	0.23735	1500.42	0.13573
		1502.35	0.27657	1502.35	0.33194	1502.35	0.25017	1502.35	0.15383
		1504.28	0.26913	1504.28	0.34747	1504.28	0.25848	1504.28	0.16621
		1506.21	0.25714	1506.21	0.3418	1506.21	0.26036	1506.21	0.18055
		1508.13	0.26963	1508.13	0.32675	1508.13	0.27221	1508.13	0.20862
		1510.06	0.28233	1510.06	0.34918	1510.06	0.29169	1510.06	0.23284
		1511.99	0.28466	1511.99	0.35931	1511.99	0.30498	1511.99	0.25417
		1513.92	0.28188	1513.92	0.36816	1513.92	0.31574	1513.92	0.27296
		1515.85	0.27145	1515.85	0.36506	1515.85	0.31885	1515.85	0.28761
		1517.78	0.26334	1517.78	0.35571	1517.78	0.32456	1517.78	0.30349
		1519.71	0.25185	1519.71	0.35996	1519.71	0.32876	1519.71	0.31495
		1521.63	0.23915	1521.63	0.3351	1521.63	0.32495	1521.63	0.32762
		1523.56	0.23735	1523.56	0.33088	1523.56	0.32874	1523.56	0.34482
		1525.49	0.22936	1525.49	0.32796	1525.49	0.33001	1525.49	0.35567
		1527.42	0.22229	1527.42	0.31329	1527.42	0.32542	1527.42	0.36753
		1529.35	0.21562	1529.35	0.30896	1529.35	0.32453	1529.35	0.37734
		1531.28	0.20359	1531.28	0.30763	1531.28	0.31996	1531.28	0.38134
		1533.21	0.18764	1533.21	0.28395	1533.21	0.30513	1533.21	0.38134
		1535.13	0.1834	1535.13	0.26935	1535.13	0.29445	1535.13	0.38714
		1537.06	0.17194	1537.06	0.27772	1537.06	0.29252	1537.06	0.38311
		1538.99	0.15044	1538.99	0.26191	1538.99	0.27384	1538.99	0.36984
		1540.92	0.14406	1540.92	0.22117	1540.92	0.24745	1540.92	0.36559
		1542.85	0.15007	1542.85	0.22291	1542.85	0.24487	1542.85	0.36778
		1544.78	0.15382	1544.78	0.22062	1544.78	0.24176	1544.78	0.3668
		1546.71	0.15893	1546.71	0.22645	1546.71	0.24147	1546.71	0.36565
		1548.63	0.15773	1548.63	0.22985	1548.63	0.23812	1548.63	0.35971
		1550.56	0.15635	1550.56	0.2202	1550.56	0.22803	1550.56	0.35315
		1552.49	0.15348	1552.49	0.22226	1552.49	0.22411	1552.49	0.34507
		1554.42	0.14785	1554.42	0.2149	1554.42	0.21308	1554.42	0.33442
		1556.35	0.13838	1556.35	0.21734	1556.35	0.20699	1556.35	0.32104
		1558.28	0.1204	1558.28	0.19687	1558.28	0.18813	1558.28	0.30123
		1560.21	0.12835	1560.21	0.15846	1560.21	0.168	1560.21	0.29825
		1562.13	0.14156	1562.13	0.17865	1562.13	0.1732	1562.13	0.29945
		1564.06	0.13974	1564.06	0.17948	1564.06	0.16835	1564.06	0.29057
		1565.99	0.13646	1565.99	0.17255	1565.99	0.15905	1565.99	0.28075
		1567.92	0.12978	1567.92	0.17178	1567.92	0.15358	1567.92	0.26957
		1569.85	0.12537	1569.85	0.15303	1569.85	0.14177	1569.85	0.26034
		1571.78	0.13034	1571.78	0.15489	1571.78	0.14268	1571.78	0.25785
		1573.71	0.12848	1573.71	0.16405	1573.71	0.14494	1573.71	0.25183
		1575.63	0.12364	1575.63	0.15812	1575.63	0.14319	1575.63	0.24386
		1577.56	0.13369	1577.56	0.15563	1577.56	0.14911	1577.56	0.24434
		1579.49	0.1447	1579.49	0.17326	1579.49	0.16277	1579.49	0.24402
		1581.42	0.15242	1581.42	0.18657	1581.42	0.17486	1581.42	0.2395
		1583.35	0.16142	1583.35	0.20059	1583.35	0.18778	1583.35	0.23231
		1585.28	0.17211	1585.28	0.2163	1585.28	0.20084	1585.28	0.22184
		1587.21	0.18445	1587.21	0.23451	1587.21	0.21334	1587.21	0.20717
		1589.13	0.19867	1589.13	0.25288	1589.13	0.22388	1589.13	0.18806
		1591.06	0.21445	1591.06	0.27078	1591.06	0.23177	1591.06	0.16499
		1592.99	0.23027	1592.99	0.28674	1592.99	0.23529	1592.99	0.13893
		1594.92	0.2448	1594.92	0.2977	1594.92	0.2334	1594.92	0.11135
		1596.85	0.25802	1596.85	0.30539	1596.85	0.22864	1596.85	0.08472
		1598.78	0.26745	1598.78	0.30925	1598.78	0.22113	1598.78	0.06069
		1600.71	0.27252	1600.71	0.30711	1600.71	0.20992	1600.71	0.04031
		1602.63	0.27352	1602.63	0.29955	1602.63	0.19707	1602.63	0.02446
		1604.56	0.27184	1604.56	0.29128	1604.56	0.18534	1604.56	0.01347
		1606.49	0.26609	1606.49	0.2824	1606.49	0.17406	1606.49	0.00609
		1608.42	0.25775	1608.42	0.26824	1608.42	0.16109	1608.42	0.00176
		1610.35	0.24849	1610.35	0.25447	1610.35	0.14999	1610.35	0
		1612.28	0.23806	1612.28	0.24386	1612.28	0.13978	1612.28	0.000531971
		1614.21	0.22149	1614.21	0.23746	1614.21	0.13089	1614.21	0.00066666
		1616.13	0.1999	1616.13	0.21258	1616.13	0.1137	1616.13	0.00168
		1618.06	0.18927	1618.06	0.18585	1618.06	0.09878	1618.06	0.00765
		1619.99	0.17969	1619.99	0.18471	1619.99	0.09477	1619.99	0.01327
		1621.92	0.16075	1621.92	0.17355	1621.92	0.08586	1621.92	0.01635
		1623.85	0.14506	1623.85	0.14662	1623.85	0.07184	1623.85	0.02231
		1625.78	0.1352	1625.78	0.13917	1625.78	0.06754	1625.78	0.02934
		1627.71	0.12372	1627.71	0.12671	1627.71	0.06069	1627.71	0.03602
		1629.63	0.11595	1629.63	0.11515	1629.63	0.05566	1629.63	0.04376
		1631.56	0.1087	1631.56	0.11397	1631.56	0.05428	1631.56	0.05072
		1633.49	0.09534	1633.49	0.1138	1633.49	0.05282	1633.49	0.05331
		1635.42	0.08335	1635.42	0.09394	1635.42	0.04539	1635.42	0.05821
		1637.35	0.0878	1637.35	0.08347	1637.35	0.04737	1637.35	0.07068
		1639.28	0.09274	1639.28	0.0949	1639.28	0.05702	1639.28	0.08325
		1641.21	0.09439	1641.21	0.10212	1641.21	0.06554	1641.21	0.0954
		1643.13	0.09462	1643.13	0.11227	1643.13	0.07453	1643.13	0.10726
		1645.06	0.0911	1645.06	0.11971	1645.06	0.08119	1645.06	0.11677
		1646.99	0.09552	1646.99	0.11432	1646.99	0.08956	1646.99	0.13298
		1648.92	0.11032	1648.92	0.13344	1648.92	0.11022	1648.92	0.15279
		1650.85	0.11229	1650.85	0.16027	1650.85	0.12627	1650.85	0.16368
		1652.78	0.1093	1652.78	0.15821	1652.78	0.13845	1652.78	0.17536
		1654.71	0.13751	1654.71	0.17181	1654.71	0.16937	1654.71	0.20715
		1656.63	0.15967	1656.63	0.20226	1656.63	0.19175	1656.63	0.23045
		1658.56	0.17237	1658.56	0.22519	1658.56	0.21348	1658.56	0.25035
		1660.49	0.1793	1660.49	0.24252	1660.49	0.23147	1660.49	0.26647
		1662.42	0.18589	1662.42	0.25262	1662.42	0.25004	1662.42	0.2836
		1664.35	0.1991	1664.35	0.26735	1664.35	0.27186	1664.35	0.30425
		1666.28	0.20729	1666.28	0.28922	1666.28	0.29008	1666.28	0.32096
		1668.21	0.20647	1668.21	0.29864	1668.21	0.3016	1668.21	0.33163
		1670.13	0.21285	1670.13	0.30213	1670.13	0.31853	1670.13	0.34928
		1672.06	0.22399	1672.06	0.31859	1672.06	0.33768	1672.06	0.36769
		1673.99	0.22624	1673.99	0.33541	1673.99	0.35492	1673.99	0.38007
		1675.92	0.23336	1675.92	0.34032	1675.92	0.37333	1675.92	0.3975
		1677.85	0.24656	1677.85	0.36164	1677.85	0.39425	1677.85	0.41999
		1679.78	0.25153	1679.78	0.37705	1679.78	0.41038	1679.78	0.43804
		1681.71	0.25147	1681.71	0.39642	1681.71	0.428	1681.71	0.45375
		1683.63	0.24721	1683.63	0.39883	1683.63	0.44025	1683.63	0.46634
		1685.56	0.27086	1685.56	0.4157	1685.56	0.4734	1685.56	0.50191
		1687.49	0.29155	1687.49	0.44557	1687.49	0.49606	1687.49	0.52891
		1689.42	0.3056	1689.42	0.46851	1689.42	0.52061	1689.42	0.55122
		1691.35	0.32155	1691.35	0.49409	1691.35	0.54631	1691.35	0.57456
		1693.28	0.33048	1693.28	0.52161	1693.28	0.56712	1693.28	0.59139
		1695.21	0.33287	1695.21	0.53536	1695.21	0.5821	1695.21	0.60496
		1697.13	0.35029	1697.13	0.55335	1697.13	0.60429	1697.13	0.63281
		1699.06	0.35371	1699.06	0.57434	1699.06	0.62175	1699.06	0.64494
		1700.99	0.37616	1700.99	0.58647	1700.99	0.65202	1700.99	0.67664
		1702.92	0.40752	1702.92	0.61845	1702.92	0.67521	1702.92	0.70981
		1704.85	0.4225	1704.85	0.6378	1704.85	0.69436	1704.85	0.72834
		1706.78	0.44345	1706.78	0.65443	1706.78	0.7179	1706.78	0.75097
		1708.71	0.46487	1708.71	0.67985	1708.71	0.74164	1708.71	0.77246
		1710.63	0.48065	1710.63	0.69931	1710.63	0.75903	1710.63	0.78795
		1712.56	0.49032	1712.56	0.71988	1712.56	0.7745	1712.56	0.79851
		1714.49	0.49273	1714.49	0.73102	1714.49	0.78111	1714.49	0.80238
		1716.42	0.49497	1716.42	0.73802	1716.42	0.78923	1716.42	0.80654
		1718.35	0.50912	1718.35	0.73818	1718.35	0.79951	1718.35	0.82059
		1720.28	0.53295	1720.28	0.76484	1720.28	0.81911	1720.28	0.84154
		1722.21	0.54348	1722.21	0.78134	1722.21	0.82766	1722.21	0.85041
		1724.13	0.55136	1724.13	0.7904	1724.13	0.83454	1724.13	0.85776
		1726.06	0.55863	1726.06	0.80079	1726.06	0.84057	1726.06	0.8636
		1727.99	0.56279	1727.99	0.8107	1727.99	0.84528	1727.99	0.8667
		1729.92	0.56455	1729.92	0.81288	1729.92	0.84492	1729.92	0.86698
		1731.85	0.56139	1731.85	0.82163	1731.85	0.8483	1731.85	0.86282
		1733.78	0.55545	1733.78	0.80588	1733.78	0.84431	1733.78	0.85607
		1735.71	0.57803	1735.71	0.80942	1735.71	0.85651	1735.71	0.87286
		1737.63	0.58842	1737.63	0.82974	1737.63	0.86615	1737.63	0.87826
		1739.56	0.58942	1739.56	0.82907	1739.56	0.86989	1739.56	0.87777
		1741.49	0.59787	1741.49	0.83387	1741.49	0.87587	1741.49	0.88369
		1743.42	0.60411	1743.42	0.83991	1743.42	0.88131	1743.42	0.88864
		1745.35	0.6077	1745.35	0.84703	1745.35	0.88561	1745.35	0.89206
		1747.28	0.6072	1747.28	0.8534	1747.28	0.88798	1747.28	0.89354
		1749.21	0.60522	1749.21	0.85285	1749.21	0.88777	1749.21	0.89422
		1751.13	0.60986	1751.13	0.854	1751.13	0.89358	1751.13	0.90096
		1753.06	0.62284	1753.06	0.86499	1753.06	0.90142	1753.06	0.91309
		1754.99	0.62656	1754.99	0.87897	1754.99	0.90755	1754.99	0.91668
		1756.92	0.62751	1756.92	0.87548	1756.92	0.90606	1756.92	0.91797
		1758.85	0.63386	1758.85	0.88331	1758.85	0.91131	1758.85	0.92263
		1760.78	0.63293	1760.78	0.88544	1760.78	0.9123	1760.78	0.92042
		1762.71	0.63945	1762.71	0.8806	1762.71	0.91536	1762.71	0.92472
		1764.63	0.64858	1764.63	0.89026	1764.63	0.92296	1764.63	0.93063
		1766.56	0.64769	1766.56	0.89697	1766.56	0.92781	1766.56	0.92919
		1768.49	0.64666	1768.49	0.89418	1768.49	0.92821	1768.49	0.92839
		1770.42	0.64334	1770.42	0.8985	1770.42	0.93034	1770.42	0.92613
		1772.35	0.64151	1772.35	0.8845	1772.35	0.92688	1772.35	0.92628
		1774.28	0.65542	1774.28	0.89139	1774.28	0.93666	1774.28	0.93981
		1776.21	0.6632	1776.21	0.90171	1776.21	0.94298	1776.21	0.94756
		1778.13	0.66623	1778.13	0.91048	1778.13	0.94676	1778.13	0.9521
		1780.06	0.66582	1780.06	0.90997	1780.06	0.94455	1780.06	0.95375
		1781.99	0.67021	1781.99	0.91388	1781.99	0.94655	1781.99	0.95909
		1783.92	0.67215	1783.92	0.91902	1783.92	0.94779	1783.92	0.96109
		1785.85	0.67685	1785.85	0.92015	1785.85	0.94885	1785.85	0.96513
		1787.78	0.68133	1787.78	0.92725	1787.78	0.95086	1787.78	0.9677
		1789.7	0.67826	1789.7	0.93336	1789.7	0.95129	1789.7	0.96387
		1791.63	0.67206	1791.63	0.92374	1791.63	0.94671	1791.63	0.95759
		1793.56	0.68045	1793.56	0.9202	1793.56	0.95079	1793.56	0.96354
		1795.49	0.68926	1795.49	0.92869	1795.49	0.95738	1795.49	0.96899
		1797.42	0.69087	1797.42	0.93412	1797.42	0.96317	1797.42	0.9695
		1799.35	0.68896	1799.35	0.93464	1799.35	0.96528	1799.35	0.96784
		1801.28	0.69082	1801.28	0.93069	1801.28	0.96718	1801.28	0.97002
		1803.2	0.6962	1803.2	0.93396	1803.2	0.97119	1803.2	0.97483
		1805.13	0.69999	1805.13	0.93981	1805.13	0.97484	1805.13	0.97874
		1807.06	0.70087	1807.06	0.94303	1807.06	0.97455	1807.06	0.98012
		1808.99	0.70077	1808.99	0.94435	1808.99	0.97303	1808.99	0.98088
		1810.92	0.70195	1810.92	0.94205	1810.92	0.96917	1810.92	0.9822
		1812.85	0.70705	1812.85	0.94433	1812.85	0.97015	1812.85	0.98628
		1814.78	0.71033	1814.78	0.95011	1814.78	0.97194	1814.78	0.98795
		1816.7	0.71205	1816.7	0.95094	1816.7	0.97215	1816.7	0.98837
		1818.63	0.71431	1818.63	0.95189	1818.63	0.97312	1818.63	0.98865
		1820.56	0.71638	1820.56	0.95436	1820.56	0.97583	1820.56	0.98891
		1822.49	0.71529	1822.49	0.95783	1822.49	0.97787	1822.49	0.98653
		1824.42	0.71179	1824.42	0.95476	1824.42	0.97845	1824.42	0.98299
		1826.35	0.71365	1826.35	0.9545	1826.35	0.98136	1826.35	0.9839
		1828.28	0.71177	1828.28	0.95966	1828.28	0.98389	1828.28	0.98203
		1830.2	0.71083	1830.2	0.94937	1830.2	0.9811	1830.2	0.98164
		1832.13	0.71927	1832.13	0.95558	1832.13	0.98737	1832.13	0.9887
		1834.06	0.72208	1834.06	0.96235	1834.06	0.9898	1834.06	0.9909
		1835.99	0.72284	1835.99	0.96344	1835.99	0.98847	1835.99	0.99199
		1837.92	0.72408	1837.92	0.96243	1837.92	0.98541	1837.92	0.99313
		1839.85	0.72653	1839.85	0.96639	1839.85	0.98509	1839.85	0.99509
		1841.78	0.72218	1841.78	0.97094	1841.78	0.98246	1841.78	0.99089
		1843.7	0.7159	1843.7	0.96192	1843.7	0.97624	1843.7	0.98576
		1845.63	0.72316	1845.63	0.95648	1845.63	0.97541	1845.63	0.99101
		1847.56	0.73035	1847.56	0.96288	1847.56	0.98108	1847.56	0.99542
		1849.49	0.73265	1849.49	0.96446	1849.49	0.98491	1849.49	0.99608
		1851.42	0.73427	1851.42	0.96779	1851.42	0.98983	1851.42	0.99653
		1853.35	0.7341	1853.35	0.96804	1853.35	0.99278	1853.35	0.99562
		1855.28	0.73458	1855.28	0.96983	1855.28	0.99637	1855.28	0.99549
		1857.2	0.73412	1857.2	0.96984	1857.2	0.99723	1857.2	0.99483
		1859.13	0.73445	1859.13	0.97108	1859.13	0.99798	1859.13	0.99518
		1861.06	0.73461	1861.06	0.97142	1861.06	0.99694	1861.06	0.99535
		1862.99	0.73555	1862.99	0.97408	1862.99	0.9961	1862.99	0.99623
		1864.92	0.73449	1864.92	0.97669	1864.92	0.99255	1864.92	0.99523
		1866.85	0.7302	1866.85	0.97642	1866.85	0.98686	1866.85	0.99198
		1868.78	0.72802	1868.78	0.96563	1868.78	0.97922	1868.78	0.99029
		1870.7	0.73567	1870.7	0.96702	1870.7	0.98185	1870.7	0.99619
		1872.63	0.74054	1872.63	0.97324	1872.63	0.98545	1872.63	0.99935
		1874.56	0.74179	1874.56	0.9748	1874.56	0.98745	1874.56	1
		1876.49	0.74189	1876.49	0.97389	1876.49	0.98874	1876.49	0.99959
		1878.42	0.74229	1878.42	0.97326	1878.42	0.99167	1878.42	0.99968
		1880.35	0.74191	1880.35	0.97215	1880.35	0.99406	1880.35	0.99908
		1882.28	0.74176	1882.28	0.97238	1882.28	0.99684	1882.28	0.99877
		1884.2	0.74108	1884.2	0.97143	1884.2	0.99792	1884.2	0.99783
		1886.13	0.74105	1886.13	0.97349	1886.13	1	1886.13	0.99758
		1888.06	0.73818	1888.06	0.97427	1888.06	0.99862	1888.06	0.99499
		1889.99	0.73836	1889.99	0.96966	1889.99	0.99457	1889.99	0.99506
		1891.92	0.74185	1891.92	0.97393	1891.92	0.99421	1891.92	0.99725
		1893.85	0.74248	1893.85	0.97704	1893.85	0.99245	1893.85	0.99712
		1895.78	0.74308	1895.78	0.97506	1895.78	0.98839	1895.78	0.99708
		1897.7	0.74529	1897.7	0.97778	1897.7	0.98767	1897.7	0.99844
		1899.63	0.74611	1899.63	0.97898	1899.63	0.98669	1899.63	0.99847
		1901.56	0.74637	1901.56	0.97887	1901.56	0.98687	1901.56	0.99839
		1903.49	0.74591	1903.49	0.97728	1903.49	0.98743	1903.49	0.99786
		1905.42	0.74552	1905.42	0.9767	1905.42	0.9897	1905.42	0.99765
		1907.35	0.74401	1907.35	0.97502	1907.35	0.99109	1907.35	0.99644
		1909.28	0.74288	1909.28	0.97115	1909.28	0.99249	1909.28	0.99583
		1911.2	0.74329	1911.2	0.9694	1911.2	0.99513	1911.2	0.99622
		1913.13	0.74403	1913.13	0.9711	1913.13	0.99809	1913.13	0.9968
		1915.06	0.74257	1915.06	0.97298	1915.06	0.99825	1915.06	0.99539
		1916.99	0.73879	1916.99	0.97094	1916.99	0.99535	1916.99	0.99219
		1918.92	0.74029	1918.92	0.96642	1918.92	0.99092	1918.92	0.99307
		1920.85	0.74299	1920.85	0.97247	1920.85	0.99065	1920.85	0.99452
		1922.78	0.74243	1922.78	0.96961	1922.78	0.98523	1922.78	0.99334
		1924.7	0.74543	1924.7	0.97129	1924.7	0.98463	1924.7	0.99504
		1926.63	0.74674	1926.63	0.97453	1926.63	0.98445	1926.63	0.99527
		1928.56	0.74697	1928.56	0.97574	1928.56	0.98412	1928.56	0.99504
		1930.49	0.74633	1930.49	0.97561	1930.49	0.98399	1930.49	0.99411
		1932.42	0.74585	1932.42	0.97534	1932.42	0.98547	1932.42	0.99362
		1934.35	0.74499	1934.35	0.97355	1934.35	0.98696	1934.35	0.99294
		1936.28	0.74461	1936.28	0.97285	1936.28	0.9898	1936.28	0.99282
		1938.2	0.74372	1938.2	0.97134	1938.2	0.99147	1938.2	0.99207
		1940.13	0.74186	1940.13	0.9719	1940.13	0.99293	1940.13	0.99046
		1942.06	0.73883	1942.06	0.96528	1942.06	0.9897	1942.06	0.98791
		1943.99	0.74074	1943.99	0.96234	1943.99	0.9892	1943.99	0.98899
		1945.92	0.74245	1945.92	0.96386	1945.92	0.98895	1945.92	0.98922
		1947.85	0.74351	1947.85	0.96451	1947.85	0.98761	1947.85	0.98898
		1949.78	0.74379	1949.78	0.96513	1949.78	0.98491	1949.78	0.98793
		1951.7	0.74409	1951.7	0.9659	1951.7	0.98224	1951.7	0.98722
		1953.63	0.7436	1953.63	0.96629	1953.63	0.97925	1953.63	0.98608
		1955.56	0.74333	1955.56	0.96629	1955.56	0.97759	1955.56	0.98561
		1957.49	0.74273	1957.49	0.96692	1957.49	0.97684	1957.49	0.98507
		1959.42	0.74208	1959.42	0.96726	1959.42	0.97746	1959.42	0.98488
		1961.35	0.74075	1961.35	0.96647	1961.35	0.97833	1961.35	0.98424
		1963.28	0.73979	1963.28	0.96662	1963.28	0.98067	1963.28	0.9841
		1965.2	0.73782	1965.2	0.96576	1965.2	0.98177	1965.2	0.98301
		1967.13	0.73681	1967.13	0.96155	1967.13	0.98222	1967.13	0.98287
		1969.06	0.73769	1969.06	0.96024	1969.06	0.98421	1969.06	0.98392
		1970.99	0.73863	1970.99	0.96083	1970.99	0.98589	1970.99	0.98504
		1972.92	0.73887	1972.92	0.95963	1972.92	0.98483	1972.92	0.98543
		1974.85	0.73951	1974.85	0.95898	1974.85	0.98339	1974.85	0.98609
		1976.78	0.73986	1976.78	0.95797	1976.78	0.98039	1976.78	0.98644
		1978.7	0.74044	1978.7	0.95835	1978.7	0.9778	1978.7	0.98704
		1980.63	0.7405	1980.63	0.95855	1980.63	0.97508	1980.63	0.98688
		1982.56	0.74049	1982.56	0.95928	1982.56	0.97336	1982.56	0.98667
		1984.49	0.73973	1984.49	0.95999	1984.49	0.97207	1984.49	0.98569
		1986.42	0.73887	1986.42	0.96088	1986.42	0.9719	1986.42	0.98451
		1988.35	0.73762	1988.35	0.96031	1988.35	0.97174	1988.35	0.98289
		1990.28	0.73603	1990.28	0.96096	1990.28	0.9732	1990.28	0.9812
		1992.2	0.73487	1992.2	0.95696	1992.2	0.97368	1992.2	0.97999
		1994.13	0.73638	1994.13	0.95719	1994.13	0.97761	1994.13	0.98103
		1996.06	0.73678	1996.06	0.95833	1996.06	0.9803	1996.06	0.98113
		1997.99	0.7371	1997.99	0.95743	1997.99	0.9815	1997.99	0.98156
		1999.92	0.73724	1999.92	0.95601	1999.92	0.98111	1999.92	0.98188
		2001.85	0.73793	2001.85	0.95538	2001.85	0.98025	2001.85	0.98272
		2003.78	0.73817	2003.78	0.95435	2003.78	0.97782	2003.78	0.98317
		2005.7	0.73851	2005.7	0.95372	2005.7	0.97502	2005.7	0.98396
		2007.63	0.73819	2007.63	0.95282	2007.63	0.97147	2007.63	0.98413
		2009.56	0.73795	2009.56	0.95298	2009.56	0.96912	2009.56	0.98435
		2011.49	0.7372	2011.49	0.95314	2011.49	0.96695	2011.49	0.98386
		2013.42	0.73637	2013.42	0.95389	2013.42	0.96611	2013.42	0.983
		2015.35	0.73421	2015.35	0.95359	2015.35	0.96505	2015.35	0.98069
		2017.28	0.73291	2017.28	0.95171	2017.28	0.96537	2017.28	0.97921
		2019.2	0.7326	2019.2	0.95142	2019.2	0.9677	2019.2	0.97832
		2021.13	0.73242	2021.13	0.95194	2021.13	0.97075	2021.13	0.97747
		2023.06	0.73185	2023.06	0.95068	2023.06	0.97252	2023.06	0.97631
		2024.99	0.73187	2024.99	0.94978	2024.99	0.97427	2024.99	0.97594
		2026.92	0.73195	2026.92	0.94825	2026.92	0.97448	2026.92	0.97566
		2028.85	0.73268	2028.85	0.94701	2028.85	0.97401	2028.85	0.97621
		2030.78	0.73297	2030.78	0.94574	2030.78	0.97191	2030.78	0.97664
		2032.7	0.73329	2032.7	0.94506	2032.7	0.96937	2032.7	0.97751
		2034.63	0.73309	2034.63	0.94437	2034.63	0.9658	2034.63	0.97811
		2036.56	0.73285	2036.56	0.94418	2036.56	0.96262	2036.56	0.97892
		2038.49	0.73192	2038.49	0.94405	2038.49	0.95958	2038.49	0.97893
		2040.42	0.73079	2040.42	0.94356	2040.42	0.95763	2040.42	0.97853
		2042.35	0.72949	2042.35	0.9428	2042.35	0.95677	2042.35	0.97752
		2044.28	0.72858	2044.28	0.94379	2044.28	0.9581	2044.28	0.97646
		2046.2	0.72736	2046.2	0.94363	2046.2	0.95963	2046.2	0.97462
		2048.13	0.72661	2048.13	0.94345	2048.13	0.96231	2048.13	0.97315
		2050.06	0.7259	2050.06	0.94279	2050.06	0.96456	2050.06	0.97141
		2051.99	0.72589	2051.99	0.9423	2051.99	0.96688	2051.99	0.97033
		2053.92	0.72593	2053.92	0.94079	2053.92	0.96772	2053.92	0.96943
		2055.85	0.72659	2055.85	0.93956	2055.85	0.96797	2055.85	0.96938
		2057.78	0.72693	2057.78	0.93814	2057.78	0.96655	2057.78	0.96943
		2059.7	0.72754	2059.7	0.93702	2059.7	0.96427	2059.7	0.97021
		2061.63	0.72788	2061.63	0.9361	2061.63	0.96106	2061.63	0.97115
		2063.56	0.72771	2063.56	0.93561	2063.56	0.95781	2063.56	0.97219
		2065.49	0.72719	2065.49	0.93411	2065.49	0.95427	2065.49	0.97297
		2067.42	0.72717	2067.42	0.93517	2067.42	0.95323	2067.42	0.9741
		2069.35	0.72645	2069.35	0.93575	2069.35	0.95243	2069.35	0.97419
		2071.28	0.7257	2071.28	0.93638	2071.28	0.9532	2071.28	0.97385
		2073.2	0.72456	2073.2	0.93671	2073.2	0.95463	2073.2	0.97277
		2075.13	0.72391	2075.13	0.93748	2075.13	0.95727	2075.13	0.97164
		2077.06	0.72325	2077.06	0.93753	2077.06	0.95977	2077.06	0.97
		2078.99	0.72335	2078.99	0.93736	2078.99	0.96254	2078.99	0.96881
		2080.92	0.72329	2080.92	0.93654	2080.92	0.96405	2080.92	0.96747
		2082.85	0.72353	2082.85	0.93588	2082.85	0.96472	2082.85	0.96678
		2084.78	0.72368	2084.78	0.93447	2084.78	0.96361	2084.78	0.96611
		2086.7	0.72402	2086.7	0.93291	2086.7	0.96175	2086.7	0.96612
		2088.63	0.72369	2088.63	0.93068	2088.63	0.95829	2088.63	0.96613
		2090.56	0.72356	2090.56	0.92895	2090.56	0.95479	2090.56	0.96682
		2092.49	0.72302	2092.49	0.92789	2092.49	0.95122	2092.49	0.96736
		2094.42	0.72233	2094.42	0.92751	2094.42	0.94896	2094.42	0.96792
		2096.35	0.72115	2096.35	0.92674	2096.35	0.94741	2096.35	0.96792
		2098.28	0.72007	2098.28	0.92652	2098.28	0.94748	2098.28	0.9676
		2100.2	0.71892	2100.2	0.92632	2100.2	0.94828	2100.2	0.9665
		2102.13	0.71813	2102.13	0.9266	2102.13	0.95042	2102.13	0.96521
		2104.06	0.71709	2104.06	0.92657	2104.06	0.95265	2104.06	0.96315
		2105.99	0.7165	2105.99	0.92677	2105.99	0.95506	2105.99	0.96129
		2107.92	0.71592	2107.92	0.92635	2107.92	0.95614	2107.92	0.95932
		2109.85	0.7158	2109.85	0.92605	2109.85	0.95658	2109.85	0.95791
		2111.78	0.7154	2111.78	0.92496	2111.78	0.95563	2111.78	0.95656
		2113.7	0.71515	2113.7	0.92379	2113.7	0.95378	2113.7	0.95583
		2115.63	0.71475	2115.63	0.92188	2115.63	0.95021	2115.63	0.95536
		2117.56	0.71433	2117.56	0.92044	2117.56	0.94675	2117.56	0.95557
		2119.49	0.71333	2119.49	0.91852	2119.49	0.94314	2119.49	0.95562
		2121.42	0.71233	2121.42	0.91701	2121.42	0.94054	2121.42	0.95593
		2123.35	0.71106	2123.35	0.91526	2123.35	0.93842	2123.35	0.95576
		2125.28	0.71012	2125.28	0.91404	2125.28	0.93796	2125.28	0.95556
		2127.2	0.70891	2127.2	0.91311	2127.2	0.93828	2127.2	0.95452
		2129.13	0.70813	2129.13	0.91303	2129.13	0.94012	2129.13	0.95323
		2131.06	0.70725	2131.06	0.91277	2131.06	0.94196	2131.06	0.9516
		2132.99	0.70684	2132.99	0.9131	2132.99	0.94422	2132.99	0.95054
		2134.92	0.70643	2134.92	0.91318	2134.92	0.94558	2134.92	0.94976
		2136.85	0.70658	2136.85	0.91352	2136.85	0.94646	2136.85	0.94981
		2138.78	0.70646	2138.78	0.91346	2138.78	0.94583	2138.78	0.94986
		2140.7	0.70639	2140.7	0.91332	2140.7	0.94425	2140.7	0.95036
		2142.63	0.7059	2142.63	0.91272	2142.63	0.94154	2142.63	0.95067
		2144.56	0.70568	2144.56	0.91187	2144.56	0.93891	2144.56	0.95127
		2146.49	0.70508	2146.49	0.91055	2146.49	0.93589	2146.49	0.95159
		2148.42	0.70466	2148.42	0.90975	2148.42	0.93383	2148.42	0.95251
		2150.35	0.70409	2150.35	0.90862	2150.35	0.93209	2150.35	0.95349
		2152.28	0.70363	2152.28	0.90782	2152.28	0.93188	2152.28	0.95469
		2154.2	0.70296	2154.2	0.90693	2154.2	0.93262	2154.2	0.95549
		2156.13	0.70264	2156.13	0.90662	2156.13	0.9345	2156.13	0.95631
		2158.06	0.70242	2158.06	0.906	2158.06	0.93645	2158.06	0.95652
		2159.99	0.70264	2159.99	0.90586	2159.99	0.93894	2159.99	0.95655
		2161.92	0.70274	2161.92	0.90583	2161.92	0.94061	2161.92	0.95603
		2163.85	0.70319	2163.85	0.90644	2163.85	0.94188	2163.85	0.95544
		2165.78	0.70338	2165.78	0.90658	2165.78	0.94174	2165.78	0.95444
		2167.7	0.7034	2167.7	0.90721	2167.7	0.941	2167.7	0.95352
		2169.63	0.70303	2169.63	0.90733	2169.63	0.93876	2169.63	0.95239
		2171.56	0.70295	2171.56	0.90748	2171.56	0.93653	2171.56	0.95187
		2173.49	0.70228	2173.49	0.90705	2173.49	0.93413	2173.49	0.95137
		2175.42	0.70171	2175.42	0.90669	2175.42	0.93231	2175.42	0.95149
		2177.35	0.70084	2177.35	0.9057	2177.35	0.93077	2177.35	0.95153
		2179.28	0.70011	2179.28	0.90492	2179.28	0.93053	2179.28	0.95204
		2181.2	0.69934	2181.2	0.90406	2181.2	0.93095	2181.2	0.95258
		2183.13	0.69896	2183.13	0.90357	2183.13	0.93268	2183.13	0.95337
		2185.06	0.69863	2185.06	0.90261	2185.06	0.9343	2185.06	0.95375
		2186.99	0.69869	2186.99	0.90211	2186.99	0.93628	2186.99	0.95409
		2188.92	0.69871	2188.92	0.90156	2188.92	0.93783	2188.92	0.95393
		2190.85	0.69912	2190.85	0.90156	2190.85	0.93932	2190.85	0.95385
		2192.78	0.69941	2192.78	0.90153	2192.78	0.93983	2192.78	0.95336
		2194.7	0.69983	2194.7	0.90208	2194.7	0.93964	2194.7	0.95293
		2196.63	0.69989	2196.63	0.90223	2196.63	0.93827	2196.63	0.95214
		2198.56	0.69991	2198.56	0.90266	2198.56	0.93678	2198.56	0.9517
		2200.49	0.69951	2200.49	0.90277	2200.49	0.93463	2200.49	0.95112
		2202.42	0.69903	2202.42	0.90304	2202.42	0.93291	2202.42	0.95082
		2204.35	0.69829	2204.35	0.9025	2204.35	0.93145	2204.35	0.95035
		2206.28	0.69795	2206.28	0.90211	2206.28	0.93102	2206.28	0.95037
		2208.2	0.69737	2208.2	0.90136	2208.2	0.93125	2208.2	0.95049
		2210.13	0.69701	2210.13	0.90084	2210.13	0.93235	2210.13	0.95102
		2212.06	0.69674	2212.06	0.90015	2212.06	0.93309	2212.06	0.95132
		2213.99	0.69677	2213.99	0.89976	2213.99	0.93468	2213.99	0.95165
		2215.92	0.69671	2215.92	0.89897	2215.92	0.93592	2215.92	0.95171
		2217.85	0.69697	2217.85	0.89853	2217.85	0.93712	2217.85	0.95213
		2219.78	0.69709	2219.78	0.89783	2219.78	0.93744	2219.78	0.95218
		2221.7	0.69724	2221.7	0.89767	2221.7	0.93731	2221.7	0.95208
		2223.63	0.69693	2223.63	0.8973	2223.63	0.93611	2223.63	0.95161
		2225.56	0.69658	2225.56	0.89724	2225.56	0.93487	2225.56	0.95134
		2227.49	0.69586	2227.49	0.89699	2227.49	0.93322	2227.49	0.95085
		2229.42	0.69511	2229.42	0.89699	2229.42	0.93186	2229.42	0.95054
		2231.35	0.69423	2231.35	0.89642	2231.35	0.9303	2231.35	0.95006
		2233.28	0.69376	2233.28	0.8961	2233.28	0.92944	2233.28	0.94997
		2235.2	0.6931	2235.2	0.89538	2235.2	0.92878	2235.2	0.94972
		2237.13	0.69277	2237.13	0.89484	2237.13	0.92914	2237.13	0.94973
		2239.06	0.69248	2239.06	0.89403	2239.06	0.92954	2239.06	0.94965
		2240.99	0.6924	2240.99	0.89354	2240.99	0.93055	2240.99	0.94966
		2242.92	0.69212	2242.92	0.89276	2242.92	0.93133	2242.92	0.94938
		2244.85	0.69214	2244.85	0.89226	2244.85	0.93225	2244.85	0.94937
		2246.78	0.69182	2246.78	0.89134	2246.78	0.93241	2246.78	0.94903
		2248.7	0.69162	2248.7	0.89076	2248.7	0.9326	2248.7	0.94881
		2250.63	0.69119	2250.63	0.88996	2250.63	0.93181	2250.63	0.94838
		2252.56	0.69067	2252.56	0.88952	2252.56	0.93076	2252.56	0.94836
		2254.49	0.6897	2254.49	0.88896	2254.49	0.92899	2254.49	0.94809
		2256.42	0.68887	2256.42	0.88867	2256.42	0.92753	2256.42	0.94804
		2258.35	0.68775	2258.35	0.88802	2258.35	0.92604	2258.35	0.94767
		2260.28	0.6869	2260.28	0.88774	2260.28	0.92526	2260.28	0.94752
		2262.2	0.68604	2262.2	0.88722	2262.2	0.92453	2262.2	0.94723
		2264.13	0.68546	2264.13	0.88684	2264.13	0.92446	2264.13	0.947
		2266.06	0.68506	2266.06	0.88608	2266.06	0.92425	2266.06	0.94659
		2267.99	0.68527	2267.99	0.88557	2267.99	0.92485	2267.99	0.94641
		2269.92	0.68546	2269.92	0.88471	2269.92	0.92523	2269.92	0.94589
		2271.85	0.68592	2271.85	0.88409	2271.85	0.92598	2271.85	0.94552
		2273.77	0.68618	2273.77	0.88325	2273.77	0.92612	2273.77	0.9449
		2275.7	0.68629	2275.7	0.88276	2275.7	0.92639	2275.7	0.94443
		2277.63	0.68593	2277.63	0.88208	2277.63	0.92595	2277.63	0.94363
		2279.56	0.68555	2279.56	0.88165	2279.56	0.9253	2279.56	0.94325
		2281.49	0.6846	2281.49	0.88087	2281.49	0.92385	2281.49	0.94281
		2283.42	0.6836	2283.42	0.88075	2283.42	0.92267	2283.42	0.94252
		2285.35	0.68218	2285.35	0.88017	2285.35	0.92131	2285.35	0.94205
		2287.27	0.68087	2287.27	0.87967	2287.27	0.92023	2287.27	0.94191
		2289.2	0.67957	2289.2	0.87883	2289.2	0.91878	2289.2	0.94176
		2291.13	0.67862	2291.13	0.87826	2291.13	0.9182	2291.13	0.94176
		2293.06	0.67783	2293.06	0.87727	2293.06	0.91776	2293.06	0.9416
		2294.99	0.67752	2294.99	0.87691	2294.99	0.91793	2294.99	0.94163
		2296.92	0.67718	2296.92	0.87612	2296.92	0.91824	2296.92	0.94138
		2298.85	0.67712	2298.85	0.87547	2298.85	0.91901	2298.85	0.94114
		2300.77	0.677	2300.77	0.87468	2300.77	0.91904	2300.77	0.94051
		2302.7	0.67704	2302.7	0.87415	2302.7	0.91933	2302.7	0.93995
		2304.63	0.67656	2304.63	0.8734	2304.63	0.91907	2304.63	0.93894
		2306.56	0.67575	2306.56	0.8728	2306.56	0.91872	2306.56	0.93817
		2308.49	0.67469	2308.49	0.87171	2308.49	0.91758	2308.49	0.93739
		2310.42	0.67373	2310.42	0.87088	2310.42	0.91631	2310.42	0.93707
		2312.35	0.67245	2312.35	0.86969	2312.35	0.9145	2312.35	0.9368
		2314.27	0.67131	2314.27	0.86917	2314.27	0.91311	2314.27	0.93695
		2316.2	0.66951	2316.2	0.86879	2316.2	0.91172	2316.2	0.93658
		2318.13	0.66783	2318.13	0.86833	2318.13	0.91095	2318.13	0.93618
		2320.06	0.66651	2320.06	0.86661	2320.06	0.90986	2320.06	0.93602
		2321.99	0.66602	2321.99	0.86552	2321.99	0.90992	2321.99	0.93639
		2323.92	0.66548	2323.92	0.86394	2323.92	0.90966	2323.92	0.93613
		2325.85	0.66471	2325.85	0.86379	2325.85	0.91014	2325.85	0.93543
		2327.77	0.66371	2327.77	0.86313	2327.77	0.91009	2327.77	0.93413
		2329.7	0.66374	2329.7	0.8615	2329.7	0.91042	2329.7	0.93348
		2331.63	0.66372	2331.63	0.85932	2331.63	0.90996	2331.63	0.93291
		2333.56	0.66348	2333.56	0.85922	2333.56	0.90969	2333.56	0.93231
		2335.49	0.66217	2335.49	0.85885	2335.49	0.90858	2335.49	0.93092
		2337.42	0.66155	2337.42	0.85827	2337.42	0.90759	2337.42	0.93035
		2339.35	0.66093	2339.35	0.85704	2339.35	0.90599	2339.35	0.92972
		2341.27	0.66076	2341.27	0.85603	2341.27	0.90519	2341.27	0.93012
		2343.2	0.66091	2343.2	0.85441	2343.2	0.90373	2343.2	0.93087
		2345.13	0.66321	2345.13	0.85217	2345.13	0.90235	2345.13	0.93376
		2347.06	0.6645	2347.06	0.85319	2347.06	0.90239	2347.06	0.9352
		2348.99	0.66067	2348.99	0.85999	2348.99	0.90491	2348.99	0.93084
		2350.92	0.6565	2350.92	0.86211	2350.92	0.90558	2350.92	0.92656
		2352.84	0.65617	2352.84	0.85972	2352.84	0.90537	2352.84	0.92673
		2354.77	0.65599	2354.77	0.85665	2354.77	0.90492	2354.77	0.92699
		2356.7	0.65586	2356.7	0.85458	2356.7	0.905	2356.7	0.92754
		2358.63	0.6553	2358.63	0.85227	2358.63	0.90443	2358.63	0.92699
		2360.56	0.65613	2360.56	0.8512	2360.56	0.90453	2360.56	0.92708
		2362.49	0.65645	2362.49	0.85006	2362.49	0.90338	2362.49	0.92653
		2364.42	0.65731	2364.42	0.84971	2364.42	0.90265	2364.42	0.92681
		2366.34	0.65777	2366.34	0.8488	2366.34	0.90143	2366.34	0.92645
		2368.27	0.6588	2368.27	0.84885	2368.27	0.90087	2368.27	0.92715
		2370.2	0.6593	2370.2	0.84847	2370.2	0.89976	2370.2	0.92754
		2372.13	0.66009	2372.13	0.84834	2372.13	0.89914	2372.13	0.9284
		2374.06	0.66048	2374.06	0.84804	2374.06	0.89875	2374.06	0.9288
		2375.99	0.66103	2375.99	0.84852	2375.99	0.89925	2375.99	0.92948
		2377.92	0.66115	2377.92	0.8489	2377.92	0.89963	2377.92	0.92959
		2379.84	0.6614	2379.84	0.84954	2379.84	0.90078	2379.84	0.92982
		2381.77	0.6613	2381.77	0.85009	2381.77	0.90154	2381.77	0.92964
		2383.7	0.66103	2383.7	0.85097	2383.7	0.90248	2383.7	0.92933
		2385.63	0.66034	2385.63	0.85136	2385.63	0.90291	2385.63	0.92847
		2387.56	0.65966	2387.56	0.85161	2387.56	0.90294	2387.56	0.92773
		2389.49	0.65872	2389.49	0.8513	2389.49	0.90203	2389.49	0.92663
		2391.42	0.65789	2391.42	0.85103	2391.42	0.90118	2391.42	0.92571
		2393.34	0.65681	2393.34	0.85051	2393.34	0.8998	2393.34	0.92443
		2395.27	0.65609	2395.27	0.85005	2395.27	0.89871	2395.27	0.92355
		2397.2	0.65548	2397.2	0.84927	2397.2	0.89723	2397.2	0.92287
		2399.13	0.65505	2399.13	0.84863	2399.13	0.8961	2399.13	0.92257
		2401.06	0.6546	2401.06	0.84755	2401.06	0.89529	2401.06	0.92235
		2402.99	0.65451	2402.99	0.84639	2402.99	0.89507	2402.99	0.9224
		2404.92	0.65424	2404.92	0.84505	2404.92	0.89477	2404.92	0.92235
		2406.84	0.65398	2406.84	0.84406	2406.84	0.89501	2406.84	0.92248
		2408.77	0.65362	2408.77	0.84282	2408.77	0.89527	2408.77	0.92244
		2410.7	0.65339	2410.7	0.84214	2410.7	0.89583	2410.7	0.92263
		2412.63	0.65267	2412.63	0.84141	2412.63	0.89579	2412.63	0.92241
		2414.56	0.65188	2414.56	0.84095	2414.56	0.89555	2414.56	0.92208
		2416.49	0.65084	2416.49	0.84048	2416.49	0.89467	2416.49	0.92135
		2418.42	0.65019	2418.42	0.84049	2418.42	0.89379	2418.42	0.92073
		2420.34	0.64927	2420.34	0.84027	2420.34	0.89238	2420.34	0.91965
		2422.27	0.64849	2422.27	0.84012	2422.27	0.89109	2422.27	0.91882
		2424.2	0.64762	2424.2	0.83957	2424.2	0.88966	2424.2	0.91787
		2426.13	0.64714	2426.13	0.83891	2426.13	0.88844	2426.13	0.91721
		2428.06	0.64669	2428.06	0.83815	2428.06	0.88752	2428.06	0.9166
		2429.99	0.64662	2429.99	0.83769	2429.99	0.88737	2429.99	0.91635
		2431.92	0.64647	2431.92	0.83649	2431.92	0.88716	2431.92	0.91611
		2433.84	0.64644	2433.84	0.83549	2433.84	0.88746	2433.84	0.91618
		2435.77	0.64627	2435.77	0.8343	2435.77	0.88746	2435.77	0.91609
		2437.7	0.64616	2437.7	0.83323	2437.7	0.88765	2437.7	0.91606
		2439.63	0.64567	2439.63	0.83192	2439.63	0.8876	2439.63	0.91571
		2441.56	0.64512	2441.56	0.83091	2441.56	0.88742	2441.56	0.91551
		2443.49	0.64428	2443.49	0.82993	2443.49	0.88658	2443.49	0.91496
		2445.42	0.64348	2445.42	0.82958	2445.42	0.88586	2445.42	0.91443
		2447.34	0.64257	2447.34	0.8289	2447.34	0.88466	2447.34	0.91354
		2449.27	0.64187	2449.27	0.8287	2449.27	0.88351	2449.27	0.91265
		2451.2	0.64097	2451.2	0.8287	2451.2	0.88197	2451.2	0.91146
		2453.13	0.64039	2453.13	0.82875	2453.13	0.88083	2453.13	0.91043
		2455.06	0.63984	2455.06	0.82831	2455.06	0.87962	2455.06	0.90943
		2456.99	0.63947	2456.99	0.82788	2456.99	0.87881	2456.99	0.90876
		2458.92	0.63888	2458.92	0.82698	2458.92	0.87805	2458.92	0.90792
		2460.84	0.6385	2460.84	0.82597	2460.84	0.87816	2460.84	0.90744
		2462.77	0.63793	2462.77	0.82464	2462.77	0.87826	2462.77	0.90679
		2464.7	0.63747	2464.7	0.82347	2464.7	0.87858	2464.7	0.90631
		2466.63	0.63672	2466.63	0.82206	2466.63	0.87824	2466.63	0.90569
		2468.56	0.63589	2468.56	0.82089	2468.56	0.87792	2468.56	0.90527
		2470.49	0.63493	2470.49	0.8195	2470.49	0.8773	2470.49	0.90468
		2472.42	0.6341	2472.42	0.81842	2472.42	0.87652	2472.42	0.9041
		2474.34	0.63303	2474.34	0.81749	2474.34	0.87503	2474.34	0.903
		2476.27	0.63213	2476.27	0.81698	2476.27	0.87391	2476.27	0.90211
		2478.2	0.6315	2478.2	0.81646	2478.2	0.87264	2478.2	0.90125
		2480.13	0.63125	2480.13	0.81636	2480.13	0.87148	2480.13	0.90053
		2482.06	0.63091	2482.06	0.81633	2482.06	0.87042	2482.06	0.89961
		2483.99	0.63096	2483.99	0.81648	2483.99	0.87016	2483.99	0.89903
		2485.92	0.631	2485.92	0.81638	2485.92	0.86997	2485.92	0.89835
		2487.84	0.63114	2487.84	0.81631	2487.84	0.87015	2487.84	0.8978
		2489.77	0.63112	2489.77	0.81594	2489.77	0.87015	2489.77	0.89709
		2491.7	0.63116	2491.7	0.81574	2491.7	0.87051	2491.7	0.89659
		2493.63	0.63096	2493.63	0.81491	2493.63	0.87073	2493.63	0.89593
		2495.56	0.63073	2495.56	0.81406	2495.56	0.87106	2495.56	0.89551
		2497.49	0.6301	2497.49	0.81319	2497.49	0.87091	2497.49	0.89489
		2499.42	0.62951	2499.42	0.81264	2499.42	0.87086	2499.42	0.89443
		2501.34	0.62887	2501.34	0.81174	2501.34	0.86998	2501.34	0.89381
		2503.27	0.62835	2503.27	0.81119	2503.27	0.86889	2503.27	0.89333
		2505.2	0.62773	2505.2	0.8107	2505.2	0.8676	2505.2	0.89287
		2507.13	0.62759	2507.13	0.81054	2507.13	0.86663	2507.13	0.89275
		2509.06	0.62748	2509.06	0.81035	2509.06	0.86556	2509.06	0.89256
		2510.99	0.62757	2510.99	0.81029	2510.99	0.86501	2510.99	0.89282
		2512.92	0.62767	2512.92	0.80985	2512.92	0.86451	2512.92	0.89306
		2514.84	0.62774	2514.84	0.80975	2514.84	0.8644	2514.84	0.89344
		2516.77	0.62753	2516.77	0.80935	2516.77	0.86428	2516.77	0.89356
		2518.7	0.62727	2518.7	0.80893	2518.7	0.86473	2518.7	0.8938
		2520.63	0.62672	2520.63	0.80826	2520.63	0.86498	2520.63	0.89385
		2522.56	0.62625	2522.56	0.80763	2522.56	0.86526	2522.56	0.89388
		2524.49	0.62523	2524.49	0.80674	2524.49	0.86502	2524.49	0.89349
		2526.42	0.62422	2526.42	0.80596	2526.42	0.8649	2526.42	0.89309
		2528.34	0.62321	2528.34	0.80475	2528.34	0.86425	2528.34	0.89229
		2530.27	0.62235	2530.27	0.80399	2530.27	0.86348	2530.27	0.8914
		2532.2	0.62132	2532.2	0.80315	2532.2	0.86205	2532.2	0.8904
		2534.13	0.62088	2534.13	0.80267	2534.13	0.8609	2534.13	0.8898
		2536.06	0.62065	2536.06	0.80217	2536.06	0.85981	2536.06	0.88938
		2537.99	0.62061	2537.99	0.80195	2537.99	0.85913	2537.99	0.88927
		2539.92	0.62061	2539.92	0.80162	2539.92	0.85837	2539.92	0.88906
		2541.84	0.62075	2541.84	0.80149	2541.84	0.8584	2541.84	0.88905
		2543.77	0.62077	2543.77	0.8013	2543.77	0.85843	2543.77	0.88894
		2545.7	0.62084	2545.7	0.80125	2545.7	0.85882	2545.7	0.88898
		2547.63	0.62055	2547.63	0.80073	2547.63	0.85899	2547.63	0.88876
		2549.56	0.62028	2549.56	0.80041	2549.56	0.85955	2549.56	0.88851
		2551.49	0.61972	2551.49	0.79973	2551.49	0.85962	2551.49	0.88777
		2553.42	0.61901	2553.42	0.79921	2553.42	0.85947	2553.42	0.8869
		2555.34	0.61797	2555.34	0.79822	2555.34	0.85874	2555.34	0.88555
		2557.27	0.61714	2557.27	0.79704	2557.27	0.858	2557.27	0.88422
		2559.2	0.61637	2559.2	0.79609	2559.2	0.85686	2559.2	0.88274
		2561.13	0.6158	2561.13	0.79555	2561.13	0.85589	2561.13	0.88142
		2563.06	0.61524	2563.06	0.79483	2563.06	0.8546	2563.06	0.88002
		2564.99	0.61515	2564.99	0.79462	2564.99	0.85367	2564.99	0.8792
		2566.92	0.61514	2566.92	0.79431	2566.92	0.85279	2566.92	0.87861
		2568.84	0.61529	2568.84	0.7943	2568.84	0.85266	2568.84	0.87838
		2570.77	0.61526	2570.77	0.79404	2570.77	0.85275	2570.77	0.87833
		2572.7	0.61519	2572.7	0.79406	2572.7	0.8533	2572.7	0.87873
		2574.63	0.61493	2574.63	0.79365	2574.63	0.85363	2574.63	0.87912
		2576.56	0.61464	2576.56	0.79334	2576.56	0.85398	2576.56	0.87955
		2578.49	0.61412	2578.49	0.79285	2578.49	0.85417	2578.49	0.87962
		2580.42	0.61361	2580.42	0.79218	2580.42	0.85422	2580.42	0.87953
		2582.34	0.61276	2582.34	0.79119	2582.34	0.85348	2582.34	0.879
		2584.27	0.61211	2584.27	0.79033	2584.27	0.85277	2584.27	0.87851
		2586.2	0.6115	2586.2	0.78927	2586.2	0.85165	2586.2	0.87755
		2588.13	0.61093	2588.13	0.78849	2588.13	0.85051	2588.13	0.87661
		2590.06	0.61036	2590.06	0.78774	2590.06	0.84903	2590.06	0.87559
		2591.99	0.61011	2591.99	0.78717	2591.99	0.84797	2591.99	0.87476
		2593.92	0.60988	2593.92	0.78628	2593.92	0.84698	2593.92	0.87402
		2595.84	0.60991	2595.84	0.78598	2595.84	0.84656	2595.84	0.87396
		2597.77	0.60961	2597.77	0.78587	2597.77	0.84624	2597.77	0.874
		2599.7	0.60944	2599.7	0.78587	2599.7	0.84636	2599.7	0.87439
		2601.63	0.60931	2601.63	0.78556	2601.63	0.8466	2601.63	0.87493
		2603.56	0.60922	2603.56	0.78557	2603.56	0.84725	2603.56	0.87567
		2605.49	0.60868	2605.49	0.78528	2605.49	0.84738	2605.49	0.87607
		2607.42	0.60806	2607.42	0.78497	2607.42	0.84736	2607.42	0.87627
		2609.34	0.6073	2609.34	0.78412	2609.34	0.84676	2609.34	0.876
		2611.27	0.60673	2611.27	0.78324	2611.27	0.84588	2611.27	0.87539
		2613.2	0.60617	2613.2	0.78246	2613.2	0.84452	2613.2	0.87421
		2615.13	0.60579	2615.13	0.78151	2615.13	0.84332	2615.13	0.87296
		2617.06	0.60549	2617.06	0.78036	2617.06	0.84201	2617.06	0.87145
		2618.99	0.60536	2618.99	0.77944	2618.99	0.84099	2618.99	0.87006
		2620.92	0.60499	2620.92	0.77801	2620.92	0.83988	2620.92	0.86862
		2622.84	0.60476	2622.84	0.77714	2622.84	0.83937	2622.84	0.86761
		2624.77	0.6044	2624.77	0.77667	2624.77	0.83904	2624.77	0.86686
		2626.7	0.60411	2626.7	0.77661	2626.7	0.8392	2626.7	0.8666
		2628.63	0.60353	2628.63	0.77638	2628.63	0.83927	2628.63	0.86667
		2630.56	0.60303	2630.56	0.77633	2630.56	0.83958	2630.56	0.86727
		2632.49	0.60227	2632.49	0.77609	2632.49	0.83955	2632.49	0.86766
		2634.42	0.60143	2634.42	0.77609	2634.42	0.83958	2634.42	0.86806
		2636.34	0.6006	2636.34	0.77563	2636.34	0.83905	2636.34	0.86821
		2638.27	0.60006	2638.27	0.77523	2638.27	0.83857	2638.27	0.86817
		2640.2	0.59953	2640.2	0.77451	2640.2	0.83739	2640.2	0.86759
		2642.13	0.59917	2642.13	0.77378	2642.13	0.83617	2642.13	0.86674
		2644.06	0.59873	2644.06	0.77235	2644.06	0.83473	2644.06	0.86527
		2645.99	0.59845	2645.99	0.77088	2645.99	0.83361	2645.99	0.86361
		2647.92	0.59816	2647.92	0.76939	2647.92	0.83224	2647.92	0.86189
		2649.84	0.59804	2649.84	0.76825	2649.84	0.83151	2649.84	0.86044
		2651.77	0.59761	2651.77	0.76715	2651.77	0.83106	2651.77	0.85896
		2653.7	0.59724	2653.7	0.76646	2653.7	0.83095	2653.7	0.85798
		2655.63	0.59672	2655.63	0.76571	2655.63	0.83077	2655.63	0.85734
		2657.56	0.59594	2657.56	0.76553	2657.56	0.83098	2657.56	0.8572
		2659.49	0.59481	2659.49	0.76522	2659.49	0.8309	2659.49	0.85715
		2661.42	0.59363	2661.42	0.76517	2661.42	0.83076	2661.42	0.8575
		2663.34	0.59246	2663.34	0.76474	2663.34	0.83023	2663.34	0.8579
		2665.27	0.59163	2665.27	0.76446	2665.27	0.82944	2665.27	0.85842
		2667.2	0.59068	2667.2	0.76383	2667.2	0.82803	2667.2	0.85844
		2669.13	0.58988	2669.13	0.76303	2669.13	0.82685	2669.13	0.8581
		2671.06	0.58907	2671.06	0.76182	2671.06	0.82532	2671.06	0.85718
		2672.99	0.58855	2672.99	0.76058	2672.99	0.82397	2672.99	0.85587
		2674.92	0.58812	2674.92	0.75916	2674.92	0.82257	2674.92	0.85405
		2676.84	0.58795	2676.84	0.75746	2676.84	0.82166	2676.84	0.8524
		2678.77	0.58758	2678.77	0.7558	2678.77	0.82073	2678.77	0.85066
		2680.7	0.58723	2680.7	0.75468	2680.7	0.82036	2680.7	0.84931
		2682.63	0.58641	2682.63	0.75328	2682.63	0.81992	2682.63	0.84794
		2684.56	0.58545	2684.56	0.75255	2684.56	0.8199	2684.56	0.84704
		2686.49	0.58451	2686.49	0.75188	2686.49	0.81961	2686.49	0.84656
		2688.41	0.58369	2688.41	0.7515	2688.41	0.81927	2688.41	0.84653
		2690.34	0.58256	2690.34	0.75121	2690.34	0.81856	2690.34	0.84644
		2692.27	0.58151	2692.27	0.75118	2692.27	0.81766	2692.27	0.84653
		2694.2	0.58053	2694.2	0.75062	2694.2	0.81648	2694.2	0.84647
		2696.13	0.57986	2696.13	0.75027	2696.13	0.81542	2696.13	0.84644
		2698.06	0.57919	2698.06	0.74957	2698.06	0.81403	2698.06	0.84585
		2699.99	0.57876	2699.99	0.7486	2699.99	0.81292	2699.99	0.8449
		2701.91	0.57842	2701.91	0.7473	2701.91	0.81182	2701.91	0.84341
		2703.84	0.57825	2703.84	0.74614	2703.84	0.81074	2703.84	0.84181
		2705.77	0.57805	2705.77	0.74449	2705.77	0.80964	2705.77	0.83991
		2707.7	0.57773	2707.7	0.74301	2707.7	0.80903	2707.7	0.83805
		2709.63	0.57722	2709.63	0.74147	2709.63	0.80827	2709.63	0.8363
		2711.56	0.57659	2711.56	0.74043	2711.56	0.80797	2711.56	0.83483
		2713.49	0.57568	2713.49	0.73957	2713.49	0.80756	2713.49	0.83353
		2715.41	0.57489	2715.41	0.73874	2715.41	0.80718	2715.41	0.83297
		2717.34	0.57364	2717.34	0.73818	2717.34	0.80634	2717.34	0.83244
		2719.27	0.57252	2719.27	0.73808	2719.27	0.8056	2719.27	0.8321
		2721.2	0.57166	2721.2	0.73784	2721.2	0.80453	2721.2	0.83186
		2723.13	0.5711	2723.13	0.73791	2723.13	0.80366	2723.13	0.83184
		2725.06	0.57054	2725.06	0.73782	2725.06	0.80256	2725.06	0.83149
		2726.99	0.57008	2726.99	0.73752	2726.99	0.80146	2726.99	0.83088
		2728.91	0.56972	2728.91	0.73655	2728.91	0.80023	2728.91	0.83001
		2730.84	0.56969	2730.84	0.73584	2730.84	0.79965	2730.84	0.82907
		2732.77	0.56951	2732.77	0.73461	2732.77	0.79886	2732.77	0.82761
		2734.7	0.56945	2734.7	0.73347	2734.7	0.79839	2734.7	0.82618
		2736.63	0.56904	2736.63	0.73214	2736.63	0.79772	2736.63	0.82457
		2738.56	0.56849	2738.56	0.73091	2738.56	0.7974	2738.56	0.82313
		2740.49	0.56785	2740.49	0.72957	2740.49	0.79705	2740.49	0.82177
		2742.41	0.56738	2742.41	0.72851	2742.41	0.79687	2742.41	0.82078
		2744.34	0.56661	2744.34	0.72784	2744.34	0.79639	2744.34	0.8198
		2746.27	0.56587	2746.27	0.72789	2746.27	0.79602	2746.27	0.81921
		2748.2	0.56525	2748.2	0.72807	2748.2	0.79552	2748.2	0.81877
		2750.13	0.56477	2750.13	0.72848	2750.13	0.7951	2750.13	0.81861
		2752.06	0.56414	2752.06	0.72826	2752.06	0.79422	2752.06	0.81831
		2753.99	0.56401	2753.99	0.7283	2753.99	0.79367	2753.99	0.81813
		2755.91	0.56413	2755.91	0.72833	2755.91	0.79308	2755.91	0.81763
		2757.84	0.56423	2757.84	0.72833	2757.84	0.79274	2757.84	0.81687
		2759.77	0.5641	2759.77	0.72768	2759.77	0.79187	2759.77	0.81559
		2761.7	0.5642	2761.7	0.72688	2761.7	0.79118	2761.7	0.81449
		2763.63	0.56405	2763.63	0.72578	2763.63	0.79055	2763.63	0.81313
		2765.56	0.56352	2765.56	0.72459	2765.56	0.79025	2765.56	0.81174
		2767.49	0.56276	2767.49	0.72305	2767.49	0.78991	2767.49	0.81016
		2769.41	0.56217	2769.41	0.72173	2769.41	0.78972	2769.41	0.8089
		2771.34	0.56137	2771.34	0.72053	2771.34	0.78919	2771.34	0.80779
		2773.27	0.56061	2773.27	0.71993	2773.27	0.78904	2773.27	0.80679
		2775.2	0.5598	2775.2	0.71922	2775.2	0.78869	2775.2	0.80588
		2777.13	0.55914	2777.13	0.71888	2777.13	0.78847	2777.13	0.80535
		2779.06	0.55842	2779.06	0.71875	2779.06	0.78779	2779.06	0.80466
		2780.99	0.55794	2780.99	0.71896	2780.99	0.78709	2780.99	0.80415
		2782.91	0.5573	2782.91	0.71903	2782.91	0.78606	2782.91	0.80357
		2784.84	0.55706	2784.84	0.71879	2784.84	0.78536	2784.84	0.80331
		2786.77	0.55694	2786.77	0.71846	2786.77	0.78444	2786.77	0.80297
		2788.7	0.55672	2788.7	0.71832	2788.7	0.78357	2788.7	0.80282
		2790.63	0.55624	2790.63	0.71771	2790.63	0.7825	2790.63	0.80272
		2792.56	0.55588	2792.56	0.71678	2792.56	0.78192	2792.56	0.80295
		2794.49	0.55542	2794.49	0.71528	2794.49	0.7813	2794.49	0.80318
		2796.41	0.55479	2796.41	0.71364	2796.41	0.78086	2796.41	0.80347
		2798.34	0.55399	2798.34	0.71177	2798.34	0.78029	2798.34	0.80375
		2800.27	0.55336	2800.27	0.71043	2800.27	0.78009	2800.27	0.80431
		2802.2	0.55249	2802.2	0.70917	2802.2	0.77955	2802.2	0.80472
		2804.13	0.55174	2804.13	0.70819	2804.13	0.77911	2804.13	0.80525
		2806.06	0.55104	2806.06	0.70727	2806.06	0.7784	2806.06	0.8055
		2807.99	0.55059	2807.99	0.70707	2807.99	0.77783	2807.99	0.80569
		2809.91	0.55025	2809.91	0.70695	2809.91	0.77677	2809.91	0.80562
		2811.84	0.55021	2811.84	0.70698	2811.84	0.77589	2811.84	0.80544
		2813.77	0.54984	2813.77	0.70668	2813.77	0.77479	2813.77	0.80487
		2815.7	0.5495	2815.7	0.70657	2815.7	0.77365	2815.7	0.80439
		2817.63	0.54909	2817.63	0.70613	2817.63	0.77206	2817.63	0.80358
		2819.56	0.5488	2819.56	0.70566	2819.56	0.77092	2819.56	0.8028
		2821.49	0.54834	2821.49	0.7046	2821.49	0.76997	2821.49	0.80189
		2823.41	0.54768	2823.41	0.70366	2823.41	0.76909	2823.41	0.80103
		2825.34	0.54659	2825.34	0.7023	2825.34	0.76795	2825.34	0.80004
		2827.27	0.54559	2827.27	0.70072	2827.27	0.76727	2827.27	0.79918
		2829.2	0.54473	2829.2	0.69851	2829.2	0.76665	2829.2	0.7983
		2831.13	0.54394	2831.13	0.69662	2831.13	0.76611	2831.13	0.79758
		2833.06	0.54288	2833.06	0.69466	2833.06	0.76471	2833.06	0.79654
		2834.99	0.54204	2834.99	0.69321	2834.99	0.7634	2834.99	0.79562
		2836.91	0.54116	2836.91	0.69196	2836.91	0.76182	2836.91	0.79446
		2838.84	0.5404	2838.84	0.69096	2838.84	0.75996	2838.84	0.79324
		2840.77	0.53948	2840.77	0.68982	2840.77	0.75758	2840.77	0.79181
		2842.7	0.53849	2842.7	0.68898	2842.7	0.75506	2842.7	0.79025
		2844.63	0.53717	2844.63	0.68777	2844.63	0.75156	2844.63	0.7883
		2846.56	0.53565	2846.56	0.6865	2846.56	0.74744	2846.56	0.78639
		2848.49	0.53392	2848.49	0.68467	2848.49	0.74322	2848.49	0.78432
		2850.41	0.53267	2850.41	0.68293	2850.41	0.7403	2850.41	0.78256
		2852.34	0.53158	2852.34	0.68153	2852.34	0.73852	2852.34	0.78093
		2854.27	0.53095	2854.27	0.68031	2854.27	0.73824	2854.27	0.7801
		2856.2	0.53047	2856.2	0.67907	2856.2	0.73854	2856.2	0.77945
		2858.13	0.5302	2858.13	0.67828	2858.13	0.73954	2858.13	0.779
		2860.06	0.52967	2860.06	0.67709	2860.06	0.74025	2860.06	0.77826
		2861.99	0.52905	2861.99	0.67573	2861.99	0.74084	2861.99	0.77746
		2863.91	0.52842	2863.91	0.67456	2863.91	0.74074	2863.91	0.77645
		2865.84	0.52798	2865.84	0.67355	2865.84	0.74044	2865.84	0.77553
		2867.77	0.52709	2867.77	0.67212	2867.77	0.73919	2867.77	0.77412
		2869.7	0.52634	2869.7	0.67117	2869.7	0.73791	2869.7	0.77272
		2871.63	0.52557	2871.63	0.67045	2871.63	0.73628	2871.63	0.77095
		2873.56	0.52483	2873.56	0.6704	2873.56	0.73526	2873.56	0.76938
		2875.49	0.52393	2875.49	0.66954	2875.49	0.73425	2875.49	0.76788
		2877.41	0.52309	2877.41	0.66871	2877.41	0.73347	2877.41	0.76643
		2879.34	0.52202	2879.34	0.66819	2879.34	0.73278	2879.34	0.76489
		2881.27	0.5212	2881.27	0.66776	2881.27	0.73203	2881.27	0.76381
		2883.2	0.52042	2883.2	0.6666	2883.2	0.73104	2883.2	0.76279
		2885.13	0.51963	2885.13	0.66552	2885.13	0.73007	2885.13	0.76185
		2887.06	0.5187	2887.06	0.664	2887.06	0.72878	2887.06	0.76088
		2888.99	0.51793	2888.99	0.66235	2888.99	0.72744	2888.99	0.76009
		2890.91	0.51705	2890.91	0.66022	2890.91	0.72575	2890.91	0.75899
		2892.84	0.51633	2892.84	0.65825	2892.84	0.72389	2892.84	0.75806
		2894.77	0.5155	2894.77	0.65671	2894.77	0.72147	2894.77	0.75677
		2896.7	0.51454	2896.7	0.65533	2896.7	0.71947	2896.7	0.75517
		2898.63	0.51365	2898.63	0.65359	2898.63	0.71738	2898.63	0.75341
		2900.56	0.51284	2900.56	0.65244	2900.56	0.7154	2900.56	0.75169
		2902.49	0.51181	2902.49	0.6511	2902.49	0.71338	2902.49	0.74953
		2904.41	0.51094	2904.41	0.65005	2904.41	0.71191	2904.41	0.74723
		2906.34	0.50977	2906.34	0.64889	2906.34	0.71009	2906.34	0.74496
		2908.27	0.50868	2908.27	0.64783	2908.27	0.70806	2908.27	0.74316
		2910.2	0.5074	2910.2	0.6464	2910.2	0.70551	2910.2	0.74137
		2912.13	0.50608	2912.13	0.64475	2912.13	0.70242	2912.13	0.73965
		2914.06	0.50455	2914.06	0.64256	2914.06	0.6982	2914.06	0.73777
		2915.99	0.50285	2915.99	0.63991	2915.99	0.6938	2915.99	0.73603
		2917.91	0.50127	2917.91	0.63716	2917.91	0.6899	2917.91	0.73446
		2919.84	0.50029	2919.84	0.63515	2919.84	0.68695	2919.84	0.73318
		2921.77	0.49937	2921.77	0.63363	2921.77	0.68434	2921.77	0.73172
		2923.7	0.49876	2923.7	0.63241	2923.7	0.6826	2923.7	0.73034
		2925.63	0.49834	2925.63	0.63096	2925.63	0.68155	2925.63	0.72877
		2927.56	0.49771	2927.56	0.63057	2927.56	0.68145	2927.56	0.72713
		2929.49	0.49694	2929.49	0.63051	2929.49	0.68193	2929.49	0.72524
		2931.41	0.49645	2931.41	0.63045	2931.41	0.68316	2931.41	0.72342
		2933.34	0.49589	2933.34	0.63029	2933.34	0.68407	2933.34	0.72151
		2935.27	0.49543	2935.27	0.63041	2935.27	0.68533	2935.27	0.71973
		2937.2	0.49494	2937.2	0.62991	2937.2	0.68627	2937.2	0.71792
		2939.13	0.4945	2939.13	0.6296	2939.13	0.68701	2939.13	0.7161
		2941.06	0.4941	2941.06	0.62942	2941.06	0.68733	2941.06	0.71429
		2942.99	0.49392	2942.99	0.62901	2942.99	0.68746	2942.99	0.71299
		2944.91	0.49327	2944.91	0.62808	2944.91	0.68683	2944.91	0.71163
		2946.84	0.49256	2946.84	0.62721	2946.84	0.68613	2946.84	0.71026
		2948.77	0.49156	2948.77	0.62571	2948.77	0.68473	2948.77	0.70877
		2950.7	0.49052	2950.7	0.62435	2950.7	0.68316	2950.7	0.70726
		2952.63	0.48932	2952.63	0.62293	2952.63	0.68149	2952.63	0.70541
		2954.56	0.48825	2954.56	0.62134	2954.56	0.67996	2954.56	0.70375
		2956.49	0.48687	2956.49	0.61962	2956.49	0.6783	2956.49	0.70166
		2958.41	0.48567	2958.41	0.61867	2958.41	0.67706	2958.41	0.69942
		2960.34	0.48448	2960.34	0.61743	2960.34	0.67578	2960.34	0.69696
		2962.27	0.4835	2962.27	0.6164	2962.27	0.67504	2962.27	0.69446
		2964.2	0.48253	2964.2	0.6154	2964.2	0.67436	2964.2	0.69185
		2966.13	0.48203	2966.13	0.61445	2966.13	0.67403	2966.13	0.6896
		2968.06	0.48153	2968.06	0.61338	2968.06	0.67332	2968.06	0.6873
		2969.99	0.48111	2969.99	0.61284	2969.99	0.67299	2969.99	0.6852
		2971.91	0.48057	2971.91	0.6126	2971.91	0.67221	2971.91	0.68318
		2973.84	0.48008	2973.84	0.61218	2973.84	0.67145	2973.84	0.68146
		2975.77	0.47937	2975.77	0.6111	2975.77	0.67042	2975.77	0.67974
		2977.7	0.47851	2977.7	0.60992	2977.7	0.66957	2977.7	0.67802
		2979.63	0.47747	2979.63	0.60852	2979.63	0.66836	2979.63	0.67621
		2981.56	0.4763	2981.56	0.60723	2981.56	0.66745	2981.56	0.67443
		2983.49	0.47496	2983.49	0.60586	2983.49	0.66633	2983.49	0.67225
		2985.41	0.47357	2985.41	0.6046	2985.41	0.66519	2985.41	0.66992
		2987.34	0.47211	2987.34	0.6028	2987.34	0.66389	2987.34	0.66743
		2989.27	0.47091	2989.27	0.60165	2989.27	0.66283	2989.27	0.66483
		2991.2	0.4695	2991.2	0.60089	2991.2	0.66117	2991.2	0.66183
		2993.13	0.46814	2993.13	0.59987	2993.13	0.65957	2993.13	0.65888
		2995.06	0.46672	2995.06	0.5978	2995.06	0.65766	2995.06	0.65587
		2996.99	0.46557	2996.99	0.5963	2996.99	0.65604	2996.99	0.65298
		2998.91	0.46423	2998.91	0.59467	2998.91	0.65417	2998.91	0.65008
		3000.84	0.46283	3000.84	0.59298	3000.84	0.65226	3000.84	0.64744
		3002.77	0.4612	3002.77	0.59094	3002.77	0.64997	3002.77	0.64472
		3004.7	0.45967	3004.7	0.58871	3004.7	0.64776	3004.7	0.64218
		3006.63	0.45813	3006.63	0.58644	3006.63	0.64579	3006.63	0.63945
		3008.56	0.45637	3008.56	0.58502	3008.56	0.64399	3008.56	0.63658
		3010.49	0.45429	3010.49	0.58287	3010.49	0.64144	3010.49	0.63352
		3012.41	0.45228	3012.41	0.58035	3012.41	0.63919	3012.41	0.63063
		3014.34	0.4501	3014.34	0.57792	3014.34	0.63682	3014.34	0.62736
		3016.27	0.44817	3016.27	0.57572	3016.27	0.63504	3016.27	0.62415
		3018.2	0.44629	3018.2	0.57347	3018.2	0.63293	3018.2	0.62093
		3020.13	0.44425	3020.13	0.57144	3020.13	0.63061	3020.13	0.61733
		3022.06	0.44213	3022.06	0.56913	3022.06	0.62781	3022.06	0.61336
		3023.99	0.44027	3023.99	0.56706	3023.99	0.62523	3023.99	0.60982
		3025.91	0.43822	3025.91	0.56461	3025.91	0.62269	3025.91	0.60603
		3027.84	0.43613	3027.84	0.56298	3027.84	0.6207	3027.84	0.60242
		3029.77	0.43376	3029.77	0.56075	3029.77	0.61793	3029.77	0.59874
		3031.7	0.43155	3031.7	0.55796	3031.7	0.61504	3031.7	0.59521
		3033.63	0.4293	3033.63	0.55572	3033.63	0.61262	3033.63	0.59178
		3035.56	0.42686	3035.56	0.5531	3035.56	0.61062	3035.56	0.58854
		3037.49	0.42448	3037.49	0.55034	3037.49	0.60854	3037.49	0.58541
		3039.41	0.42217	3039.41	0.54818	3039.41	0.60631	3039.41	0.58244
		3041.34	0.41971	3041.34	0.54574	3041.34	0.60356	3041.34	0.57927
		3043.27	0.41733	3043.27	0.5433	3043.27	0.60142	3043.27	0.57614
		3045.2	0.41482	3045.2	0.54057	3045.2	0.59889	3045.2	0.5729
		3047.13	0.41259	3047.13	0.53784	3047.13	0.59608	3047.13	0.56982
		3049.06	0.41036	3049.06	0.53506	3049.06	0.59316	3049.06	0.56663
		3050.99	0.40847	3050.99	0.53268	3050.99	0.59077	3050.99	0.56367
		3052.91	0.40635	3052.91	0.5303	3052.91	0.58866	3052.91	0.56056
		3054.84	0.4041	3054.84	0.52808	3054.84	0.58616	3054.84	0.55744
		3056.77	0.40199	3056.77	0.52517	3056.77	0.58286	3056.77	0.55449
		3058.7	0.39997	3058.7	0.5232	3058.7	0.58051	3058.7	0.55182
		3060.63	0.39752	3060.63	0.52121	3060.63	0.57826	3060.63	0.54877
		3062.56	0.3952	3062.56	0.52	3062.56	0.57584	3062.56	0.54572
		3064.49	0.3929	3064.49	0.51762	3064.49	0.57289	3064.49	0.54293
		3066.41	0.39071	3066.41	0.51524	3066.41	0.5707	3066.41	0.54031
		3068.34	0.38863	3068.34	0.51296	3068.34	0.56847	3068.34	0.53763
		3070.27	0.38662	3070.27	0.51096	3070.27	0.56619	3070.27	0.53502
		3072.2	0.38488	3072.2	0.50831	3072.2	0.56361	3072.2	0.53242
		3074.13	0.38353	3074.13	0.50608	3074.13	0.5614	3074.13	0.53
		3076.06	0.38202	3076.06	0.50409	3076.06	0.55877	3076.06	0.52735
		3077.99	0.38078	3077.99	0.50191	3077.99	0.55626	3077.99	0.52491
		3079.91	0.37972	3079.91	0.49926	3079.91	0.55351	3079.91	0.52232
		3081.84	0.37906	3081.84	0.49751	3081.84	0.55151	3081.84	0.51997
		3083.77	0.37853	3083.77	0.49655	3083.77	0.54964	3083.77	0.51772
		3085.7	0.37793	3085.7	0.49556	3085.7	0.54804	3085.7	0.51541
		3087.63	0.37725	3087.63	0.49402	3087.63	0.54623	3087.63	0.51288
		3089.56	0.37677	3089.56	0.49378	3089.56	0.54479	3089.56	0.51064
		3091.49	0.37616	3091.49	0.49279	3091.49	0.543	3091.49	0.50831
		3093.41	0.37551	3093.41	0.49193	3093.41	0.54141	3093.41	0.5059
		3095.34	0.37493	3095.34	0.4905	3095.34	0.53903	3095.34	0.50328
		3097.27	0.37464	3097.27	0.48998	3097.27	0.53714	3097.27	0.50083
		3099.2	0.37411	3099.2	0.48942	3099.2	0.53534	3099.2	0.49827
		3101.13	0.37371	3101.13	0.48783	3101.13	0.53375	3101.13	0.49595
		3103.06	0.37364	3103.06	0.48636	3103.06	0.53216	3103.06	0.49372
		3104.99	0.37381	3104.99	0.48596	3104.99	0.53103	3104.99	0.49166
		3106.91	0.37363	3106.91	0.48446	3106.91	0.52908	3106.91	0.48933
		3108.84	0.37359	3108.84	0.48296	3108.84	0.5271	3108.84	0.48734
		3110.77	0.3734	3110.77	0.48112	3110.77	0.52516	3110.77	0.48548
		3112.7	0.37316	3112.7	0.47965	3112.7	0.52378	3112.7	0.48361
		3114.63	0.37264	3114.63	0.47832	3114.63	0.52233	3114.63	0.48154
		3116.56	0.37199	3116.56	0.47693	3116.56	0.52108	3116.56	0.47952
		3118.49	0.37114	3118.49	0.47534	3118.49	0.51922	3118.49	0.47772
		3120.41	0.37016	3120.41	0.4746	3120.41	0.51756	3120.41	0.47601
		3122.34	0.3691	3122.34	0.47283	3122.34	0.51519	3122.34	0.47391
		3124.27	0.36806	3124.27	0.4716	3124.27	0.51351	3124.27	0.47202
		3126.2	0.36681	3126.2	0.47055	3126.2	0.51151	3126.2	0.4703
		3128.13	0.36572	3128.13	0.46955	3128.13	0.5099	3128.13	0.46881
		3130.06	0.36448	3130.06	0.46819	3130.06	0.50808	3130.06	0.46714
		3131.99	0.36331	3131.99	0.46632	3131.99	0.50548	3131.99	0.46575
		3133.91	0.36227	3133.91	0.46417	3133.91	0.50307	3133.91	0.46438
		3135.84	0.36114	3135.84	0.46264	3135.84	0.5017	3135.84	0.46321
		3137.77	0.35993	3137.77	0.46061	3137.77	0.49977	3137.77	0.46203
		3139.7	0.35876	3139.7	0.45887	3139.7	0.49811	3139.7	0.46106
		3141.63	0.35737	3141.63	0.45614	3141.63	0.4963	3141.63	0.46004
		3143.56	0.3562	3143.56	0.45376	3143.56	0.49451	3143.56	0.45915
		3145.49	0.35508	3145.49	0.45174	3145.49	0.49255	3145.49	0.45811
		3147.41	0.35397	3147.41	0.44967	3147.41	0.49053	3147.41	0.45723
		3149.34	0.35252	3149.34	0.44787	3149.34	0.48828	3149.34	0.45613
		3151.27	0.35147	3151.27	0.44707	3151.27	0.48669	3151.27	0.45503
		3153.2	0.35049	3153.2	0.44582	3153.2	0.48442	3153.2	0.45399
		3155.13	0.34987	3155.13	0.44479	3155.13	0.48292	3155.13	0.45338
		3157.06	0.34924	3157.06	0.444	3157.06	0.48153	3157.06	0.4526
		3158.98	0.34885	3158.98	0.4436	3158.98	0.48008	3158.98	0.45189
		3160.91	0.3487	3160.91	0.44254	3160.91	0.47827	3160.91	0.45123
		3162.84	0.34867	3162.84	0.44188	3162.84	0.47738	3162.84	0.4507
		3164.77	0.34835	3164.77	0.441	3164.77	0.47631	3164.77	0.4503
		3166.7	0.34812	3166.7	0.44025	3166.7	0.47538	3166.7	0.45038
		3168.63	0.34792	3168.63	0.43921	3168.63	0.47413	3168.63	0.45041
		3170.56	0.34794	3170.56	0.43881	3170.56	0.47341	3170.56	0.45057
		3172.48	0.34801	3172.48	0.43796	3172.48	0.47263	3172.48	0.45064
		3174.41	0.348	3174.41	0.43715	3174.41	0.47193	3174.41	0.45102
		3176.34	0.34771	3176.34	0.43626	3176.34	0.47102	3176.34	0.45129
		3178.27	0.34806	3178.27	0.43556	3178.27	0.47071	3178.27	0.45181
		3180.2	0.34843	3180.2	0.43546	3180.2	0.47069	3180.2	0.45217
		3182.13	0.34882	3182.13	0.43594	3182.13	0.47118	3182.13	0.45237
		3184.06	0.34904	3184.06	0.43598	3184.06	0.4709	3184.06	0.45242
		3185.98	0.34947	3185.98	0.43642	3185.98	0.47105	3185.98	0.45266
		3187.91	0.35026	3187.91	0.43758	3187.91	0.47184	3187.91	0.45302
		3189.84	0.35108	3189.84	0.43858	3189.84	0.47289	3189.84	0.45349
		3191.77	0.35177	3191.77	0.43937	3191.77	0.47312	3191.77	0.45413
		3193.7	0.35279	3193.7	0.4407	3193.7	0.4738	3193.7	0.45511
		3195.63	0.3536	3195.63	0.44111	3195.63	0.47457	3195.63	0.45609
		3197.56	0.35441	3197.56	0.44153	3197.56	0.47545	3197.56	0.45747
		3199.48	0.3554	3199.48	0.44241	3199.48	0.47623	3199.48	0.45909
		3201.41	0.35657	3201.41	0.44352	3201.41	0.4773	3201.41	0.46088
		3203.34	0.35739	3203.34	0.44379	3203.34	0.47842	3203.34	0.46254
		3205.27	0.35829	3205.27	0.44431	3205.27	0.47986	3205.27	0.46435
		3207.2	0.35887	3207.2	0.4449	3207.2	0.48072	3207.2	0.46591
		3209.13	0.35987	3209.13	0.44551	3209.13	0.48162	3209.13	0.4675
		3211.06	0.36083	3211.06	0.4459	3211.06	0.48295	3211.06	0.46891
		3212.98	0.36179	3212.98	0.44631	3212.98	0.48429	3212.98	0.47015
		3214.91	0.36274	3214.91	0.44682	3214.91	0.48484	3214.91	0.47129
		3216.84	0.36362	3216.84	0.44891	3216.84	0.48588	3216.84	0.47243
		3218.77	0.36414	3218.77	0.44986	3218.77	0.48633	3218.77	0.47317
		3220.7	0.36504	3220.7	0.45018	3220.7	0.48718	3220.7	0.47412
		3222.63	0.36544	3222.63	0.45045	3222.63	0.48789	3222.63	0.47482
		3224.56	0.36537	3224.56	0.45118	3224.56	0.48834	3224.56	0.47569
		3226.48	0.36501	3226.48	0.45086	3226.48	0.48823	3226.48	0.47652
		3228.41	0.36443	3228.41	0.45047	3228.41	0.48797	3228.41	0.47729
		3230.34	0.36354	3230.34	0.45009	3230.34	0.48778	3230.34	0.4779
		3232.27	0.36285	3232.27	0.44972	3232.27	0.48796	3232.27	0.47878
		3234.2	0.36193	3234.2	0.44889	3234.2	0.4877	3234.2	0.47946
		3236.13	0.36103	3236.13	0.44792	3236.13	0.48777	3236.13	0.47996
		3238.05	0.35996	3238.05	0.44641	3238.05	0.48784	3238.05	0.47998
		3239.98	0.35889	3239.98	0.44554	3239.98	0.48797	3239.98	0.48021
		3241.91	0.35781	3241.91	0.44508	3241.91	0.48774	3241.91	0.48033
		3243.84	0.3568	3243.84	0.44448	3243.84	0.48747	3243.84	0.48012
		3245.77	0.35647	3245.77	0.44348	3245.77	0.48727	3245.77	0.47971
		3247.7	0.35642	3247.7	0.44415	3247.7	0.48822	3247.7	0.47961
		3249.63	0.35625	3249.63	0.44401	3249.63	0.48808	3249.63	0.47933
		3251.55	0.35637	3251.55	0.4448	3251.55	0.48792	3251.55	0.47915
		3253.48	0.35654	3253.48	0.44543	3253.48	0.48749	3253.48	0.4789
		3255.41	0.35702	3255.41	0.44658	3255.41	0.488	3255.41	0.47901
		3257.34	0.35761	3257.34	0.44687	3257.34	0.48822	3257.34	0.47945
		3259.27	0.35816	3259.27	0.44699	3259.27	0.48857	3259.27	0.47998
		3261.2	0.35858	3261.2	0.44697	3261.2	0.48888	3261.2	0.48037
		3263.13	0.35925	3263.13	0.44751	3263.13	0.48942	3263.13	0.48083
		3265.05	0.35969	3265.05	0.44753	3265.05	0.48948	3265.05	0.48081
		3266.98	0.36036	3266.98	0.44769	3266.98	0.4899	3266.98	0.48076
		3268.91	0.36082	3268.91	0.44797	3268.91	0.49027	3268.91	0.48049
		3270.84	0.36111	3270.84	0.44888	3270.84	0.49105	3270.84	0.48045
		3272.77	0.36121	3272.77	0.44839	3272.77	0.49088	3272.77	0.48027
		3274.7	0.36136	3274.7	0.44813	3274.7	0.49095	3274.7	0.4801
		3276.63	0.36143	3276.63	0.44807	3276.63	0.49078	3276.63	0.47975
		3278.55	0.36206	3278.55	0.44882	3278.55	0.4913	3278.55	0.47974
		3280.48	0.36263	3280.48	0.44973	3280.48	0.49123	3280.48	0.4796
		3282.41	0.36316	3282.41	0.45065	3282.41	0.49142	3282.41	0.47981
		3284.34	0.36357	3284.34	0.45115	3284.34	0.49188	3284.34	0.47998
		3286.27	0.36449	3286.27	0.45237	3286.27	0.49275	3286.27	0.48045
		3288.2	0.36543	3288.2	0.45331	3288.2	0.49316	3288.2	0.48105
		3290.13	0.36663	3290.13	0.45465	3290.13	0.49379	3290.13	0.48188
		3292.05	0.36831	3292.05	0.45525	3292.05	0.49401	3292.05	0.48279
		3293.98	0.37026	3293.98	0.45652	3293.98	0.49523	3293.98	0.48404
		3295.91	0.37223	3295.91	0.45771	3295.91	0.49595	3295.91	0.48473
		3297.84	0.37464	3297.84	0.45897	3297.84	0.49655	3297.84	0.48542
		3299.77	0.37723	3299.77	0.46025	3299.77	0.497	3299.77	0.48599
		3301.7	0.37998	3301.7	0.46183	3301.7	0.49789	3301.7	0.48665
		3303.63	0.38256	3303.63	0.46317	3303.63	0.49832	3303.63	0.48717
		3305.55	0.38548	3305.55	0.46559	3305.55	0.4988	3305.55	0.48759
		3307.48	0.38834	3307.48	0.46717	3307.48	0.4985	3307.48	0.48745
		3309.41	0.39138	3309.41	0.4692	3309.41	0.49879	3309.41	0.48757
		3311.34	0.39442	3311.34	0.47125	3311.34	0.49979	3311.34	0.48781
		3313.27	0.39779	3313.27	0.47306	3313.27	0.50076	3313.27	0.48839
		3315.2	0.40105	3315.2	0.47506	3315.2	0.50109	3315.2	0.48879
		3317.13	0.40427	3317.13	0.47722	3317.13	0.50163	3317.13	0.48945
		3319.05	0.40748	3319.05	0.47911	3319.05	0.50221	3319.05	0.49019
		3320.98	0.4108	3320.98	0.48106	3320.98	0.50311	3320.98	0.49111
		3322.91	0.41395	3322.91	0.48268	3322.91	0.50365	3322.91	0.49214
		3324.84	0.41713	3324.84	0.48429	3324.84	0.50433	3324.84	0.49359
		3326.77	0.42	3326.77	0.48528	3326.77	0.50463	3326.77	0.49501
		3328.7	0.42283	3328.7	0.48624	3328.7	0.50529	3328.7	0.49628
		3330.63	0.42548	3330.63	0.4874	3330.63	0.5055	3330.63	0.49726
		3332.55	0.42786	3332.55	0.48955	3332.55	0.5057	3332.55	0.49857
		3334.48	0.42987	3334.48	0.49051	3334.48	0.50547	3334.48	0.4999
		3336.41	0.43222	3336.41	0.49132	3336.41	0.50587	3336.41	0.50174
		3338.34	0.43452	3338.34	0.49301	3338.34	0.50643	3338.34	0.50373
		3340.27	0.43669	3340.27	0.49526	3340.27	0.50742	3340.27	0.5059
		3342.2	0.43872	3342.2	0.49636	3342.2	0.50763	3342.2	0.50812
		3344.13	0.44081	3344.13	0.49804	3344.13	0.50854	3344.13	0.51066
		3346.05	0.44272	3346.05	0.49958	3346.05	0.50929	3346.05	0.51333
		3347.98	0.44513	3347.98	0.50121	3347.98	0.51044	3347.98	0.51626
		3349.91	0.44727	3349.91	0.5022	3349.91	0.51136	3349.91	0.51903
		3351.84	0.44892	3351.84	0.50335	3351.84	0.51228	3351.84	0.52197
		3353.77	0.45045	3353.77	0.50412	3353.77	0.51235	3353.77	0.52459
		3355.7	0.45231	3355.7	0.50452	3355.7	0.51239	3355.7	0.52721
		3357.63	0.4537	3357.63	0.50529	3357.63	0.51255	3357.63	0.52961
		3359.55	0.45504	3359.55	0.50661	3359.55	0.51329	3359.55	0.5321
		3361.48	0.45626	3361.48	0.50648	3361.48	0.51339	3361.48	0.53431
		3363.41	0.45755	3363.41	0.50727	3363.41	0.5145	3363.41	0.53642
		3365.34	0.45856	3365.34	0.50796	3365.34	0.51494	3365.34	0.53849
		3367.27	0.45971	3367.27	0.50913	3367.27	0.51557	3367.27	0.54098
		3369.2	0.46074	3369.2	0.50994	3369.2	0.51609	3369.2	0.54261
		3371.13	0.46194	3371.13	0.5109	3371.13	0.517	3371.13	0.54439
		3373.05	0.46286	3373.05	0.51099	3373.05	0.5171	3373.05	0.54614
		3374.98	0.46363	3374.98	0.51138	3374.98	0.51751	3374.98	0.54795
		3376.91	0.46416	3376.91	0.51171	3376.91	0.51752	3376.91	0.54944
		3378.84	0.465	3378.84	0.51204	3378.84	0.51775	3378.84	0.5511
		3380.77	0.46552	3380.77	0.51192	3380.77	0.51747	3380.77	0.55241
		3382.7	0.46613	3382.7	0.51281	3382.7	0.51769	3382.7	0.55389
		3384.63	0.46643	3384.63	0.51273	3384.63	0.51693	3384.63	0.55508
		3386.55	0.46693	3386.55	0.51281	3386.55	0.51695	3386.55	0.55647
		3388.48	0.46722	3388.48	0.5124	3388.48	0.51684	3388.48	0.55759
		3390.41	0.4674	3390.41	0.51229	3390.41	0.5171	3390.41	0.55835
		3392.34	0.46697	3392.34	0.51064	3392.34	0.5166	3392.34	0.55864
		3394.27	0.46722	3394.27	0.51067	3394.27	0.51721	3394.27	0.5597
		3396.2	0.46751	3396.2	0.51051	3396.2	0.51729	3396.2	0.56052
		3398.13	0.46798	3398.13	0.51049	3398.13	0.51768	3398.13	0.56116
		3400.05	0.4681	3400.05	0.51134	3400.05	0.51836	3400.05	0.56145
		3401.98	0.46859	3401.98	0.51222	3401.98	0.51887	3401.98	0.562
		3403.91	0.46906	3403.91	0.51233	3403.91	0.51922	3403.91	0.56226
		3405.84	0.46999	3405.84	0.51274	3405.84	0.51973	3405.84	0.56267
		3407.77	0.47037	3407.77	0.51329	3407.77	0.51927	3407.77	0.5626
		3409.7	0.47102	3409.7	0.51483	3409.7	0.51958	3409.7	0.56277
		3411.63	0.47163	3411.63	0.51563	3411.63	0.51975	3411.63	0.56264
		3413.55	0.47209	3413.55	0.51586	3413.55	0.51976	3413.55	0.56226
		3415.48	0.47238	3415.48	0.51604	3415.48	0.51966	3415.48	0.56146
		3417.41	0.47278	3417.41	0.51751	3417.41	0.52006	3417.41	0.56093
		3419.34	0.4723	3419.34	0.51676	3419.34	0.51953	3419.34	0.55976
		3421.27	0.47267	3421.27	0.51568	3421.27	0.51961	3421.27	0.55921
		3423.2	0.47362	3423.2	0.51656	3423.2	0.52031	3423.2	0.55913
		3425.13	0.47448	3425.13	0.51796	3425.13	0.52222	3425.13	0.55951
		3427.05	0.47478	3427.05	0.51773	3427.05	0.52322	3427.05	0.56006
		3428.98	0.47513	3428.98	0.51811	3428.98	0.52412	3428.98	0.56139
		3430.91	0.47532	3430.91	0.51834	3430.91	0.52392	3430.91	0.56319
		3432.84	0.47609	3432.84	0.51889	3432.84	0.52474	3432.84	0.56573
		3434.77	0.47646	3434.77	0.51955	3434.77	0.52537	3434.77	0.56815
		3436.7	0.47682	3436.7	0.52054	3436.7	0.52608	3436.7	0.57093
		3438.63	0.47694	3438.63	0.52107	3438.63	0.52663	3438.63	0.57384
		3440.55	0.4771	3440.55	0.52191	3440.55	0.52751	3440.55	0.57699
		3442.48	0.47731	3442.48	0.52206	3442.48	0.52749	3442.48	0.58002
		3444.41	0.47729	3444.41	0.52455	3444.41	0.52879	3444.41	0.58309
		3446.34	0.47665	3446.34	0.52315	3446.34	0.52826	3446.34	0.58575
		3448.27	0.47776	3448.27	0.52321	3448.27	0.52995	3448.27	0.58974
		3450.2	0.47889	3450.2	0.52587	3450.2	0.53284	3450.2	0.59332
		3452.13	0.47948	3452.13	0.52716	3452.13	0.53552	3452.13	0.59654
		3454.05	0.4798	3454.05	0.52719	3454.05	0.53755	3454.05	0.5993
		3455.98	0.48014	3455.98	0.52738	3455.98	0.53941	3455.98	0.60225
		3457.91	0.48051	3457.91	0.52797	3457.91	0.54091	3457.91	0.60513
		3459.84	0.48128	3459.84	0.52943	3459.84	0.54256	3459.84	0.60836
		3461.77	0.48173	3461.77	0.52898	3461.77	0.54331	3461.77	0.61136
		3463.7	0.4827	3463.7	0.53086	3463.7	0.54572	3463.7	0.6149
		3465.63	0.48314	3465.63	0.53265	3465.63	0.548	3465.63	0.61774
		3467.55	0.48357	3467.55	0.53361	3467.55	0.55031	3467.55	0.62047
		3469.48	0.48384	3469.48	0.53499	3469.48	0.55266	3469.48	0.62298
		3471.41	0.48446	3471.41	0.53672	3471.41	0.55534	3471.41	0.62548
		3473.34	0.48481	3473.34	0.53787	3473.34	0.55733	3473.34	0.62718
		3475.27	0.48548	3475.27	0.53866	3475.27	0.55925	3475.27	0.62876
		3477.2	0.48604	3477.2	0.54141	3477.2	0.56215	3477.2	0.62984
		3479.13	0.48636	3479.13	0.54416	3479.13	0.56505	3479.13	0.63011
		3481.05	0.48661	3481.05	0.54305	3481.05	0.56581	3481.05	0.62968
		3482.98	0.48777	3482.98	0.54412	3482.98	0.56887	3482.98	0.62984
		3484.91	0.48866	3484.91	0.54752	3484.91	0.57261	3484.91	0.62966
		3486.84	0.48932	3486.84	0.54796	3486.84	0.57503	3486.84	0.63109
		3488.77	0.49047	3488.77	0.54795	3488.77	0.57695	3488.77	0.63694
		3490.7	0.49162	3490.7	0.55011	3490.7	0.58024	3490.7	0.64759
		3492.63	0.49214	3492.63	0.55158	3492.63	0.58279	3492.63	0.65934
		3494.55	0.49235	3494.55	0.55228	3494.55	0.58499	3494.55	0.66938
		3496.48	0.4928	3496.48	0.55231	3496.48	0.58652	3496.48	0.67704
		3498.41	0.49376	3498.41	0.55546	3498.41	0.58955	3498.41	0.68314
		3500.34	0.49313	3500.34	0.55785	3500.34	0.59101	3500.34	0.6865
		3502.27	0.49244	3502.27	0.55635	3502.27	0.59082	3502.27	0.68887
		3504.2	0.49347	3504.2	0.55641	3504.2	0.59315	3504.2	0.69215
		3506.12	0.49517	3506.12	0.56194	3506.12	0.59858	3506.12	0.69524
		3508.05	0.49531	3508.05	0.5631	3508.05	0.60043	3508.05	0.69664
		3509.98	0.49642	3509.98	0.56236	3509.98	0.60133	3509.98	0.69904
		3511.91	0.49774	3511.91	0.5647	3511.91	0.60417	3511.91	0.70117
		3513.84	0.49861	3513.84	0.56735	3513.84	0.60706	3513.84	0.70328
		3515.77	0.49932	3515.77	0.56871	3515.77	0.6089	3515.77	0.705
		3517.7	0.5001	3517.7	0.56913	3517.7	0.61062	3517.7	0.70677
		3519.62	0.5	3519.62	0.57126	3519.62	0.61214	3519.62	0.70826
		3521.55	0.49913	3521.55	0.57263	3521.55	0.61327	3521.55	0.70946
		3523.48	0.49899	3523.48	0.57043	3523.48	0.61251	3523.48	0.71102
		3525.41	0.50009	3525.41	0.57273	3525.41	0.61465	3525.41	0.71315
		3527.34	0.50042	3527.34	0.57184	3527.34	0.61489	3527.34	0.71458
		3529.27	0.50183	3529.27	0.57228	3529.27	0.61716	3529.27	0.71701
		3531.2	0.50376	3531.2	0.57525	3531.2	0.62001	3531.2	0.71922
		3533.12	0.50515	3533.12	0.58011	3533.12	0.62321	3533.12	0.72116
		3535.05	0.50498	3535.05	0.58022	3535.05	0.62409	3535.05	0.72174
		3536.98	0.50602	3536.98	0.57963	3536.98	0.62608	3536.98	0.72326
		3538.91	0.50733	3538.91	0.58293	3538.91	0.63026	3538.91	0.7248
		3540.84	0.50796	3540.84	0.58691	3540.84	0.63381	3540.84	0.72596
		3542.77	0.50656	3542.77	0.58853	3542.77	0.63499	3542.77	0.72582
		3544.7	0.50533	3544.7	0.58596	3544.7	0.63416	3544.7	0.7261
		3546.62	0.50638	3546.62	0.58295	3546.62	0.6345	3546.62	0.72826
		3548.55	0.50937	3548.55	0.58869	3548.55	0.64055	3548.55	0.73225
		3550.48	0.50977	3550.48	0.59249	3550.48	0.64359	3550.48	0.73372
		3552.41	0.51043	3552.41	0.59039	3552.41	0.6438	3552.41	0.73587
		3554.34	0.51266	3554.34	0.59402	3554.34	0.64803	3554.34	0.73894
		3556.27	0.51425	3556.27	0.59876	3556.27	0.65289	3556.27	0.7412
		3558.2	0.51442	3558.2	0.60107	3558.2	0.65568	3558.2	0.74222
		3560.12	0.51424	3560.12	0.6012	3560.12	0.65727	3560.12	0.74339
		3562.05	0.51395	3562.05	0.60424	3562.05	0.65969	3562.05	0.74416
		3563.98	0.51164	3563.98	0.60991	3563.98	0.66224	3563.98	0.74311
		3565.91	0.50676	3565.91	0.60219	3565.91	0.65822	3565.91	0.74048
		3567.84	0.50978	3567.84	0.59354	3567.84	0.65862	3567.84	0.74452
		3569.77	0.51789	3569.77	0.60413	3569.77	0.66849	3569.77	0.75151
		3571.7	0.52158	3571.7	0.6118	3571.7	0.67526	3571.7	0.75495
		3573.62	0.52219	3573.62	0.6135	3573.62	0.67829	3573.62	0.75641
		3575.55	0.52289	3575.55	0.61437	3575.55	0.68092	3575.55	0.75862
		3577.48	0.52358	3577.48	0.6165	3577.48	0.68357	3577.48	0.76106
		3579.41	0.52426	3579.41	0.6178	3579.41	0.68587	3579.41	0.76363
		3581.34	0.52496	3581.34	0.62014	3581.34	0.68823	3581.34	0.76584
		3583.27	0.52428	3583.27	0.62592	3583.27	0.69149	3583.27	0.767
		3585.2	0.51894	3585.2	0.62821	3585.2	0.69228	3585.2	0.76434
		3587.12	0.51585	3587.12	0.615	3587.12	0.68735	3587.12	0.76399
		3589.05	0.52299	3589.05	0.61754	3589.05	0.69224	3589.05	0.77129
		3590.98	0.52841	3590.98	0.63067	3590.98	0.70167	3590.98	0.77646
		3592.91	0.52746	3592.91	0.63196	3592.91	0.70422	3592.91	0.77657
		3594.84	0.52771	3594.84	0.62911	3594.84	0.70469	3594.84	0.77791
		3596.77	0.52998	3596.77	0.6325	3596.77	0.70855	3596.77	0.78076
		3598.7	0.53129	3598.7	0.63569	3598.7	0.71238	3598.7	0.78304
		3600.62	0.5321	3600.62	0.63378	3600.62	0.71386	3600.62	0.78505
		3602.55	0.53489	3602.55	0.63839	3602.55	0.71946	3602.55	0.7887
		3604.48	0.53456	3604.48	0.64613	3604.48	0.7249	3604.48	0.78983
		3606.41	0.52935	3606.41	0.64581	3606.41	0.72553	3606.41	0.78772
		3608.34	0.52674	3608.34	0.63881	3608.34	0.72335	3608.34	0.78746
		3610.27	0.52989	3610.27	0.64493	3610.27	0.72787	3610.27	0.79165
		3612.2	0.52964	3612.2	0.64437	3612.2	0.72809	3612.2	0.79298
		3614.12	0.53243	3614.12	0.64307	3614.12	0.7285	3614.12	0.79696
		3616.05	0.53268	3616.05	0.65225	3616.05	0.73474	3616.05	0.79774
		3617.98	0.52846	3617.98	0.64846	3617.98	0.7346	3617.98	0.79554
		3619.91	0.53186	3619.91	0.64076	3619.91	0.73358	3619.91	0.80004
		3621.84	0.54034	3621.84	0.65143	3621.84	0.7427	3621.84	0.80742
		3623.77	0.54253	3623.77	0.66137	3623.77	0.7501	3623.77	0.80878
		3625.7	0.53663	3625.7	0.67041	3625.7	0.75411	3625.7	0.80445
		3627.62	0.52222	3627.62	0.66186	3627.62	0.7485	3627.62	0.79352
		3629.55	0.52735	3629.55	0.64077	3629.55	0.74135	3629.55	0.80087
		3631.48	0.54034	3631.48	0.65852	3631.48	0.75387	3631.48	0.81228
		3633.41	0.54238	3633.41	0.66064	3633.41	0.75763	3633.41	0.81434
		3635.34	0.5449	3635.34	0.66383	3635.34	0.76043	3635.34	0.81722
		3637.27	0.54615	3637.27	0.66693	3637.27	0.7635	3637.27	0.81889
		3639.2	0.5463	3639.2	0.66774	3639.2	0.76503	3639.2	0.81993
		3641.12	0.54604	3641.12	0.66818	3641.12	0.7659	3641.12	0.82044
		3643.05	0.54567	3643.05	0.67153	3643.05	0.76662	3643.05	0.82061
		3644.98	0.53939	3644.98	0.6796	3644.98	0.76935	3644.98	0.81541
		3646.91	0.52665	3646.91	0.67299	3646.91	0.76146	3646.91	0.80517
		3648.84	0.52165	3648.84	0.65422	3648.84	0.75105	3648.84	0.80237
		3650.77	0.5316	3650.77	0.64518	3650.77	0.75407	3650.77	0.81175
		3652.7	0.54377	3652.7	0.67045	3652.7	0.77094	3652.7	0.82121
		3654.62	0.54079	3654.62	0.6769	3654.62	0.77501	3654.62	0.81761
		3656.55	0.54132	3656.55	0.66568	3656.55	0.77067	3656.55	0.8194
		3658.48	0.54788	3658.48	0.67109	3658.48	0.77542	3658.48	0.82515
		3660.41	0.54949	3660.41	0.67535	3660.41	0.77835	3660.41	0.82604
		3662.34	0.54953	3662.34	0.67694	3662.34	0.77919	3662.34	0.82623
		3664.27	0.54916	3664.27	0.67871	3664.27	0.77973	3664.27	0.82651
		3666.2	0.54461	3666.2	0.68388	3666.2	0.78035	3666.2	0.82291
		3668.12	0.533	3668.12	0.68067	3668.12	0.77577	3668.12	0.81358
		3670.05	0.52925	3670.05	0.65914	3670.05	0.76368	3670.05	0.81183
		3671.98	0.53539	3671.98	0.6747	3671.98	0.77288	3671.98	0.81732
		3673.91	0.52414	3673.91	0.67604	3673.91	0.77358	3673.91	0.8068
		3675.84	0.52467	3675.84	0.6471	3675.84	0.75883	3675.84	0.80927
		3677.77	0.53861	3677.77	0.66191	3677.77	0.7696	3677.77	0.82028
		3679.7	0.54357	3679.7	0.66604	3679.7	0.77554	3679.7	0.8228
		3681.62	0.54672	3681.62	0.67189	3681.62	0.78014	3681.62	0.82489
		3683.55	0.54634	3683.55	0.67475	3683.55	0.7817	3683.55	0.82425
		3685.48	0.54023	3685.48	0.68091	3685.48	0.78258	3685.48	0.81885
		3687.41	0.52861	3687.41	0.67481	3687.41	0.77707	3687.41	0.80956
		3689.34	0.52774	3689.34	0.65669	3689.34	0.76544	3689.34	0.81105
		3691.27	0.53492	3691.27	0.65718	3691.27	0.76788	3691.27	0.81739
		3693.2	0.54253	3693.2	0.66738	3693.2	0.77495	3693.2	0.82315
		3695.12	0.54402	3695.12	0.67074	3695.12	0.77759	3695.12	0.82378
		3697.05	0.54416	3697.05	0.67134	3697.05	0.77771	3697.05	0.82395
		3698.98	0.54173	3698.98	0.67589	3698.98	0.7794	3698.98	0.82146
		3700.91	0.53725	3700.91	0.66684	3700.91	0.77472	3700.91	0.81758
		3702.84	0.5397	3702.84	0.66158	3702.84	0.7735	3702.84	0.82014
		3704.77	0.54287	3704.77	0.66845	3704.77	0.77787	3704.77	0.82185
		3706.7	0.53915	3706.7	0.67325	3706.7	0.77958	3706.7	0.81787
		3708.62	0.53025	3708.62	0.67171	3708.62	0.77605	3708.62	0.81081
		3710.55	0.52324	3710.55	0.65598	3710.55	0.7668	3710.55	0.80541
		3712.48	0.5283	3712.48	0.64642	3712.48	0.76383	3712.48	0.81029
		3714.41	0.5376	3714.41	0.65828	3714.41	0.77174	3714.41	0.81804
		3716.34	0.53877	3716.34	0.66653	3716.34	0.77643	3716.34	0.81826
		3718.27	0.5366	3718.27	0.66649	3718.27	0.77488	3718.27	0.8167
		3720.2	0.53382	3720.2	0.66675	3720.2	0.77322	3720.2	0.8146
		3722.12	0.53218	3722.12	0.66267	3722.12	0.76945	3722.12	0.81347
		3724.05	0.532	3724.05	0.66321	3724.05	0.76876	3724.05	0.81326
		3725.98	0.53213	3725.98	0.65765	3725.98	0.76704	3725.98	0.81324
		3727.91	0.53553	3727.91	0.66224	3727.91	0.76978	3727.91	0.81596
		3729.84	0.53096	3729.84	0.67095	3729.84	0.77371	3729.84	0.81123
		3731.77	0.52186	3731.77	0.6652	3731.77	0.767	3731.77	0.8037
		3733.7	0.51638	3733.7	0.65873	3733.7	0.76078	3733.7	0.79952
		3735.62	0.51582	3735.62	0.63633	3735.62	0.75254	3735.62	0.79867
		3737.55	0.52653	3737.55	0.64242	3737.55	0.75909	3737.55	0.80772
		3739.48	0.5308	3739.48	0.65265	3739.48	0.7653	3739.48	0.8103
		3741.41	0.52382	3741.41	0.66523	3741.41	0.77029	3741.41	0.80402
		3743.34	0.50623	3743.34	0.6585	3743.34	0.76679	3743.34	0.78938
		3745.27	0.51316	3745.27	0.64274	3745.27	0.75594	3745.27	0.79844
		3747.2	0.51659	3747.2	0.66049	3747.2	0.76297	3747.2	0.79973
		3749.12	0.50694	3749.12	0.65638	3749.12	0.75853	3749.12	0.79138
		3751.05	0.50753	3751.05	0.63589	3751.05	0.7479	3751.05	0.79322
		3752.98	0.52048	3752.98	0.63777	3752.98	0.75393	3752.98	0.80432
		3754.91	0.52789	3754.91	0.6538	3754.91	0.76341	3754.91	0.80913
		3756.84	0.52532	3756.84	0.65561	3756.84	0.76396	3756.84	0.80629
		3758.77	0.5235	3758.77	0.64832	3758.77	0.76047	3758.77	0.80475
		3760.7	0.52743	3760.7	0.64538	3760.7	0.76175	3760.7	0.80768
		3762.62	0.53006	3762.62	0.65623	3762.62	0.76806	3762.62	0.80878
		3764.55	0.52594	3764.55	0.65134	3764.55	0.76588	3764.55	0.80463
		3766.48	0.52545	3766.48	0.65023	3766.48	0.76466	3766.48	0.80465
		3768.41	0.52227	3768.41	0.64837	3768.41	0.76413	3768.41	0.80169
		3770.34	0.52352	3770.34	0.63798	3770.34	0.76002	3770.34	0.80327
		3772.27	0.52903	3772.27	0.64463	3772.27	0.76526	3772.27	0.80774
		3774.2	0.52996	3774.2	0.64837	3774.2	0.76731	3774.2	0.80812
		3776.12	0.52851	3776.12	0.65165	3776.12	0.76784	3776.12	0.80669
		3778.05	0.5239	3778.05	0.6468	3778.05	0.76362	3778.05	0.80297
		3779.98	0.52422	3779.98	0.6392	3779.98	0.75879	3779.98	0.80409
		3781.91	0.52739	3781.91	0.64787	3781.91	0.76325	3781.91	0.80658
		3783.84	0.52631	3783.84	0.64472	3783.84	0.76135	3783.84	0.80536
		3785.77	0.52701	3785.77	0.6422	3785.77	0.75971	3785.77	0.80609
		3787.7	0.52817	3787.7	0.64552	3787.7	0.76233	3787.7	0.80609
		3789.62	0.52782	3789.62	0.64628	3789.62	0.7636	3789.62	0.80597
		3791.55	0.52691	3791.55	0.64715	3791.55	0.76441	3791.55	0.80578
		3793.48	0.52455	3793.48	0.65151	3793.48	0.76495	3793.48	0.80279
		3795.41	0.51896	3795.41	0.64441	3795.41	0.76033	3795.41	0.79752
		3797.34	0.51852	3797.34	0.64141	3797.34	0.75701	3797.34	0.79741
		3799.27	0.51225	3799.27	0.6499	3799.27	0.76041	3799.27	0.79114
		3801.2	0.50654	3801.2	0.62571	3801.2	0.74814	3801.2	0.78744
		3803.12	0.51563	3803.12	0.63027	3803.12	0.75087	3803.12	0.79636
		3805.05	0.51373	3805.05	0.6416	3805.05	0.75746	3805.05	0.79328
		3806.98	0.51291	3806.98	0.62577	3806.98	0.75092	3806.98	0.79334
		3808.91	0.52197	3808.91	0.63323	3808.91	0.75474	3808.91	0.80114
		3810.84	0.52468	3810.84	0.64082	3810.84	0.7587	3810.84	0.802
		3812.77	0.5204	3812.77	0.64851	3812.77	0.76062	3812.77	0.79779
		3814.7	0.50986	3814.7	0.64137	3814.7	0.75531	3814.7	0.78879
		3816.62	0.51132	3816.62	0.6305	3816.62	0.74786	3816.62	0.79144
		3818.55	0.50975	3818.55	0.64414	3818.55	0.7539	3818.55	0.78936
		3820.48	0.50082	3820.48	0.62395	3820.48	0.7442	3820.48	0.78161
		3822.41	0.51062	3822.41	0.62245	3822.41	0.74428	3822.41	0.79067
		3824.34	0.51701	3824.34	0.63773	3824.34	0.7528	3824.34	0.79434
		3826.27	0.51596	3826.27	0.63199	3826.27	0.7509	3826.27	0.79298
		3828.2	0.51693	3828.2	0.63518	3828.2	0.75312	3828.2	0.79365
		3830.12	0.51395	3830.12	0.63732	3830.12	0.75474	3830.12	0.7909
		3832.05	0.51142	3832.05	0.63299	3832.05	0.751	3832.05	0.78897
		3833.98	0.50883	3833.98	0.63568	3833.98	0.75045	3833.98	0.78697
		3835.91	0.50268	3835.91	0.63239	3835.91	0.74709	3835.91	0.78187
		3837.84	0.50172	3837.84	0.62172	3837.84	0.74128	3837.84	0.78219
		3839.77	0.50629	3839.77	0.61762	3839.77	0.73904	3839.77	0.78666
		3841.7	0.50947	3841.7	0.62449	3841.7	0.744	3841.7	0.78865
		3843.62	0.51243	3843.62	0.62258	3843.62	0.74504	3843.62	0.7907
		3845.55	0.51685	3845.55	0.62716	3845.55	0.74909	3845.55	0.7934
		3847.48	0.51682	3847.48	0.63551	3847.48	0.75283	3847.48	0.79236
		3849.41	0.50932	3849.41	0.64344	3849.41	0.753	3849.41	0.7854
		3851.34	0.49089	3851.34	0.64489	3851.34	0.74869	3851.34	0.76973
		3853.27	0.48167	3853.27	0.60657	3853.27	0.73086	3853.27	0.76423
		3855.2	0.50097	3855.2	0.60872	3855.2	0.73579	3855.2	0.78182
		3857.12	0.51163	3857.12	0.62038	3857.12	0.74377	3857.12	0.78844
		3859.05	0.51252	3859.05	0.63083	3859.05	0.74911	3859.05	0.78801
		3860.98	0.50811	3860.98	0.63213	3860.98	0.74779	3860.98	0.78474
		3862.91	0.50382	3862.91	0.62692	3862.91	0.74309	3862.91	0.78164
		3864.84	0.50411	3864.84	0.61682	3864.84	0.73993	3864.84	0.78229
		3866.77	0.50625	3866.77	0.63077	3866.77	0.74612	3866.77	0.78398
		3868.7	0.49904	3868.7	0.62593	3868.7	0.74204	3868.7	0.77708
		3870.62	0.50283	3870.62	0.61377	3870.62	0.73505	3870.62	0.78142
		3872.55	0.50598	3872.55	0.62145	3872.55	0.74112	3872.55	0.78327
		3874.48	0.50731	3874.48	0.61375	3874.48	0.73882	3874.48	0.78396
		3876.41	0.5116	3876.41	0.62626	3876.41	0.74634	3876.41	0.78697
		3878.34	0.50672	3878.34	0.63102	3878.34	0.74913	3878.34	0.78208
		3880.27	0.50279	3880.27	0.61745	3880.27	0.74156	3880.27	0.77942
		3882.2	0.50582	3882.2	0.62233	3882.2	0.74224	3882.2	0.78151
		3884.12	0.5014	3884.12	0.62187	3884.12	0.74297	3884.12	0.77669
		3886.05	0.50262	3886.05	0.60863	3886.05	0.73725	3886.05	0.77878
		3887.98	0.50795	3887.98	0.62443	3887.98	0.74424	3887.98	0.78291
		3889.91	0.50326	3889.91	0.62334	3889.91	0.74276	3889.91	0.77783
		3891.84	0.50391	3891.84	0.60981	3891.84	0.73502	3891.84	0.77939
		3893.77	0.50941	3893.77	0.61448	3893.77	0.73836	3893.77	0.78381
		3895.7	0.50918	3895.7	0.6245	3895.7	0.74415	3895.7	0.78319
		3897.62	0.50208	3897.62	0.62561	3897.62	0.74338	3897.62	0.77758
		3899.55	0.49652	3899.55	0.61908	3899.55	0.7385	3899.55	0.77383
		3901.48	0.49488	3901.48	0.61728	3901.48	0.73639	3901.48	0.77274
		3903.41	0.49532	3903.41	0.60858	3903.41	0.73282	3903.41	0.77285
		3905.34	0.50208	3905.34	0.60534	3905.34	0.73342	3905.34	0.7783
		3907.27	0.50808	3907.27	0.6136	3907.27	0.73964	3907.27	0.78205
		3909.2	0.50983	3909.2	0.61762	3909.2	0.74273	3909.2	0.78214
		3911.12	0.50952	3911.12	0.61731	3911.12	0.74301	3911.12	0.78125
		3913.05	0.50836	3913.05	0.61996	3913.05	0.74324	3913.05	0.78023
		3914.98	0.50446	3914.98	0.62033	3914.98	0.74157	3914.98	0.77712
		3916.91	0.50169	3916.91	0.61376	3916.91	0.73662	3916.91	0.77543
		3918.84	0.50323	3918.84	0.61204	3918.84	0.73634	3918.84	0.77672
		3920.77	0.50528	3920.77	0.61382	3920.77	0.73689	3920.77	0.77843
		3922.7	0.50464	3922.7	0.61532	3922.7	0.73702	3922.7	0.77795
		3924.62	0.50378	3924.62	0.60763	3924.62	0.73296	3924.62	0.7775
		3926.55	0.50571	3926.55	0.6117	3926.55	0.73581	3926.55	0.77921
		3928.48	0.50478	3928.48	0.61495	3928.48	0.73736	3928.48	0.77801
		3930.41	0.50223	3930.41	0.61283	3930.41	0.73593	3930.41	0.77585
		3932.34	0.5019	3932.34	0.60647	3932.34	0.73359	3932.34	0.77572
		3934.27	0.50467	3934.27	0.60806	3934.27	0.73568	3934.27	0.77727
		3936.2	0.50568	3936.2	0.6114	3936.2	0.73814	3936.2	0.77702
		3938.12	0.50559	3938.12	0.61195	3938.12	0.7382	3938.12	0.77621
		3940.05	0.50375	3940.05	0.6139	3940.05	0.73796	3940.05	0.77446
		3941.98	0.5017	3941.98	0.60876	3941.98	0.73468	3941.98	0.7732
		3943.91	0.50315	3943.91	0.60703	3943.91	0.73334	3943.91	0.77434
		3945.84	0.5035	3945.84	0.6117	3945.84	0.73466	3945.84	0.7745
		3947.77	0.50194	3947.77	0.60803	3947.77	0.73164	3947.77	0.77346
		3949.7	0.50196	3949.7	0.60542	3949.7	0.73024	3949.7	0.7739
		3951.62	0.50249	3951.62	0.6059	3951.62	0.73181	3951.62	0.77476
		3953.55	0.50308	3953.55	0.60712	3953.55	0.73409	3953.55	0.77529
		3955.48	0.5029	3955.48	0.60686	3955.48	0.7345	3955.48	0.77519
		3957.41	0.50258	3957.41	0.60649	3957.41	0.73435	3957.41	0.77483
		3959.34	0.50197	3959.34	0.60666	3959.34	0.73438	3959.34	0.77393
		3961.27	0.5016	3961.27	0.60546	3961.27	0.73371	3961.27	0.77347
		3963.2	0.50182	3963.2	0.60464	3963.2	0.73354	3963.2	0.77324
		3965.12	0.50225	3965.12	0.60598	3965.12	0.73442	3965.12	0.77269
		3967.05	0.50209	3967.05	0.60565	3967.05	0.7332	3967.05	0.77192
		3968.98	0.50199	3968.98	0.60473	3968.98	0.73258	3968.98	0.77161
		3970.91	0.50177	3970.91	0.60395	3970.91	0.73199	3970.91	0.77135
		3972.84	0.50141	3972.84	0.60301	3972.84	0.73114	3972.84	0.77112
		3974.77	0.50111	3974.77	0.60145	3974.77	0.73001	3974.77	0.77092
		3976.7	0.50097	3976.7	0.60092	3976.7	0.73025	3976.7	0.77125
		3978.62	0.50065	3978.62	0.6017	3978.62	0.73107	3978.62	0.7715
		3980.55	0.50025	3980.55	0.60181	3980.55	0.73091	3980.55	0.7716
		3982.48	0.49971	3982.48	0.59997	3982.48	0.72988	3982.48	0.7713
		3984.41	0.49935	3984.41	0.59918	3984.41	0.73006	3984.41	0.77112
		3986.34	0.49934	3986.34	0.59986	3986.34	0.73026	3986.34	0.771
		3988.27	0.49868	3988.27	0.60062	3988.27	0.73053	3988.27	0.77032
		3990.2	0.49797	3990.2	0.5992	3990.2	0.72928	3990.2	0.76951
		3992.12	0.49836	3992.12	0.59939	3992.12	0.72912	3992.12	0.76908
		3994.05	0.49811	3994.05	0.59886	3994.05	0.72869	3994.05	0.7683
		3995.98	0.49832	3995.98	0.59894	3995.98	0.72799	3995.98	0.76765
		3997.91	0.49843	3997.91	0.59938	3997.91	0.72772	3997.91	0.76709
		3999.84	0.49828	3999.84	0.59863	3999.84	0.7277	3999.84	0.76709
				--	--	--	--
