# Supplementary material for: Electron donation of non-oxide supports boosts O2 activation on nano-platinum catalysts
Source: Nat Commun. 2021 May 12;12:2741. doi: 10.1038/s41467-021-22946-y (PMC8115247; doi:10.1038/s41467-021-22946-y)
Supplement: Supplementary file 3 — Source Data [file 41467_2021_22946_MOESM3_ESM.zip › Source Data-S10.xlsx]

## Sheet: Sheet1
		Pt/CN500		Pt/CN525		Pt/CN600		Pt/CN650
		Binding Energy (eV)	Intensity (arb.units)	Binding Energy (eV)	Intensity (arb.units)	Binding Energy (eV)	Intensity (arb.units)	Binding Energy (eV)	Intensity (arb.units)
		292.55	0.04615	292.55	0.05066	292.5	0.0532	292.45	0.04692
		292.5	0.04094	292.5	0.05093	292.45	0.05226	292.4	0.04771
		292.45	0.04126	292.45	0.04834	292.4	0.05125	292.35	0.04633
		292.4	0.04085	292.4	0.04786	292.35	0.04887	292.3	0.04437
		292.35	0.04052	292.35	0.04799	292.3	0.04621	292.25	0.04193
		292.3	0.03855	292.3	0.04457	292.25	0.04595	292.2	0.03939
		292.25	0.03805	292.25	0.04159	292.2	0.0431	292.15	0.03983
		292.2	0.03698	292.2	0.04094	292.15	0.0414	292.1	0.03843
		292.15	0.03641	292.15	0.03981	292.1	0.04202	292.05	0.03507
		292.1	0.03347	292.1	0.03824	292.05	0.03999	292	0.03507
		292.05	0.03379	292.05	0.03687	292	0.03587	291.95	0.0349
		292	0.0318	292	0.03505	291.95	0.03578	291.9	0.03539
		291.95	0.03086	291.95	0.03523	291.9	0.03449	291.85	0.03226
		291.9	0.03043	291.9	0.03283	291.85	0.03347	291.8	0.03093
		291.85	0.03254	291.85	0.03102	291.8	0.03225	291.75	0.02955
		291.8	0.02981	291.8	0.03183	291.75	0.03336	291.7	0.0302
		291.75	0.02896	291.75	0.03034	291.7	0.0311	291.65	0.03009
		291.7	0.02613	291.7	0.0305	291.65	0.0297	291.6	0.02715
		291.65	0.02835	291.65	0.02957	291.6	0.03059	291.55	0.02929
		291.6	0.02786	291.6	0.02922	291.55	0.03027	291.5	0.02767
		291.55	0.02569	291.55	0.02967	291.5	0.03033	291.45	0.02707
		291.5	0.02656	291.5	0.02838	291.45	0.03009	291.4	0.02808
		291.45	0.02687	291.45	0.02838	291.4	0.02576	291.35	0.02743
		291.4	0.02626	291.4	0.02868	291.35	0.02693	291.3	0.02633
		291.35	0.02554	291.35	0.02913	291.3	0.02785	291.25	0.02638
		291.3	0.02499	291.3	0.02868	291.25	0.02644	291.2	0.02865
		291.25	0.02656	291.25	0.0269	291.2	0.02663	291.15	0.02642
		291.2	0.02663	291.2	0.02781	291.15	0.02653	291.1	0.02935
		291.15	0.02654	291.15	0.02929	291.1	0.02745	291.05	0.02919
		291.1	0.02509	291.1	0.02707	291.05	0.02778	291	0.02897
		291.05	0.02629	291.05	0.02752	291	0.02588	290.95	0.02889
		291	0.0269	291	0.0287	290.95	0.02485	290.9	0.02793
		290.95	0.02528	290.95	0.02714	290.9	0.02651	290.85	0.02781
		290.9	0.0282	290.9	0.02929	290.85	0.0276	290.8	0.02594
		290.85	0.02621	290.85	0.02943	290.8	0.02909	290.75	0.0294
		290.8	0.02713	290.8	0.0287	290.75	0.02939	290.7	0.0284
		290.75	0.02531	290.75	0.02837	290.7	0.02934	290.65	0.02961
		290.7	0.02652	290.7	0.02976	290.65	0.02776	290.6	0.02935
		290.65	0.02546	290.65	0.02861	290.6	0.02881	290.55	0.03073
		290.6	0.02858	290.6	0.03001	290.55	0.02875	290.5	0.03232
		290.55	0.02823	290.55	0.03095	290.5	0.03009	290.45	0.03297
		290.5	0.02914	290.5	0.02762	290.45	0.02982	290.4	0.03265
		290.45	0.02926	290.45	0.03002	290.4	0.02787	290.35	0.03238
		290.4	0.02745	290.4	0.03224	290.35	0.03073	290.3	0.03548
		290.35	0.02808	290.35	0.02861	290.3	0.03016	290.25	0.03982
		290.3	0.03073	290.3	0.03195	290.25	0.03256	290.2	0.04062
		290.25	0.02866	290.25	0.03368	290.2	0.03306	290.15	0.04206
		290.2	0.02794	290.2	0.03261	290.15	0.03238	290.1	0.04419
		290.15	0.03202	290.15	0.03525	290.1	0.03493	290.05	0.04517
		290.1	0.03398	290.1	0.03666	290.05	0.03529	290	0.04751
		290.05	0.03422	290.05	0.03719	290	0.0373	289.95	0.05338
		290	0.03403	290	0.04123	289.95	0.03956	289.9	0.05766
		289.95	0.03702	289.95	0.04106	289.9	0.04363	289.85	0.06415
		289.9	0.03734	289.9	0.04329	289.85	0.04471	289.8	0.06781
		289.85	0.03882	289.85	0.04878	289.8	0.04779	289.75	0.07459
		289.8	0.0423	289.8	0.05219	289.75	0.05332	289.7	0.08273
		289.75	0.04668	289.75	0.05404	289.7	0.05656	289.65	0.09035
		289.7	0.04701	289.7	0.05846	289.65	0.06603	289.6	0.09901
		289.65	0.0535	289.65	0.06458	289.6	0.06831	289.55	0.11082
		289.6	0.05987	289.6	0.0762	289.55	0.077	289.5	0.12348
		289.55	0.06687	289.55	0.08561	289.5	0.08574	289.45	0.13846
		289.5	0.07519	289.5	0.09521	289.45	0.09257	289.4	0.15501
		289.45	0.08462	289.45	0.10548	289.4	0.1052	289.35	0.1768
		289.4	0.09248	289.4	0.11689	289.35	0.11869	289.3	0.20281
		289.35	0.11082	289.35	0.13958	289.3	0.14455	289.25	0.23825
		289.3	0.11956	289.3	0.15217	289.25	0.15872	289.2	0.25557
		289.25	0.13537	289.25	0.17616	289.2	0.17402	289.15	0.28827
		289.2	0.15307	289.2	0.20274	289.15	0.1942	289.1	0.32352
		289.15	0.17294	289.15	0.22927	289.1	0.22448	289.05	0.36457
		289.1	0.19829	289.1	0.25059	289.05	0.24953	289	0.40099
		289.05	0.22721	289.05	0.28523	289	0.28787	288.95	0.4486
		289	0.25714	289	0.32591	288.95	0.32304	288.9	0.50285
		288.95	0.29258	288.95	0.36931	288.9	0.36332	288.85	0.54864
		288.9	0.32645	288.9	0.40813	288.85	0.40025	288.8	0.59417
		288.85	0.37395	288.85	0.46174	288.8	0.45159	288.75	0.64504
		288.8	0.42068	288.8	0.51456	288.75	0.5024	288.7	0.69061
		288.75	0.46834	288.75	0.55915	288.7	0.54434	288.65	0.74765
		288.7	0.52462	288.7	0.62133	288.65	0.58782	288.6	0.79418
		288.65	0.57456	288.65	0.67648	288.6	0.65222	288.55	0.85173
		288.6	0.62779	288.6	0.71666	288.55	0.69404	288.5	0.87974
		288.55	0.69	288.55	0.77769	288.5	0.75573	288.45	0.92813
		288.5	0.7438	288.5	0.83457	288.45	0.81286	288.4	0.9602
		288.45	0.78549	288.45	0.87403	288.4	0.85469	288.35	0.9759
		288.4	0.84439	288.4	0.90724	288.35	0.90674	288.3	1
		288.35	0.88764	288.35	0.94925	288.3	0.93072	288.25	0.99357
		288.3	0.922	288.3	0.96996	288.25	0.9622	288.2	0.99908
		288.25	0.95756	288.25	0.98436	288.2	0.97986	288.15	0.98773
		288.2	0.98457	288.2	0.99787	288.15	1	288.1	0.97687
		288.15	0.99534	288.15	1	288.1	0.99137	288.05	0.95235
		288.1	1	288.1	0.97277	288.05	0.98038	288	0.91247
		288.05	0.9968	288.05	0.95178	288	0.97483	287.95	0.87246
		288	0.97561	288	0.92509	287.95	0.94789	287.9	0.81364
		287.95	0.95462	287.95	0.8772	287.9	0.92142	287.85	0.76997
		287.9	0.9273	287.9	0.83033	287.85	0.86685	287.8	0.707
		287.85	0.88373	287.85	0.78382	287.8	0.81457	287.75	0.6542
		287.8	0.83667	287.8	0.7269	287.75	0.76531	287.7	0.5837
		287.75	0.77218	287.75	0.673	287.7	0.70239	287.65	0.52538
		287.7	0.72353	287.7	0.60735	287.65	0.63234	287.6	0.45963
		287.65	0.66317	287.65	0.54309	287.6	0.58139	287.55	0.40826
		287.6	0.59662	287.6	0.48185	287.55	0.51427	287.5	0.35731
		287.55	0.5343	287.55	0.42819	287.5	0.45885	287.45	0.31334
		287.5	0.48593	287.5	0.37688	287.45	0.40001	287.4	0.27587
		287.45	0.42954	287.45	0.32566	287.4	0.35583	287.35	0.23597
		287.4	0.37779	287.4	0.28955	287.35	0.31107	287.3	0.20353
		287.35	0.33574	287.35	0.24944	287.3	0.26628	287.25	0.17744
		287.3	0.29012	287.3	0.21683	287.25	0.23114	287.2	0.15516
		287.25	0.25592	287.25	0.18549	287.2	0.20532	287.15	0.13755
		287.2	0.21793	287.2	0.16539	287.15	0.17841	287.1	0.12118
		287.15	0.19124	287.15	0.14427	287.1	0.15314	287.05	0.10354
		287.1	0.16746	287.1	0.12629	287.05	0.14011	287	0.09317
		287.05	0.14536	287.05	0.11521	287	0.1249	286.95	0.08216
		287	0.12554	287	0.1025	286.95	0.11517	286.9	0.07681
		286.95	0.11414	286.95	0.09422	286.9	0.10645	286.85	0.0725
		286.9	0.09965	286.9	0.08994	286.85	0.09851	286.8	0.06762
		286.85	0.09187	286.85	0.08639	286.8	0.09164	286.75	0.06387
		286.8	0.08177	286.8	0.08165	286.75	0.08936	286.7	0.06012
		286.75	0.07899	286.75	0.08019	286.7	0.08869	286.65	0.05771
		286.7	0.07903	286.7	0.07787	286.65	0.08639	286.6	0.06007
		286.65	0.07256	286.65	0.07605	286.6	0.08578	286.55	0.05898
		286.6	0.07507	286.6	0.08106	286.55	0.08902	286.5	0.05732
		286.55	0.072	286.55	0.07988	286.5	0.08906	286.45	0.05623
		286.5	0.06979	286.5	0.07919	286.45	0.09024	286.4	0.05634
		286.45	0.06626	286.45	0.0793	286.4	0.09168	286.35	0.05751
		286.4	0.0694	286.4	0.08237	286.35	0.09329	286.3	0.05834
		286.35	0.07356	286.35	0.08476	286.3	0.09864	286.25	0.06067
		286.3	0.07565	286.3	0.08442	286.25	0.1032	286.2	0.05921
		286.25	0.07685	286.25	0.08835	286.2	0.10534	286.15	0.06448
		286.2	0.07583	286.2	0.0909	286.15	0.11077	286.1	0.06634
		286.15	0.07815	286.15	0.09136	286.1	0.11505	286.05	0.06714
		286.1	0.08463	286.1	0.09685	286.05	0.12155	286	0.07041
		286.05	0.08709	286.05	0.10432	286	0.13114	285.95	0.07047
		286	0.093	286	0.10804	285.95	0.13858	285.9	0.07736
		285.95	0.09392	285.95	0.11094	285.9	0.14807	285.85	0.08049
		285.9	0.09717	285.9	0.1181	285.85	0.16277	285.8	0.08158
		285.85	0.10622	285.85	0.12338	285.8	0.16604	285.75	0.08716
		285.8	0.11334	285.8	0.13084	285.75	0.17869	285.7	0.09222
		285.75	0.11546	285.75	0.13873	285.7	0.1921	285.65	0.09781
		285.7	0.1244	285.7	0.15303	285.65	0.20486	285.6	0.10325
		285.65	0.13082	285.65	0.16072	285.6	0.21907	285.55	0.1073
		285.6	0.14037	285.6	0.17226	285.55	0.23526	285.5	0.11259
		285.55	0.14968	285.55	0.18047	285.5	0.25693	285.45	0.12536
		285.5	0.1581	285.5	0.19416	285.45	0.26881	285.4	0.12673
		285.45	0.1691	285.45	0.209	285.4	0.28546	285.35	0.12762
		285.4	0.17733	285.4	0.22508	285.35	0.30118	285.3	0.13751
		285.35	0.18973	285.35	0.23784	285.3	0.31673	285.25	0.14261
		285.3	0.20124	285.3	0.25326	285.25	0.33566	285.2	0.1478
		285.25	0.20782	285.25	0.26767	285.2	0.35242	285.15	0.14982
		285.2	0.21941	285.2	0.2816	285.15	0.36635	285.1	0.16112
		285.15	0.22974	285.15	0.29506	285.1	0.37952	285.05	0.16438
		285.1	0.23791	285.1	0.2994	285.05	0.38637	285	0.16674
		285.05	0.24724	285.05	0.3141	285	0.4012	284.95	0.165
		285	0.25235	285	0.32755	284.95	0.40917	284.9	0.16822
		284.95	0.25543	284.95	0.3341	284.9	0.41318	284.85	0.16859
		284.9	0.26425	284.9	0.34113	284.85	0.41687	284.8	0.1687
		284.85	0.26408	284.85	0.34673	284.8	0.41371	284.75	0.16808
		284.8	0.26836	284.8	0.3471	284.75	0.41525	284.7	0.16992
		284.75	0.26475	284.75	0.34518	284.7	0.41379	284.65	0.16163
		284.7	0.2705	284.7	0.33873	284.65	0.4052	284.6	0.15816
		284.65	0.26172	284.65	0.3332	284.6	0.39435	284.55	0.15623
		284.6	0.25352	284.6	0.32724	284.55	0.3783	284.5	0.15155
		284.55	0.243	284.55	0.31882	284.5	0.36302	284.45	0.14336
		284.5	0.24033	284.5	0.30904	284.45	0.34821	284.4	0.13413
		284.45	0.22768	284.45	0.29101	284.4	0.32955	284.35	0.1243
		284.4	0.21558	284.4	0.2763	284.35	0.30936	284.3	0.11739
		284.35	0.20448	284.35	0.26186	284.3	0.28933	284.25	0.10926
		284.3	0.19425	284.3	0.24532	284.25	0.2641	284.2	0.10157
		284.25	0.1764	284.25	0.22254	284.2	0.24843	284.15	0.09171
		284.2	0.16676	284.2	0.20536	284.15	0.22183	284.1	0.08733
		284.15	0.14775	284.15	0.18023	284.1	0.20192	284.05	0.07922
		284.1	0.13602	284.1	0.16285	284.05	0.18045	284	0.06949
		284.05	0.11979	284.05	0.14905	284	0.16178	283.95	0.0621
		284	0.10719	284	0.13383	283.95	0.14461	283.9	0.05477
		283.95	0.09316	283.95	0.11622	283.9	0.12439	283.85	0.04597
		283.9	0.08267	283.9	0.10474	283.85	0.10943	283.8	0.04331
		283.85	0.07195	283.85	0.08788	283.8	0.09466	283.75	0.0363
		283.8	0.06417	283.8	0.07715	283.75	0.0816	283.7	0.03215
		283.75	0.05807	283.75	0.06497	283.7	0.07182	283.65	0.02781
		283.7	0.0487	283.7	0.05556	283.65	0.06458	283.6	0.02417
		283.65	0.04228	283.65	0.04843	283.6	0.05576	283.55	0.02303
		283.6	0.03636	283.6	0.04082	283.55	0.04589	283.5	0.01901
		283.55	0.02966	283.55	0.03558	283.5	0.03856	283.45	0.0187
		283.5	0.02643	283.5	0.02996	283.45	0.03373	283.4	0.01444
		283.45	0.02063	283.45	0.02672	283.4	0.02932	283.35	0.01276
		283.4	0.01808	283.4	0.02311	283.35	0.02469	283.3	0.01245
		283.35	0.016	283.35	0.0191	283.3	0.02035	283.25	0.01109
		283.3	0.01521	283.3	0.01617	283.25	0.01878	283.2	0.01047
		283.25	0.01309	283.25	0.0145	283.2	0.01583	283.15	0.00996
		283.2	0.01284	283.2	0.01381	283.15	0.01345	283.1	0.00801
		283.15	0.01064	283.15	0.01293	283.1	0.01378	283.05	0.00784
		283.1	0.00845	283.1	0.01173	283.05	0.01199	283	0.00657
		283.05	0.00726	283.05	0.00808	283	0.00874	282.95	0.00663
		283	0.00617	283	0.00868	282.95	0.00792	282.9	0.00607
		282.95	0.0061	282.95	0.00775	282.9	0.0085	282.85	0.00601
		282.9	0.0056	282.9	0.00756	282.85	0.00916	282.8	0.00579
		282.85	0.00775	282.85	0.00782	282.8	0.00928	282.75	0.00673
		282.8	0.00619	282.8	0.00621	282.75	0.00857	282.7	0.00431
		282.75	0.00485	282.75	0.00671	282.7	0.00629	282.65	0.00455
		282.7	0.00431	282.7	0.00594	282.65	0.00683	282.6	0.00527
		282.65	0.00445	282.65	0.00484	282.6	0.00637	282.55	0.00519
		282.6	0.00471	282.6	0.00382	282.55	0.00589	282.5	0.00494
		282.55	0.005	282.55	0.00437	282.5	0.00492	282.45	0.0027
		282.5	0.00423	282.5	0.00393	282.45	0.00436	282.4	0.00295
		282.45	0.00412	282.45	0.00483	282.4	0.00466	282.35	0.00352
		282.4	0.00385	282.4	0.00539	282.35	0.00527	282.3	0.00358
		282.35	0.00462	282.35	0.00374	282.3	0.00436	282.25	0.0022
		282.3	0.00417	282.3	0.00378	282.25	0.00387	282.2	0.00201
		282.25	0.00402	282.25	0.0037	282.2	0.003	282.15	0.00328
		282.2	0.00487	282.2	0.00389	282.15	0.00388	282.1	0.00376
		282.15	0.00472	282.15	0.00358	282.1	0.00445	282.05	0.00305
		282.1	0.00333	282.1	0.0031	282.05	0.00369	282	0.00202
		282.05	0.00371	282.05	0.00342	282	0.00322	281.95	0.00259
		282	0.00368	282	0.00295	281.95	0.00342	281.9	0.00341
		281.95	0.00254	281.95	0.00341	281.9	0.00231	281.85	0.00306
		281.9	0.00233	281.9	0.00263	281.85	0.00322	281.8	0.00351
		281.85	0.00372	281.85	0.00205	281.8	0.00326	281.75	0.00349
		281.8	0.00299	281.8	0.00302	281.75	0.00317	281.7	0.00321
		281.75	0.00211	281.75	0.00259	281.7	0.00323	281.65	0.00265
		281.7	0.00237	281.7	0.00277	281.65	0.0027	281.6	0.00253
		281.65	0.00117	281.65	0.00247	281.6	0.00223	281.55	0.00335
		281.6	0.00186	281.6	0.00239	281.55	0.00316	281.5	0.00284
		281.55	0.00222	281.55	0.00216	281.5	0.00241	281.45	0.00278
		281.5	0.00211	281.5	0.00518	281.45	0.0051	281.4	0.00344
		281.45	0.00126	281.45	0.00298	281.4	0.00205	281.35	0.00204
		281.4	0.00216	281.4	0.00313	281.35	0.00208	281.3	0.00361
		281.35	0.00158	281.35	0.00187	281.3	0.00167	281.25	0.00336
		281.3	0.00281	281.3	0.00141	281.25	0.00198	281.2	0.00173
		281.25	0.00293	281.25	0.00153	281.2	0.00251	281.15	0.00145
		281.2	0.00132	281.2	0.00273	281.15	0.00249	281.1	0.00191
		281.15	0.000605229	281.15	0.00147	281.1	0.00315	281.05	0.00313
		281.1	0.00148	281.1	0.00197	281.05	0.00263	281	0.00295
		281.05	0.00179	281.05	0.00246	281	0.00225	280.95	0.00209
