# Supplementary material for: Electron donation of non-oxide supports boosts O2 activation on nano-platinum catalysts
Source: Nat Commun. 2021 May 12;12:2741. doi: 10.1038/s41467-021-22946-y (PMC8115247; doi:10.1038/s41467-021-22946-y)
Supplement: Supplementary file 3 — Source Data [file 41467_2021_22946_MOESM3_ESM.zip › Source Data-S11.xlsx]

## Sheet: Sheet1
		Pt/CN500								Pt/CN525								Pt/CN600								Pt/CN650
		Binding Energy (eV)	Raw line	Fitting line	N2c(C=N-C)	N3c(N-(C)3)	C-N-H	Charge effects	Background	Binding Energy (eV)	Raw line	Fitting line	N2c(C=N-C)	N3c(N-(C)3)	C-N-H	Charge effects	Background	Binding Energy (eV)	Raw line	Fitting line	N2c(C=N-C)	N3c(N-(C)3)	C-N-H	Charge effects	Background	Binding Energy (eV)	Raw line	Fitting line	N2c(C=N-C)	N3c(N-(C)3)	C-N-H	Charge effects	Background
		408.5	16520.8	16542.5	16542.4	16520.8	16520.8	16520.8	16520.8	408.5	19164.2	19305.2	19219.5	19164.2	19164.2	19250	19164.2	408.5	18219.3	18320.3	18273.6	18219.3	18219.3	18266	18219.3	408.5	16849.6	17092.5	16907.6	16849.6	16849.6	17034.6	16849.6
		408.45	16566.6	16542.7	16542.6	16520.8	16520.8	16520.9	16520.8	408.45	19431.9	19307.9	19220	19164.2	19164.2	19252.1	19164.2	408.45	18599.4	18322	18274.1	18219.3	18219.3	18267.1	18219.3	408.45	16855.4	17097.7	16908.2	16849.6	16849.6	17039.1	16849.6
		408.4	16533.7	16542.9	16542.8	16520.7	16520.7	16520.8	16520.7	408.4	19116.9	19310.3	19220.2	19163.8	19163.8	19253.9	19163.8	408.4	18180.9	18323.1	18274.1	18218.7	18218.7	18267.7	18218.7	408.4	16447.8	17103	16908.8	16849.6	16849.6	17043.8	16849.6
		408.35	16490.9	16543.1	16543	16520.7	16520.7	16520.8	16520.7	408.35	19135.3	19313.3	19220.8	19163.9	19163.9	19256.3	19163.9	408.35	18161	18324.9	18274.7	18218.8	18218.8	18269	18218.8	408.35	16713.6	17109.2	16910	16850.2	16850.2	17049.4	16850.2
		408.3	16561.1	16543.5	16543.3	16520.8	16520.8	16520.9	16520.8	408.3	19172.3	19316.3	19221.5	19163.9	19163.9	19258.8	19163.9	408.3	18380.1	18326.9	18275.4	18218.9	18218.9	18270.3	18218.9	408.3	16635.5	17115.1	16910.8	16850.4	16850.4	17054.7	16850.4
		408.25	17005.4	16543.7	16543.5	16520.7	16520.7	16520.9	16520.7	408.25	19319.2	19319.4	19222.1	19163.9	19163.9	19261.3	19163.9	408.25	18324.7	18328.5	18275.7	18218.6	18218.6	18271.4	18218.6	408.25	16514.5	17121.3	16911.8	16850.8	16850.8	17060.3	16850.8
		408.2	16640.7	16543.3	16543	16520	16520	16520.3	16520	408.2	19300.8	19322.4	19222.4	19163.7	19163.7	19263.6	19163.7	408.2	18281.8	18330.3	18276.2	18218.4	18218.4	18272.6	18218.4	408.2	16558.7	17128	16913	16851.3	16851.3	17066.3	16851.3
		408.15	16606.5	16543.5	16543.1	16519.8	16519.8	16520.3	16519.8	408.15	19399.9	19325.5	19222.8	19163.4	19163.4	19266.1	19163.4	408.15	18104.6	18332.2	18276.7	18218.3	18218.3	18273.9	18218.3	408.15	16817.6	17134.8	16914.1	16851.7	16851.7	17072.4	16851.7
		408.1	16792.9	16543.8	16543.2	16519.7	16519.7	16520.3	16519.7	408.1	19276	19328.6	19223.1	19163.1	19163.1	19268.6	19163.1	408.1	18359.5	18334.5	18277.5	18218.5	18218.5	18275.5	18218.5	408.1	16725.1	17141.4	16914.8	16851.8	16851.8	17078.4	16851.8
		408.05	16858.8	16543.8	16543	16519.3	16519.3	16520.1	16519.3	408.05	19514.1	19332.1	19223.6	19162.9	19162.9	19271.4	19162.9	408.05	18491.9	18336.4	18277.9	18218.3	18218.3	18276.8	18218.3	408.05	16570.6	17148.5	16915.7	16852	16852	17084.8	16852
		408	16992	16543.8	16542.8	16518.8	16518.8	16519.8	16518.8	408	19503.2	19335.3	19223.7	19162.3	19162.3	19273.9	19162.3	408	18323.4	18338.2	18278.1	18217.9	18217.9	18278	18217.9	408	17058	17156	16916.8	16852.4	16852.4	17091.6	16852.4
		407.95	17207.9	16543.7	16542.4	16518.1	16518.1	16519.4	16518.1	407.95	19667.5	19338.6	19223.8	19161.8	19161.8	19276.6	19161.8	407.95	18449.9	18340.4	18278.6	18217.7	18217.7	18279.5	18217.7	407.95	16981.5	17163	16917.2	16852.1	16852.1	17098	16852.1
		407.9	17434.4	16543.3	16541.7	16517.1	16517.1	16518.8	16517.1	407.9	19859.7	19341.9	19223.7	19161	19161	19279.2	19161	407.9	18303.6	18342.4	18278.9	18217.3	18217.3	18280.9	18217.3	407.9	17339.2	17170.5	16917.7	16851.9	16851.9	17104.7	16851.9
		407.85	17235	16542.8	16540.6	16515.8	16515.8	16518	16515.8	407.85	19726.4	19345.1	19223.3	19160	19160	19281.7	19160	407.85	18327.2	18344.8	18279.4	18217.2	18217.2	18282.5	18217.2	407.85	17304.7	17177.7	16917.6	16851.1	16851.1	17111.2	16851.1
		407.8	17306.2	16542.6	16539.8	16514.8	16514.8	16517.6	16514.8	407.8	19997.1	19348.7	19223.2	19159.1	19159.1	19284.6	19159.1	407.8	18699	18347.2	18279.9	18217	18217	18284.3	18217	407.8	17432	17185.3	16917.7	16850.4	16850.4	17118.1	16850.4
		407.75	17401.1	16542.6	16539	16513.6	16513.6	16517.2	16513.6	407.75	19940	19352	19222.6	19157.8	19157.8	19287.2	19157.8	407.75	18769.8	18349.1	18279.9	18216.3	18216.3	18285.5	18216.3	407.75	17379.2	17193	16917.5	16849.5	16849.5	17125.1	16849.5
		407.7	17443.1	16542.6	16538	16512.4	16512.4	16517	16512.4	407.7	19994.9	19355.7	19222.1	19156.6	19156.6	19290.2	19156.6	407.7	18859.7	18351.1	18279.7	18215.4	18215.4	18286.8	18215.4	407.7	17513.4	17201.2	16917.4	16848.7	16848.7	17132.5	16848.7
		407.65	17657.9	16542.8	16536.9	16511	16511	16516.9	16511	407.65	20214.3	19359.6	19221.5	19155.3	19155.3	19293.4	19155.3	407.65	18583.9	18353	18279.4	18214.4	18214.4	18288	18214.4	407.65	17436	17209.6	16917.2	16847.7	16847.7	17140.1	16847.7
		407.6	17978.5	16543	16535.5	16509.4	16509.4	16516.8	16509.4	407.6	20524.6	19363.4	19220.6	19153.6	19153.6	19296.5	19153.6	407.6	18691.9	18355.5	18279.5	18213.8	18213.8	18289.8	18213.8	407.6	17536.3	17218.5	16917	16846.8	16846.8	17148.2	16846.8
		407.55	17919.5	16543.2	16533.7	16507.2	16507.2	16516.7	16507.2	407.55	20248.5	19367.1	19219.3	19151.5	19151.5	19299.4	19151.5	407.55	18959.7	18358	18279.5	18213.1	18213.1	18291.5	18213.1	407.55	17544.8	17227.7	16916.8	16845.7	16845.7	17156.6	16845.7
		407.5	17879.7	16543.9	16532	16505.2	16505.2	16517.1	16505.2	407.5	20299.3	19371.6	19218.3	19149.8	19149.8	19303.1	19149.8	407.5	19241.4	18360.2	18279.1	18211.9	18211.9	18293	18211.9	407.5	17881.3	17237.3	16916.5	16844.6	16844.6	17165.5	16844.6
		407.45	17972	16545.2	16530.3	16503.2	16503.2	16518.2	16503.2	407.45	20253	19376.4	19217.3	19148	19148	19307.2	19148	407.45	19166	18362.2	18278.3	18210.3	18210.3	18294.2	18210.3	407.45	17634.5	17247	16915.7	16843	16843	17174.3	16843
		407.4	17731.6	16547.1	16528.5	16501.1	16501.1	16519.7	16501.1	407.4	20222.9	19381.8	19216.4	19146.3	19146.3	19311.7	19146.3	407.4	19149.9	18364.6	18277.5	18208.8	18208.8	18295.8	18208.8	407.4	17728.2	17257.5	16915.3	16841.8	16841.8	17184	16841.8
		407.35	17608.4	16550.2	16527	16499.3	16499.3	16522.5	16499.3	407.35	20525.3	19387.8	19215.6	19144.7	19144.7	19316.9	19144.7	407.35	19187.7	18367.2	18276.9	18207.3	18207.3	18297.6	18207.3	407.35	17869.8	17268.5	16914.8	16840.4	16840.4	17194.2	16840.4
		407.3	17983.9	16554.4	16525.8	16497.7	16497.7	16526.4	16497.7	407.3	20593.7	19393.9	19214.2	19142.5	19142.5	19322.2	19142.5	407.3	19182.2	18370.1	18276.1	18205.8	18205.8	18299.7	18205.8	407.3	17964.5	17280	16914.1	16838.8	16838.8	17204.7	16838.8
		407.25	18131	16559.3	16524	16495.6	16495.6	16530.9	16495.6	407.25	20853.1	19400.7	19212.8	19140.3	19140.3	19328.1	19140.3	407.25	19334.8	18373.3	18275.4	18204.2	18204.2	18302.1	18204.2	407.25	17889.1	17291.9	16913.2	16837.1	16837.1	17215.8	16837.1
		407.2	18356.8	16565.3	16521.9	16493.2	16493.2	16536.6	16493.2	407.2	20631.3	19407.8	19211	19137.6	19137.6	19334.4	19137.6	407.2	19229.6	18376.7	18274.5	18202.5	18202.5	18304.6	18202.5	407.2	18032.8	17304.8	16912.5	16835.5	16835.5	17227.7	16835.5
		407.15	18475	16572.5	16519.6	16490.6	16490.6	16543.5	16490.6	407.15	20566.5	19416.2	19209.6	19135.3	19135.3	19342	19135.3	407.15	19363.5	18380.7	18273.7	18200.8	18200.8	18307.8	18200.8	407.15	18132.2	17318.2	16911.5	16833.6	16833.6	17240.2	16833.6
		407.1	18099.5	16581.5	16517.1	16487.7	16487.7	16552.2	16487.7	407.1	20500.8	19425.8	19208.3	19133.1	19133.1	19350.7	19133.1	407.1	19484.8	18385	18272.8	18199	18199	18311.2	18199	407.1	18135.8	17332.3	16910.5	16831.6	16831.6	17253.4	16831.6
		407.05	18173.6	16593.2	16515.1	16485.4	16485.4	16563.5	16485.4	407.05	20818.3	19436.8	19207.1	19131	19131	19360.7	19131	407.05	19324.2	18389.7	18271.6	18197	18197	18315.1	18197	407.05	18052.5	17347.4	16909.4	16829.6	16829.6	17267.6	16829.6
		407	18282.6	16607.3	16513	16482.9	16482.9	16577.2	16482.9	407	20517.6	19448.6	19205.4	19128.4	19128.4	19371.6	19128.4	407	19621.3	18395.4	18270.8	18195.2	18195.2	18319.9	18195.2	407	18075.4	17363.7	16908.4	16827.7	16827.7	17282.9	16827.7
		406.95	18165	16624	16510.8	16480.3	16480.3	16593.6	16480.3	406.95	20581.9	19462.4	19204.2	19126.2	19126.2	19384.5	19126.2	406.95	19536.3	18401.5	18269.4	18193	18193	18325.1	18193	406.95	18230.4	17381.1	16907.5	16825.7	16825.7	17299.3	16825.7
		406.9	18387.7	16644.3	16508.7	16477.9	16477.9	16613.5	16477.9	406.9	21014.8	19478	19202.9	19124	19124	19399.1	19124	406.9	19385.6	18408.7	18268.2	18190.9	18190.9	18331.4	18190.9	406.9	18299.7	17399.5	16906.3	16823.6	16823.6	17316.8	16823.6
		406.85	18303.5	16667.8	16506.3	16475.2	16475.2	16636.7	16475.2	406.85	20965.7	19494.9	19200.9	19121	19121	19415.1	19121	406.85	19562.6	18417.3	18267.3	18189	18189	18339	18189	406.85	18102.8	17419.2	16905	16821.3	16821.3	17335.5	16821.3
		406.8	18368.4	16695.7	16504.1	16472.5	16472.5	16664.2	16472.5	406.8	20644.7	19514.3	19199	19118.2	19118.2	19433.4	19118.2	406.8	19276.4	18426.9	18266.1	18186.9	18186.9	18347.6	18186.9	406.8	17898.9	17440.8	16904.1	16819.3	16819.3	17356	16819.3
		406.75	18203.1	16728.1	16501.8	16469.8	16469.8	16696.2	16469.8	406.75	20622.4	19536.7	19197.7	19115.8	19115.8	19454.9	19115.8	406.75	19234.3	18438.4	18265.4	18185.2	18185.2	18358.2	18185.2	406.75	18098.1	17464.3	16903.5	16817.6	16817.6	17378.5	16817.6
		406.7	18299	16766	16499.7	16467.3	16467.3	16733.6	16467.3	406.7	20550.8	19562.1	19196.4	19113.5	19113.5	19479.2	19113.5	406.7	19316	18451.8	18264.8	18183.5	18183.5	18370.5	18183.5	406.7	18294.9	17489.4	16902.6	16815.6	16815.6	17402.5	16815.6
		406.65	18223	16809.5	16497.4	16464.7	16464.7	16776.7	16464.7	406.65	20807.4	19590.8	19195.2	19111.3	19111.3	19506.9	19111.3	406.65	19513.8	18467	18264	18181.7	18181.7	18384.7	18181.7	406.65	18303.4	17516.3	16901.4	16813.3	16813.3	17428.2	16813.3
		406.6	18228.3	16859.3	16495.3	16462.1	16462.1	16826.1	16462.1	406.6	21229.9	19622.8	19193.6	19108.7	19108.7	19537.9	19108.7	406.6	19458.9	18484.1	18262.9	18179.6	18179.6	18400.8	18179.6	406.6	18426.8	17545.3	16900.2	16811	16811	17456.2	16811
		406.55	18194.3	16916	16493.2	16459.6	16459.6	16882.4	16459.6	406.55	20498.9	19658.2	19191.4	19105.4	19105.4	19572.2	19105.4	406.55	19313.8	18503.9	18262	18177.6	18177.6	18419.5	18177.6	406.55	18198.3	17576.6	16898.8	16808.5	16808.5	17486.4	16808.5
		406.5	18355.1	16980.2	16491.1	16457.1	16457.1	16946.2	16457.1	406.5	20504.9	19699.2	19190.4	19103.2	19103.2	19612	19103.2	406.5	19663	18526.8	18261.3	18175.9	18175.9	18441.4	18175.9	406.5	18196.1	17611	16897.8	16806.4	16806.4	17519.5	16806.4
		406.45	18204.9	17052.2	16488.8	16454.3	16454.3	17017.7	16454.3	406.45	20703.9	19744.9	19189.3	19101	19101	19656.7	19101	406.45	19563.9	18552.4	18260	18173.5	18173.5	18465.9	18173.5	406.45	18191	17648.2	16896.8	16804.2	16804.2	17555.6	16804.2
		406.4	18254.5	17133	16486.7	16451.8	16451.8	17098.1	16451.8	406.4	20817.2	19795.7	19188	19098.6	19098.6	19706.3	19098.6	406.4	19593.7	18581.8	18259	18171.3	18171.3	18494.2	18171.3	406.4	18451.9	17688.8	16895.9	16802.1	16802.1	17595	16802.1
		406.35	18228.1	17222.7	16484.6	16449.2	16449.2	17187.3	16449.2	406.35	21007.3	19852.1	19186.5	19095.9	19095.9	19761.5	19095.9	406.35	19666.7	18615.3	18257.9	18169.1	18169.1	18526.5	18169.1	406.35	18120.1	17732.3	16894.5	16799.5	16799.5	17637.3	16799.5
		406.3	18307.2	17322	16482.5	16446.7	16446.7	17286.2	16446.7	406.3	20951	19914.4	19184.7	19092.9	19092.9	19822.6	19092.9	406.3	19664.9	18653.1	18256.7	18166.8	18166.8	18563.2	18166.8	406.3	18192.5	17780.2	16893.8	16797.5	16797.5	17684	16797.5
		406.25	18203.9	17431.1	16480.3	16444	16444	17394.8	16444	406.25	21102.5	19983.4	19183.1	19090.1	19090.1	19890.4	19090.1	406.25	19769.2	18695.9	18255.5	18164.4	18164.4	18604.8	18164.4	406.25	18154.5	17832.1	16892.9	16795.3	16795.3	17734.5	16795.3
		406.2	18249.8	17550.5	16478.2	16441.4	16441.4	17513.7	16441.4	406.2	21022.1	20059.2	19181.2	19087	19087	19965	19087	406.2	19498.7	18743.9	18254.2	18161.9	18161.9	18651.6	18161.9	406.2	18342.2	17888.5	16892.1	16793.2	16793.2	17789.6	16793.2
		406.15	18186	17680.3	16476.1	16438.8	16438.8	17643.1	16438.8	406.15	21201.8	20142.7	19179.5	19084	19084	20047.2	19084	406.15	19688.3	18798.2	18253.4	18159.8	18159.8	18704.7	18159.8	406.15	18504.9	17949.3	16891	16790.8	16790.8	17849.2	16790.8
		406.1	18325.5	17820.7	16474.1	16436.3	16436.3	17783	16436.3	406.1	20917.3	20233.7	19177.5	19080.7	19080.7	20136.9	19080.7	406.1	19421.1	18858.6	18252.2	18157.4	18157.4	18763.8	18157.4	406.1	18283.9	18015	16889.7	16788.2	16788.2	17913.5	16788.2
		406.05	18311	17971.5	16471.9	16433.6	16433.6	17933.2	16433.6	406.05	20947.2	20333.4	19176	19077.8	19077.8	20235.2	19077.8	406.05	19555.4	18926.2	18251.5	18155.4	18155.4	18830.1	18155.4	406.05	18721.7	18086.6	16888.8	16785.8	16785.8	17983.7	16785.8
		406	18544	18132.5	16469.7	16430.9	16430.9	18093.7	16430.9	406	21057.7	20441.4	19174.4	19074.9	19074.9	20341.9	19074.9	406	19593.6	19000.8	18250.7	18153.2	18153.2	18903.4	18153.2	406	18533.6	18163.2	16887.2	16782.8	16782.8	18058.8	16782.8
		405.95	18739	18303.2	16467.2	16427.8	16427.8	18263.9	16427.8	405.95	21074.2	20557.8	19172.7	19071.9	19071.9	20457	19071.9	405.95	19630.3	19083	18249.7	18151	18151	18984.2	18151	405.95	18624.7	18246.2	16885.9	16780.1	16780.1	18140.5	16780.1
		405.9	18566.2	18483.3	16464.4	16424.5	16424.5	18443.4	16424.5	405.9	20991.7	20683.2	19171	19068.8	19068.8	20580.9	19068.8	405.9	19764.9	19173.1	18248.8	18148.6	18148.6	19073	18148.6	405.9	18701.7	18335.6	16884.5	16777.3	16777.3	18228.4	16777.3
		405.85	18769.9	18672.2	16461.8	16421.4	16421.4	18631.8	16421.4	405.85	20792.6	20817.3	19169.5	19065.8	19065.8	20713.7	19065.8	405.85	19828.8	19271.3	18247.6	18146.1	18146.1	19169.8	18146.1	405.85	18770.6	18431.7	16883	16774.3	16774.3	18323	16774.3
		405.8	19047.6	18869	16459	16418	16418	18828	16418	405.8	21249.3	20960.7	19168.3	19063.1	19063.1	20855.5	19063.1	405.8	20179.2	19378	18246.4	18143.5	18143.5	19275.1	18143.5	405.8	18966.8	18534.8	16881.5	16771.2	16771.2	18424.5	16771.2
		405.75	18848.2	19072.2	16455.8	16414.2	16414.2	19030.6	16414.2	405.75	21483.4	21111.8	19166.4	19059.7	19059.7	21005.2	19059.7	405.75	19913.4	19492.8	18244.7	18140.3	18140.3	19388.4	18140.3	405.75	18847.1	18644.9	16879.6	16767.8	16767.8	18533	16767.8
		405.7	18742.1	19281.4	16452.9	16410.7	16410.7	19239.2	16410.7	405.7	21412.2	21270.8	19164.2	19056	19056	21162.7	19056	405.7	20099.5	19616.7	18243.4	18137.5	18137.5	19510.8	18137.5	405.7	18813.4	18762.7	16878	16764.6	16764.6	18649.3	16764.6
		405.65	19077.2	19495.2	16450.1	16407.4	16407.4	19452.4	16407.4	405.65	21317	21437.9	19162.1	19052.3	19052.3	21328.2	19052.3	405.65	20237	19749.2	18241.8	18134.4	18134.4	19641.8	18134.4	405.65	19037.6	18888.4	16876.4	16761.4	16761.4	18773.4	16761.4
		405.6	19102.5	19711.1	16446.9	16403.5	16403.5	19667.7	16403.5	405.6	21424	21612.4	19160.2	19048.8	19048.8	21501.1	19048.8	405.6	20025.8	19889.8	18240.1	18131.1	18131.1	19780.9	18131.1	405.6	19091.4	19021.6	16874.6	16757.9	16757.9	18904.8	16757.9
		405.55	19307.2	19928.1	16443.6	16399.6	16399.6	19884.1	16399.6	405.55	21452.6	21793.4	19158.1	19045.2	19045.2	21680.4	19045.2	405.55	20189.8	20039.1	18238.7	18128.2	18128.2	19928.6	18128.2	405.55	19265.4	19162.6	16872.7	16754.2	16754.2	19044.2	16754.2
		405.5	19506.9	20143.9	16440.1	16395.4	16395.4	20099.2	16395.4	405.5	21612.1	21979.9	19156	19041.4	19041.4	21865.3	19041.4	405.5	19911.8	20195.9	18237	18124.9	18124.9	20083.8	18124.9	405.5	19232.3	19311.2	16870.5	16750.4	16750.4	19191.1	16750.4
		405.45	19484.5	20356.5	16436.3	16390.9	16390.9	20311.2	16390.9	405.45	21848.4	22170.9	19153.8	19037.5	19037.5	22054.6	19037.5	405.45	20268.3	20360.4	18235.9	18122.1	18122.1	20246.6	18122.1	405.45	19546.1	19467.6	16868.5	16746.5	16746.5	19345.6	16746.5
		405.4	19980.5	20564.5	16432.5	16386.5	16386.5	20518.5	16386.5	405.4	22032.2	22365.2	19151.1	19033.1	19033.1	22247.1	19033.1	405.4	20233.9	20530.8	18234.2	18118.8	18118.8	20415.4	18118.8	405.4	19683.7	19630.9	16865.9	16742.2	16742.2	19507.2	16742.2
		405.35	19939.6	20764.8	16428	16381.3	16381.3	20718.1	16381.3	405.35	22279.3	22561.2	19148.3	19028.5	19028.5	22441.4	19028.5	405.35	20616.4	20706.9	18232.6	18115.4	18115.4	20589.7	18115.4	405.35	19566.1	19800.9	16863.2	16737.6	16737.6	19675.3	16737.6
		405.3	20201.3	20956.1	16423.6	16376.2	16376.2	20908.7	16376.2	405.3	22492.5	22757.6	19145	19023.4	19023.4	22636	19023.4	405.3	20857.6	20887	18230.5	18111.5	18111.5	20768	18111.5	405.3	19932	19977.5	16860.8	16733.2	16733.2	19850	16733.2
		405.25	20577.5	21135.8	16418.8	16370.7	16370.7	21087.7	16370.7	405.25	22389.4	22952.5	19141.5	19018.1	19018.1	22829	19018.1	405.25	20849	21069.9	18228	18107.2	18107.2	20949.2	18107.2	405.25	19947.4	20158.8	16857.7	16728.3	16728.3	20029.3	16728.3
		405.2	20785.4	21301.8	16413.4	16364.6	16364.6	21253	16364.6	405.2	22379.9	23144.7	19138.2	19012.8	19012.8	23019.3	19012.8	405.2	20988.2	21254.9	18225.5	18102.9	18102.9	21132.2	18102.9	405.2	20032.1	20344.3	16854.7	16723.3	16723.3	20212.8	16723.3
		405.15	20795.8	21452.5	16407.8	16358.2	16358.2	21402.9	16358.2	405.15	22698.1	23332.1	19135	19007.6	19007.6	23204.8	19007.6	405.15	21285.7	21440.2	18222.9	18098.4	18098.4	21315.7	18098.4	405.15	20070.7	20532.5	16851.6	16718.2	16718.2	20399.1	16718.2
		405.1	20685.1	21586	16402.2	16351.8	16351.8	21535.7	16351.8	405.1	22824.8	23511.8	19131.2	19001.9	19001.9	23382.5	19001.9	405.1	21284.9	21623.7	18219.8	18093.4	18093.4	21497.2	18093.4	405.1	20457.5	20721.6	16848.5	16713	16713	20586	16713
		405.05	21511.7	21701.2	16396.7	16345.6	16345.6	21650	16345.6	405.05	23051.3	23682	19127.3	18996	18996	23550.6	18996	405.05	21160.7	21804.3	18216.8	18088.4	18088.4	21675.9	18088.4	405.05	20385.1	20908.9	16844.9	16707.2	16707.2	20771.2	16707.2
		405	21736.3	21795	16390.1	16338.1	16338.1	21743.1	16338.1	405	23269.9	23840	19123.2	18989.7	18989.7	23706.5	18989.7	405	21692.2	21980	18214	18083.5	18083.5	21849.6	18083.5	405	20575.1	21092.3	16841.3	16701.5	16701.5	20952.5	16701.5
		404.95	21699.7	21867.2	16383.1	16330.3	16330.3	21814.4	16330.3	404.95	23425.4	23983.4	19118.7	18983.1	18983.1	23847.8	18983.1	404.95	21805.6	22148	18210.4	18077.9	18077.9	22015.5	18077.9	404.95	20849.8	21268.7	16837.6	16695.5	16695.5	21126.6	16695.5
		404.9	21774.5	21917.2	16376.2	16322.6	16322.6	21863.6	16322.6	404.9	23363.7	24110.1	19114	18976.2	18976.2	23972.3	18976.2	404.9	21638.2	22306.8	18206.7	18072	18072	22172.2	18072	404.9	20932.2	21434.6	16833.4	16689	16689	21290.2	16689
		404.85	21732.3	21944	16369.2	16314.7	16314.7	21889.5	16314.7	404.85	23755.2	24217.8	19109.4	18969.4	18969.4	24077.8	18969.4	404.85	21626.7	22454.6	18203.2	18066.5	18066.5	22317.8	18066.5	404.85	21252.5	21586.7	16829.2	16682.5	16682.5	21439.9	16682.5
		404.8	21594.6	21947.4	16362.3	16306.9	16306.9	21892	16306.9	404.8	23950.5	24304	19104.3	18962	18962	24161.7	18962	404.8	21774.4	22589	18199.9	18060.9	18060.9	22450	18060.9	404.8	21363.7	21721	16824.5	16675.4	16675.4	21571.8	16675.4
		404.75	21650.4	21927.5	16355.6	16299.3	16299.3	21871.2	16299.3	404.75	24176.5	24366.9	19098.9	18954.3	18954.3	24222.3	18954.3	404.75	22026	22707.6	18196.3	18055	18055	22566.3	18055	404.75	21441.5	21834.1	16819.7	16668.1	16668.1	21682.5	16668.1
		404.7	21643.7	21884	16348.8	16291.6	16291.6	21826.8	16291.6	404.7	24150.5	24405.3	19093.3	18946.2	18946.2	24258.2	18946.2	404.7	22439.1	22808.2	18192.5	18048.8	18048.8	22664.6	18048.8	404.7	21599.7	21922.8	16814.8	16660.7	16660.7	21768.7	16660.7
		404.65	21910.2	21817.6	16342	16283.9	16283.9	21759.4	16283.9	404.65	24241.9	24418.4	19087.7	18938.2	18938.2	24268.9	18938.2	404.65	22402.2	22888.9	18188	18041.9	18041.9	22742.9	18041.9	404.65	21595.1	21984.3	16809.8	16653.1	16653.1	21827.6	16653.1
		404.6	22121.4	21728.7	16334.9	16275.8	16275.8	21669.5	16275.8	404.6	24340.9	24405.8	19082	18930	18930	24253.8	18930	404.6	22518.1	22948.7	18183.6	18035.1	18035.1	22800.2	18035.1	404.6	21832.9	22016.5	16804.8	16645.4	16645.4	21857.2	16645.4
		404.55	22313.5	21618.2	16327.5	16267.3	16267.3	21558	16267.3	404.55	24403.4	24367.5	19076.2	18921.6	18921.6	24212.9	18921.6	404.55	22643.2	22986.1	18179.1	18028	18028	22835.1	18028	404.55	21880.8	22018	16799.4	16637.4	16637.4	21856	16637.4
		404.5	22042.6	21487.5	16319.8	16258.6	16258.6	21426.4	16258.6	404.5	24688.5	24304.4	19070.4	18913.1	18913.1	24147.1	18913.1	404.5	23124.1	23000.3	18174.4	18020.8	18020.8	22846.8	18020.8	404.5	21940.7	21988.8	16794.1	16629.3	16629.3	21823.9	16629.3
		404.45	21813.7	21338.9	16312.5	16250.3	16250.3	21276.7	16250.3	404.45	24438.1	24217.2	19064.2	18904.2	18904.2	24057.2	18904.2	404.45	23088.4	22990.5	18169	18012.8	18012.8	22834.2	18012.8	404.45	21672.3	21929.6	16788.7	16621	16621	21761.9	16621
		404.4	21788	21173.7	16305.6	16242.3	16242.3	21110.4	16242.3	404.4	24609.6	24108.5	19058.4	18895.6	18895.6	23945.8	18895.6	404.4	23390	22957.3	18163.8	18004.8	18004.8	22798.4	18004.8	404.4	21877.8	21842.7	16783.8	16613.2	16613.2	21672.1	16613.2
		404.35	21944.9	20993.8	16298.7	16234.3	16234.3	20929.4	16234.3	404.35	24102.7	23979.7	19052.5	18886.8	18886.8	23814.1	18886.8	404.35	22838.7	22901	18158.1	17996.4	17996.4	22739.3	17996.4	404.35	21902.8	21730	16778.7	16605	16605	21556.3	16605
		404.3	21352.8	20800.6	16291.6	16226	16226	20735	16226	404.3	24045.3	23834	19047.3	18878.7	18878.7	23665.3	18878.7	404.3	23216.5	22823.9	18153.4	17988.8	17988.8	22659.3	17988.8	404.3	21824.1	21594.7	16773.6	16596.8	16596.8	21418	16596.8
		404.25	21138.6	20597.5	16285.4	16218.6	16218.6	20530.8	16218.6	404.25	23960.7	23673	19042.4	18870.7	18870.7	23501.4	18870.7	404.25	22971.2	22725.8	18148.1	17980.6	17980.6	22558.2	17980.6	404.25	21777	21440.7	16768.6	16588.7	16588.7	21260.8	16588.7
		404.2	21246.5	20385.9	16279.5	16211.6	16211.6	20318	16211.6	404.2	24145.7	23499.4	19037.6	18862.8	18862.8	23324.7	18862.8	404.2	23052.5	22609.4	18143.3	17972.8	17972.8	22438.8	17972.8	404.2	21331.2	21271.6	16763.9	16580.7	16580.7	21088.4	16580.7
		404.15	20879	20167.4	16273.5	16204.3	16204.3	20098.2	16204.3	404.15	23866.9	23315	19032.6	18854.6	18854.6	23137	18854.6	404.15	22832.4	22476.1	18138.5	17964.8	17964.8	22302.4	17964.8	404.15	21575.9	21091.4	16759.8	16573.3	16573.3	20904.9	16573.3
		404.1	20709.4	19945	16268	16197.6	16197.6	19874.5	16197.6	404.1	23656.6	23123	19028.2	18846.9	18846.9	22941.7	18846.9	404.1	22745.6	22328.5	18134	17957.2	17957.2	22151.6	17957.2	404.1	21673.4	20902.7	16755.5	16565.6	16565.6	20712.8	16565.6
		404.05	20456.7	19720.1	16262.8	16191	16191.1	19648.4	16191	404.05	23617.6	22925.3	19024.1	18839.4	18839.4	22740.7	18839.4	404.05	22826.2	22168.4	18129.8	17949.7	17949.7	21988.3	17949.7	404.05	21424.3	20708.8	16751.2	16557.7	16557.7	20515.3	16557.7
		404	20136.1	19495.2	16258	16184.9	16184.9	19422.1	16184.9	404	23491	22724.1	19020.2	18832	18832	22535.9	18832	404	22602.9	21997.9	18125.5	17942	17942	21814.4	17942	404	21299.8	20513	16747.2	16550.2	16550.2	20315.9	16550.1
		403.95	19973.1	19272	16253.6	16179.2	16179.2	19197.5	16179.2	403.95	23141.2	22521.2	19016.5	18824.8	18824.8	22329.5	18824.8	403.95	22274.3	21819.5	18121.6	17934.7	17934.7	21632.6	17934.7	403.95	21082.2	20317.5	16743.6	16542.8	16542.8	20116.6	16542.8
		403.9	19627.2	19051.9	16249.6	16173.7	16173.8	18976	16173.7	403.9	23079.3	22318.7	19013.5	18818.2	18818.2	22123.3	18818.2	403.9	22036.3	21635.4	18118.4	17927.9	17927.9	21445	17927.9	403.9	21067.2	20124.3	16740.4	16535.8	16535.8	19919.5	16535.8
		403.85	19225.4	18836.9	16246.1	16168.8	16168.9	18759.5	16168.8	403.85	22850.3	22118	19010.7	18811.6	18811.6	21918.8	18811.6	403.85	22162.5	21447.7	18115.6	17921.4	17921.4	21253.6	17921.4	403.85	20935.6	19935	16737.4	16528.8	16528.8	19726.2	16528.7
		403.8	19225	18628.3	16243.2	16164.4	16164.5	18549.4	16164.4	403.8	22930.3	21920.5	19008.3	18805.3	18805.3	21717.4	18805.3	403.8	21966.4	21257.5	18112.7	17914.8	17914.8	21059.5	17914.8	403.8	20448.3	19750.8	16734.6	16522	16522.1	19537.8	16521.9
		403.75	18637.3	18427	16240.3	16159.9	16160.2	18346.4	16159.9	403.75	22618	21727.2	19006	18798.9	18799	21520.1	18798.9	403.75	21575.7	21067.1	18110.2	17908.4	17908.4	20865.3	17908.4	403.75	20187.8	19573.4	16732.7	16515.9	16516.1	19356.2	16515.8
		403.7	18673.3	18234.6	16238.3	16156.4	16156.7	18152.3	16156.4	403.7	22390.3	21539.8	19004.2	18793	18793.1	21328.6	18793	403.7	21210.5	20878.5	18108.4	17902.7	17902.7	20672.8	17902.7	403.7	19956.2	19403.3	16731.3	16510.2	16510.5	19181.6	16510.1
		403.65	18489.1	18051.1	16236.3	16152.7	16153.3	17967	16152.7	403.65	21933.4	21359	19002.8	18787.5	18787.6	21143.4	18787.5	403.65	21558.7	20693	18107.3	17897.5	17897.5	20483.2	17897.5	403.65	19481.1	19240.8	16730.4	16504.9	16505.3	19014.5	16504.8
		403.6	17895.3	17877.7	16234.6	16149.4	16150.1	17791.7	16149.4	403.6	21427.4	21186	19002.4	18782.6	18782.8	20966	18782.6	403.6	21355.2	20511	18105.8	17891.8	17891.8	20296.9	17891.8	403.6	19562.8	19086.9	16730.4	16500.3	16501	18855.7	16500.2
		403.55	17583.3	17715.2	16233.8	16146.9	16148	17627.1	16146.9	403.55	21045.6	21021.6	19002.8	18778.5	18778.8	20796.9	18778.5	403.55	20823.7	20334.2	18104.8	17886.3	17886.4	20115.7	17886.3	403.55	19139.3	18940.9	16730.4	16495.7	16496.6	18704.5	16495.4
		403.5	17131	17563.8	16233.5	16144.8	16146.4	17473.4	16144.8	403.5	21184	20866	19003.9	18775	18775.5	20636.6	18775	403.5	20853.3	20164.5	18104.6	17881.7	17881.8	19941.5	17881.7	403.5	18773.7	18803.8	16731.1	16491.7	16493	18561.9	16491.3
		403.45	17345.2	17423.8	16234	16143.4	16145.7	17330.9	16143.4	403.45	20654.4	20719	19005	18771.2	18772	20484.4	18771.2	403.45	20276.8	20001.6	18104.6	17877	17877.2	19773.9	17877	403.45	18406.1	18675.5	16732.6	16488.2	16490.3	18427.8	16487.8
		403.4	16618.8	17294.4	16234.1	16141.6	16145	17198.5	16141.6	403.4	20356.5	20581.6	19007	18768.3	18769.5	20341.7	18768.3	403.4	19868.3	19847.2	18105.6	17873.3	17873.5	19614.6	17873.3	403.4	18204.9	18556	16734.8	16485.5	16488.4	18301.9	16484.8
		403.35	16519.4	17176.8	16235.4	16140.9	16145.8	17077.6	16140.9	403.35	20237.1	20453.9	19009.7	18765.9	18767.7	20208.3	18765.9	403.35	19698.5	19701.7	18107.4	17870.2	17870.6	19464	17870.2	403.35	17831.7	18445.2	16737.5	16483	16487.2	18184	16482.2
		403.3	16112.5	17070.2	16236.9	16140.4	16147.2	16966.9	16140.4	403.3	19775.1	20335.5	19012.6	18763.6	18766.3	20083.7	18763.6	403.3	19581.7	19564.9	18109.6	17867.3	17868	19321.9	17867.3	403.3	17832.7	18343.1	16740.9	16481.2	16487.2	18074	16480.1
		403.25	16082	16974.9	16239	16140.4	16149.9	16866.8	16140.4	403.25	19482.7	20227.2	19016.5	18762	18766.1	19968.7	18762	403.25	19354.5	19437.2	18112.2	17864.6	17865.7	19188.6	17864.6	403.25	17770.1	18249.4	16744.5	16479.5	16488	17971.3	16478
		403.2	15771.3	16890.1	16241.2	16140.5	16153.7	16776.2	16140.5	403.2	19236.9	20128.7	19021	18760.9	18766.9	19862.6	18760.9	403.2	18824.5	19319	18115.3	17862.3	17863.9	19064.4	17862.3	403.2	17383.1	18164	16748.4	16478	16489.9	17875.6	16476
		403.15	15733.9	16816.1	16244	16141.1	16159.3	16694.9	16141.1	403.15	19083.3	20039.7	19026.1	18760.2	18768.9	19765.1	18760.2	403.15	18727.2	19210.8	18119.3	17860.8	17863.3	18949.7	17860.8	403.15	17053.3	18087.5	16753	16477.3	16493.8	17787	16474.6
		403.1	15387.7	16752.4	16246.9	16141.6	16166.6	16622.2	16141.6	403.1	18848.6	19960.4	19031.6	18759.7	18772.3	19675.9	18759.7	403.1	18521.7	19112	18123.8	17859.4	17863.3	18843.8	17859.4	403.1	17135.3	18020.1	16758.4	16477.4	16500.1	17705.3	16473.7
		403.05	15322.1	16699.5	16250.4	16142.7	16176.6	16558	16142.7	403.05	18690.4	19890.8	19037.7	18759.5	18777.6	19594.6	18759.5	403.05	18156.9	19022.8	18128.7	17858.4	17864.2	18746.6	17858.4	403.05	16955.2	17961.4	16763.9	16477.6	16508.6	17629.3	16472.7
		403	14951.5	16657.1	16254	16143.9	16189.7	16501.2	16143.9	403	18298.5	19831.1	19044.2	18759.7	18785.3	19520.9	18759.7	403	18175	18943.5	18134.4	17857.9	17866.7	18658.1	17857.9	403	16630	17912.2	16769.8	16478.4	16520.5	17559.2	16471.9
		402.95	14772	16625.8	16258.3	16145.6	16207.1	16451.7	16145.6	402.95	18099.2	19781.8	19051.5	18760.4	18796.5	19454.6	18760.4	402.95	17608.2	18873.5	18140.3	17857.4	17870.5	18577.5	17857.4	402.95	16425.1	17873.3	16776.5	16480.2	16536.8	17494.8	16471.7
		402.9	14954.6	16605.8	16262.9	16147.6	16229.4	16408.8	16147.6	402.9	18142.2	19743.4	19059.4	18761.4	18811.8	19395	18761.4	402.9	17488.6	18814	18147.3	17857.8	17877	18505.2	17857.8	402.9	16567.6	17845.5	16783.8	16482.9	16558.4	17435.6	16471.7
		402.85	14733.1	16597.4	16267.3	16149.3	16257.5	16371.2	16149.3	402.85	17913.2	19716	19067.5	18762.3	18832	19341.2	18762.3	402.85	17638.5	18764.5	18154.8	17858.4	17886.2	18440.2	17858.4	402.85	16576.3	17829.2	16791.1	16486.1	16586	17380.8	16471.6
		402.8	14360	16601.9	16272.2	16151.4	16293.5	16339	16151.4	402.8	17956.2	19701.4	19076.2	18763.7	18859.2	19293.3	18763.7	402.8	17419.1	18725	18162.2	17858.7	17898.7	18381.5	17858.7	402.8	16074.1	17826.1	16798.6	16490.2	16621.3	17330.2	16471.4
		402.75	14518.7	16621	16277.7	16154	16339.2	16312	16154	402.75	18102.6	19700.5	19085.1	18764.9	18894.9	19250.4	18764.9	402.75	17345.2	18697.1	18170.2	17859.4	17916.3	18329.4	17859.4	402.75	16120	17838.7	16807.2	16496.3	16667	17284.3	16472
		402.7	14373.2	16655.4	16283	16156.3	16396.1	16288.9	16156.3	402.7	18101.3	19715.2	19094	18765.9	18941.1	19211.9	18765.9	402.7	17280.5	18681.5	18178.7	17860.2	17940.2	18283	17860.2	402.7	16547.7	17868.1	16816	16503.8	16724.1	17241.9	16472.6
		402.65	13993.4	16707.8	16288.8	16158.9	16467.1	16269.6	16158.9	402.65	17820.6	19748	19103.3	18767	19001.1	19177.6	18767	402.65	17335.4	18679.9	18187.5	17861.2	17972.7	18241.9	17861.1	402.65	16360.6	17916.3	16824.5	16512.4	16794.6	17202.1	16472.5
		402.6	14003.7	16780.7	16295.1	16162	16555.4	16254.1	16162	402.6	17912.7	19802.5	19113.3	18768.4	19078.6	19147.5	18768.4	402.6	17054.8	18694	18196.5	17862	18015.8	18205.5	17861.9	402.6	16453.5	17987	16833.6	16523.5	16882.1	17165.7	16472.6
		402.55	14251	16876.5	16301.6	16165.1	16663.7	16241.4	16165.1	402.55	17983.3	19881.7	19123.4	18769.8	19177.2	19120.7	18769.8	402.55	17170.4	18727.2	18206.3	17863.4	18073.3	18173.8	17863.2	402.55	16805.6	18083.1	16842.9	16537.2	16989.1	17131.9	16472.7
		402.5	14333.6	16998.3	16307.9	16167.9	16795.3	16230.8	16167.9	402.5	18247.2	19990.1	19133.8	18771	19301.4	19096.8	18771	402.5	17315.1	18781.9	18216.2	17864.6	18148.2	18145.9	17864.3	402.5	16768.1	18207.8	16852	16553.5	17118.6	17100.1	16472.2
		402.45	14402.4	17149.8	16314.2	16170.5	16954.5	16222.2	16170.5	402.45	18475.8	20132.4	19144.2	18771.8	19456.5	19075.3	18771.8	402.45	17175.7	18862.4	18226.2	17865.6	18244.9	18121.2	17865.2	402.45	16965.7	18365.7	16861.5	16573.9	17274.7	17070.7	16471.7
		402.4	14480.3	17335.6	16320.5	16173.1	17145.9	16215.3	16173.1	402.4	18921.7	20314.5	19154.6	18772.2	19648.6	19055.8	18772.2	402.4	17432.8	18973.8	18236.8	17866.9	18369	18099.8	17866.2	402.4	17486.7	18561.2	16871.1	16598.8	17461	17043	16470.9
		402.35	14707.6	17559.8	16326.9	16175.5	17373.9	16209.9	16175.5	402.35	19311.8	20542.3	19164.7	18772	19883.8	19037.8	18772	402.35	17816	19121.2	18247.4	17868	18525.8	18080.8	17866.9	402.35	17968.9	18797.9	16880.3	16628.5	17680.7	17016.5	16469.3
		402.3	14996.3	17827.2	16333.1	16177.6	17643.8	16205.5	16177.6	402.3	19824.5	20823.1	19174.6	18771.2	20169.8	19021.1	18771.2	402.3	18265.2	19310.8	18257.8	17868.6	18721.8	18063.5	17867	402.3	18289.5	19081.3	16889.2	16664.2	17938	16991	16467
		402.25	15344.2	18142.5	16339	16179.3	17960.2	16201.9	16179.3	402.25	20517.3	21163.8	19184.2	18769.6	20513.5	19005.2	18769.5	402.25	18766.6	19549.3	18267.9	17868.9	18963.9	18047.8	17866.4	402.25	18761.4	19416.1	16898.1	16707.5	18236.7	16966.5	16464.2
		402.2	16307.3	18510.8	16344.7	16180.5	18328.5	16198.7	16180.5	402.2	21216.1	21571.9	19193.1	18766.9	20922.6	18989.8	18766.8	402.2	19002.6	19844.2	18277.6	17868.7	19259.7	18033	17865	402.2	19346.3	19807	16906.7	16759.3	18580.2	16942.8	16460.7
		402.15	16211.9	18936.3	16349.1	16180.4	18753	16194.9	16180.4	402.15	21632	22055.2	19201.5	18763.1	21405.2	18974.5	18763	402.15	19579.8	20204.2	18287.5	17868.8	19617.9	18019.6	17863.2	402.15	20374.6	20259	16914.9	16821.3	18971.9	16919.4	16456.2
		402.1	17249	19424.8	16353.9	16180.3	19239.6	16191.9	16180.3	402.1	22765	22621.1	19209.7	18758.7	21968.7	18959.8	18758.6	402.1	20133.8	20636.2	18296.9	17868.7	20045.3	18006.6	17860.5	402.1	21032.5	20774.8	16922.1	16894.5	19413	16895.6	16450.1
		402.05	18110.7	19979.3	16357.4	16178.8	19791.5	16188	16178.8	402.05	23717.9	23275.6	19216.8	18752.5	22619.3	18944.2	18752.4	402.05	21409.7	21148.3	18306	17869	20550	17994	17856.9	402.05	21956.1	21359.5	16928.8	16981.3	19906.5	16871.9	16443
		402	18480.2	20602.9	16359.8	16176	20411.8	16183.2	16176	402	24744.8	24023.9	19222.9	18745	23362.1	18928	18744.7	402	22047.5	21745.5	18313.7	17868.8	21136.6	17980.5	17851.3	402	23034.8	22014.6	16934.7	17083.7	20452	16847.7	16434.5
		401.95	19188.1	21299	16362	16172.7	21103.9	16178.4	16172.7	401.95	25874.9	24870.1	19228	18735.9	24201.5	18911	18735.4	401.95	22681.7	22435	18320.9	17869.9	21811.7	17966.8	17844.8	401.95	24096.2	22742.2	16939.5	17203.5	21049.1	16822.8	16424.2
		401.9	20250.2	22068.9	16363.3	16168.3	21869.3	16172.8	16168.3	401.9	26923.8	25816.9	19232	18725.2	25139.9	18892.8	18724.4	401.9	24168.2	23221	18327.7	17872.9	22579	17952.9	17837.2	401.9	25309.2	23543.5	16943.4	17343.7	21696.5	16797	16412.3
		401.85	21036.3	22910.9	16363.4	16162.5	22706.3	16165.9	16162.4	401.85	28440.8	26862.8	19235.1	18713.1	26176	18873.6	18711.7	401.85	25347.5	24103.2	18332.8	17877.7	23437.1	17937.3	17827.2	401.85	26289.8	24416.7	16946	17506.6	22389.7	16770	16398.6
		401.8	22560.1	23824.6	16362.7	16155.5	23614.5	16158.1	16155.4	401.8	29358.3	28005.3	19236.6	18699	27307.1	18852.5	18696.6	401.8	25985.5	25082.1	18336.8	17886	24385.2	17920.5	17815.4	401.8	27431.3	25361	16948	17695.5	23125	16742.3	16383.2
		401.75	23815.2	24803.9	16360	16146.3	24587.8	16148.3	16146.2	401.75	30996.4	29237.8	19237.4	18684	28526.3	18830.4	18680.1	401.75	27458.1	26153.6	18340.5	17900.4	25417.6	17903.1	17802.6	401.75	28627.4	26371.4	16948.9	17913.1	23894.4	16713.4	16366.1
		401.7	24507.9	25844.1	16355.9	16135.4	25621.5	16136.7	16135.1	401.7	32100.4	30550.1	19236.5	18667.4	29823.3	18806.2	18661.1	401.7	28949.5	27309.7	18342.6	17921.7	26524.1	17883.8	17787.5	401.7	29516	27443.1	16948.8	18162.6	24690	16683.2	16347.1
		401.65	26055	26938.8	16351	16123.5	26709	16124.3	16123	401.65	33636.9	31931.1	19234.7	18650.5	31186.2	18780.5	18640.3	401.65	29895.2	28540.7	18343.2	17952.7	27692.2	17862.5	17770	401.65	31121.5	28570.7	16948.3	18447.8	25502.7	16652.1	16326.7
		401.6	27265.3	28075.3	16344.4	16109.7	27837.7	16109.7	16108.7	401.6	35378.7	33362.1	19231.5	18633.3	32595.7	18752.7	18617.1	401.6	31124	29831.9	18343.2	17997.5	28904.1	17840	17751	401.6	32330.7	29743.4	16946.2	18770.6	26319	16619	16303.8
		401.55	28554.8	29243.4	16336.4	16094.3	28997.2	16093.4	16092.6	401.55	36536	34825.2	19226.6	18616.6	34032.9	18722.5	18591.1	401.55	32590.5	31167.6	18342.2	18059.5	30140	17815.8	17730	401.55	33986.9	30953.8	16943.2	19135	27127.9	16584.5	16279
		401.5	29480.4	30427.8	16327.1	16077.7	30171.8	16075.2	16074.7	401.5	37708.8	36297.6	19220.9	18602.8	35473.2	18690.6	18563.3	401.5	33492	32526.4	18339.9	18143.1	31373.9	17789.5	17706.7	401.5	34850.3	32189	16938.8	19543.1	27913.8	16547.9	16251.5
		401.45	30653.4	31614	16317	16060.5	31346.8	16055.8	16055.4	401.45	38630.1	37756.4	19214.6	18593.9	36891.8	18657.2	18533.7	401.45	35243.1	33888.7	18337.2	18254.8	32580.4	17762	17681.9	401.45	36127	33439.8	16934.3	19999	28664.4	16510.3	16222.7
		401.4	32089.9	32785.8	16305.8	16043.2	32505.1	16034.6	16034.3	401.4	39660.2	39178	19208.2	18593.2	38262	18622.4	18502.6	401.4	36870.8	35232.1	18333	18399.8	33730.6	17731.8	17654.4	401.4	36941.1	34694.2	16929	20505	29364.8	16471	16191.9
		401.35	33338.6	33923.8	16293.4	16026	33626.4	16011.4	16011.1	401.35	41034.6	40535.8	19201.5	18604.3	39553.3	18586.2	18469.9	401.35	37492.7	36533.1	18327.4	18585.1	34794	17699.2	17624.2	401.35	38406.4	35939.6	16923.9	21063.4	30000.7	16430.8	16159.8
		401.3	34217.8	35012.2	16280.3	16010.7	34693.4	15986.4	15986.2	401.3	42454.3	41807.3	19194.4	18631.7	40738	18548	18434.9	401.3	38230.3	37774.4	18322.2	18820.8	35744.7	17665.8	17593	401.3	38935.6	37164.7	16918.1	21675.5	30558.2	16388.6	16125.3
		401.25	34903.2	36033.1	16267.1	15999.6	35686	15960	15959.9	401.25	42732.1	42969.7	19186.8	18681.6	41786.9	18507.6	18397.8	401.25	39803.7	38936.1	18317.3	19115.1	36554.5	17631.2	17560.7	401.25	39729.2	38358.1	16913.1	22343.2	31025.7	16345.9	16089.9
		401.2	35814.3	36971.8	16254.6	15995.8	36586.5	15932.7	15932.6	401.2	43972.2	44008.3	19180.9	18764	42676.8	18467	18360.1	401.2	40399.6	40003.2	18311.7	19476	37198.5	17594.3	17525.8	401.2	40657.2	39510.2	16908.9	23066.8	31392.3	16302.2	16053.3
		401.15	35820.8	37815.3	16242.9	16002.7	37377.5	15904	15903.9	401.15	44738.7	44909.8	19175.5	18887.2	43384.1	18424.4	18320.5	401.15	41008	40967.7	18307.1	19915.1	37658.8	17556.4	17489.9	401.15	41185.2	40612.3	16905.4	23846.2	31649	16257.3	16015.2
		401.1	36932.9	38553.6	16233.9	16027	38043.1	15875.3	15875.2	401.1	45251.6	45667.4	19171.8	19063.6	43890	18380.8	18279.6	401.1	41785.3	41823.4	18303.7	20441.2	37919.9	17517.7	17453	401.1	42014.7	41656.2	16903.6	24680	31789.5	16211.8	15976.2
		401.05	37469.5	39179.9	16227	16074	38568.6	15844.9	15844.9	401.05	46210.5	46283	19170.8	19307.7	44181.6	18336.4	18237.8	401.05	42298.8	42571.7	18301.6	21064.2	37972.8	17477.7	17414.8	401.05	42843.9	42637.1	16903.5	25566.5	31809.5	16165.2	15935.9
		401	38093.5	39693	16224	16153.6	38942.7	15813.7	15813.7	401	46433	46762.8	19172.7	19633.8	44249.3	18290.5	18194.5	401	42592.3	43218.1	18301.8	21791.8	37815	17437	17375.8	401	43471.4	43549.8	16905.8	26501.5	31707.6	16117.5	15894.2
		400.95	38396.8	40097.6	16226.4	16277	39157.2	15781.6	15781.6	400.95	46343.9	47123.5	19179.8	20060.2	44091.6	18244.4	18150.8	400.95	43316.4	43774.8	18305.2	22632	37450.6	17395.8	17336.3	400.95	43247.7	44393.2	16911.5	27481.8	31485.4	16068.9	15851.5
		400.9	38761.2	40404.9	16236.7	16458.7	39207.5	15749	15749	400.9	47377.5	47388.1	19194	20605.6	43711.7	18198.4	18107.2	400.9	43748.8	44257.2	18312	23589.8	36888.4	17353.5	17295.5	400.9	43429.8	45169.1	16922.9	28504	31148.2	16020.9	15809
		400.85	39425.7	40631.7	16257.2	16714.5	39091.5	15715.8	15715.8	400.85	48151.1	47582.5	19215.4	21285.1	43116.8	18150.8	18061.9	400.85	44070.4	44684.4	18323.9	24666.9	36145.1	17310.5	17254	400.85	44288.9	45877.3	16940.9	29560	30702.2	15972.8	15766.2
		400.8	39117.1	40801.2	16290.8	17063	38810.6	15681.6	15681.6	400.8	48450.1	47740.5	19247.2	22116.5	42320.7	18102.1	18015.3	400.8	44472.9	45078.8	18342.6	25864.6	35240.5	17266.9	17212	400.8	45138.4	46521.1	16966.2	30642.7	30154.9	15923.4	15722
		400.75	39378.4	40943.9	16343.1	17524.8	38371.5	15647.8	15647.8	400.75	48615.5	47898.5	19293.3	23113.3	41343.8	18052.9	17968.2	400.75	45040.9	45462.1	18369.9	27177.1	34199.9	17222.8	17169.2	400.75	45354.4	47104.7	17001.2	31742.2	29517.8	15872.8	15676.4
		400.7	39481.2	41093.1	16418.6	18119.8	37781.9	15613.6	15613.6	400.7	49475.7	48093.6	19358.2	24286	40208.3	18003.4	17920.8	400.7	45265.9	45856.3	18408.2	28596.8	33050	17177.7	17125.5	400.7	45532.1	47635.6	17050.1	32851.1	28803.8	15822.1	15630.5
		400.65	40531.1	41286.4	16524	18868	37052.8	15579.2	15579.2	400.65	49975.5	48359.8	19446.6	25638.3	38938.2	17952.6	17872	400.65	45736.7	46281.9	18461.6	30112.8	31819.2	17132.3	17081.3	400.65	46133.1	48121.7	17116.9	33959.9	28026.2	15771.1	15584.1
		400.6	40768.1	41560.5	16666	19783.3	36197.7	15543.2	15543.2	400.6	51000.7	48728.7	19565.8	27165.4	37563.3	17901	17822.3	400.6	46279.9	46754.8	18534.2	31705.8	30537.9	17086.1	17036.4	400.6	46421.8	48570.4	17206.2	35055.7	27199.6	15719.3	15536.8
		400.55	40817.3	41954.1	16855.8	20879.1	35232.9	15506.9	15506.9	400.55	51457.4	49225.2	19724	28856.3	36109.8	17847.8	17770.9	400.55	46911.2	47288.2	18631.7	33356.2	29232.8	17039	16990.5	400.55	47219.8	48992.4	17325.1	36129.2	26337.9	15667.1	15489
		400.5	41614	42500.2	17105.4	22158	34177.6	15470.4	15470.4	400.5	52273.5	49866.9	19932.9	30687.3	34609	17793.9	17718.8	400.5	47209	47889.5	18761.2	35036.3	27931.7	16991	16943.6	400.5	47797	49397.2	17481	37166.3	25455.5	15613.8	15439.8
		400.45	41862.3	43224.3	17428	23613.1	33048.6	15432.7	15432.7	400.45	52454.3	50662.1	20205.5	32626.5	33087.3	17738.8	17665.3	400.45	47784.6	48563	18932.6	36718.1	26658.3	16942.4	16896.1	400.45	48301.1	49797.6	17684.5	38156.2	24566.2	15559.7	15389.7
		400.4	43037.8	44146.1	17841.5	25228.4	31865.3	15394.6	15394.6	400.4	53898	51612.1	20559.3	34633.2	31570.7	17683.3	17611.5	400.4	48866	49308.5	19157	38369.9	25431.7	16892.8	16847.7	400.4	49371.4	50207.3	17948.6	39087.9	23682	15504.8	15338.7
		400.35	44098.9	45270.5	18363.5	26969.5	30646.9	15354.7	15354.7	400.35	54093.5	52704.5	21011.4	36651.2	30082.3	17625.5	17555.3	400.35	49439.3	50120.4	19447.5	39954.4	24269.3	16841.6	16797.4	400.35	49773.8	50640.2	18287.5	39947.6	22814.7	15448.3	15286
		400.3	45056.5	46595.9	19017.5	28794.4	29410.4	15313.3	15313.3	400.3	55395.3	53927.1	21587.6	38625.5	28642.8	17567.4	17498.7	400.3	49979.5	50995	19822.2	41438.8	23183.2	16789.4	16746.2	400.3	51058.3	51115.2	18720.9	40726.4	21974.2	15391.3	15232.5
		400.25	46633.3	48107.1	19828.2	30644.7	28175	15270.4	15270.4	400.25	56709.3	55256.1	22312.1	40487.9	27269.1	17507.3	17440.1	400.25	50669.4	51925	20301.2	42786.2	22183.6	16736.3	16694.1	400.25	51584.5	51649.7	19268.5	41411.5	21168.6	15332.2	15177
		400.2	47759.9	49782	20823.4	32454	26954.9	15225.2	15225.2	400.2	57333.4	56671.1	23216.1	42174.1	25973.8	17445	17379.3	400.2	51992.3	52906.5	20908.3	43963.8	21274.7	16682	16640.8	400.2	52779.8	52267.8	19956.8	41995.2	20405.2	15272.5	15120.6
		400.15	49386.6	51594.7	22035.9	34151.2	25764.3	15178.3	15178.3	400.15	58681.4	58154.9	24336.1	43622.3	24767.1	17381.8	17317.5	400.15	52315.8	53937.9	21671.1	44940.5	20456.7	16625.7	16585.4	400.15	53691.4	52994.3	20814.3	42468.4	19687.6	15210.8	15062.3
		400.1	51082.8	53513.3	23496.9	35658.3	24616	15129	15129	400.1	59305.6	59691.9	25708.1	44772.1	23655.6	17316.4	17253.5	400.1	53390.2	55023.7	22621.7	45690.1	19731.1	16568.8	16529.3	400.1	54695.4	53857.2	21872.5	42824	19020.3	15147.8	15002.4
		400.05	52639.6	55514.2	25244	36905.6	23518.8	15077.1	15077.1	400.05	60880.6	61281.9	27376.8	45577.9	22642.4	17250	17188.4	400.05	54201.8	56174.9	23795.7	46191.4	19092.2	16510.1	16471.5	400.05	56215.4	54889.7	23168.2	43056.7	18404.4	15083.2	14940.9
		400	55128	57576.8	27311.8	37828.9	22482.1	15023	15023	400	62882	62930.9	29383	46001.6	21727.4	17181.1	17120.8	400	55119.7	57409.4	25231.3	46429.1	18535.9	16450.1	16412.3	400	57742.1	56124.5	24737.6	43161.4	17840.2	15016.3	14877
		399.95	58161.2	59694.9	29737.2	38378.4	21509.6	14965.2	14965.2	399.95	65705.6	64662.8	31773	46023.1	20907.4	17109.1	17049.9	399.95	55865.4	58755.1	26971	46395.5	18054.8	16388.6	16351.6	399.95	59199.9	57599.9	26622	43136.1	17326.5	14947	14810.6
		399.9	59645.9	61877.8	32557.2	38522.4	20603.9	14902.9	14902.9	399.9	66683.7	66515.8	34593.8	45636.8	20176.5	17032.6	16974.6	399.9	57956.4	60249.1	29060.6	46090	17641.6	16325.8	16289.6	399.9	61290.9	59356.7	28864.9	42980.2	16861.6	14875.4	14741.8
		399.85	62618.6	64149.8	35804.6	38251.9	19770.1	14838.4	14838.4	399.85	68977.4	68542.9	37889.7	44858.9	19532.8	16954.5	16897.7	399.85	58841	61931.2	31540.4	45517.3	17286.6	16259.7	16224.2	399.85	63526.3	61431.8	31504	42694	16442.3	14800.5	14669.7
		399.8	65744.9	66552.7	39511.1	37575.4	19005.3	14769.5	14769.5	399.8	71586.4	70808.1	41704.5	43715.3	18966.8	16872.8	16817.1	399.8	60171	63855.6	34459.9	44692.2	16983.6	16192.1	16157.4	399.8	64539.1	63867.2	34582.1	42279.9	16065	14722.2	14594
		399.75	68721.8	69137.5	43696.2	36524.5	18308.8	14696	14696	399.75	73409.8	73379.6	46069	42249.4	18471.2	16786.9	16732.3	399.75	62438.6	66073.3	37856.8	43634.8	16724.4	16122.4	16088.4	399.75	67180	66698.4	38133.2	41744.7	15728.1	14642.3	14516.6
		399.7	72552.3	71969.1	48379.2	35148.4	17677.8	14618.1	14618.1	399.7	77545.9	76333.7	51014.7	40515.7	18039	16698.1	16644.6	399.7	64300.3	68639.8	41768.6	42368.8	16500.4	16049	16015.7	399.7	71698.9	69956.7	42186.4	41091.9	15425.3	14558.2	14435
		399.65	77161.9	75115.2	53569.6	33507.5	17107.3	14534.6	14534.6	399.65	81328.8	79740.1	56559	38570.6	17658.7	16602.8	16550.3	399.65	67348.4	71611.1	46229	40923.8	16305.5	15972.6	15939.9	399.65	74532.5	73666.8	46763.6	40325.5	15149.5	14467	14346.3
		399.6	80367.2	78634.4	59256.3	31674.3	16592.5	14444.3	14444.3	399.6	85097.1	83656.7	62699.6	36482.1	17323.6	16501.5	16450.1	399.6	70448.7	75029.6	51251.2	39332.7	16132.2	15891.3	15859.3	399.6	78909.1	77842.3	51872.6	39457.8	14899.6	14371.5	14253
		399.55	85635.3	82586.9	65431.7	29723.6	16130.2	14349.3	14349.3	399.55	89499.2	88135	69432.8	34313.1	17026.3	16394.3	16343.8	399.55	73185.6	78937.7	56849.7	37628.6	15975.3	15805	15773.6	399.55	83424.1	82490.1	57515.2	38495.2	14669.4	14269	14152.9
		399.5	89669.1	87001.9	72054.6	27727.7	15712.7	14246.5	14246.5	399.5	94731.1	93194.1	76719.8	32126.8	16759.2	16280.2	16230.6	399.5	77215.9	83355.7	63011.6	35849.3	15831.1	15714.4	15683.6	399.5	87536.5	87593.7	63666.8	37449.1	14455.1	14159.5	14045.6
		399.45	94387	91898.8	79084.4	25753.7	15336.4	14137.8	14137.8	399.45	100002	98836	84514.2	29976.4	16515.1	16157.7	16109.1	399.45	82133.3	88291.3	69714.4	34026.9	15693.9	15617.3	15587.1	399.45	93505.9	93130.1	70296.9	36331	14253.9	14043.5	13931.7
		399.4	100715	97269.5	86462.9	23855.9	14994.9	14022.1	14022.1	399.4	106494	105037	92751.6	27907.6	16288.3	16027	15979.3	399.4	86725.1	93733.8	76918.8	32191.5	15559.2	15512.3	15482.7	399.4	98703.9	99055.8	77353.9	35149	14060	13918.1	13808.4
		399.35	106974	103066	94101	22078.5	14681.2	13897.1	13897.1	399.35	113939	111728	101329	25958.2	16072.4	15886	15839.2	399.35	93155.7	99641.7	84553.3	30376	15425.2	15400	15370.9	399.35	104527	105301	84758.1	33917.5	13871.9	13784.5	13676.9
		399.3	111606	109230	101915	20450.5	14390.4	13762.9	13762.9	399.3	119252	118828	110143	24151.4	15861.8	15733.4	15687.4	399.3	98736.5	105960	92540.2	28601.7	15287	15277.5	15248.9	399.3	110930	111791	92425.7	32646	13686.1	13641.8	13536.1
		399.25	118467	115661	109790	18994.1	14120.5	13621.9	13621.9	399.25	126572	126212	119055	22509.4	15656.5	15572.2	15527.1	399.25	104802	112597	100766	26894.3	15144.5	15146	15118	399.25	118343	118415	100236	31346.6	13499.7	13489	13385.2
		399.2	124175	122243	117609	17711.4	13864.2	13470.7	13470.7	399.2	134294	133737	127917	21035.2	15450.4	15399.6	15355.2	399.2	111156	119448	109110	25269.9	14995.5	15004.8	14977.3	399.2	123195	125056	108062	30028.2	13309.3	13324.5	13222.6
		399.15	129597	128845	125248	16599.9	13619.4	13311.1	13311.1	399.15	140328	141240	136571	19727	15240.5	15214.7	15171.1	399.15	118410	126388	117434	23740.6	14838.8	14853.4	14826.4	399.15	129506	131589	115772	28704.6	13117.4	13152.3	13052.3
		399.1	135393	135308	132562	15650.2	13383.3	13143.5	13143.5	399.1	147466	148529	144832	18581.5	15027.6	15020.2	14977.4	399.1	123786	133254	125568	22315.4	14672.3	14690.5	14663.9	399.1	136409	137855	123196	27384.9	12920.4	12970.1	12871.8
		399.05	141307	141482	139419	14844.3	13152.5	12967.3	12967.3	399.05	153419	155417	152528	17583.4	14808.3	14814.5	14772.4	399.05	131610	139893	133353	21000.7	14498.4	14518.8	14492.8	399.05	141599	143705	130178	26075.6	12716.4	12777	12680.5
		399	145802	147197	145674	14163.6	12924.3	12782.2	12782.2	399	159579	161698	159469	16720.2	14583.3	14599.1	14557.8	399	139235	146116	140601	19795.1	14312.8	14334.6	14309.1	399	147526	148973	136544	24788.8	12507.1	12575.5	12480.7
		398.95	150636	152305	151197	13589.4	12698.7	12590.5	12590.5	398.95	165264	167181	165482	15973.7	14351.3	14374	14333.3	398.95	145034	151746	147135	18696.1	14115.5	14138.2	14113.1	398.95	151545	153502	142131	23529.6	12290.8	12364.7	12271.5
		398.9	155390	156661	155869	13101.2	12473.3	12391.5	12391.5	398.9	169536	171686	170407	15326.6	14112.3	14139.7	14099.7	398.9	150411	156609	152789	17701.4	13909.3	13932.4	13907.8	398.9	155094	157143	146787	22306.3	12069.7	12147.3	12055.7
		398.85	159676	160130	159573	12680.9	12246.8	12185.3	12185.3	398.85	172827	175049	174096	14764.2	13867.9	13898.5	13859.2	398.85	155522	160530	157392	16806.1	13694.6	13717.9	13693.6	398.85	158136	159756	150365	21125.7	11844.1	11924.2	11834.1
		398.8	163683	162610	162224	12312.6	12018.5	11972.7	11972.7	398.8	175459	177143	176440	14271.4	13619.1	13651.8	13613.1	398.8	158806	163365	160810	16001.4	13471.8	13495	13471.2	398.8	159650	161232	152753	19991.1	11614.6	11696	11607.5
		398.75	165717	164014	163751	11983.2	11787.9	11754	11754	398.75	176688	177875	177361	13834.9	13366.7	13400.6	13362.6	398.75	163341	164991	162928	15281.9	13243.6	13266.6	13243.2	398.75	161005	161490	153867	18908.8	11383.1	11465.1	11378.1
		398.7	166664	164292	164116	11683.9	11557	11532	11532	398.7	176642	177199	176825	13443.9	13112.6	13147.2	13109.9	398.7	165391	165323	163672	14635.6	13008	13030.8	13007.8	398.7	160185	160488	153665	17880.2	11149.8	11231.9	11146.3
		398.65	165705	163422	163305	11407.2	11326.6	11308.4	11308.4	398.65	174718	175114	174842	13089.7	12858.6	12893.5	12856.8	398.65	165590	164323	163012	14056.6	12768.9	12791.4	12768.7	398.65	158699	158229	152148	16909.3	10917.8	10999.5	10915.4
		398.6	164843	161412	161336	11149	11099	11085.8	11085.8	398.6	172167	171668	171470	12766.5	12607.5	12642.4	12606.3	398.6	164368	161999	160966	13539	12529.1	12551.3	12529	398.6	155843	154757	149361	15997.8	10688.1	10769.2	10686.4
		398.55	162119	158299	158250	10903.8	10873.6	10864.1	10864.1	398.55	168872	166945	166800	12468	12360.1	12394.9	12359.3	398.55	162298	158400	157593	13075.6	12290.9	12312.8	12290.8	398.55	151492	150153	145386	15146.5	10462.7	10543	10461.5
		398.5	158091	154152	154121	10670.6	10652.9	10646.1	10646.1	398.5	162654	161072	160964	12189.8	12117.6	12152.1	12117.1	398.5	159005	153622	152996	12659.9	12055.6	12077.1	12055.5	398.5	144674	144539	140344	14357.1	10243.8	10323.2	10243
		398.45	152834	149060	149040	10448.4	10438.3	10433.5	10433.5	398.45	155089	154199	154117	11932	11884.4	11918.6	11884.1	398.45	154816	147789	147307	12286.3	11825	11846.2	11825	398.45	139834	138054	134378	13631.2	10035.3	10113.6	10034.8
		398.4	148635	143128	143116	10237.1	10231.6	10228.2	10228.2	398.4	149208	146491	146426	11693.6	11662.7	11696.4	11662.4	398.4	149203	141047	140678	11949.5	11600.8	11621.6	11600.7	398.4	133102	130845	127638	12963.1	9834.02	9911.28	9833.66
		398.35	141945	136484	136477	10033.9	10031.1	10028.7	10028.7	398.35	141350	138131	138078	11469.6	11449.7	11483	11449.6	398.35	142486	133572	133290	11646.3	11384.9	11405.4	11384.9	398.35	124357	123088	120301	12353.7	9642.92	9719.09	9642.68
		398.3	134162	129257	129252	9841.51	9840.16	9838.51	9838.51	398.3	130719	129294	129248	11261.2	11248.6	11281.4	11248.5	398.3	135125	125528	125314	11373.4	11179.2	11199.5	11179.2	398.3	117368	114943	112530	11802.6	9465.11	9540.17	9464.95
		398.25	127429	121594	121591	9660.98	9660.42	9659.28	9659.28	398.25	123388	120173	120132	11071.5	11063.7	11096	11063.6	398.25	126350	117103	116940	11127.7	10984.8	11004.7	10984.8	398.25	108668	106578	104497	11304.6	9297.89	9371.83	9297.78
		398.2	118067	113629	113628	9490.44	9490.28	9489.5	9489.5	398.2	112525	110928	110891	10894.6	10889.8	10921.7	10889.8	398.2	119104	108463	108339	10908.1	10803.9	10823.5	10803.9	398.2	98311.2	98143.4	96355.4	10858.8	9143.9	9216.74	9143.83
		398.15	108108	105498	105496	9333.49	9333.5	9332.97	9332.97	398.15	101657	101717	101682	10735.4	10732.5	10763.9	10732.5	398.15	108162	99761.9	99667.3	10709.3	10634	10653.3	10634	398.15	90942.1	89778.3	88247.6	10464.5	9005.73	9077.49	9005.69
		398.1	101109	97338.4	97337.7	9190.85	9190.93	9190.57	9190.57	398.1	93868.1	92693.9	92661.2	10593.5	10591.8	10622.7	10591.7	398.1	98549	91163.3	91090.3	10535	10481	10500	10481	398.1	82358.5	81613.8	80307.5	10114.2	8878.77	8949.46	8878.74
		398.05	91714.5	89257.5	89257.1	9058.21	9058.31	9058.07	9058.07	398.05	83352.7	83967.1	83935.6	10463.9	10462.9	10493.4	10462.9	398.05	90656.2	82785.3	82728.3	10381.2	10342.9	10361.6	10342.9	398.05	73213.2	73750.4	72639.2	9806.37	8764.92	8834.56	8764.9
		398	81886.4	81375.3	81375	8938.98	8939.06	8938.9	8938.9	398	74006.7	75654.9	75624.3	10350.6	10350	10380.1	10350	398	81192.9	74747.2	74701.8	10243.8	10216.9	10235.3	10216.9	398	66339.6	66288.2	65345.6	9539.1	8665.06	8733.67	8665.05
		397.95	74527	73780.4	73780.3	8833.77	8833.84	8833.74	8833.74	397.95	67524.2	67832.9	67802.9	10251.9	10251.5	10281.1	10251.5	397.95	71649.5	67137.6	67100.6	10124.4	10105.5	10123.7	10105.5	397.95	58793.5	59289.3	58491.5	9305.92	8575.71	8643.3	8575.7
		397.9	65904.4	66542.9	66542.8	8739.05	8739.1	8739.03	8739.03	397.9	59131.4	60553.9	60524.5	10163.1	10162.9	10192.1	10162.9	397.9	64471.9	60023.1	59992.2	10022	10009	10026.9	10009	397.9	51083.9	52802.2	52128.3	9105.14	8497.9	8564.51	8497.9
		397.85	57789.8	59735.1	59735.1	8656.63	8656.67	8656.62	8656.62	397.85	51899.3	53870.7	53841.9	10087.2	10087.1	10115.9	10087.1	397.85	57140.4	53458.6	53432.1	9932.48	9923.58	9941.2	9923.58	397.85	46026.9	46867.6	46299.3	8934.66	8431.92	8497.56	8431.92
		397.8	53030.8	53394.1	53394.1	8585.79	8585.82	8585.79	8585.79	397.8	47257	47795.9	47767.5	10022.4	10022.4	10050.7	10022.4	397.8	49718.7	47467.1	47443.7	9855.56	9849.52	9866.88	9849.52	397.8	39851.7	41490.3	41011.3	8787.97	8373.68	8438.36	8373.67
		397.75	45987.2	47553.4	47553.4	8521.72	8521.73	8521.71	8521.71	397.75	41118.1	42337.7	42309.8	9964.79	9964.75	9992.69	9964.75	397.75	44829	42068.7	42047.5	9791.04	9786.98	9804.09	9786.98	397.75	35084.1	36679.1	36275.5	8664.81	8324.91	8388.66	8324.91
		397.7	39971.9	42228.8	42228.8	8467.7	8467.72	8467.7	8467.7	397.7	35885	37485.2	37457.7	9916.56	9916.54	9944.08	9916.54	397.7	39230.6	37252.7	37233.2	9734.72	9732.02	9748.87	9732.02	397.7	31566.6	32416.1	32075.7	8561.06	8283.45	8346.29	8283.45
		397.65	36363.8	37419.8	37419.7	8422.29	8422.29	8422.29	8422.29	397.65	32829.8	33212.7	33185.5	9876.35	9876.35	9903.5	9876.35	397.65	34047.9	33001.8	32983.4	9687.53	9685.75	9702.36	9685.75	397.65	27828.3	28674.4	28386.8	8473.06	8247.38	8309.33	8247.38
		397.6	32061	33121.1	33121.1	8382	8382.01	8382	8382	397.6	28836.8	29490.5	29463.7	9840.83	9840.82	9867.6	9840.82	397.6	31075.1	29293.6	29276	9648.7	9647.53	9663.91	9647.53	397.6	24385.1	25427.7	25184	8399.7	8217.04	8278.12	8217.04
		397.55	27511.9	29311.9	29311.9	8347.87	8347.87	8347.87	8347.87	397.55	25217	26277	26250.6	9811.42	9811.42	9837.83	9811.42	397.55	27159	26085.2	26068.3	9614.68	9613.92	9630.07	9613.92	397.55	22611.9	22634.5	22427.1	8339.14	8191.99	8252.22	8191.99
		397.5	24809.9	25972.7	25972.7	8320.24	8320.24	8320.24	8320.24	397.5	23691.6	23532.3	23506.2	9787.58	9787.58	9813.62	9787.58	397.5	24197.1	23341.6	23325.2	9586.89	9586.4	9602.32	9586.4	397.5	20152	20254.8	20077.4	8287.67	8169.65	8229.04	8169.65
		397.45	22287	23068.5	23068.5	8296.47	8296.47	8296.47	8296.47	397.45	21225.5	21205.4	21179.7	9766.06	9766.06	9791.75	9766.06	397.45	22483.9	21015.5	20999.5	9563.79	9563.48	9579.18	9563.48	397.45	17931.7	18245.5	18092.7	8245.32	8151.09	8209.66	8151.09
		397.4	19609.6	20563.7	20563.7	8276.3	8276.3	8276.3	8276.3	397.4	19533.2	19250.2	19224.9	9748.32	9748.32	9773.67	9748.32	397.4	20107.4	19058.8	19043.1	9543.41	9543.21	9558.69	9543.21	397.4	16724.3	16562.5	16429.8	8210.82	8135.93	8193.7	8135.93
		397.35	18259.4	18425.6	18425.6	8259.96	8259.96	8259.96	8259.96	397.35	18109.6	17622.4	17597.4	9733.18	9733.18	9758.18	9733.18	397.35	18264.5	17430.1	17414.7	9526.76	9526.64	9541.91	9526.64	397.35	15682.4	15164.8	15048.5	8181.88	8122.63	8179.61	8122.63
		397.3	16836.4	16612.5	16612.5	8245.55	8245.55	8245.55	8245.55	397.3	16808.4	16276.1	16251.4	9720.21	9720.21	9744.88	9720.21	397.3	17041.9	16083.6	16068.5	9513.01	9512.94	9528	9512.94	397.3	14596.1	14011.1	13908.2	8157.58	8110.92	8167.13	8110.92
		397.25	15000.8	15089.9	15089.9	8233.16	8233.16	8233.16	8233.16	397.25	15778.9	15172.1	15147.7	9709.24	9709.24	9733.58	9709.24	397.25	15936.4	14979.7	14964.8	9501.17	9501.13	9515.98	9501.13	397.25	13604.2	13066.6	12974.5	8137.46	8100.87	8156.32	8100.87
		397.2	15114.5	13821.6	13821.6	8223.4	8223.4	8223.4	8223.4	397.2	15870.9	14272	14248	9699.85	9699.85	9723.87	9699.85	397.2	14771.8	14080.1	14065.5	9491.06	9491.03	9505.69	9491.03	397.2	12883.3	12297.5	12214.2	8120.9	8092.34	8147.06	8092.34
		397.15	13413.8	12770.7	12770.7	8213.47	8213.47	8213.47	8213.47	397.15	14321.7	13540.6	13516.9	9690.3	9690.3	9714	9690.3	397.15	15254	13351.4	13337	9482.77	9482.75	9497.21	9482.75	397.15	12298.1	11673.7	11597.5	8107.11	8084.92	8138.91	8084.92
		397.1	12545.8	11909.8	11909.8	8205.97	8205.97	8205.97	8205.97	397.1	13862.8	12951.9	12928.5	9683.13	9683.13	9706.52	9683.13	397.1	13853.1	12762.4	12748.2	9473.71	9473.7	9487.96	9473.7	397.1	12673.7	11170.1	11099.7	8095.56	8078.39	8131.67	8078.39
		397.05	12005.9	11208.2	11208.2	8199.72	8199.72	8199.72	8199.72	397.05	13116.8	12478.3	12455.2	9676.66	9676.66	9699.75	9676.66	397.05	13187.1	12289.9	12275.8	9466.83	9466.83	9480.9	9466.83	397.05	11333.9	10762.7	10696.9	8084.49	8071.27	8123.85	8071.27
		397	11482.7	10640.8	10640.8	8194.23	8194.23	8194.23	8194.23	397	12862.9	12099	12076.2	9671.34	9671.34	9694.13	9671.34	397	12609.9	11911.5	11897.6	9461	9460.99	9474.88	9460.99	397	11145.6	10435.9	10373.8	8076.35	8066.22	8118.12	8066.22
		396.95	11179.6	10184.8	10184.8	8189.49	8189.49	8189.49	8189.49	396.95	12485.4	11794.8	11772.2	9666.4	9666.4	9688.9	9666.4	396.95	12370.9	11608.3	11594.6	9456.05	9456.05	9469.76	9456.05	396.95	10706.6	10171.9	10112.9	8069.18	8061.45	8112.68	8061.45
		396.9	10565.1	9820	9820	8185.18	8185.18	8185.18	8185.18	396.9	12321.8	11550.4	11528.2	9662.03	9662.03	9684.25	9662.03	396.9	12135	11364.5	11351	9451.48	9451.48	9465.01	9451.48	396.9	10364.5	9958.17	9901.73	8063.22	8057.35	8107.92	8057.35
		396.85	10460	9530.55	9530.55	8181.75	8181.75	8181.75	8181.75	396.85	12203.6	11353.5	11331.5	9657.92	9657.92	9679.85	9657.92	396.85	11709.1	11167.9	11154.6	9447.27	9447.27	9460.63	9447.27	396.85	10112.2	9784.33	9729.96	8058.21	8053.77	8103.7	8053.77
		396.8	10172.2	9301.12	9301.12	8178.46	8178.46	8178.46	8178.46	396.8	11996.1	11193.6	11171.9	9653.98	9653.98	9675.64	9653.98	396.8	11346.6	11008.5	10995.4	9443.72	9443.72	9456.91	9443.72	396.8	9906.42	9641.53	9588.9	8053.93	8050.59	8099.88	8050.59
		396.75	9990.86	9120.31	9120.31	8175.59	8175.59	8175.59	8175.59	396.75	11421.7	11062.9	11041.5	9650.35	9650.35	9671.74	9650.35	396.75	11197.4	10878.3	10865.3	9440.74	9440.74	9453.76	9440.74	396.75	9936.56	9523.16	9471.98	8050.21	8047.71	8096.38	8047.71
		396.7	9843.7	8977.95	8977.95	8172.97	8172.97	8172.97	8172.97	396.7	11494.3	10955.6	10934.5	9647.61	9647.61	9668.74	9647.61	396.7	11034.5	10770.5	10757.6	9437.98	9437.98	9450.84	9437.98	396.7	9625.45	9423.44	9373.5	8046.65	8044.78	8092.85	8044.78
		396.65	9611.07	8865.84	8865.84	8170.56	8170.56	8170.56	8170.56	396.65	11324.1	10865.5	10844.6	9644.75	9644.75	9665.62	9644.75	396.65	11082.2	10680	10667.3	9435.48	9435.48	9448.17	9435.48	396.65	9446.38	9338.71	9289.85	8043.72	8042.34	8089.8	8042.34
		396.6	9795.47	8777.67	8777.67	8168.48	8168.48	8168.48	8168.48	396.6	11494.3	10789.2	10768.5	9642.15	9642.15	9662.76	9642.15	396.6	10679.1	10602.8	10590.3	9432.9	9432.9	9445.43	9432.9	396.6	9258.99	9265.67	9217.76	8041.18	8040.16	8087.04	8040.16
		396.55	9606.65	8707.5	8707.5	8166.14	8166.14	8166.14	8166.14	396.55	11109.9	10723	10702.6	9639.29	9639.29	9659.65	9639.29	396.55	11053.4	10536.5	10524.1	9430.94	9430.94	9443.32	9430.94	396.55	9206.5	9201.79	9154.73	8039.02	8038.27	8084.57	8038.27
		396.5	9276.28	8651.76	8651.76	8164.06	8164.06	8164.06	8164.06	396.5	11005.2	10665.6	10645.5	9637.01	9637.01	9657.12	9637.01	396.5	10755.5	10477.7	10465.5	9428.4	9428.4	9440.62	9428.4	396.5	9549.2	9145.06	9098.77	8037.01	8036.46	8082.2	8036.46
		396.45	9153.79	8607.33	8607.33	8162.46	8162.46	8162.46	8162.46	396.45	10604.8	10614.8	10595	9634.9	9634.9	9654.76	9634.9	396.45	10627	10425.8	10413.7	9426.31	9426.31	9438.39	9426.31	396.45	9333.56	9093.41	9047.82	8034.52	8034.12	8079.3	8034.12
		396.4	9113.75	8571.35	8571.35	8161.03	8161.03	8161.03	8161.03	396.4	10694.9	10569.7	10550	9633.39	9633.39	9653.02	9633.39	396.4	10188.5	10379	10367.1	9424.43	9424.43	9436.36	9424.43	396.4	8943.43	9046.6	9001.67	8032.4	8032.1	8076.74	8032.1
		396.35	8992.29	8541.76	8541.76	8159.66	8159.66	8159.66	8159.66	396.35	10469.5	10528.5	10509.1	9631.75	9631.75	9651.15	9631.75	396.35	10204	10337	10325.2	9423.23	9423.23	9435.02	9423.23	396.35	8924.49	9004.15	8959.84	8030.9	8030.69	8074.79	8030.69
		396.3	8793.32	8517.15	8517.15	8158.46	8158.46	8158.46	8158.46	396.3	10234.7	10491	10471.8	9630.45	9630.45	9649.62	9630.45	396.3	10068.4	10298.4	10286.7	9422.01	9422.01	9433.65	9422.01	396.3	8544.31	8964.82	8921.1	8029.46	8029.31	8072.88	8029.31
		396.25	8800.28	8496.49	8496.49	8157.54	8157.54	8157.54	8157.54	396.25	10193.5	10456.6	10437.7	9629.52	9629.52	9648.46	9629.52	396.25	10082.4	10262.8	10251.3	9420.99	9420.99	9432.5	9420.99	396.25	8554.86	8928.75	8885.58	8028.62	8028.51	8071.57	8028.51
		396.2	8755.09	8478.63	8478.63	8156.61	8156.61	8156.61	8156.61	396.2	10295.5	10424.7	10406	9628.65	9628.65	9647.37	9628.65	396.2	9981.1	10229.5	10218.1	9419.95	9419.95	9431.32	9419.95	396.2	8416.89	8894.94	8852.31	8027.77	8027.69	8070.24	8027.69
		396.15	8577.7	8462.97	8462.97	8155.75	8155.75	8155.75	8155.75	396.15	10177.2	10394.6	10376.1	9627.61	9627.61	9646.12	9627.61	396.15	9957.79	10198.5	10187.2	9419.08	9419.08	9430.31	9419.08	396.15	8484.02	8863.33	8821.22	8027.15	8027.09	8069.14	8027.09
		396.1	8489.1	8449.24	8449.24	8155.14	8155.14	8155.14	8155.14	396.1	10036	10366.4	10348.1	9626.76	9626.76	9645.06	9626.76	396.1	9806.92	10169.3	10158.2	9418.23	9418.23	9429.33	9418.23	396.1	8569.13	8833.42	8791.82	8026.42	8026.38	8067.94	8026.38
		396.05	8460.7	8436.95	8436.95	8154.66	8154.66	8154.66	8154.66	396.05	10068.9	10340	10321.9	9626.13	9626.13	9644.21	9626.13	396.05	9874.03	10142	10131	9417.62	9417.62	9428.59	9417.62	396.05	8275.97	8804.98	8763.87	8025.57	8025.54	8066.62	8025.54
		396	8725.09	8425.74	8425.74	8154.22	8154.22	8154.22	8154.22	396	10463.3	10315	10297.1	9625.44	9625.44	9643.32	9625.44	396	9750.84	10116	10105.2	9416.9	9416.9	9427.75	9416.9	396	8326.88	8778.46	8737.83	8025.17	8025.15	8065.76	8025.15
		395.95	8956.57	8415	8415	8153.4	8153.4	8153.4	8153.4	395.95	10277.3	10290.7	10273	9624.15	9624.15	9641.82	9624.15	395.95	9915.94	10091.6	10080.9	9416.38	9416.38	9427.1	9416.38	395.95	8305.2	8753.21	8713.06	8024.7	8024.69	8064.83	8024.69
		395.9	8484.6	8404.63	8404.63	8152.24	8152.24	8152.24	8152.24	395.9	10009	10267.8	10250.3	9623.14	9623.14	9640.61	9623.14	395.9	10040	10068.1	10057.5	9415.6	9415.6	9426.19	9415.6	395.9	8469.62	8729.22	8689.52	8024.26	8024.25	8063.94	8024.25
		395.85	8405.99	8395.53	8395.53	8151.76	8151.76	8151.76	8151.76	395.85	9883.31	10246.4	10229.1	9622.54	9622.54	9639.82	9622.54	395.85	9855.4	10045.6	10035.1	9414.62	9414.62	9425.09	9414.62	395.85	8720.36	8706.14	8666.9	8023.57	8023.56	8062.8	8023.56
		395.8	8245.36	8387.05	8387.05	8151.4	8151.4	8151.4	8151.4	395.8	10073.5	10226.1	10209	9622.14	9622.14	9639.22	9622.14	395.8	9877.12	10024.4	10014	9413.93	9413.93	9424.28	9413.93	395.8	8365.38	8683.72	8644.92	8022.49	8022.48	8061.28	8022.48
		395.75	8174.64	8379.25	8379.25	8151.26	8151.26	8151.26	8151.26	395.75	9858.31	10206.6	10189.7	9621.44	9621.44	9638.33	9621.44	395.75	9611.96	10004.2	9993.93	9413.2	9413.2	9423.44	9413.2	395.75	8198.28	8662.87	8624.51	8021.95	8021.95	8060.31	8021.95
		395.7	8066.15	8371.96	8371.96	8151.23	8151.23	8151.23	8151.23	395.7	9903.85	10188.2	10171.5	9621.07	9621.07	9637.78	9621.07	395.7	9493.96	9985.28	9975.15	9412.89	9412.89	9423.01	9412.89	395.7	8040.22	8643.21	8605.28	8021.68	8021.68	8059.61	8021.68
		395.65	8227.54	8365.18	8365.18	8151.35	8151.35	8151.35	8151.35	395.65	9804.82	10170.6	10154.1	9620.63	9620.63	9637.16	9620.63	395.65	9678.77	9967.42	9957.41	9412.76	9412.76	9422.77	9412.76	395.65	7783.54	8624.67	8587.15	8021.65	8021.65	8059.16	8021.65
		395.6	8215.4	8358.51	8358.51	8151.24	8151.24	8151.24	8151.24	395.6	9848.38	10153.9	10137.6	9620.35	9620.35	9636.69	9620.35	395.6	9609.97	9950.09	9940.19	9412.34	9412.34	9422.24	9412.34	395.6	8052.7	8607.35	8570.26	8022.02	8022.02	8059.12	8022.02
		395.55	8262.44	8352.15	8352.15	8151.15	8151.15	8151.15	8151.15	395.55	9879.19	10137.9	10121.7	9620	9620	9636.16	9620	395.55	9352.11	9933.61	9923.82	9412.03	9412.03	9421.82	9412.03	395.55	7989.71	8590.4	8553.7	8021.97	8021.97	8058.66	8021.97
		395.5	8094.83	8346.01	8346.01	8150.98	8150.98	8150.98	8150.98	395.5	9756.49	10122.5	10106.5	9619.59	9619.59	9635.59	9619.59	395.5	9394.78	9918.27	9908.58	9412.13	9412.13	9421.81	9412.13	395.5	8002.02	8574.27	8537.98	8022.02	8022.02	8058.31	8022.02
		395.45	8093.25	8340.37	8340.37	8151.07	8151.07	8151.07	8151.07	395.45	9691.39	10107.9	10092.1	9619.38	9619.38	9635.2	9619.38	395.45	9507.02	9903.53	9893.95	9412.16	9412.16	9421.73	9412.16	395.45	8091.44	8558.82	8522.93	8022.05	8022.05	8057.95	8022.05
		395.4	8028.21	8334.98	8334.98	8151.15	8151.15	8151.15	8151.15	395.4	9649.78	10094.1	10078.4	9619.27	9619.27	9634.92	9619.27	395.4	9292.28	9889.24	9879.76	9412.01	9412.01	9421.48	9412.01	395.4	8093.97	8543.88	8508.37	8021.94	8021.94	8057.46	8021.94
		395.35	8096.7	8329.92	8329.92	8151.33	8151.33	8151.33	8151.33	395.35	9765.5	10080.9	10065.4	9619.22	9619.22	9634.71	9619.22	395.35	9277.2	9875.89	9866.52	9412.19	9412.19	9421.56	9412.19	395.35	8073.41	8529.55	8494.42	8021.83	8021.83	8056.96	8021.83
		395.3	8089.68	8324.98	8324.98	8151.4	8151.4	8151.4	8151.4	395.3	9740.97	10068	10052.7	9619	9619	9634.32	9619	395.3	9374.42	9863.13	9853.86	9412.41	9412.41	9421.67	9412.41	395.3	8130.84	8515.83	8481.08	8021.75	8021.75	8056.51	8021.75
		395.25	8108.2	8320.26	8320.26	8151.49	8151.49	8151.49	8151.49	395.25	9754.34	10055.7	10040.5	9618.81	9618.81	9633.97	9618.81	395.25	9392.59	9850.75	9841.58	9412.47	9412.47	9421.63	9412.47	395.25	8056.07	8502.58	8468.19	8021.58	8021.58	8055.97	8021.58
		395.2	8190.34	8315.71	8315.71	8151.56	8151.56	8151.56	8151.56	395.2	9746.11	10043.8	10028.8	9618.6	9618.6	9633.6	9618.6	395.2	9314.57	9838.86	9829.79	9412.5	9412.5	9421.57	9412.5	395.2	7978.42	8489.97	8455.94	8021.53	8021.53	8055.55	8021.53
		395.15	8257.93	8311.22	8311.22	8151.5	8151.5	8151.5	8151.5	395.15	9875.45	10032.5	10017.6	9618.4	9618.4	9633.25	9618.4	395.15	9204.09	9827.56	9818.58	9412.65	9412.65	9421.63	9412.65	395.15	7963.94	8477.96	8444.29	8021.6	8021.6	8055.26	8021.6
		395.1	8051.14	8306.81	8306.81	8151.35	8151.35	8151.35	8151.35	395.1	9733.11	10021.3	10006.6	9618	9618	9632.69	9618	395.1	9170.37	9816.89	9808.01	9412.98	9412.98	9421.86	9412.98	395.1	8009.71	8466.45	8433.14	8021.69	8021.69	8055	8021.69
		395.05	8062.54	8302.86	8302.86	8151.49	8151.49	8151.49	8151.49	395.05	9854.28	10010.8	9996.28	9617.83	9617.83	9632.36	9617.83	395.05	9462.67	9806.7	9797.91	9413.36	9413.36	9422.15	9413.36	395.05	7967.11	8455.31	8422.34	8021.71	8021.71	8054.67	8021.71
		395	8151.62	8299.06	8299.06	8151.62	8151.62	8151.62	8151.62	395	9617.46	10000.5	9986.14	9617.46	9617.46	9631.85	9617.46	395	9413.28	9796.47	9787.77	9413.28	9413.28	9421.98	9413.28	395	8021.79	8444.66	8412.03	8021.79	8021.79	8054.42	8021.79
