# Supplementary material for: Electron donation of non-oxide supports boosts O2 activation on nano-platinum catalysts
Source: Nat Commun. 2021 May 12;12:2741. doi: 10.1038/s41467-021-22946-y (PMC8115247; doi:10.1038/s41467-021-22946-y)
Supplement: Supplementary file 3 — Source Data [file 41467_2021_22946_MOESM3_ESM.zip › Source Data-S12.xlsx]

## Sheet: Sheet1
			Pt/CN500	9.9
			Pt/CN525	7.5
			Pt/CN600	5.2
			Pt/CN650	3.8
