# Supplementary material for: Electron donation of non-oxide supports boosts O2 activation on nano-platinum catalysts
Source: Nat Commun. 2021 May 12;12:2741. doi: 10.1038/s41467-021-22946-y (PMC8115247; doi:10.1038/s41467-021-22946-y)
Supplement: Supplementary file 3 — Source Data [file 41467_2021_22946_MOESM3_ESM.zip › Source Data-S14.xlsx]

## Sheet: Sheet1
		Pt/CN500		Pt/CN525		Pt/CN600		Pt/CN650
		Wavelength (nm)	Absorbance (arb.units)	Wavelength (nm)	Absorbance (arb.units)	Wavelength (nm)	Absorbance (arb.units)	Wavelength (nm)	Absorbance (arb.units)
		300	0.417	300	0.781	300	0.782	300	0.651
		300.5	0.419	300.5	0.783	300.5	0.784	300.5	0.653
		301	0.421	301	0.785	301	0.786	301	0.657
		301.5	0.423	301.5	0.787	301.5	0.787	301.5	0.659
		302	0.426	302	0.788	302	0.789	302	0.662
		302.5	0.428	302.5	0.79	302.5	0.79	302.5	0.665
		303	0.427	303	0.789	303	0.79	303	0.664
		303.5	0.428	303.5	0.788	303.5	0.788	303.5	0.664
		304	0.428	304	0.788	304	0.788	304	0.664
		304.5	0.427	304.5	0.788	304.5	0.788	304.5	0.664
		305	0.427	305	0.787	305	0.788	305	0.664
		305.5	0.427	305.5	0.787	305.5	0.787	305.5	0.663
		306	0.428	306	0.787	306	0.788	306	0.663
		306.5	0.427	306.5	0.787	306.5	0.787	306.5	0.663
		307	0.427	307	0.786	307	0.787	307	0.663
		307.5	0.427	307.5	0.787	307.5	0.787	307.5	0.663
		308	0.427	308	0.787	308	0.788	308	0.663
		308.5	0.427	308.5	0.787	308.5	0.788	308.5	0.662
		309	0.427	309	0.787	309	0.788	309	0.662
		309.5	0.427	309.5	0.786	309.5	0.788	309.5	0.662
		310	0.426	310	0.786	310	0.788	310	0.662
		310.5	0.426	310.5	0.787	310.5	0.788	310.5	0.662
		311	0.426	311	0.786	311	0.788	311	0.661
		311.5	0.425	311.5	0.786	311.5	0.788	311.5	0.661
		312	0.425	312	0.786	312	0.788	312	0.662
		312.5	0.424	312.5	0.786	312.5	0.788	312.5	0.662
		313	0.425	313	0.786	313	0.788	313	0.663
		313.5	0.425	313.5	0.786	313.5	0.789	313.5	0.663
		314	0.425	314	0.787	314	0.789	314	0.663
		314.5	0.424	314.5	0.787	314.5	0.79	314.5	0.663
		315	0.424	315	0.787	315	0.79	315	0.664
		315.5	0.424	315.5	0.788	315.5	0.791	315.5	0.664
		316	0.423	316	0.789	316	0.791	316	0.664
		316.5	0.423	316.5	0.789	316.5	0.792	316.5	0.665
		317	0.424	317	0.79	317	0.792	317	0.665
		317.5	0.423	317.5	0.79	317.5	0.793	317.5	0.665
		318	0.422	318	0.79	318	0.793	318	0.665
		318.5	0.422	318.5	0.79	318.5	0.793	318.5	0.665
		319	0.422	319	0.79	319	0.794	319	0.666
		319.5	0.421	319.5	0.79	319.5	0.795	319.5	0.665
		320	0.42	320	0.79	320	0.795	320	0.665
		320.5	0.42	320.5	0.79	320.5	0.796	320.5	0.666
		321	0.419	321	0.79	321	0.797	321	0.666
		321.5	0.418	321.5	0.79	321.5	0.798	321.5	0.667
		322	0.417	322	0.791	322	0.798	322	0.667
		322.5	0.416	322.5	0.791	322.5	0.799	322.5	0.668
		323	0.415	323	0.791	323	0.8	323	0.668
		323.5	0.414	323.5	0.792	323.5	0.8	323.5	0.668
		324	0.414	324	0.792	324	0.801	324	0.669
		324.5	0.414	324.5	0.793	324.5	0.802	324.5	0.67
		325	0.413	325	0.794	325	0.803	325	0.671
		325.5	0.413	325.5	0.794	325.5	0.803	325.5	0.671
		326	0.412	326	0.795	326	0.804	326	0.672
		326.5	0.411	326.5	0.795	326.5	0.804	326.5	0.672
		327	0.41	327	0.795	327	0.804	327	0.672
		327.5	0.409	327.5	0.796	327.5	0.805	327.5	0.672
		328	0.409	328	0.796	328	0.806	328	0.673
		328.5	0.408	328.5	0.797	328.5	0.806	328.5	0.673
		329	0.407	329	0.797	329	0.806	329	0.673
		329.5	0.406	329.5	0.797	329.5	0.806	329.5	0.672
		330	0.406	330	0.796	330	0.806	330	0.673
		330.5	0.405	330.5	0.797	330.5	0.806	330.5	0.673
		331	0.405	331	0.798	331	0.806	331	0.673
		331.5	0.404	331.5	0.798	331.5	0.806	331.5	0.673
		332	0.404	332	0.799	332	0.806	332	0.673
		332.5	0.403	332.5	0.799	332.5	0.806	332.5	0.673
		333	0.402	333	0.799	333	0.806	333	0.672
		333.5	0.402	333.5	0.799	333.5	0.806	333.5	0.672
		334	0.401	334	0.8	334	0.806	334	0.672
		334.5	0.4	334.5	0.8	334.5	0.806	334.5	0.671
		335	0.4	335	0.801	335	0.806	335	0.671
		335.5	0.399	335.5	0.801	335.5	0.806	335.5	0.671
		336	0.399	336	0.801	336	0.807	336	0.67
		336.5	0.399	336.5	0.801	336.5	0.807	336.5	0.67
		337	0.398	337	0.802	337	0.807	337	0.67
		337.5	0.398	337.5	0.802	337.5	0.807	337.5	0.67
		338	0.398	338	0.803	338	0.807	338	0.67
		338.5	0.398	338.5	0.804	338.5	0.808	338.5	0.669
		339	0.398	339	0.804	339	0.808	339	0.669
		339.5	0.398	339.5	0.805	339.5	0.808	339.5	0.669
		340	0.398	340	0.805	340	0.808	340	0.669
		340.5	0.397	340.5	0.806	340.5	0.808	340.5	0.668
		341	0.397	341	0.806	341	0.809	341	0.668
		341.5	0.397	341.5	0.807	341.5	0.809	341.5	0.668
		342	0.397	342	0.807	342	0.809	342	0.667
		342.5	0.397	342.5	0.808	342.5	0.809	342.5	0.667
		343	0.397	343	0.809	343	0.809	343	0.667
		343.5	0.397	343.5	0.809	343.5	0.81	343.5	0.666
		344	0.397	344	0.81	344	0.81	344	0.666
		344.5	0.397	344.5	0.81	344.5	0.81	344.5	0.666
		345	0.397	345	0.811	345	0.811	345	0.666
		345.5	0.397	345.5	0.812	345.5	0.811	345.5	0.665
		346	0.397	346	0.813	346	0.811	346	0.665
		346.5	0.398	346.5	0.814	346.5	0.812	346.5	0.665
		347	0.398	347	0.814	347	0.812	347	0.665
		347.5	0.398	347.5	0.815	347.5	0.813	347.5	0.665
		348	0.399	348	0.816	348	0.813	348	0.665
		348.5	0.399	348.5	0.817	348.5	0.814	348.5	0.665
		349	0.4	349	0.818	349	0.815	349	0.666
		349.5	0.4	349.5	0.819	349.5	0.815	349.5	0.666
		350	0.4	350	0.82	350	0.816	350	0.666
		350.5	0.401	350.5	0.82	350.5	0.816	350.5	0.666
		351	0.401	351	0.821	351	0.817	351	0.666
		351.5	0.401	351.5	0.822	351.5	0.818	351.5	0.667
		352	0.402	352	0.823	352	0.818	352	0.667
		352.5	0.402	352.5	0.824	352.5	0.819	352.5	0.667
		353	0.402	353	0.825	353	0.819	353	0.667
		353.5	0.402	353.5	0.826	353.5	0.82	353.5	0.667
		354	0.403	354	0.827	354	0.82	354	0.668
		354.5	0.403	354.5	0.828	354.5	0.821	354.5	0.668
		355	0.403	355	0.829	355	0.821	355	0.668
		355.5	0.403	355.5	0.829	355.5	0.821	355.5	0.669
		356	0.404	356	0.83	356	0.822	356	0.669
		356.5	0.404	356.5	0.831	356.5	0.822	356.5	0.669
		357	0.404	357	0.832	357	0.822	357	0.669
		357.5	0.404	357.5	0.833	357.5	0.823	357.5	0.67
		358	0.404	358	0.833	358	0.823	358	0.67
		358.5	0.404	358.5	0.834	358.5	0.823	358.5	0.671
		359	0.404	359	0.834	359	0.824	359	0.67
		359.5	0.404	359.5	0.835	359.5	0.824	359.5	0.671
		360	0.404	360	0.835	360	0.823	360	0.671
		360.5	0.404	360.5	0.836	360.5	0.823	360.5	0.67
		361	0.403	361	0.836	361	0.823	361	0.67
		361.5	0.403	361.5	0.836	361.5	0.824	361.5	0.67
		362	0.403	362	0.837	362	0.824	362	0.67
		362.5	0.403	362.5	0.838	362.5	0.824	362.5	0.67
		363	0.403	363	0.838	363	0.824	363	0.67
		363.5	0.403	363.5	0.839	363.5	0.824	363.5	0.671
		364	0.403	364	0.839	364	0.824	364	0.671
		364.5	0.403	364.5	0.84	364.5	0.824	364.5	0.671
		365	0.404	365	0.84	365	0.825	365	0.671
		365.5	0.404	365.5	0.841	365.5	0.825	365.5	0.671
		366	0.404	366	0.841	366	0.825	366	0.671
		366.5	0.404	366.5	0.842	366.5	0.825	366.5	0.672
		367	0.404	367	0.842	367	0.826	367	0.671
		367.5	0.404	367.5	0.843	367.5	0.826	367.5	0.672
		368	0.404	368	0.843	368	0.826	368	0.672
		368.5	0.404	368.5	0.844	368.5	0.827	368.5	0.672
		369	0.404	369	0.845	369	0.827	369	0.672
		369.5	0.404	369.5	0.846	369.5	0.827	369.5	0.672
		370	0.405	370	0.846	370	0.827	370	0.672
		370.5	0.405	370.5	0.847	370.5	0.827	370.5	0.672
		371	0.405	371	0.847	371	0.827	371	0.671
		371.5	0.405	371.5	0.848	371.5	0.827	371.5	0.671
		372	0.405	372	0.848	372	0.827	372	0.671
		372.5	0.405	372.5	0.848	372.5	0.827	372.5	0.671
		373	0.405	373	0.849	373	0.828	373	0.67
		373.5	0.405	373.5	0.849	373.5	0.828	373.5	0.67
		374	0.405	374	0.849	374	0.828	374	0.67
		374.5	0.405	374.5	0.85	374.5	0.828	374.5	0.67
		375	0.405	375	0.85	375	0.828	375	0.67
		375.5	0.406	375.5	0.85	375.5	0.828	375.5	0.67
		376	0.406	376	0.85	376	0.828	376	0.67
		376.5	0.406	376.5	0.851	376.5	0.828	376.5	0.67
		377	0.406	377	0.851	377	0.828	377	0.67
		377.5	0.406	377.5	0.852	377.5	0.828	377.5	0.67
		378	0.405	378	0.852	378	0.828	378	0.67
		378.5	0.405	378.5	0.852	378.5	0.828	378.5	0.67
		379	0.405	379	0.852	379	0.828	379	0.67
		379.5	0.405	379.5	0.853	379.5	0.828	379.5	0.67
		380	0.405	380	0.852	380	0.828	380	0.67
		380.5	0.404	380.5	0.853	380.5	0.828	380.5	0.67
		381	0.404	381	0.853	381	0.828	381	0.67
		381.5	0.404	381.5	0.853	381.5	0.828	381.5	0.67
		382	0.404	382	0.852	382	0.827	382	0.669
		382.5	0.404	382.5	0.852	382.5	0.827	382.5	0.669
		383	0.403	383	0.852	383	0.827	383	0.669
		383.5	0.403	383.5	0.852	383.5	0.826	383.5	0.669
		384	0.403	384	0.852	384	0.826	384	0.668
		384.5	0.402	384.5	0.852	384.5	0.826	384.5	0.668
		385	0.402	385	0.851	385	0.825	385	0.667
		385.5	0.401	385.5	0.851	385.5	0.824	385.5	0.666
		386	0.401	386	0.851	386	0.824	386	0.665
		386.5	0.4	386.5	0.85	386.5	0.823	386.5	0.664
		387	0.4	387	0.85	387	0.822	387	0.662
		387.5	0.399	387.5	0.849	387.5	0.821	387.5	0.66
		388	0.399	388	0.849	388	0.82	388	0.658
		388.5	0.398	388.5	0.848	388.5	0.819	388.5	0.656
		389	0.397	389	0.847	389	0.817	389	0.654
		389.5	0.396	389.5	0.846	389.5	0.816	389.5	0.652
		390	0.396	390	0.845	390	0.815	390	0.649
		390.5	0.395	390.5	0.844	390.5	0.813	390.5	0.646
		391	0.394	391	0.843	391	0.811	391	0.643
		391.5	0.393	391.5	0.841	391.5	0.81	391.5	0.64
		392	0.392	392	0.84	392	0.808	392	0.637
		392.5	0.391	392.5	0.839	392.5	0.806	392.5	0.634
		393	0.389	393	0.837	393	0.804	393	0.631
		393.5	0.388	393.5	0.836	393.5	0.802	393.5	0.628
		394	0.387	394	0.834	394	0.8	394	0.625
		394.5	0.386	394.5	0.833	394.5	0.798	394.5	0.622
		395	0.384	395	0.831	395	0.796	395	0.618
		395.5	0.383	395.5	0.829	395.5	0.794	395.5	0.615
		396	0.382	396	0.827	396	0.792	396	0.612
		396.5	0.38	396.5	0.825	396.5	0.789	396.5	0.609
		397	0.379	397	0.823	397	0.787	397	0.605
		397.5	0.377	397.5	0.821	397.5	0.784	397.5	0.602
		398	0.376	398	0.818	398	0.782	398	0.599
		398.5	0.374	398.5	0.816	398.5	0.779	398.5	0.596
		399	0.372	399	0.814	399	0.777	399	0.593
		399.5	0.37	399.5	0.811	399.5	0.774	399.5	0.59
		400	0.368	400	0.809	400	0.772	400	0.587
		400.5	0.367	400.5	0.806	400.5	0.769	400.5	0.584
		401	0.365	401	0.804	401	0.766	401	0.581
		401.5	0.363	401.5	0.801	401.5	0.764	401.5	0.578
		402	0.36	402	0.798	402	0.761	402	0.575
		402.5	0.358	402.5	0.795	402.5	0.758	402.5	0.572
		403	0.356	403	0.792	403	0.755	403	0.569
		403.5	0.354	403.5	0.789	403.5	0.752	403.5	0.566
		404	0.352	404	0.786	404	0.749	404	0.563
		404.5	0.35	404.5	0.782	404.5	0.746	404.5	0.561
		405	0.348	405	0.779	405	0.743	405	0.558
		405.5	0.345	405.5	0.776	405.5	0.741	405.5	0.555
		406	0.343	406	0.772	406	0.738	406	0.552
		406.5	0.341	406.5	0.769	406.5	0.735	406.5	0.55
		407	0.339	407	0.766	407	0.732	407	0.547
		407.5	0.337	407.5	0.762	407.5	0.729	407.5	0.545
		408	0.335	408	0.759	408	0.726	408	0.542
		408.5	0.333	408.5	0.756	408.5	0.724	408.5	0.54
		409	0.33	409	0.752	409	0.721	409	0.538
		409.5	0.328	409.5	0.749	409.5	0.718	409.5	0.535
		410	0.326	410	0.745	410	0.715	410	0.533
		410.5	0.324	410.5	0.742	410.5	0.713	410.5	0.531
		411	0.322	411	0.738	411	0.71	411	0.529
		411.5	0.32	411.5	0.735	411.5	0.707	411.5	0.526
		412	0.318	412	0.731	412	0.704	412	0.524
		412.5	0.316	412.5	0.727	412.5	0.701	412.5	0.522
		413	0.313	413	0.723	413	0.698	413	0.52
		413.5	0.311	413.5	0.719	413.5	0.695	413.5	0.517
		414	0.309	414	0.715	414	0.691	414	0.515
		414.5	0.306	414.5	0.71	414.5	0.688	414.5	0.513
		415	0.304	415	0.706	415	0.685	415	0.51
		415.5	0.301	415.5	0.701	415.5	0.681	415.5	0.508
		416	0.299	416	0.696	416	0.678	416	0.505
		416.5	0.296	416.5	0.692	416.5	0.674	416.5	0.503
		417	0.293	417	0.686	417	0.67	417	0.5
		417.5	0.29	417.5	0.681	417.5	0.666	417.5	0.498
		418	0.287	418	0.676	418	0.662	418	0.495
		418.5	0.284	418.5	0.67	418.5	0.658	418.5	0.492
		419	0.281	419	0.664	419	0.653	419	0.489
		419.5	0.278	419.5	0.658	419.5	0.648	419.5	0.486
		420	0.275	420	0.651	420	0.644	420	0.483
		420.5	0.271	420.5	0.645	420.5	0.639	420.5	0.48
		421	0.268	421	0.638	421	0.633	421	0.477
		421.5	0.264	421.5	0.632	421.5	0.628	421.5	0.474
		422	0.261	422	0.625	422	0.623	422	0.471
		422.5	0.258	422.5	0.618	422.5	0.618	422.5	0.468
		423	0.254	423	0.611	423	0.613	423	0.464
		423.5	0.251	423.5	0.604	423.5	0.607	423.5	0.461
		424	0.247	424	0.597	424	0.602	424	0.458
		424.5	0.244	424.5	0.59	424.5	0.597	424.5	0.455
		425	0.24	425	0.583	425	0.591	425	0.452
		425.5	0.237	425.5	0.575	425.5	0.586	425.5	0.449
		426	0.234	426	0.568	426	0.58	426	0.446
		426.5	0.23	426.5	0.56	426.5	0.575	426.5	0.442
		427	0.227	427	0.553	427	0.569	427	0.439
		427.5	0.223	427.5	0.545	427.5	0.563	427.5	0.436
		428	0.22	428	0.537	428	0.557	428	0.433
		428.5	0.217	428.5	0.53	428.5	0.552	428.5	0.43
		429	0.213	429	0.522	429	0.546	429	0.427
		429.5	0.21	429.5	0.514	429.5	0.54	429.5	0.424
		430	0.207	430	0.507	430	0.535	430	0.42
		430.5	0.204	430.5	0.499	430.5	0.529	430.5	0.417
		431	0.201	431	0.492	431	0.523	431	0.414
		431.5	0.198	431.5	0.484	431.5	0.518	431.5	0.411
		432	0.195	432	0.477	432	0.512	432	0.408
		432.5	0.192	432.5	0.47	432.5	0.506	432.5	0.405
		433	0.19	433	0.463	433	0.501	433	0.402
		433.5	0.187	433.5	0.456	433.5	0.495	433.5	0.399
		434	0.184	434	0.449	434	0.49	434	0.396
		434.5	0.182	434.5	0.442	434.5	0.484	434.5	0.394
		435	0.179	435	0.435	435	0.479	435	0.391
		435.5	0.177	435.5	0.429	435.5	0.473	435.5	0.388
		436	0.175	436	0.422	436	0.468	436	0.385
		436.5	0.173	436.5	0.416	436.5	0.463	436.5	0.383
		437	0.171	437	0.41	437	0.458	437	0.38
		437.5	0.169	437.5	0.404	437.5	0.452	437.5	0.378
		438	0.167	438	0.398	438	0.447	438	0.375
		438.5	0.165	438.5	0.392	438.5	0.442	438.5	0.373
		439	0.164	439	0.387	439	0.437	439	0.37
		439.5	0.162	439.5	0.382	439.5	0.433	439.5	0.368
		440	0.161	440	0.377	440	0.428	440	0.365
		440.5	0.159	440.5	0.372	440.5	0.423	440.5	0.363
		441	0.158	441	0.367	441	0.419	441	0.361
		441.5	0.156	441.5	0.363	441.5	0.414	441.5	0.359
		442	0.155	442	0.358	442	0.41	442	0.356
		442.5	0.154	442.5	0.354	442.5	0.406	442.5	0.354
		443	0.153	443	0.35	443	0.402	443	0.352
		443.5	0.152	443.5	0.346	443.5	0.398	443.5	0.35
		444	0.151	444	0.343	444	0.394	444	0.348
		444.5	0.15	444.5	0.339	444.5	0.39	444.5	0.346
		445	0.149	445	0.336	445	0.386	445	0.344
		445.5	0.148	445.5	0.333	445.5	0.383	445.5	0.343
		446	0.147	446	0.329	446	0.379	446	0.341
		446.5	0.146	446.5	0.326	446.5	0.375	446.5	0.339
		447	0.146	447	0.324	447	0.372	447	0.337
		447.5	0.145	447.5	0.321	447.5	0.368	447.5	0.336
		448	0.144	448	0.318	448	0.365	448	0.334
		448.5	0.144	448.5	0.315	448.5	0.361	448.5	0.333
		449	0.143	449	0.313	449	0.358	449	0.331
		449.5	0.142	449.5	0.311	449.5	0.355	449.5	0.329
		450	0.142	450	0.308	450	0.352	450	0.328
		450.5	0.141	450.5	0.306	450.5	0.349	450.5	0.326
		451	0.141	451	0.304	451	0.346	451	0.325
		451.5	0.14	451.5	0.302	451.5	0.343	451.5	0.324
		452	0.14	452	0.301	452	0.341	452	0.322
		452.5	0.139	452.5	0.299	452.5	0.338	452.5	0.321
		453	0.139	453	0.297	453	0.335	453	0.32
		453.5	0.138	453.5	0.296	453.5	0.333	453.5	0.318
		454	0.138	454	0.294	454	0.331	454	0.317
		454.5	0.138	454.5	0.293	454.5	0.328	454.5	0.316
		455	0.137	455	0.291	455	0.326	455	0.315
		455.5	0.137	455.5	0.29	455.5	0.324	455.5	0.314
		456	0.137	456	0.288	456	0.322	456	0.312
		456.5	0.136	456.5	0.287	456.5	0.319	456.5	0.311
		457	0.136	457	0.286	457	0.318	457	0.31
		457.5	0.136	457.5	0.285	457.5	0.316	457.5	0.309
		458	0.135	458	0.284	458	0.314	458	0.308
		458.5	0.135	458.5	0.283	458.5	0.312	458.5	0.307
		459	0.135	459	0.282	459	0.31	459	0.306
		459.5	0.135	459.5	0.281	459.5	0.308	459.5	0.305
		460	0.135	460	0.28	460	0.306	460	0.304
		460.5	0.134	460.5	0.279	460.5	0.304	460.5	0.303
		461	0.134	461	0.278	461	0.303	461	0.302
		461.5	0.134	461.5	0.277	461.5	0.301	461.5	0.301
		462	0.133	462	0.276	462	0.299	462	0.3
		462.5	0.133	462.5	0.275	462.5	0.298	462.5	0.3
		463	0.133	463	0.274	463	0.296	463	0.299
		463.5	0.132	463.5	0.273	463.5	0.294	463.5	0.298
		464	0.132	464	0.273	464	0.293	464	0.297
		464.5	0.132	464.5	0.272	464.5	0.291	464.5	0.296
		465	0.132	465	0.271	465	0.29	465	0.295
		465.5	0.131	465.5	0.27	465.5	0.288	465.5	0.294
		466	0.131	466	0.27	466	0.287	466	0.293
		466.5	0.131	466.5	0.269	466.5	0.285	466.5	0.292
		467	0.131	467	0.268	467	0.284	467	0.291
		467.5	0.13	467.5	0.267	467.5	0.283	467.5	0.29
		468	0.13	468	0.267	468	0.281	468	0.29
		468.5	0.13	468.5	0.266	468.5	0.28	468.5	0.289
		469	0.13	469	0.265	469	0.279	469	0.288
		469.5	0.13	469.5	0.265	469.5	0.278	469.5	0.287
		470	0.13	470	0.264	470	0.276	470	0.286
		470.5	0.129	470.5	0.263	470.5	0.275	470.5	0.285
		471	0.129	471	0.263	471	0.274	471	0.284
		471.5	0.129	471.5	0.262	471.5	0.273	471.5	0.283
		472	0.129	472	0.262	472	0.271	472	0.283
		472.5	0.129	472.5	0.261	472.5	0.27	472.5	0.282
		473	0.128	473	0.26	473	0.269	473	0.281
		473.5	0.128	473.5	0.26	473.5	0.268	473.5	0.28
		474	0.128	474	0.259	474	0.266	474	0.279
		474.5	0.128	474.5	0.259	474.5	0.265	474.5	0.278
		475	0.127	475	0.258	475	0.264	475	0.277
		475.5	0.127	475.5	0.257	475.5	0.263	475.5	0.276
		476	0.127	476	0.257	476	0.262	476	0.275
		476.5	0.127	476.5	0.256	476.5	0.26	476.5	0.274
		477	0.126	477	0.256	477	0.259	477	0.273
		477.5	0.126	477.5	0.255	477.5	0.258	477.5	0.272
		478	0.126	478	0.255	478	0.257	478	0.272
		478.5	0.126	478.5	0.254	478.5	0.256	478.5	0.271
		479	0.126	479	0.254	479	0.255	479	0.27
		479.5	0.126	479.5	0.253	479.5	0.254	479.5	0.269
		480	0.126	480	0.253	480	0.253	480	0.268
		480.5	0.126	480.5	0.252	480.5	0.252	480.5	0.268
		481	0.125	481	0.251	481	0.251	481	0.267
		481.5	0.125	481.5	0.251	481.5	0.25	481.5	0.266
		482	0.125	482	0.251	482	0.249	482	0.265
		482.5	0.125	482.5	0.25	482.5	0.248	482.5	0.265
		483	0.125	483	0.25	483	0.247	483	0.264
		483.5	0.125	483.5	0.249	483.5	0.246	483.5	0.263
		484	0.125	484	0.249	484	0.245	484	0.262
		484.5	0.125	484.5	0.248	484.5	0.245	484.5	0.262
		485	0.125	485	0.248	485	0.244	485	0.261
		485.5	0.125	485.5	0.247	485.5	0.243	485.5	0.26
		486	0.125	486	0.247	486	0.242	486	0.26
		486.5	0.125	486.5	0.247	486.5	0.241	486.5	0.259
		487	0.124	487	0.246	487	0.24	487	0.258
		487.5	0.124	487.5	0.246	487.5	0.24	487.5	0.258
		488	0.124	488	0.245	488	0.239	488	0.257
		488.5	0.124	488.5	0.245	488.5	0.238	488.5	0.256
		489	0.124	489	0.245	489	0.237	489	0.256
		489.5	0.124	489.5	0.244	489.5	0.236	489.5	0.255
		490	0.124	490	0.244	490	0.236	490	0.254
		490.5	0.124	490.5	0.243	490.5	0.235	490.5	0.254
		491	0.124	491	0.243	491	0.234	491	0.253
		491.5	0.124	491.5	0.243	491.5	0.234	491.5	0.252
		492	0.124	492	0.242	492	0.233	492	0.251
		492.5	0.124	492.5	0.242	492.5	0.232	492.5	0.251
		493	0.124	493	0.241	493	0.231	493	0.25
		493.5	0.124	493.5	0.241	493.5	0.231	493.5	0.249
		494	0.124	494	0.241	494	0.23	494	0.248
		494.5	0.124	494.5	0.24	494.5	0.229	494.5	0.247
		495	0.123	495	0.24	495	0.228	495	0.246
		495.5	0.123	495.5	0.239	495.5	0.227	495.5	0.246
		496	0.123	496	0.239	496	0.227	496	0.245
		496.5	0.123	496.5	0.239	496.5	0.226	496.5	0.244
		497	0.123	497	0.238	497	0.225	497	0.243
		497.5	0.123	497.5	0.238	497.5	0.224	497.5	0.242
		498	0.123	498	0.237	498	0.223	498	0.241
		498.5	0.122	498.5	0.237	498.5	0.223	498.5	0.24
		499	0.122	499	0.237	499	0.222	499	0.239
		499.5	0.122	499.5	0.236	499.5	0.221	499.5	0.239
		500	0.122	500	0.236	500	0.221	500	0.238
		500.5	0.122	500.5	0.236	500.5	0.22	500.5	0.237
		501	0.122	501	0.235	501	0.219	501	0.236
		501.5	0.122	501.5	0.235	501.5	0.218	501.5	0.235
		502	0.122	502	0.235	502	0.218	502	0.234
		502.5	0.121	502.5	0.234	502.5	0.217	502.5	0.233
		503	0.121	503	0.234	503	0.216	503	0.233
		503.5	0.121	503.5	0.233	503.5	0.216	503.5	0.232
		504	0.121	504	0.233	504	0.215	504	0.231
		504.5	0.121	504.5	0.233	504.5	0.214	504.5	0.23
		505	0.121	505	0.232	505	0.214	505	0.229
		505.5	0.121	505.5	0.232	505.5	0.213	505.5	0.228
		506	0.12	506	0.232	506	0.213	506	0.227
		506.5	0.12	506.5	0.231	506.5	0.212	506.5	0.227
		507	0.12	507	0.231	507	0.211	507	0.226
		507.5	0.12	507.5	0.231	507.5	0.211	507.5	0.225
		508	0.12	508	0.23	508	0.21	508	0.224
		508.5	0.12	508.5	0.23	508.5	0.209	508.5	0.223
		509	0.12	509	0.23	509	0.209	509	0.222
		509.5	0.12	509.5	0.229	509.5	0.208	509.5	0.221
		510	0.119	510	0.229	510	0.208	510	0.221
		510.5	0.119	510.5	0.229	510.5	0.207	510.5	0.22
		511	0.119	511	0.228	511	0.206	511	0.219
		511.5	0.119	511.5	0.228	511.5	0.206	511.5	0.218
		512	0.119	512	0.228	512	0.205	512	0.217
		512.5	0.119	512.5	0.228	512.5	0.205	512.5	0.217
		513	0.119	513	0.227	513	0.204	513	0.216
		513.5	0.119	513.5	0.227	513.5	0.204	513.5	0.215
		514	0.119	514	0.227	514	0.203	514	0.214
		514.5	0.119	514.5	0.226	514.5	0.203	514.5	0.214
		515	0.119	515	0.226	515	0.202	515	0.213
		515.5	0.119	515.5	0.226	515.5	0.202	515.5	0.212
		516	0.118	516	0.225	516	0.201	516	0.211
		516.5	0.118	516.5	0.225	516.5	0.2	516.5	0.21
		517	0.118	517	0.225	517	0.2	517	0.21
		517.5	0.118	517.5	0.225	517.5	0.199	517.5	0.209
		518	0.118	518	0.224	518	0.199	518	0.208
		518.5	0.118	518.5	0.224	518.5	0.198	518.5	0.207
		519	0.118	519	0.224	519	0.198	519	0.206
		519.5	0.118	519.5	0.223	519.5	0.197	519.5	0.206
		520	0.118	520	0.223	520	0.197	520	0.205
		520.5	0.118	520.5	0.223	520.5	0.197	520.5	0.204
		521	0.118	521	0.223	521	0.196	521	0.203
		521.5	0.117	521.5	0.222	521.5	0.196	521.5	0.203
		522	0.117	522	0.222	522	0.195	522	0.202
		522.5	0.117	522.5	0.222	522.5	0.195	522.5	0.201
		523	0.117	523	0.222	523	0.194	523	0.2
		523.5	0.117	523.5	0.221	523.5	0.194	523.5	0.2
		524	0.117	524	0.221	524	0.193	524	0.199
		524.5	0.117	524.5	0.221	524.5	0.193	524.5	0.198
		525	0.117	525	0.22	525	0.192	525	0.197
		525.5	0.117	525.5	0.22	525.5	0.192	525.5	0.197
		526	0.117	526	0.22	526	0.191	526	0.196
		526.5	0.117	526.5	0.22	526.5	0.191	526.5	0.195
		527	0.116	527	0.22	527	0.19	527	0.194
		527.5	0.116	527.5	0.219	527.5	0.19	527.5	0.194
		528	0.116	528	0.219	528	0.19	528	0.193
		528.5	0.116	528.5	0.219	528.5	0.189	528.5	0.192
		529	0.116	529	0.218	529	0.189	529	0.192
		529.5	0.116	529.5	0.218	529.5	0.188	529.5	0.191
		530	0.116	530	0.218	530	0.188	530	0.19
		530.5	0.116	530.5	0.218	530.5	0.187	530.5	0.189
		531	0.115	531	0.217	531	0.187	531	0.188
		531.5	0.115	531.5	0.217	531.5	0.186	531.5	0.188
		532	0.115	532	0.217	532	0.186	532	0.187
		532.5	0.115	532.5	0.217	532.5	0.186	532.5	0.186
		533	0.115	533	0.216	533	0.185	533	0.186
		533.5	0.115	533.5	0.216	533.5	0.185	533.5	0.185
		534	0.115	534	0.216	534	0.185	534	0.184
		534.5	0.115	534.5	0.216	534.5	0.184	534.5	0.184
		535	0.115	535	0.216	535	0.184	535	0.183
		535.5	0.115	535.5	0.215	535.5	0.183	535.5	0.183
		536	0.115	536	0.215	536	0.183	536	0.182
		536.5	0.115	536.5	0.215	536.5	0.183	536.5	0.181
		537	0.115	537	0.215	537	0.183	537	0.181
		537.5	0.115	537.5	0.215	537.5	0.182	537.5	0.18
		538	0.115	538	0.214	538	0.182	538	0.18
		538.5	0.115	538.5	0.214	538.5	0.182	538.5	0.179
		539	0.115	539	0.214	539	0.181	539	0.179
		539.5	0.115	539.5	0.214	539.5	0.181	539.5	0.178
		540	0.114	540	0.213	540	0.181	540	0.177
		540.5	0.114	540.5	0.213	540.5	0.181	540.5	0.177
		541	0.114	541	0.213	541	0.18	541	0.176
		541.5	0.114	541.5	0.213	541.5	0.18	541.5	0.176
		542	0.114	542	0.213	542	0.179	542	0.175
		542.5	0.114	542.5	0.213	542.5	0.179	542.5	0.175
		543	0.114	543	0.212	543	0.179	543	0.174
		543.5	0.114	543.5	0.212	543.5	0.179	543.5	0.173
		544	0.114	544	0.212	544	0.178	544	0.173
		544.5	0.114	544.5	0.212	544.5	0.178	544.5	0.172
		545	0.114	545	0.212	545	0.178	545	0.172
		545.5	0.114	545.5	0.211	545.5	0.177	545.5	0.171
		546	0.114	546	0.211	546	0.177	546	0.171
		546.5	0.114	546.5	0.211	546.5	0.177	546.5	0.17
		547	0.114	547	0.211	547	0.177	547	0.17
		547.5	0.114	547.5	0.211	547.5	0.176	547.5	0.17
		548	0.114	548	0.21	548	0.176	548	0.169
		548.5	0.114	548.5	0.21	548.5	0.176	548.5	0.169
		549	0.114	549	0.21	549	0.175	549	0.168
		549.5	0.114	549.5	0.21	549.5	0.175	549.5	0.168
		550	0.114	550	0.21	550	0.175	550	0.167
		550.5	0.114	550.5	0.21	550.5	0.175	550.5	0.167
		551	0.114	551	0.209	551	0.175	551	0.166
		551.5	0.114	551.5	0.209	551.5	0.174	551.5	0.166
		552	0.114	552	0.209	552	0.174	552	0.165
		552.5	0.114	552.5	0.209	552.5	0.174	552.5	0.165
		553	0.114	553	0.209	553	0.173	553	0.164
		553.5	0.113	553.5	0.208	553.5	0.173	553.5	0.164
		554	0.113	554	0.208	554	0.173	554	0.163
		554.5	0.113	554.5	0.208	554.5	0.173	554.5	0.163
		555	0.113	555	0.208	555	0.172	555	0.162
		555.5	0.113	555.5	0.208	555.5	0.172	555.5	0.162
		556	0.113	556	0.207	556	0.172	556	0.161
		556.5	0.113	556.5	0.207	556.5	0.172	556.5	0.161
		557	0.113	557	0.207	557	0.171	557	0.16
		557.5	0.112	557.5	0.207	557.5	0.171	557.5	0.16
		558	0.112	558	0.206	558	0.171	558	0.159
		558.5	0.112	558.5	0.206	558.5	0.17	558.5	0.159
		559	0.112	559	0.206	559	0.17	559	0.158
		559.5	0.112	559.5	0.206	559.5	0.17	559.5	0.158
		560	0.112	560	0.206	560	0.169	560	0.157
		560.5	0.111	560.5	0.205	560.5	0.169	560.5	0.156
		561	0.111	561	0.205	561	0.169	561	0.156
		561.5	0.111	561.5	0.205	561.5	0.168	561.5	0.155
		562	0.111	562	0.205	562	0.168	562	0.155
		562.5	0.111	562.5	0.205	562.5	0.168	562.5	0.154
		563	0.111	563	0.205	563	0.167	563	0.154
		563.5	0.11	563.5	0.204	563.5	0.167	563.5	0.154
		564	0.11	564	0.204	564	0.167	564	0.153
		564.5	0.11	564.5	0.204	564.5	0.167	564.5	0.153
		565	0.11	565	0.204	565	0.166	565	0.152
		565.5	0.11	565.5	0.203	565.5	0.166	565.5	0.152
		566	0.11	566	0.203	566	0.166	566	0.151
		566.5	0.11	566.5	0.203	566.5	0.166	566.5	0.151
		567	0.11	567	0.203	567	0.165	567	0.151
		567.5	0.109	567.5	0.203	567.5	0.165	567.5	0.15
		568	0.109	568	0.203	568	0.165	568	0.15
		568.5	0.109	568.5	0.202	568.5	0.165	568.5	0.15
		569	0.109	569	0.202	569	0.164	569	0.149
		569.5	0.109	569.5	0.202	569.5	0.164	569.5	0.149
		570	0.109	570	0.202	570	0.164	570	0.149
		570.5	0.109	570.5	0.202	570.5	0.164	570.5	0.148
		571	0.109	571	0.202	571	0.164	571	0.148
		571.5	0.109	571.5	0.201	571.5	0.163	571.5	0.148
		572	0.109	572	0.201	572	0.163	572	0.147
		572.5	0.109	572.5	0.201	572.5	0.163	572.5	0.147
		573	0.109	573	0.201	573	0.163	573	0.147
		573.5	0.109	573.5	0.201	573.5	0.163	573.5	0.147
		574	0.109	574	0.201	574	0.162	574	0.146
		574.5	0.109	574.5	0.201	574.5	0.162	574.5	0.146
		575	0.11	575	0.201	575	0.162	575	0.146
		575.5	0.11	575.5	0.201	575.5	0.162	575.5	0.146
		576	0.11	576	0.2	576	0.162	576	0.146
		576.5	0.11	576.5	0.2	576.5	0.162	576.5	0.146
		577	0.11	577	0.2	577	0.162	577	0.145
		577.5	0.11	577.5	0.2	577.5	0.162	577.5	0.145
		578	0.11	578	0.2	578	0.162	578	0.145
		578.5	0.11	578.5	0.2	578.5	0.162	578.5	0.145
		579	0.11	579	0.2	579	0.161	579	0.145
		579.5	0.111	579.5	0.199	579.5	0.161	579.5	0.145
		580	0.111	580	0.199	580	0.161	580	0.145
		580.5	0.111	580.5	0.199	580.5	0.161	580.5	0.145
		581	0.111	581	0.199	581	0.161	581	0.144
		581.5	0.111	581.5	0.199	581.5	0.161	581.5	0.144
		582	0.111	582	0.199	582	0.161	582	0.144
		582.5	0.111	582.5	0.199	582.5	0.16	582.5	0.144
		583	0.111	583	0.198	583	0.16	583	0.144
		583.5	0.111	583.5	0.198	583.5	0.16	583.5	0.143
		584	0.111	584	0.198	584	0.16	584	0.143
		584.5	0.111	584.5	0.198	584.5	0.16	584.5	0.143
		585	0.111	585	0.198	585	0.159	585	0.142
		585.5	0.111	585.5	0.198	585.5	0.159	585.5	0.142
		586	0.11	586	0.197	586	0.159	586	0.142
		586.5	0.11	586.5	0.197	586.5	0.159	586.5	0.141
		587	0.11	587	0.197	587	0.159	587	0.141
		587.5	0.11	587.5	0.197	587.5	0.158	587.5	0.141
		588	0.11	588	0.197	588	0.158	588	0.141
		588.5	0.11	588.5	0.197	588.5	0.158	588.5	0.14
		589	0.11	589	0.197	589	0.158	589	0.14
		589.5	0.11	589.5	0.196	589.5	0.158	589.5	0.14
		590	0.11	590	0.196	590	0.157	590	0.139
		590.5	0.109	590.5	0.196	590.5	0.157	590.5	0.139
		591	0.109	591	0.196	591	0.157	591	0.139
		591.5	0.109	591.5	0.196	591.5	0.157	591.5	0.138
		592	0.109	592	0.196	592	0.157	592	0.138
		592.5	0.109	592.5	0.195	592.5	0.156	592.5	0.138
		593	0.108	593	0.195	593	0.156	593	0.138
		593.5	0.108	593.5	0.195	593.5	0.156	593.5	0.137
		594	0.108	594	0.195	594	0.156	594	0.137
		594.5	0.108	594.5	0.195	594.5	0.155	594.5	0.137
		595	0.108	595	0.195	595	0.155	595	0.136
		595.5	0.108	595.5	0.194	595.5	0.155	595.5	0.136
		596	0.108	596	0.194	596	0.155	596	0.136
		596.5	0.107	596.5	0.194	596.5	0.155	596.5	0.136
		597	0.107	597	0.194	597	0.154	597	0.135
		597.5	0.107	597.5	0.194	597.5	0.154	597.5	0.135
		598	0.107	598	0.193	598	0.154	598	0.135
		598.5	0.107	598.5	0.193	598.5	0.154	598.5	0.134
		599	0.107	599	0.193	599	0.154	599	0.134
		599.5	0.107	599.5	0.193	599.5	0.153	599.5	0.134
		600	0.107	600	0.193	600	0.153	600	0.134
		600.5	0.107	600.5	0.193	600.5	0.153	600.5	0.134
		601	0.107	601	0.192	601	0.153	601	0.133
		601.5	0.107	601.5	0.192	601.5	0.153	601.5	0.133
		602	0.107	602	0.192	602	0.153	602	0.133
		602.5	0.107	602.5	0.192	602.5	0.152	602.5	0.133
		603	0.106	603	0.192	603	0.152	603	0.133
		603.5	0.106	603.5	0.192	603.5	0.152	603.5	0.132
		604	0.106	604	0.192	604	0.152	604	0.132
		604.5	0.106	604.5	0.191	604.5	0.152	604.5	0.132
		605	0.106	605	0.191	605	0.152	605	0.132
		605.5	0.106	605.5	0.191	605.5	0.152	605.5	0.132
		606	0.106	606	0.191	606	0.151	606	0.131
		606.5	0.106	606.5	0.191	606.5	0.151	606.5	0.131
		607	0.106	607	0.191	607	0.151	607	0.131
		607.5	0.106	607.5	0.191	607.5	0.151	607.5	0.131
		608	0.106	608	0.191	608	0.151	608	0.131
		608.5	0.106	608.5	0.19	608.5	0.151	608.5	0.131
		609	0.106	609	0.19	609	0.151	609	0.13
		609.5	0.106	609.5	0.19	609.5	0.15	609.5	0.13
		610	0.106	610	0.19	610	0.15	610	0.13
		610.5	0.106	610.5	0.19	610.5	0.15	610.5	0.13
		611	0.105	611	0.19	611	0.15	611	0.13
		611.5	0.105	611.5	0.189	611.5	0.15	611.5	0.13
		612	0.105	612	0.189	612	0.15	612	0.129
		612.5	0.105	612.5	0.189	612.5	0.149	612.5	0.129
		613	0.105	613	0.189	613	0.149	613	0.129
		613.5	0.105	613.5	0.189	613.5	0.149	613.5	0.129
		614	0.105	614	0.189	614	0.149	614	0.129
		614.5	0.105	614.5	0.189	614.5	0.149	614.5	0.129
		615	0.105	615	0.188	615	0.149	615	0.128
		615.5	0.105	615.5	0.188	615.5	0.149	615.5	0.128
		616	0.105	616	0.188	616	0.149	616	0.128
		616.5	0.105	616.5	0.188	616.5	0.149	616.5	0.128
		617	0.105	617	0.188	617	0.148	617	0.128
		617.5	0.105	617.5	0.188	617.5	0.148	617.5	0.128
		618	0.105	618	0.188	618	0.148	618	0.128
		618.5	0.105	618.5	0.188	618.5	0.148	618.5	0.127
		619	0.105	619	0.187	619	0.148	619	0.127
		619.5	0.105	619.5	0.187	619.5	0.148	619.5	0.127
		620	0.105	620	0.187	620	0.148	620	0.127
		620.5	0.105	620.5	0.187	620.5	0.147	620.5	0.127
		621	0.105	621	0.187	621	0.147	621	0.127
		621.5	0.105	621.5	0.187	621.5	0.147	621.5	0.127
		622	0.104	622	0.187	622	0.147	622	0.127
		622.5	0.104	622.5	0.186	622.5	0.147	622.5	0.126
		623	0.104	623	0.186	623	0.147	623	0.126
		623.5	0.104	623.5	0.186	623.5	0.146	623.5	0.126
		624	0.104	624	0.186	624	0.146	624	0.126
		624.5	0.104	624.5	0.186	624.5	0.146	624.5	0.126
		625	0.104	625	0.186	625	0.146	625	0.126
		625.5	0.104	625.5	0.186	625.5	0.146	625.5	0.126
		626	0.104	626	0.185	626	0.146	626	0.126
		626.5	0.104	626.5	0.185	626.5	0.146	626.5	0.125
		627	0.104	627	0.185	627	0.146	627	0.125
		627.5	0.104	627.5	0.185	627.5	0.146	627.5	0.125
		628	0.104	628	0.185	628	0.146	628	0.125
		628.5	0.104	628.5	0.185	628.5	0.145	628.5	0.125
		629	0.104	629	0.185	629	0.145	629	0.125
		629.5	0.104	629.5	0.185	629.5	0.145	629.5	0.125
		630	0.104	630	0.185	630	0.145	630	0.125
		630.5	0.104	630.5	0.185	630.5	0.145	630.5	0.125
		631	0.104	631	0.184	631	0.145	631	0.124
		631.5	0.104	631.5	0.184	631.5	0.145	631.5	0.124
		632	0.104	632	0.184	632	0.145	632	0.124
		632.5	0.103	632.5	0.184	632.5	0.145	632.5	0.124
		633	0.104	633	0.184	633	0.144	633	0.124
		633.5	0.103	633.5	0.184	633.5	0.144	633.5	0.124
		634	0.104	634	0.184	634	0.144	634	0.124
		634.5	0.103	634.5	0.184	634.5	0.144	634.5	0.124
		635	0.103	635	0.183	635	0.144	635	0.123
		635.5	0.103	635.5	0.183	635.5	0.144	635.5	0.123
		636	0.103	636	0.183	636	0.144	636	0.123
		636.5	0.103	636.5	0.183	636.5	0.144	636.5	0.123
		637	0.103	637	0.183	637	0.144	637	0.123
		637.5	0.103	637.5	0.183	637.5	0.143	637.5	0.123
		638	0.103	638	0.183	638	0.143	638	0.123
		638.5	0.103	638.5	0.183	638.5	0.143	638.5	0.123
		639	0.103	639	0.183	639	0.143	639	0.123
		639.5	0.103	639.5	0.183	639.5	0.143	639.5	0.123
		640	0.103	640	0.183	640	0.143	640	0.123
		640.5	0.103	640.5	0.182	640.5	0.143	640.5	0.122
		641	0.103	641	0.182	641	0.143	641	0.122
		641.5	0.103	641.5	0.182	641.5	0.142	641.5	0.122
		642	0.103	642	0.182	642	0.142	642	0.122
		642.5	0.103	642.5	0.182	642.5	0.142	642.5	0.122
		643	0.103	643	0.182	643	0.142	643	0.122
		643.5	0.103	643.5	0.182	643.5	0.142	643.5	0.122
		644	0.103	644	0.181	644	0.142	644	0.122
		644.5	0.103	644.5	0.181	644.5	0.142	644.5	0.122
		645	0.103	645	0.181	645	0.142	645	0.122
		645.5	0.103	645.5	0.181	645.5	0.142	645.5	0.122
		646	0.103	646	0.181	646	0.142	646	0.122
		646.5	0.103	646.5	0.181	646.5	0.142	646.5	0.122
		647	0.103	647	0.181	647	0.142	647	0.121
		647.5	0.103	647.5	0.181	647.5	0.142	647.5	0.121
		648	0.103	648	0.181	648	0.141	648	0.121
		648.5	0.103	648.5	0.181	648.5	0.141	648.5	0.121
		649	0.103	649	0.181	649	0.141	649	0.121
		649.5	0.103	649.5	0.181	649.5	0.141	649.5	0.121
		650	0.103	650	0.18	650	0.141	650	0.121
		650.5	0.103	650.5	0.18	650.5	0.141	650.5	0.121
		651	0.103	651	0.18	651	0.141	651	0.121
		651.5	0.103	651.5	0.18	651.5	0.141	651.5	0.121
		652	0.103	652	0.18	652	0.141	652	0.121
		652.5	0.103	652.5	0.18	652.5	0.141	652.5	0.121
		653	0.103	653	0.18	653	0.141	653	0.12
		653.5	0.103	653.5	0.18	653.5	0.141	653.5	0.12
		654	0.103	654	0.18	654	0.141	654	0.12
		654.5	0.103	654.5	0.18	654.5	0.141	654.5	0.12
		655	0.103	655	0.18	655	0.14	655	0.12
		655.5	0.103	655.5	0.18	655.5	0.14	655.5	0.12
		656	0.103	656	0.18	656	0.14	656	0.12
		656.5	0.102	656.5	0.179	656.5	0.14	656.5	0.12
		657	0.102	657	0.179	657	0.14	657	0.12
		657.5	0.102	657.5	0.179	657.5	0.14	657.5	0.12
		658	0.102	658	0.179	658	0.14	658	0.12
		658.5	0.102	658.5	0.179	658.5	0.14	658.5	0.12
		659	0.102	659	0.179	659	0.14	659	0.12
		659.5	0.102	659.5	0.179	659.5	0.14	659.5	0.12
		660	0.102	660	0.179	660	0.14	660	0.12
		660.5	0.102	660.5	0.179	660.5	0.139	660.5	0.119
		661	0.102	661	0.179	661	0.139	661	0.119
		661.5	0.102	661.5	0.179	661.5	0.139	661.5	0.119
		662	0.102	662	0.179	662	0.14	662	0.119
		662.5	0.102	662.5	0.179	662.5	0.14	662.5	0.12
		663	0.103	663	0.179	663	0.14	663	0.12
		663.5	0.103	663.5	0.179	663.5	0.14	663.5	0.12
		664	0.103	664	0.179	664	0.14	664	0.12
		664.5	0.103	664.5	0.179	664.5	0.14	664.5	0.12
		665	0.103	665	0.179	665	0.14	665	0.12
		665.5	0.104	665.5	0.179	665.5	0.14	665.5	0.12
		666	0.104	666	0.179	666	0.14	666	0.12
		666.5	0.104	666.5	0.179	666.5	0.14	666.5	0.121
		667	0.104	667	0.179	667	0.14	667	0.121
		667.5	0.104	667.5	0.179	667.5	0.14	667.5	0.121
		668	0.104	668	0.179	668	0.14	668	0.121
		668.5	0.104	668.5	0.179	668.5	0.14	668.5	0.121
		669	0.105	669	0.178	669	0.14	669	0.121
		669.5	0.105	669.5	0.178	669.5	0.14	669.5	0.121
		670	0.105	670	0.178	670	0.14	670	0.121
		670.5	0.105	670.5	0.178	670.5	0.14	670.5	0.12
		671	0.105	671	0.178	671	0.14	671	0.12
		671.5	0.104	671.5	0.178	671.5	0.14	671.5	0.12
		672	0.104	672	0.178	672	0.14	672	0.12
		672.5	0.104	672.5	0.178	672.5	0.139	672.5	0.12
		673	0.104	673	0.178	673	0.139	673	0.12
		673.5	0.104	673.5	0.178	673.5	0.139	673.5	0.12
		674	0.104	674	0.178	674	0.139	674	0.12
		674.5	0.104	674.5	0.178	674.5	0.139	674.5	0.12
		675	0.104	675	0.178	675	0.139	675	0.119
		675.5	0.103	675.5	0.178	675.5	0.139	675.5	0.119
		676	0.103	676	0.178	676	0.139	676	0.119
		676.5	0.103	676.5	0.177	676.5	0.139	676.5	0.119
		677	0.103	677	0.177	677	0.139	677	0.119
		677.5	0.103	677.5	0.177	677.5	0.139	677.5	0.119
		678	0.103	678	0.177	678	0.138	678	0.119
		678.5	0.103	678.5	0.177	678.5	0.138	678.5	0.119
		679	0.103	679	0.177	679	0.138	679	0.119
		679.5	0.103	679.5	0.177	679.5	0.138	679.5	0.119
		680	0.103	680	0.177	680	0.138	680	0.118
		680.5	0.103	680.5	0.176	680.5	0.138	680.5	0.118
		681	0.103	681	0.176	681	0.138	681	0.118
		681.5	0.103	681.5	0.176	681.5	0.138	681.5	0.118
		682	0.103	682	0.176	682	0.137	682	0.118
		682.5	0.103	682.5	0.176	682.5	0.137	682.5	0.118
		683	0.103	683	0.176	683	0.137	683	0.118
		683.5	0.103	683.5	0.176	683.5	0.137	683.5	0.118
		684	0.103	684	0.176	684	0.137	684	0.118
		684.5	0.103	684.5	0.176	684.5	0.137	684.5	0.118
		685	0.103	685	0.176	685	0.137	685	0.118
		685.5	0.103	685.5	0.176	685.5	0.137	685.5	0.118
		686	0.103	686	0.176	686	0.137	686	0.118
		686.5	0.103	686.5	0.176	686.5	0.137	686.5	0.118
		687	0.103	687	0.176	687	0.137	687	0.118
		687.5	0.103	687.5	0.176	687.5	0.137	687.5	0.118
		688	0.103	688	0.176	688	0.137	688	0.118
		688.5	0.103	688.5	0.176	688.5	0.137	688.5	0.118
		689	0.103	689	0.176	689	0.137	689	0.118
		689.5	0.103	689.5	0.176	689.5	0.137	689.5	0.118
		690	0.103	690	0.175	690	0.137	690	0.118
		690.5	0.103	690.5	0.175	690.5	0.137	690.5	0.118
		691	0.103	691	0.175	691	0.137	691	0.118
		691.5	0.103	691.5	0.175	691.5	0.137	691.5	0.118
		692	0.103	692	0.175	692	0.137	692	0.117
		692.5	0.103	692.5	0.175	692.5	0.136	692.5	0.117
		693	0.103	693	0.175	693	0.136	693	0.117
		693.5	0.103	693.5	0.175	693.5	0.136	693.5	0.117
		694	0.102	694	0.175	694	0.136	694	0.117
		694.5	0.102	694.5	0.175	694.5	0.136	694.5	0.117
		695	0.102	695	0.175	695	0.136	695	0.117
		695.5	0.102	695.5	0.175	695.5	0.136	695.5	0.117
		696	0.102	696	0.174	696	0.136	696	0.117
		696.5	0.102	696.5	0.174	696.5	0.136	696.5	0.117
		697	0.102	697	0.174	697	0.136	697	0.117
		697.5	0.102	697.5	0.174	697.5	0.136	697.5	0.117
		698	0.102	698	0.174	698	0.136	698	0.117
		698.5	0.102	698.5	0.174	698.5	0.136	698.5	0.117
		699	0.102	699	0.174	699	0.136	699	0.117
		699.5	0.102	699.5	0.174	699.5	0.136	699.5	0.117
		700	0.102	700	0.174	700	0.136	700	0.117
