# Supplementary material for: Electron donation of non-oxide supports boosts O2 activation on nano-platinum catalysts
Source: Nat Commun. 2021 May 12;12:2741. doi: 10.1038/s41467-021-22946-y (PMC8115247; doi:10.1038/s41467-021-22946-y)
Supplement: Supplementary file 3 — Source Data [file 41467_2021_22946_MOESM3_ESM.zip › Source Data-S15.xlsx]

## Sheet: fs15a
		Pt/CN500		Pt/CN525		Pt/CN600		Pt/CN650
		Wavelength (nm)	Intensity (arb.units)	Wavelength (nm)	Intensity (arb.units)	Wavelength (nm)	Intensity (arb.units)	Wavelength (nm)	Intensity (arb.units)
		400	199.983	400	82.5326	400	55.0217	400	44.4406
		401	215.144	401	80.5466	401	45.5724	401	36.034
		402	233.669	402	72.3013	402	53.4401	402	38.7702
		403	267.197	403	90.1136	403	57.6308	403	44.0089
		404	242.575	404	118.685	404	49.9726	404	42.6849
		405	383.208	405	106.677	405	51.7849	405	44.535
		406	359.377	406	128.054	406	56.7981	406	79.5174
		407	452.137	407	172.243	407	65.6163	407	83.0456
		408	498.232	408	154.8	408	72.787	408	41.0067
		409	596.935	409	183.987	409	70.5283	409	89.9491
		410	633.912	410	221.768	410	81.0111	410	59.7457
		411	838.031	411	275.974	411	85.9259	411	71.7734
		412	986.4	412	289.048	412	100.055	412	80.8525
		413	1113.27	413	355.363	413	122.47	413	82.3158
		414	1292.25	414	394.687	414	138.241	414	84.1466
		415	1525.03	415	472.249	415	133.353	415	106.281
		416	1751.56	416	578.185	416	145.046	416	112.036
		417	2116	417	689	417	208	417	137
		418	2571.71	418	797.943	418	200.993	418	117.581
		419	3015.57	419	935.137	419	252.387	419	133.735
		420	3404.94	420	1043.59	420	298.17	420	167.095
		421	4022.26	421	1251.08	421	309.02	421	187.012
		422	4910.61	422	1590.44	422	320.693	422	184.398
		423	5497.6	423	1817.84	423	397.622	423	206.323
		424	6230.32	424	2074.1	424	472.617	424	264.907
		425	7209.37	425	2433.84	425	456.72	425	231.365
		426	7974.65	426	2736.43	426	604.641	426	288.784
		427	8867.66	427	3078.21	427	615.643	427	313.837
		428	10075.3	428	3548.65	428	716.361	428	304.428
		429	11233	429	3964.83	429	769.206	429	311.105
		430	12202.4	430	4601.59	430	872.75	430	385.985
		431	13140	431	4842.74	431	995.345	431	391.892
		432	14081.1	432	5557.86	432	1002.97	432	432.593
		433	15295.7	433	5931.84	433	1138.6	433	444.306
		434	15955.2	434	6560.62	434	1203.93	434	448.424
		435	17063.9	435	7195.66	435	1372.01	435	492.7
		436	17936.8	436	7628.93	436	1465.25	436	519.434
		437	18450.6	437	8206.31	437	1490.56	437	575.108
		438	19097.3	438	8674.53	438	1643.7	438	563.614
		439	19458.4	439	9326.5	439	1691.9	439	578.348
		440	19901	440	9818.39	440	1858.82	440	595.523
		441	20435.6	441	10224.5	441	1942.05	441	664.63
		442	20110.8	442	10627.8	442	2024.29	442	673.723
		443	20451.6	443	10902.9	443	2098.08	443	699.013
		444	20660.7	444	11130.1	444	2234.38	444	705.044
		445	20682.4	445	11703.1	445	2325.36	445	765.704
		446	20548.6	446	11922.1	446	2428.46	446	745.526
		447	20536.9	447	12417.4	447	2437.74	447	855.792
		448	20542.8	448	12591.1	448	2568.64	448	882.937
		449	20504.3	449	12356.6	449	2573.58	449	884.569
		450	20089.3	450	12718.3	450	2679.57	450	882.847
		451	20819.2	451	13023.7	451	2791.92	451	885.8
		452	20665	452	13150.6	452	2779.99	452	919.901
		453	20403	453	13146.2	453	2917.38	453	851.988
		454	20339.7	454	13428.5	454	3012.15	454	977.018
		455	20528.6	455	13692.8	455	2958.41	455	1030.34
		456	20291.4	456	13806.6	456	3089	456	900.34
		457	20735.9	457	13698.8	457	3288.2	457	1049.31
		458	20132.8	458	13534.8	458	3164.98	458	1099.9
		459	20084.8	459	14168.3	459	3215.96	459	1046.05
		460	19805.8	460	14037.4	460	3289.89	460	1135.4
		461	20026.3	461	13917.2	461	3469.4	461	1040.27
		462	19976.6	462	14240.6	462	3387.2	462	1100.64
		463	19438.2	463	14202.8	463	3449.85	463	1131.75
		464	19516.4	464	13982.9	464	3609.75	464	1165.78
		465	19122.5	465	13833	465	3626.81	465	1108.48
		466	19103.3	466	13839.9	466	3497.26	466	1197.09
		467	18409.9	467	13973.2	467	3596.9	467	1115.6
		468	18711.5	468	14174.1	468	3690.31	468	1171.95
		469	18210.9	469	13832.7	469	3625.61	469	1209.33
		470	17761.1	470	14022.1	470	3817.02	470	1220.33
		471	17364.4	471	13726.8	471	3693.74	471	1279.79
		472	17272.2	472	13754.8	472	3908.26	472	1298.22
		473	17123.2	473	13638.5	473	3803.17	473	1320.8
		474	16553.5	474	13322.4	474	3897.68	474	1262.26
		475	16787.9	475	13346.7	475	3944.53	475	1303.83
		476	16328.8	476	13239.5	476	3886.87	476	1291.26
		477	15777.8	477	12865.3	477	3936.85	477	1242.47
		478	15410.6	478	12760.6	478	3985.32	478	1374.1
		479	15128.7	479	12575.7	479	3761.21	479	1251.23
		480	15080.3	480	12417.6	480	3881.64	480	1269.26
		481	14404.5	481	12420.4	481	3911.72	481	1371.5
		482	14200.4	482	12078.8	482	3916.18	482	1323.09
		483	14108.2	483	12023.2	483	3942.08	483	1364.07
		484	13615.7	484	11702	484	3946.34	484	1352.97
		485	13552.5	485	11666.6	485	3955.95	485	1422.65
		486	13104	486	11373.3	486	3885.29	486	1445.96
		487	13017.6	487	11647.5	487	4069.85	487	1377.55
		488	12860.5	488	11332.5	488	3943.38	488	1478.9
		489	12358.9	489	11327	489	3942.48	489	1402.91
		490	12316	490	10972.9	490	3959.68	490	1404.15
		491	12115.3	491	10850.5	491	3941.16	491	1404.19
		492	11881.6	492	10749.8	492	3925.74	492	1413.65
		493	11538.1	493	10593.2	493	3956.53	493	1428.63
		494	11351.6	494	10474.5	494	3787.83	494	1505.17
		495	11189.3	495	10403.5	495	3850.77	495	1531.4
		496	11150.5	496	10303.4	496	3915.9	496	1498.89
		497	10855.1	497	10140.2	497	3817.52	497	1444.2
		498	10696	498	9894.52	498	3889.46	498	1457.44
		499	10426.7	499	9658.48	499	3934.12	499	1459.91
		500	10261.8	500	9623.83	500	3716.6	500	1452.63
		501	10239.1	501	9304.47	501	3733.85	501	1434.81
		502	9746.61	502	9331.69	502	3836.57	502	1512.37
		503	9672.1	503	9359.73	503	3841.23	503	1533.55
		504	9469.42	504	9046.78	504	3843.43	504	1539.42
		505	9204.71	505	8950	505	3680.05	505	1500.8
		506	8901.63	506	8827.15	506	3743.77	506	1605.46
		507	8901.31	507	8765.88	507	3641.55	507	1580.01
		508	8753.12	508	8619.44	508	3737.22	508	1499.54
		509	8404.43	509	8523.56	509	3673.14	509	1602.4
		510	8402.5	510	8247.08	510	3591.32	510	1501.29
		511	8116.22	511	8312.39	511	3502.69	511	1509.09
		512	7930.79	512	8188.53	512	3537.2	512	1506.1
		513	7801.84	513	7898.66	513	3582.37	513	1598.14
		514	7668.8	514	7774.58	514	3500.24	514	1464.04
		515	7361.72	515	7770.9	515	3468.4	515	1619.8
		516	7301.31	516	7626.59	516	3451.46	516	1502.17
		517	7112.7	517	7571.35	517	3607.86	517	1508.38
		518	6952.5	518	7385.72	518	3397.88	518	1540.34
		519	6835.54	519	7368.52	519	3417.77	519	1544.27
		520	6637.51	520	7057.43	520	3334.38	520	1522.22
		521	6583.1	521	7072.32	521	3380.44	521	1596.28
		522	6332.83	522	6906.01	522	3365.5	522	1552.14
		523	6285.36	523	6753.93	523	3273.55	523	1541.02
		524	6016.7	524	6626.35	524	3175.55	524	1504.82
		525	5955.37	525	6462.99	525	3131.14	525	1550.03
		526	5804.96	526	6431.15	526	3210.37	526	1506.24
		527	5721.12	527	6216.44	527	3087.26	527	1554.11
		528	5664.55	528	6153.74	528	3105.22	528	1483.39
		529	5554.13	529	6070.05	529	2953.25	529	1551.75
		530	5400.79	530	5771.82	530	3008.47	530	1535.04
		531	5283.3	531	5861.18	531	3008.23	531	1528.42
		532	5132.79	532	5766.91	532	2992.32	532	1476.43
		533	5152.96	533	5620.67	533	2862.45	533	1585.53
		534	5015.39	534	5493.18	534	2830.83	534	1483.08
		535	4831.13	535	5391.5	535	2915.6	535	1484.15
		536	4910.88	536	5315.69	536	2739.79	536	1460.94
		537	4687.33	537	5279.42	537	2744.73	537	1515.45
		538	4569.39	538	5206.52	538	2780.32	538	1463.4
		539	4356.13	539	5212.16	539	2790.34	539	1494.11
		540	4424.65	540	4844.88	540	2768.29	540	1429.64
		541	4404.84	541	4778.95	541	2591.08	541	1467.31
		542	4186.1	542	4850.77	542	2585.31	542	1420.31
		543	4110.36	543	4617.14	543	2677.2	543	1467.14
		544	3957.49	544	4764.2	544	2687.04	544	1356.94
		545	3927.19	545	4443.6	545	2631.64	545	1477.2
		546	3964.83	546	4535.13	546	2609.44	546	1399.26
		547	3643.25	547	4276.13	547	2475.09	547	1444.19
		548	3742.42	548	4317.94	548	2443.65	548	1337.24
		549	3586.24	549	4138.56	549	2478.5	549	1463.58
		550	3727.52	550	4043.23	550	2422.5	550	1286.27
		551	3448.81	551	4076.86	551	2356.4	551	1405.65
		552	3322.56	552	4045.9	552	2397.33	552	1348.1
		553	3215.02	553	3889.67	553	2322.93	553	1360.51
		554	3319.17	554	3812.93	554	2307.44	554	1394.15
		555	3153.68	555	3945.75	555	2192.81	555	1376.39
		556	3283.27	556	3853.13	556	2380.98	556	1346.06
		557	3051.2	557	3675.64	557	2192.17	557	1308.36
		558	3103.44	558	3708.13	558	2055.63	558	1407.62
		559	2981.64	559	3611.2	559	2206.01	559	1316.22
		560	2904.93	560	3514	560	2101.29	560	1302.73
		561	2860.8	561	3476.63	561	2111.91	561	1308.43
		562	2892.15	562	3288.81	562	2074.69	562	1298.62
		563	2631.5	563	3267.29	563	1950.67	563	1309.69
		564	2776.29	564	3204.36	564	2052.95	564	1270.21
		565	2552.46	565	3138.1	565	1958	565	1225.96
		566	2444.7	566	3156.11	566	1997.63	566	1263.15
		567	2548.79	567	3042.39	567	1811.07	567	1276.19
		568	2421.28	568	3004.92	568	1902.69	568	1120.29
		569	2388.19	569	2921.13	569	1860.72	569	1162.27
		570	2359.44	570	2845.64	570	1922.78	570	1098.99
		571	2347.01	571	2748.04	571	1785.21	571	1132.85
		572	2243.38	572	2751.63	572	1740.71	572	1167.3
		573	2226.49	573	2779.36	573	1784.58	573	1107.61
		574	2108.76	574	2782.06	574	1726.73	574	1059.11
		575	2254.27	575	2785.92	575	1659.74	575	1051.86
		576	2104.09	576	2572.95	576	1737.08	576	1114.5
		577	2072.73	577	2613.69	577	1572.48	577	1163.36
		578	2052.72	578	2384.12	578	1738.87	578	1023.44
		579	1987.37	579	2473.39	579	1615.48	579	1042.88
		580	1933.37	580	2485.76	580	1675.06	580	965.692
		581	1986.36	581	2477.95	581	1598.68	581	995.178
		582	1869.22	582	2343.56	582	1632.05	582	1047.17
		583	1877.67	583	2325.8	583	1601.9	583	1032.11
		584	1770.13	584	2308.51	584	1441.8	584	1005.39
		585	1756.7	585	2253.92	585	1508.09	585	1021.15
		586	1880.21	586	2172.18	586	1389.45	586	1000.16
		587	1792.02	587	2159.18	587	1552.11	587	984.672
		588	1753.46	588	2174.46	588	1366.14	588	974.611
		589	1747.19	589	1970.37	589	1336.96	589	926.733
		590	1635.33	590	2174.73	590	1252.18	590	941.813
		591	1653.33	591	2060.21	591	1356.25	591	921.388
		592	1548.36	592	2023.94	592	1365.94	592	868.644
		593	1480.46	593	1938.17	593	1377.52	593	943.9
		594	1658.32	594	1994.4	594	1326.65	594	842.425
		595	1554.68	595	2064.74	595	1351.99	595	895.389
		596	1610.27	596	1798.92	596	1165.59	596	790.538
		597	1335.14	597	1874.63	597	1351.01	597	877.247
		598	1367.86	598	1747.56	598	1235.19	598	878.357
		599	1492.09	599	1773.44	599	1236.11	599	823.302
		600	1418.04	600	1831.82	600	1204.17	600	848.497
		601	1400.45	601	1682.42	601	1226.57	601	789.513
		602	1310.45	602	1727.52	602	1085.33	602	836.511
		603	1383.06	603	1635.83	603	1070.68	603	803.607
		604	1231.54	604	1554.49	604	1123.09	604	768.812
		605	1279.92	605	1569.48	605	1099.85	605	739.723
		606	1150.92	606	1558.28	606	1150.92	606	650.307
		607	1223.83	607	1632.6	607	1023.16	607	738.26
		608	1144.63	608	1439.54	608	994.679	608	794.744
		609	1007	609	1531.96	609	981.766	609	764.718
		610	1141.84	610	1458.59	610	986.02	610	671.822
		611	1072.22	611	1430.48	611	956.234	611	652.095
		612	1067.88	612	1437.73	612	1039.23	612	765.746
		613	1137.57	613	1321.48	613	990.45	613	627.898
		614	1012.62	614	1363.45	614	927.573	614	653.819
		615	965.074	615	1255.4	615	854.857	615	693.563
		616	1078.24	616	1330.83	616	912.57	616	689.859
		617	977.445	617	1278.62	617	799.479	617	632.464
		618	1025.24	618	1219.72	618	947.44	618	644.593
		619	990.989	619	1285.76	619	996.603	619	690.604
		620	971.7	620	1254.99	620	968.867	620	597.751
		621	931.5	621	1112.07	621	799.657	621	544.569
		622	928.771	622	1119.73	622	830.397	622	682.835
		623	887.324	623	1197.74	623	767.257	623	691.117
		624	1006.29	624	1130.59	624	881.981	624	603.772
		625	820.736	625	1081.33	625	772.81	625	641.013
		626	867.557	626	1204.27	626	782.622	626	509.614
		627	872.469	627	1157.17	627	783.692	627	593.891
		628	765.807	628	1178.16	628	806.112	628	545.676
		629	798.715	629	1090.01	629	767.393	629	570.063
		630	840.814	630	1047.05	630	755.146	630	421.994
		631	817.451	631	1032.23	631	746.926	631	580.23
		632	918.747	632	983.676	632	668.77	632	483.722
		633	718.805	633	1099.54	633	830.4	633	535.001
		634	724.472	634	1053.48	634	614.804	634	518.43
		635	728.71	635	957.062	635	685.055	635	554.088
		636	734.433	636	986.044	636	608.627	636	438.62
		637	777.802	637	929.233	637	585.073	637	540.332
		638	847.049	638	885.393	638	752.933	638	508.927
		639	827.772	639	848.906	639	683.352	639	510.753
		640	770.435	640	1030.81	640	709.799	640	403.051
		641	739.775	641	938.251	641	555.734	641	454.691
		642	694.187	642	759.952	642	518.813	642	496.892
		643	638.993	643	860.61	643	539.266	643	472.781
		644	804.038	644	751.682	644	549.737	644	445.025
		645	746.353	645	788.028	645	602.387	645	503.883
		646	624.781	646	774.268	646	536.621	646	421.631
		647	699.823	647	734.814	647	645.392	647	501.54
		648	770.149	648	880.17	648	585.471	648	420.439
		649	703.696	649	834.894	649	596.353	649	385.641
		650	640.237	650	724.796	650	603.997	650	426.824
		651	636.656	651	889.686	651	542.79	651	444.843
		652	593.687	652	742.109	652	474.125	652	527.722
		653	583.842	653	700.611	653	604.694	653	358.646
		654	608.571	654	718.451	654	549.404	654	426.845
		655	523.236	655	737.677	655	561.835	655	390.283
		656	572.776	656	750.684	656	525.045	656	394.868
		657	609.872	657	715.174	657	478.245	657	372.943
		658	569.622	658	689.776	658	493.969	658	427.216
		659	535.51	659	657.012	659	499.509	659	360.007
		660	583.525	660	629.113	660	433.085	660	414.85
		661	562.623	661	751.701	661	488.836	661	391.991
		662	589.051	662	705.927	662	448.801	662	271.151
		663	601.708	663	649.086	663	402.718	663	293.747
		664	667.19	664	561.591	664	460.793	664	383.994
		665	511.111	665	647.407	665	438.095	665	369.947
		666	561.085	666	693.973	666	383.9	666	334.682
		667	543.185	667	607.968	667	418.601	667	358.801
		668	546.258	668	697.996	668	581.664	668	308.535
		669	505.871	669	643.836	669	495.652	669	311.698
		670	590.86	670	507.933	670	352.443	670	331.711
		671	494.302	671	578.438	671	483.785	671	283.961
		672	549.345	672	565.345	672	384.008	672	272.006
		673	609.666	673	550.318	673	485.574	673	334.507
		674	432.718	674	520.357	674	383.421	674	257.44
		675	614.583	675	581.363	675	326.671	675	310.06
		676	505.92	676	460.949	676	472.192	676	207.989
		677	586.465	677	734.504	677	461.2	677	290.385
		678	519.655	678	496.559	678	415.724	678	433.046
		679	473.819	679	666.856	679	356.827	679	280.782
		680	462.389	680	592.806	680	367.54	680	331.971
		681	486.32	681	552.364	681	414.273	681	216.142
		682	457.448	682	585.533	682	433.05	682	317.164
		683	536.948	683	666.556	683	487.574	683	320.934
		684	564.431	684	495.445	684	451.545	684	294.758
		685	343.53	685	572.551	685	438.956	685	279.914
		686	554.431	686	535.09	686	367.471	686	348.131
		687	536.467	687	516.84	687	379.452	687	255.149
		688	325.049	688	623.564	688	424.554	688	252.079
		689	510.935	689	510.935	689	416.815	689	295.804
		690	538.967	690	382.052	690	347.941	690	272.895
		691	388.162	691	575.311	691	311.916	691	277.258
		692	470.589	692	547.85	692	294.996	692	231.783
		693	435.163	693	527.903	693	321.022	693	370.959
		694	477.765	694	470.526	694	325.749	694	325.749
		695	456.136	695	470.85	695	338.424	695	272.21
		696	312.789	696	595.789	696	454.289	696	230.868
		697	393.317	697	582.411	697	310.115	697	242.041
		698	329.583	698	475.213	698	383.236	698	252.936
		699	381.203	699	466.78	699	295.627	699	295.627
		700	387.895	700	348.314	700	340.398	700	261.235

## Sheet: fs15b
			Pt/CN500	Pt/CN525	Pt/CN600	Pt/CN650
		Wavelength (nm)	Intensity (arb.units)	Intensity (arb.units)	Intensity (arb.units)	Intensity (arb.units)
		385	421.906	214.933	90.219	62.3572
		386	460.477	217.846	100.444	69.1367
		387	473.049	192.296	93.5841	97.4301
		388	476.217	241.888	94.4875	57.9523
		389	460.582	215.433	74.2874	66.8586
		390	486.621	249.393	113.139	71.7766
		391	480.376	238.993	64.5281	65.723
		392	602.113	223.005	64.554	86.8545
		393	681.703	209.932	99.1988	106.12
		394	952.058	236.029	111.206	149.787
		395	1182.38	258.156	102.816	137.46
		396	1465.25	236.864	105.762	197.203
		397	1787.48	302.263	131.56	250.073
		398	1916.56	273.027	113.94	270.877
		399	2353.03	337.67	149.129	321.692
		400	2581.79	363.99	173.53	368.222
		401	2882.72	381.537	158.974	382.597
		402	3247.27	477.817	193.851	392.942
		403	3616.07	521.82	214.806	428.563
		404	4086.3	549.698	257.151	497.644
		405	4607.82	693.917	281.71	568.598
		406	4992.04	783.814	305.677	604.125
		407	5876.76	908.375	397.799	603.875
		408	6658.47	1130.76	388.539	754.524
		409	7456.57	1369.68	481.432	728.792
		410	8411.99	1582.75	492.142	825.3
		411	9818.81	1866.11	559.024	941.142
		412	11378	2215.36	651.873	1052.09
		413	13315.1	2614.03	773.969	1197.59
		414	15413.8	3072.35	943.643	1262.2
		415	17843.2	3800.05	1091.89	1469.89
		416	21065.7	4624.48	1284.41	1692.54
		417	24524	5411	1569	1869
		418	28731	6674.98	1782.81	2170.73
		419	33731.3	7779.74	2080.43	2501.74
		420	38891.1	9264.27	2456.4	2742.56
		421	45372.9	11179.7	2816.18	3016.19
		422	52643.7	13039.2	3318.17	3419.39
		423	59818.5	15129.7	3819.97	3737.84
		424	67461.9	17543	4346.88	4143.18
		425	77354	19943.4	4773.53	4545.17
		426	86900.9	23161.9	5451.8	5040.68
		427	96609.8	26600	6275.74	5379.35
		428	107217	29854.1	6720.53	6010.2
		429	118011	33396	7600.44	6650
		430	128101	37242	8599.51	6853
		431	136423	41656.4	9426.56	7336.14
		432	147114	45377.7	10406.6	8100.74
		433	156301	49479.9	10977.1	8467.12
		434	164535	53936	12314.9	8951.2
		435	171521	58077.4	12876.5	9497.98
		436	177370	61498.7	14006.3	9956.16
		437	183202	65021	14507.9	10412.4
		438	186675	67722.8	15409.2	10698.4
		439	188877	71208.7	16299.5	11323.5
		440	191971	74411.5	17200	11725.7
		441	193114	76872.1	18243.6	12385.3
		442	194135	79495.2	18850.7	12624
		443	194250	82124.1	19298.4	13023.9
		444	194322	83444.2	20225.6	13419.9
		445	194284	83999.4	20554.8	13734.6
		446	193155	85304.5	21459.8	13889.2
		447	192550	86729	21864.9	14834.1
		448	192023	88718.8	22754.9	15040.5
		449	191951	89230.8	22981.9	15406.7
		450	187093	87818.1	23083.5	15095.1
		451	187407	89697.2	23742.2	15512.3
		452	186105	89133.8	24467.5	15843.5
		453	185722	89606.5	24826.9	16174.1
		454	185489	91550.1	25381.9	16312
		455	185387	91425.7	25844.7	16433.7
		456	182666	91345.3	25739.4	16444
		457	183732	91441.1	26789.7	17147.9
		458	182736	92171.9	26760	17395.6
		459	181123	91709.7	27326.6	17467.6
		460	180239	92615.5	27511.3	17679
		461	178167	92234.3	28445.5	17746.1
		462	177527	92399.3	28295.7	18047.5
		463	175217	91353.8	28461.6	17982.9
		464	174006	91047.5	28399.6	18108.9
		465	172095	90504.3	28746.3	18547.8
		466	169206	90275.7	28923.2	18556.8
		467	166924	89750.9	29161.4	18527.6
		468	163174	88679.4	29382.9	18586.3
		469	161781	87970.8	29374.1	18638.1
		470	158352	87355.9	29725.7	19012.9
		471	154401	86175	29998.3	18862
		472	153289	85836.6	29890.8	19184.4
		473	150087	84282	30157.4	19373.5
		474	146642	83583.9	30091.1	19346.4
		475	143645	82471.7	30306.4	19487
		476	140115	81051.1	29828.7	19009.4
		477	137427	79804.8	30172.1	19618.1
		478	134465	78131.6	30303.5	19487.6
		479	130084	77338.5	29785.4	19586.4
		480	129097	75655	29576.2	19638.3
		481	126377	74912.9	30035.4	19573.5
		482	122800	73374.2	29718.6	19552.2
		483	121240	72687.8	30066.1	19277
		484	118485	71894.4	29614.6	19727.5
		485	116668	70149.7	29577.5	19341
		486	113061	68942.9	29567.3	19937.5
		487	110978	68401.8	29274.6	19926.6
		488	109010	67719.7	29767	19707.3
		489	106358	66264	29644	19783
		490	105538	65246.4	29177.6	19619.5
		491	102005	64340.5	28762.8	19680.1
		492	100371	63081.9	29000.3	19836.3
		493	98813.9	61636.1	28728	20100.1
		494	96795.5	61145.7	28477	19969
		495	95308.5	60166.8	28687.9	19887.5
		496	94072.2	58890.3	28320.7	19951.8
		497	92316.8	58815.8	28221.8	19969.5
		498	89674.7	57954.9	27931.8	19789
		499	88826.3	56533.1	27766.1	19900
		500	86211	55499	27992.3	20109
		501	84588.9	54740.4	27723.6	19996.9
		502	82739.3	54065.1	27516.1	19945.2
		503	81563.2	52883.1	27141	20017.6
		504	79380.6	52314.1	26597.3	19737.5
		505	77453.6	51282.1	26604.4	19786.9
		506	75739.5	50000.6	26415	19730.7
		507	74074.2	49068.3	26209.7	19579.4
		508	72126.6	48418.8	26211.7	19633.5
		509	70771.9	46918.1	25435.2	19426.2
		510	69510.2	46257.3	25378.2	19619.2
		511	67514.2	45479.4	25362.6	19284.9
		512	66128.3	44007.1	24829.3	19287.1
		513	64392.9	43663.7	24624.7	18981.6
		514	62759.2	42839.5	24474.1	19187.6
		515	61903.3	41448.8	24307.8	18926.7
		516	60313.4	40911.9	23783.8	18568.2
		517	58363.4	40688.3	23608	18933.3
		518	57208.5	38967.6	23527.2	18431
		519	55337.8	38487.5	23236.1	18735
		520	53926.2	37676.7	22618.3	18676.5
		521	53238.5	36946.5	22457.7	18536.3
		522	51527.5	37591.2	22213.1	17981.5
		523	50761.7	35969.4	22054.3	18502.4
		524	49915	35560	21735	17956.2
		525	47839.8	35039.5	21546.3	17964.5
		526	47021.6	34285.6	21140.8	17673.9
		527	45872.5	33198.5	21061.7	17719
		528	44981.5	32310.1	20444.3	17713.6
		529	44125.9	31508.4	20430.7	17505.4
		530	43077.7	30968.8	20117.7	16935.1
		531	42235.3	30215.9	20115.1	16870.6
		532	41239.2	29750.3	19701.1	16968.7
		533	39982.4	29092.2	19273.2	16844.2
		534	39253.2	28250.3	18912.7	16688.1
		535	38461.8	28296	18678.1	16533.7
		536	37716.9	27446.9	18689.7	16465.3
		537	36575.3	26552.2	18237.6	16247.1
		538	35817	25945.8	18106.9	16182.7
		539	35061.3	26109.6	17374.4	15972
		540	34464.3	25207.8	17526.8	15814.1
		541	33426.4	24469.7	17350.1	15339.8
		542	32596.7	24140.9	16741.5	15531
		543	32256.4	23917.5	16649.8	15436.8
		544	31164.9	23229	16438.4	15394.6
		545	30393.7	22720.9	16441.3	15186.3
		546	29361.9	22565.2	16003	14910.9
		547	29252.8	21699.4	15603.9	14745.3
		548	28417.5	21442	15703.7	14678.8
		549	27215.5	20864.5	15356.8	14181
		550	27203.9	20630.3	15247.7	14131.8
		551	26570.5	19912.1	14897.1	13746.4
		552	25426.3	19954.5	14550.9	14171
		553	25227.7	19440.4	14105.5	13854.5
		554	25046.3	18821	14159.3	13275.1
		555	24054.3	18271.2	14291.4	13315.9
		556	23613.3	18008	13596.5	13003.7
		557	22787.3	17572	13461.9	12915.1
		558	22098.9	17344.6	13559.8	12858.5
		559	21694.1	17141	13103.4	12801.2
		560	21442.7	16585.3	12893.7	12682.2
		561	21245.3	16102	12768.7	12458.2
		562	20164	15999.1	12681	12161.9
		563	19733.7	15891.2	12313.8	12116.3
		564	19521.4	15363.1	11840.7	11714.9
		565	19061.4	14838.5	12113.2	11899.7
		566	18218.2	14515.6	11707.2	11600.8
		567	18272.3	14314.5	11656.2	11343.9
		568	17427.8	13931.4	11510.1	11318.6
		569	17206.6	13732.6	11224.3	11031.5
		570	17163.8	13386.1	10958.8	10905.5
		571	16889.3	13366.9	10942.3	10594.8
		572	15988.5	12726.7	10503.8	10395.9
		573	15743.4	12657.5	10485.6	10587.1
		574	15536.8	12295.1	10296.1	10243.1
		575	15257.8	11930.7	9918.4	10015.6
		576	14599.9	12113.4	9859.44	9928.62
		577	14315.2	11472.7	9570.61	10175.6
		578	13951.9	11230.5	9626.15	9571.56
		579	13827	11089.9	9163.55	9564.96
		580	13563.4	11143.2	9225.74	9493.99
		581	13059.2	10651.2	9192.41	9428.22
		582	13080.5	10527.9	8887.85	8918
		583	12630.7	10294.7	9037.55	8956.44
		584	12570.4	10064.1	8781.33	8838.43
		585	11984.6	9841.62	8602.69	8836.91
		586	11668.5	9746.86	8133.77	8599.68
		587	11423.9	9206.26	8248.71	8327.99
		588	11287	9200.92	8150.53	8436.81
		589	10961.4	9120.67	8155.67	8346.97
		590	10520.5	9079.93	7921.93	8200.19
		591	10707.9	9140.69	7915.76	7926.52
		592	10371.6	8291.2	7635.38	7837.34
		593	10069.7	8197.25	7454.84	7724.21
		594	9819.45	8211.99	7373.99	7570.77
		595	9575.32	8163.19	7270.02	7178.7
		596	9508.92	7745.93	6984.59	7382.1
		597	9284.76	7645.88	6986.24	7165.32
		598	8998.58	7751.96	6841.58	6944.51
		599	9063.24	7460.45	6710.95	7132.98
		600	8638.39	7259.88	6515.99	7141.32
		601	8642.35	7476.88	6588.68	6525.23
		602	8450.42	6905.36	6471.7	6647.06
		603	8350.84	6827.08	6412.16	6619.62
		604	7941.17	6931.36	6126.39	6367.4
		605	7771.96	6674.54	5944.55	6302.24
		606	7801.23	6446.63	6112.88	6255.21
		607	7548.59	6203.37	5844.15	6032.43
		608	7572.56	6178.01	5530.72	5970.58
		609	7306.46	6256.55	5746.74	5883.03
		610	7065.63	6051.51	5563.61	5640.24
		611	6856.02	6227.12	5435.84	5639.46
		612	7066.22	5717.05	5417.53	5420.13
		613	6504.92	5679.98	5175.56	5356.84
		614	6298.99	5711.62	5387.37	5270.42
		615	6443.69	5516.25	4940.97	5075.38
		616	6420.58	5347.77	4913.21	5103.33
		617	6135.72	5254.11	4750.33	5018.64
		618	5923.58	4978.92	5026.16	5056.72
		619	5895.4	5120.58	4575.95	4988.63
		620	5818.87	4915.16	4900.99	4804.67
		621	5789.63	4961.31	4345.09	4603.04
		622	5598.67	4672.79	4687.26	4626.5
		623	5449.87	4644.54	4313.62	4647.47
		624	5330.36	4492.78	4371.43	4463.18
		625	5445.61	4567.96	4430.18	4379.26
		626	5241.74	4516.76	4225.55	4516.76
		627	5283.8	4301.12	4065.4	4163.36
		628	4982.4	4287.9	4052.27	4331.3
		629	4764.1	4093.81	4006.1	3949.72
		630	4854.51	3994.66	3981.97	4197.73
		631	4728.4	4061.61	3843.62	4048.79
		632	4889.16	4002.88	3928.21	4041.84
		633	4627.92	3695.77	3790.96	3846.75
		634	4745.62	3791.85	3658.92	3555.9
		635	4288.31	3818.17	3562.96	3787.95
		636	4471.2	3821.77	3488.56	3621.16
		637	4154.01	3620.57	3541.41	3479.46
		638	4196.9	3611.29	3437	3440.48
		639	4329.07	3624.58	3275.86	3550.61
		640	4001.98	3342.12	3167.34	3295.75
		641	4052.52	3352.44	3330.79	3193.66
		642	4157.81	3346.71	3123.84	3098.27
		643	3863.51	3460.91	2932.72	3058.3
		644	3960.35	3294.68	3145.1	3298.42
		645	3822.69	3254.4	2996.78	3121.8
		646	3675.86	3058.74	2870.92	3120.07
		647	3436.91	3001.46	2737.09	2997.57
		648	3670	3057.02	2440.12	2947
		649	3343.55	2663.71	2806.83	2838.64
		650	3398.49	2983.74	2713.96	2850.86
		651	3366.93	2987.39	2616	2713.95
		652	3446.68	2820.01	2642.73	2605.63
		653	3427.99	2852.49	2523.03	2660.65
		654	3304.88	2662.5	2649.82	2814.64
		655	3272.37	2500.38	2736.27	2706.25
		656	3167.63	2798.79	2512.41	2659.94
		657	3374.04	2843.15	2509.69	2566.73
		658	2892.61	2456.49	2496.54	2452.04
		659	3231.06	2641.55	2281.54	2326.54
		660	3036.16	2479.98	2470.87	2452.63
		661	3145.15	2504.13	2259.71	2222.82
		662	2921.88	2421.66	2262.7	2215.95
		663	3065.39	2402.09	2217.32	2198.36
		664	2831.96	2255.97	2294.36	2212.77
		665	3047.19	2370.58	2219.68	2107.72
		666	2997.37	2140.98	2022.86	2165.59
		667	2780.71	2496.66	2137.86	2048.16
		668	2827.39	2351.94	2230.55	1982.71
		669	2641.77	2110.35	2064.36	2084.8
		670	2731.43	2275.33	2150.94	2021.36
		671	2671.33	1872.04	1877.29	2140.22
		672	2688.06	2090.71	1770.7	1984.04
		673	2654.47	2109.55	2050.2	1996.25
		674	2804.45	2136.2	1867.81	1884.24
		675	2474.94	2103.98	1926.8	1816.07
		676	2754.45	1826.93	1776.34	1798.83
		677	2476.82	1970.07	1770.78	1719.54
		678	2390.41	1934.27	1916.95	1749.51
		679	2351.55	1766.58	1614.49	1754.89
		680	2554.99	2009.61	1760.63	1790.27
		681	2371.56	1753.15	1633.08	1651.09
		682	2336.03	1963.97	1829.79	1713.9
		683	2573.65	1771.31	1542.95	1709.59
		684	2401.97	1812.45	1724.65	1530.24
		685	2519.22	1991.2	1654.04	1501.36
		686	2430.47	1805.12	1624.61	1611.72
		687	2270.17	1877.63	1498.18	1550.52
		688	2242.18	1704.85	1552.28	1565.54
		689	2413.49	1794.99	1606.76	1331.12
		690	2265.02	1746.53	1555.5	1746.53
		691	2259.66	1587.3	1476.4	1344.7
		692	2317.83	1734.86	1327.48	1474.98
		693	2075.94	1576.58	1383.96	1441.03
		694	2215.09	1766.28	1498.44	1259.56
		695	2376.32	1640.62	1250.7	1581.76
		696	2189.52	1467.13	1303.29	1288.39
		697	2155.68	1724.54	1369.04	1346.35
		698	2084.81	1670.91	1211.03	1188.03
		699	2349.46	1338.1	1314.76	1213.63
		700	2240.29	1773.23	1306.18	1274.51
