# Supplementary material for: Electron donation of non-oxide supports boosts O2 activation on nano-platinum catalysts
Source: Nat Commun. 2021 May 12;12:2741. doi: 10.1038/s41467-021-22946-y (PMC8115247; doi:10.1038/s41467-021-22946-y)
Supplement: Supplementary file 3 — Source Data [file 41467_2021_22946_MOESM3_ESM.zip › Source Data-S16.xlsx]

## Sheet: Sheet1
		Pt/CN500		Pt/CN525		Pt/CN600		Pt/CN650
		Decay(ns)	Intensity (arb.units)	Decay(ns)	Intensity (arb.units)	Decay(ns)	Intensity (arb.units)	Decay(ns)	Intensity (arb.units)
		0.51875	10000	0.51875	10000	0.51875	10000	0.51875	10000
		2.47188	7475	2.47188	6449	2.47188	5037	1.49531	7858
		4.425	4991	4.425	3968	4.425	2482	2.47187	4677
		6.37813	3473	6.37813	2640	6.37813	1516	3.44843	3249
		8.33125	2535	8.33125	1779	8.33125	1148	4.425	2427
		10.2844	2029	10.2844	1487	10.2844	782	5.40156	1954
		12.2375	1528	12.2375	1117	12.2375	591	6.37812	1589
		14.1906	1192	14.1906	926	14.1906	516	7.35468	1277
		16.1438	999	16.1438	794	16.1438	386	8.33125	1136
		18.0969	885	18.0969	622	18.0969	326	9.30781	906
		20.05	752	20.05	533	20.05	297	10.2844	761
		22.0031	624	22.0031	440	22.0031	243	11.2609	739
		23.9563	536	23.9563	411	23.9563	224	12.2375	626
		25.9094	516	25.9094	349	25.9094	202	13.2141	575
		27.8625	410	27.8625	357	27.8625	164	14.1906	532
		29.8156	366	29.8156	295	29.8156	154	15.1672	461
		31.7688	378	31.7688	281	31.7688	169	16.1438	400
		33.7219	287	33.7219	242	33.7219	137	17.1203	392
		35.675	295	35.675	222	35.675	112	18.0969	385
		37.6281	285	37.6281	203	37.6281	127	19.0734	355
		39.5812	273	39.5812	181	39.5812	115	20.05	318
		41.5344	255	41.5344	187	41.5344	87	21.0266	321
		43.4875	227	43.4875	161	43.4875	89	22.0031	277
		45.4406	204	45.4406	158	45.4406	74	22.9797	282
		47.3937	215	47.3937	157	47.3937	79	23.9563	257
		49.3469	185	49.3469	138	49.3469	91	24.9328	244
		51.3	183	51.3	141	51.3	70	25.9094	229
		53.2531	146	53.2531	136	53.2531	81	26.8859	227
								42.5109	109
								43.4875	122
								44.4641	110
								45.4406	103
								46.4172	97
								47.3937	113
								48.3703	105
								49.3469	104
								50.3234	97
								51.3	89
								52.2766	105
								53.2531	88
