# Supplementary material for: Electron donation of non-oxide supports boosts O2 activation on nano-platinum catalysts
Source: Nat Commun. 2021 May 12;12:2741. doi: 10.1038/s41467-021-22946-y (PMC8115247; doi:10.1038/s41467-021-22946-y)
Supplement: Supplementary file 3 — Source Data [file 41467_2021_22946_MOESM3_ESM.zip › Source Data-S17.xlsx]

## Sheet: Sheet1
		Time(h)	Toluene Conversion(%)
		1	97.481
		2	97.739
		3	100
		4	100
		5	100
		12	100
		13	100
		14	100
		15	100
		16	100
		23	96.769
		24	100
		25	100
		26	100
		27	100
