# Supplementary material for: Electron donation of non-oxide supports boosts O2 activation on nano-platinum catalysts
Source: Nat Commun. 2021 May 12;12:2741. doi: 10.1038/s41467-021-22946-y (PMC8115247; doi:10.1038/s41467-021-22946-y)
Supplement: Supplementary file 3 — Source Data [file 41467_2021_22946_MOESM3_ESM.zip › Source Data-S19.xlsx]

## Sheet: Sheet1
		Pt/CN650		Pt/CN650-20h
		2-Theta (degree)	Intensity (arb.units)	2-Theta (degree)	Intensity (arb.units)
		10	4290.9	10	3787.7
		10.01	4283.3	10.01	3751.9
		10.02	4252.9	10.02	3762.5
		10.03	4212.5	10.03	3793.3
		10.04	4178.2	10.04	3821.7
		10.05	4224.3	10.05	3817.5
		10.06	4270.4	10.06	3813.3
		10.07	4284.3	10.07	3809.8
		10.08	4258.1	10.08	3807.2
		10.09	4231.8	10.09	3804.5
		10.1	4237.9	10.1	3794
		10.11	4251.2	10.11	3781.8
		10.12	4254	10.12	3771.1
		10.13	4212.1	10.13	3766.6
		10.14	4170.2	10.14	3762
		10.15	4178.5	10.15	3788.2
		10.16	4225.3	10.16	3838.1
		10.17	4272.2	10.17	3888
		10.18	4240.3	10.18	3845.5
		10.19	4203.3	10.19	3797.2
		10.2	4165.9	10.2	3769.5
		10.21	4127.5	10.21	3787
		10.22	4089	10.22	3804.5
		10.23	4115	10.23	3813.7
		10.24	4170.2	10.24	3819
		10.25	4223.9	10.25	3823.3
		10.26	4254.7	10.26	3812.3
		10.27	4285.6	10.27	3801.2
		10.28	4311.5	10.28	3802.6
		10.29	4330.9	10.29	3820.1
		10.3	4350.3	10.3	3837.7
		10.31	4354.6	10.31	3854.3
		10.32	4355.4	10.32	3870.6
		10.33	4355.6	10.33	3883.1
		10.34	4353.3	10.34	3878.1
		10.35	4351	10.35	3873.2
		10.36	4348.1	10.36	3859.5
		10.37	4344.7	10.37	3839
		10.38	4341.2	10.38	3818.4
		10.39	4350.6	10.39	3843.2
		10.4	4360.9	10.4	3871.4
		10.41	4359.5	10.41	3896
		10.42	4331.7	10.42	3912.4
		10.43	4303.9	10.43	3928.7
		10.44	4279.2	10.44	3876.6
		10.45	4256	10.45	3792
		10.46	4236.9	10.46	3716.4
		10.47	4291	10.47	3799.8
		10.48	4345	10.48	3883.2
		10.49	4370.5	10.49	3942.9
		10.5	4357.5	10.5	3970.7
		10.51	4344.6	10.51	3998.5
		10.52	4317	10.52	3984.8
		10.53	4285.8	10.53	3960.8
		10.54	4268.6	10.54	3939.3
		10.55	4317.7	10.55	3929.4
		10.56	4366.8	10.56	3919.5
		10.57	4365.4	10.57	3940.9
		10.58	4322.3	10.58	3988.1
		10.59	4279.3	10.59	4035.4
		10.6	4314	10.6	4017.2
		10.61	4355.1	10.61	3993.6
		10.62	4385.8	10.62	3971.5
		10.63	4391.9	10.63	3952.8
		10.64	4398	10.64	3934.1
		10.65	4394.9	10.65	3944.9
		10.66	4387.3	10.66	3970
		10.67	4380.6	10.67	3994.3
		10.68	4394.7	10.68	4000.8
		10.69	4408.8	10.69	4007.2
		10.7	4424.7	10.7	3995.5
		10.71	4442.9	10.71	3958.6
		10.72	4461.2	10.72	3921.7
		10.73	4430.6	10.73	3918.5
		10.74	4387.2	10.74	3924.2
		10.75	4350.9	10.75	3925.9
		10.76	4350.1	10.76	3907.2
		10.77	4349.3	10.77	3888.6
		10.78	4373.9	10.78	3897.5
		10.79	4420	10.79	3929.9
		10.8	4466.1	10.8	3962.2
		10.81	4445.6	10.81	3945.8
		10.82	4419	10.82	3924.9
		10.83	4398.7	10.83	3919.3
		10.84	4394.1	10.84	3951.7
		10.85	4389.5	10.85	3984.1
		10.86	4408.7	10.86	3956.9
		10.87	4439.9	10.87	3899.4
		10.88	4468.8	10.88	3843.5
		10.89	4434.5	10.89	3830.6
		10.9	4400.2	10.9	3817.6
		10.91	4385.2	10.91	3819.5
		10.92	4397.7	10.92	3842.8
		10.93	4410.3	10.93	3866
		10.94	4400.5	10.94	3879.1
		10.95	4384.5	10.95	3889.3
		10.96	4367.7	10.96	3897.3
		10.97	4347.2	10.97	3893.1
		10.98	4326.6	10.98	3889
		10.99	4361	10.99	3891.3
		11	4443.6	11	3899.3
		11.01	4526.2	11.01	3907.2
		11.02	4498.5	11.02	3899
		11.03	4459.2	11.03	3889.1
		11.04	4421.6	11.04	3888.9
		11.05	4388.1	11.05	3913.7
		11.06	4354.6	11.06	3938.4
		11.07	4358.7	11.07	3943
		11.08	4382.7	11.08	3936.9
		11.09	4406.4	11.09	3929.4
		11.1	4420.5	11.1	3872.3
		11.11	4434.6	11.11	3815.2
		11.12	4431.5	11.12	3803.8
		11.13	4403	11.13	3860.5
		11.14	4374.4	11.14	3917.3
		11.15	4351.8	11.15	3917
		11.16	4330.8	11.16	3900.2
		11.17	4311.5	11.17	3890
		11.18	4301.2	11.18	3916.6
		11.19	4290.9	11.19	3943.3
		11.2	4299.2	11.2	3903
		11.21	4324.3	11.21	3801.7
		11.22	4349.4	11.22	3700.4
		11.23	4370.5	11.23	3752.9
		11.24	4391	11.24	3823
		11.25	4398	11.25	3869.2
		11.26	4368.7	11.26	3851.7
		11.27	4339.4	11.27	3834.2
		11.28	4331.5	11.28	3861.4
		11.29	4335.3	11.29	3913.2
		11.3	4338.5	11.3	3964.1
		11.31	4313	11.31	3971
		11.32	4287.5	11.32	3977.8
		11.33	4281.9	11.33	3974.1
		11.34	4307	11.34	3953.9
		11.35	4332.2	11.35	3933.7
		11.36	4331.3	11.36	3904.7
		11.37	4322.5	11.37	3873.1
		11.38	4319.1	11.38	3853.3
		11.39	4348.5	11.39	3905.1
		11.4	4377.8	11.4	3956.9
		11.41	4371.2	11.41	3942
		11.42	4330.8	11.42	3864.3
		11.43	4290.5	11.43	3786.6
		11.44	4354.7	11.44	3814.9
		11.45	4432	11.45	3856.4
		11.46	4488.4	11.46	3893.4
		11.47	4486.1	11.47	3917.8
		11.48	4483.8	11.48	3942.2
		11.49	4438.1	11.49	3948.8
		11.5	4367.7	11.5	3945.4
		11.51	4298	11.51	3942.1
		11.52	4302.2	11.52	3952.4
		11.53	4306.4	11.53	3962.7
		11.54	4328.4	11.54	3964.2
		11.55	4378.6	11.55	3951.6
		11.56	4428.9	11.56	3939
		11.57	4437	11.57	3936.9
		11.58	4431.6	11.58	3938
		11.59	4429.4	11.59	3939.5
		11.6	4447.3	11.6	3942.9
		11.61	4465.2	11.61	3946.3
		11.62	4466.9	11.62	3955.3
		11.63	4452.8	11.63	3969.8
		11.64	4438.7	11.64	3984.3
		11.65	4489.7	11.65	3995.4
		11.66	4549.4	11.66	4006.1
		11.67	4574.7	11.67	3998.7
		11.68	4498.9	11.68	3938.5
		11.69	4423.1	11.69	3878.3
		11.7	4388.8	11.7	3880.9
		11.71	4378.9	11.71	3920.5
		11.72	4369	11.72	3960
		11.73	4366.3	11.73	3950.1
		11.74	4363.7	11.74	3940.2
		11.75	4362.7	11.75	3936.4
		11.76	4364.6	11.76	3942.9
		11.77	4366.5	11.77	3949.4
		11.78	4437.6	11.78	3991.3
		11.79	4531.6	11.79	4045
		11.8	4604.1	11.8	4084.3
		11.81	4524.9	11.81	4022.2
		11.82	4445.7	11.82	3960.1
		11.83	4430.3	11.83	3950.8
		11.84	4479	11.84	3994.6
		11.85	4527.8	11.85	4038.4
		11.86	4545.3	11.86	4011.4
		11.87	4558.2	11.87	3974.1
		11.88	4557.9	11.88	3953.1
		11.89	4516.7	11.89	3982.1
		11.9	4475.6	11.9	4011
		11.91	4455.5	11.91	4007.4
		11.92	4448.3	11.92	3983.7
		11.93	4441	11.93	3960.1
		11.94	4515.6	11.94	4036.8
		11.95	4590.6	11.95	4114.1
		11.96	4620.1	11.96	4155.2
		11.97	4571.3	11.97	4133.8
		11.98	4522.6	11.98	4112.5
		11.99	4553.5	11.99	4111.5
		12	4612.2	12	4117.6
		12.01	4655.3	12.01	4120.5
		12.02	4579.9	12.02	4099.2
		12.03	4504.5	12.03	4077.9
		12.04	4498.3	12.04	4086.6
		12.05	4564.2	12.05	4126.6
		12.06	4630	12.06	4166.6
		12.07	4657.4	12.07	4167.1
		12.08	4678.7	12.08	4161.4
		12.09	4691.5	12.09	4149.8
		12.1	4676.6	12.1	4119.8
		12.11	4661.8	12.11	4089.7
		12.12	4671.1	12.12	4096.6
		12.13	4695.9	12.13	4127.1
		12.14	4720.6	12.14	4157.6
		12.15	4719.5	12.15	4155.4
		12.16	4718	12.16	4152.7
		12.17	4716.2	12.17	4175.6
		12.18	4713.9	12.18	4244.2
		12.19	4711.6	12.19	4312.7
		12.2	4712.4	12.2	4365.1
		12.21	4714.3	12.21	4411.5
		12.22	4717.5	12.22	4447.9
		12.23	4731.2	12.23	4400.3
		12.24	4744.9	12.24	4352.7
		12.25	4738.1	12.25	4329.5
		12.26	4709.1	12.26	4332.5
		12.27	4680.2	12.27	4335.6
		12.28	4761.3	12.28	4357.5
		12.29	4861.1	12.29	4382.6
		12.3	4945.4	12.3	4405.6
		12.31	4977.8	12.31	4421.2
		12.32	5010.2	12.32	4436.8
		12.33	5015.2	12.33	4488
		12.34	5002.2	12.34	4562.7
		12.35	4989.3	12.35	4637.3
		12.36	5020.3	12.36	4623.4
		12.37	5052.2	12.37	4607.4
		12.38	5073.1	12.38	4600.3
		12.39	5073.5	12.39	4609.9
		12.4	5073.9	12.4	4619.4
		12.41	5126.2	12.41	4676.9
		12.42	5198.2	12.42	4752.7
		12.43	5258.8	12.43	4821.1
		12.44	5216.1	12.44	4821.8
		12.45	5173.5	12.45	4822.6
		12.46	5197.5	12.46	4837.9
		12.47	5295.7	12.47	4869.6
		12.48	5394	12.48	4901.2
		12.49	5348.4	12.49	4921.5
		12.5	5276.8	12.5	4939.8
		12.51	5244.9	12.51	4964.8
		12.52	5353	12.52	5013.5
		12.53	5461.2	12.53	5062.3
		12.54	5485.3	12.54	5105.6
		12.55	5452.2	12.55	5145.2
		12.56	5419	12.56	5184.8
		12.57	5467.4	12.57	5163.5
		12.58	5518.5	12.58	5140.3
		12.59	5573.1	12.59	5139.9
		12.6	5634.8	12.6	5183.3
		12.61	5696.5	12.61	5226.7
		12.62	5753.3	12.62	5250.2
		12.63	5808.1	12.63	5265.8
		12.64	5859.4	12.64	5284.6
		12.65	5875.4	12.65	5334.8
		12.66	5891.4	12.66	5385.1
		12.67	5925.6	12.67	5427
		12.68	5980.9	12.68	5459.4
		12.69	6036.1	12.69	5491.8
		12.7	6039.6	12.7	5450.4
		12.71	6033.1	12.71	5394.8
		12.72	6026.9	12.72	5353.9
		12.73	6021.5	12.73	5367.6
		12.74	6016.2	12.74	5381.3
		12.75	6022.9	12.75	5393
		12.76	6038.2	12.76	5403.3
		12.77	6053.4	12.77	5413.6
		12.78	6090.2	12.78	5396.1
		12.79	6127.9	12.79	5377.4
		12.8	6162.8	12.8	5365.9
		12.81	6192.1	12.81	5368.6
		12.82	6221.4	12.82	5371.2
		12.83	6174.2	12.83	5385.2
		12.84	6095.4	12.84	5403.9
		12.85	6025.3	12.85	5424.7
		12.86	6053.5	12.86	5470
		12.87	6081.7	12.87	5515.4
		12.88	6086.9	12.88	5516.2
		12.89	6064.8	12.89	5464
		12.9	6042.8	12.9	5411.9
		12.91	6033	12.91	5421
		12.92	6025.8	12.92	5442.7
		12.93	6022.3	12.93	5444.5
		12.94	6033.8	12.94	5368.8
		12.95	6045.2	12.95	5293
		12.96	6062.5	12.96	5254.4
		12.97	6084.2	12.97	5243
		12.98	6106	12.98	5231.6
		12.99	6100.1	12.99	5278.8
		13	6092.9	13	5329.1
		13.01	6062.9	13.01	5354.1
		13.02	5986	13.02	5326.6
		13.03	5909.1	13.03	5299.2
		13.04	5925.2	13.04	5308.6
		13.05	5981.1	13.05	5333.7
		13.06	6032.9	13.06	5357
		13.07	6031.4	13.07	5357.4
		13.08	6029.8	13.08	5357.8
		13.09	6040.6	13.09	5360
		13.1	6066.5	13.1	5364.6
		13.11	6092.4	13.11	5369.2
		13.12	6051.9	13.12	5366.9
		13.13	5997.1	13.13	5363.1
		13.14	5953	13.14	5355.5
		13.15	5953	13.15	5332.2
		13.16	5953	13.16	5309
		13.17	5925.7	13.17	5274.5
		13.18	5877.7	13.18	5231.5
		13.19	5829.7	13.19	5188.4
		13.2	5810.8	13.2	5172
		13.21	5793.7	13.21	5157.1
		13.22	5779.7	13.22	5163.9
		13.23	5772.5	13.23	5217.2
		13.24	5765.2	13.24	5270.5
		13.25	5751.4	13.25	5274.1
		13.26	5734.7	13.26	5255.4
		13.27	5724.1	13.27	5236.8
		13.28	5802.6	13.28	5218.9
		13.29	5881	13.29	5201
		13.3	5912.5	13.3	5186.7
		13.31	5883.9	13.31	5176.8
		13.32	5855.3	13.32	5166.9
		13.33	5828	13.33	5170.3
		13.34	5801	13.34	5176.7
		13.35	5773.2	13.35	5177.6
		13.36	5741.9	13.36	5154
		13.37	5710.7	13.37	5130.4
		13.38	5707	13.38	5131.5
		13.39	5724.9	13.39	5152.1
		13.4	5742.8	13.4	5172.7
		13.41	5713.7	13.41	5182.9
		13.42	5681.4	13.42	5192.4
		13.43	5662.1	13.43	5193.2
		13.44	5672	13.44	5174.6
		13.45	5681.9	13.45	5155.9
		13.46	5726.9	13.46	5152.1
		13.47	5788.2	13.47	5155.1
		13.48	5842.3	13.48	5158.3
		13.49	5777.6	13.49	5163.6
		13.5	5712.9	13.5	5169
		13.51	5695.7	13.51	5178.2
		13.52	5741.4	13.52	5192.7
		13.53	5787.1	13.53	5207.2
		13.54	5719.4	13.54	5191
		13.55	5624.2	13.55	5167.4
		13.56	5561.3	13.56	5141.2
		13.57	5647	13.57	5103.1
		13.58	5732.7	13.58	5065
		13.59	5752.7	13.59	5031.8
		13.6	5719.6	13.6	5002.5
		13.61	5686.4	13.61	4973.2
		13.62	5614.1	13.62	5031.3
		13.63	5538.7	13.63	5096.4
		13.64	5488.2	13.64	5116
		13.65	5495.4	13.65	5029.6
		13.66	5502.6	13.66	4943.1
		13.67	5553.3	13.67	4906
		13.68	5624.9	13.68	4892.7
		13.69	5690.2	13.69	4884.3
		13.7	5631.5	13.7	4973.4
		13.71	5572.9	13.71	5062.5
		13.72	5552.2	13.72	5101.3
		13.73	5583.4	13.73	5071.2
		13.74	5614.6	13.74	5041.1
		13.75	5614.6	13.75	5037.1
		13.76	5606.6	13.76	5039.8
		13.77	5595.3	13.77	5041.8
		13.78	5567.5	13.78	5040.7
		13.79	5539.7	13.79	5039.5
		13.8	5536.7	13.8	5018.7
		13.81	5554.6	13.81	4981.4
		13.82	5572.5	13.82	4944.1
		13.83	5550.9	13.83	4945.5
		13.84	5525.8	13.84	4950.5
		13.85	5513.1	13.85	4959.3
		13.86	5530.6	13.86	4977.6
		13.87	5548.1	13.87	4995.9
		13.88	5563.4	13.88	5018
		13.89	5577.5	13.89	5042
		13.9	5592.4	13.9	5063.3
		13.91	5626.2	13.91	5021.8
		13.92	5660.1	13.92	4980.3
		13.93	5639.8	13.93	4966.7
		13.94	5542.7	13.94	4992.6
		13.95	5445.6	13.95	5018.5
		13.96	5465.8	13.96	5057.9
		13.97	5517.6	13.97	5100.9
		13.98	5560.6	13.98	5130.4
		13.99	5557.9	13.99	5089.7
		14	5555.2	14	5048.9
		14.01	5551.6	14.01	5024.3
		14.02	5547	14.02	5013.6
		14.03	5542.4	14.03	5003
		14.04	5499.7	14.04	4996.1
		14.05	5453.3	14.05	4989.6
		14.06	5429.9	14.06	4979.6
		14.07	5465	14.07	4960.6
		14.08	5500	14.08	4941.5
		14.09	5501	14.09	4975.6
		14.1	5484.2	14.1	5037.2
		14.11	5467.8	14.11	5097.1
		14.12	5460.1	14.12	5101.3
		14.13	5452.5	14.13	5105.5
		14.14	5435.2	14.14	5066.3
		14.15	5403.6	14.15	4963.5
		14.16	5372	14.16	4860.7
		14.17	5413.4	14.17	4882.2
		14.18	5475.4	14.18	4939
		14.19	5520.4	14.19	4987.2
		14.2	5470.5	14.2	4988.8
		14.21	5420.6	14.21	4990.3
		14.22	5381.3	14.22	4962.3
		14.23	5351.6	14.23	4907.8
		14.24	5321.9	14.24	4853.4
		14.25	5360.2	14.25	4867.6
		14.26	5405.9	14.26	4889.3
		14.27	5432.6	14.27	4907.1
		14.28	5409.4	14.28	4914.7
		14.29	5386.2	14.29	4922.3
		14.3	5406.4	14.3	4925.7
		14.31	5450.2	14.31	4926.9
		14.32	5491.5	14.32	4925.6
		14.33	5427.6	14.33	4822.4
		14.34	5363.6	14.34	4719.2
		14.35	5320.2	14.35	4684.5
		14.36	5308	14.36	4753.8
		14.37	5295.8	14.37	4823.1
		14.38	5345.8	14.38	4855.1
		14.39	5414.4	14.39	4876.1
		14.4	5463.8	14.4	4885.6
		14.41	5400.2	14.41	4827.7
		14.42	5336.6	14.42	4769.9
		14.43	5284.9	14.43	4773.2
		14.44	5244.1	14.44	4833.4
		14.45	5203.4	14.45	4893.5
		14.46	5214.6	14.46	4893.5
		14.47	5232.2	14.47	4886.3
		14.48	5252	14.48	4873.9
		14.49	5278.3	14.49	4847.2
		14.5	5304.6	14.5	4820.6
		14.51	5306.9	14.51	4789
		14.52	5295.9	14.52	4754.8
		14.53	5285.5	14.53	4721.3
		14.54	5319	14.54	4740.7
		14.55	5352.5	14.55	4760.1
		14.56	5364	14.56	4772
		14.57	5340.7	14.57	4772
		14.58	5317.5	14.58	4772
		14.59	5293.4	14.59	4790
		14.6	5269	14.6	4813.6
		14.61	5249.5	14.61	4826.8
		14.62	5260.1	14.62	4773.9
		14.63	5270.8	14.63	4720.9
		14.64	5259.9	14.64	4712.1
		14.65	5228.3	14.65	4745.6
		14.66	5196.7	14.66	4779.1
		14.67	5228	14.67	4749
		14.68	5267.6	14.68	4710.5
		14.69	5292.7	14.69	4680.6
		14.7	5275.9	14.7	4675.3
		14.71	5259.2	14.71	4670
		14.72	5253.2	14.72	4674.7
		14.73	5253.6	14.73	4685.4
		14.74	5253.9	14.74	4695.9
		14.75	5236.4	14.75	4683
		14.76	5218.9	14.76	4670
		14.77	5206.8	14.77	4665.2
		14.78	5203.8	14.78	4673.6
		14.79	5200.7	14.79	4681.9
		14.8	5183.3	14.8	4694
		14.81	5161.3	14.81	4707.4
		14.82	5142.1	14.82	4715.9
		14.83	5143.3	14.83	4691.9
		14.84	5144.4	14.84	4668
		14.85	5154.9	14.85	4661.4
		14.86	5174.7	14.86	4672
		14.87	5194.5	14.87	4682.7
		14.88	5148.3	14.88	4684.3
		14.89	5092.7	14.89	4684.7
		14.9	5062	14.9	4691.6
		14.91	5106.2	14.91	4717.8
		14.92	5150.4	14.92	4744.1
		14.93	5167.5	14.93	4710.3
		14.94	5168.2	14.94	4640.2
		14.95	5169	14.95	4570.2
		14.96	5160.3	14.96	4564.7
		14.97	5151.5	14.97	4559.4
		14.98	5141.2	14.98	4572.1
		14.99	5128.2	14.99	4615.5
		15	5115.3	15	4659
		15.01	5105.5	15.01	4648.1
		15.02	5096.7	15.02	4618.8
		15.03	5091.9	15.03	4591.4
		15.04	5116.3	15.04	4578.1
		15.05	5140.7	15.05	4564.8
		15.06	5135	15.06	4542.6
		15.07	5098.4	15.07	4511.4
		15.08	5061.8	15.08	4480.1
		15.09	5034.2	15.09	4488.9
		15.1	5007.9	15.1	4503.7
		15.11	4996.5	15.11	4516
		15.12	5032	15.12	4520.2
		15.13	5067.4	15.13	4524.4
		15.14	5064.8	15.14	4523.2
		15.15	5038.6	15.15	4518.6
		15.16	5012.3	15.16	4514
		15.17	4985.3	15.17	4561.1
		15.18	4958.2	15.18	4608.7
		15.19	4945.6	15.19	4626.4
		15.2	4958.1	15.2	4591.8
		15.21	4970.7	15.21	4557.1
		15.22	4960	15.22	4519.4
		15.23	4940.9	15.23	4480.5
		15.24	4931	15.24	4447.9
		15.25	4994.2	15.25	4465.5
		15.26	5057.4	15.26	4483
		15.27	5056.6	15.27	4497.9
		15.28	4987.7	15.28	4510.1
		15.29	4918.7	15.29	4522.3
		15.3	4936.5	15.3	4539.7
		15.31	4968.5	15.31	4558
		15.32	4988.1	15.32	4558.7
		15.33	4967.2	15.33	4501.6
		15.34	4946.2	15.34	4444.5
		15.35	4930.6	15.35	4424.5
		15.36	4918.4	15.36	4428.7
		15.37	4906.2	15.37	4432.9
		15.38	4942.6	15.38	4421.4
		15.39	4979.9	15.39	4409.6
		15.4	4992.1	15.4	4402.7
		15.41	4958.6	15.41	4404.6
		15.42	4925.1	15.42	4406.5
		15.43	4927.7	15.43	4393.7
		15.44	4943.6	15.44	4375.4
		15.45	4952	15.45	4362.9
		15.46	4893.8	15.46	4401.4
		15.47	4835.5	15.47	4439.9
		15.48	4812.8	15.48	4468.2
		15.49	4829.2	15.49	4485.3
		15.5	4845.6	15.5	4502.4
		15.51	4839.9	15.51	4489.8
		15.52	4830.4	15.52	4471.9
		15.53	4828.3	15.53	4453.1
		15.54	4851.9	15.54	4431.4
		15.55	4875.5	15.55	4409.7
		15.56	4857.4	15.56	4407.4
		15.57	4811.4	15.57	4418
		15.58	4765.3	15.58	4428.7
		15.59	4794.7	15.59	4425.7
		15.6	4826.3	15.6	4422.2
		15.61	4854.9	15.61	4425.8
		15.62	4877.8	15.62	4442.6
		15.63	4900.6	15.63	4459.3
		15.64	4890.5	15.64	4457.1
		15.65	4867.7	15.65	4447.6
		15.66	4847	15.66	4438.5
		15.67	4847.4	15.67	4432.8
		15.68	4847.8	15.68	4427
		15.69	4825.5	15.69	4424.5
		15.7	4777.6	15.7	4425.7
		15.71	4729.6	15.71	4426.8
		15.72	4743.8	15.72	4395.9
		15.73	4769.7	15.73	4359
		15.74	4789.7	15.74	4336.1
		15.75	4788.1	15.75	4364.3
		15.76	4786.6	15.76	4392.4
		15.77	4781.5	15.77	4400.4
		15.78	4773.9	15.78	4394.3
		15.79	4766.3	15.79	4388.2
		15.8	4815.2	15.8	4380.3
		15.81	4866.2	15.81	4372.3
		15.82	4892.7	15.82	4374.7
		15.83	4871	15.83	4397.6
		15.84	4849.3	15.84	4420.4
		15.85	4809.1	15.85	4380.7
		15.86	4761.5	15.86	4315.5
		15.87	4721	15.87	4259.1
		15.88	4755.6	15.88	4295.7
		15.89	4790.3	15.89	4332.2
		15.9	4802.2	15.9	4348.1
		15.91	4787.3	15.91	4339.8
		15.92	4772.5	15.92	4331.4
		15.93	4748.7	15.93	4319.2
		15.94	4723.2	15.94	4306.3
		15.95	4705.3	15.95	4291.9
		15.96	4716.3	15.96	4272.1
		15.97	4727.4	15.97	4252.3
		15.98	4698.3	15.98	4228.9
		15.99	4640.5	15.99	4203.1
		16	4582.6	16	4177.2
		16.01	4569.8	16.01	4210.9
		16.02	4559.2	16.02	4247.5
		16.03	4569.4	16.03	4277.8
		16.04	4622.4	16.04	4295.3
		16.05	4675.3	16.05	4312.8
		16.06	4664.5	16.06	4341.3
		16.07	4626.8	16.07	4374.4
		16.08	4596.5	16.08	4398.6
		16.09	4655.2	16.09	4316
		16.1	4713.8	16.1	4233.4
		16.11	4758.9	16.11	4215.7
		16.12	4787.4	16.12	4277
		16.13	4816	16.13	4338.3
		16.14	4761.3	16.14	4282.1
		16.15	4689	16.15	4201
		16.16	4630.7	16.16	4148.1
		16.17	4629.2	16.17	4209.1
		16.18	4627.7	16.18	4270
		16.19	4657.8	16.19	4275.5
		16.2	4711.5	16.2	4239.7
		16.21	4765.1	16.21	4203.9
		16.22	4737	16.22	4213.2
		16.23	4704.2	16.23	4225
		16.24	4662.3	16.24	4242.4
		16.25	4601	16.25	4271.7
		16.26	4539.7	16.26	4301.1
		16.27	4563.1	16.27	4294.9
		16.28	4623.6	16.28	4273.2
		16.29	4676.6	16.29	4252.2
		16.3	4627.1	16.3	4240.8
		16.31	4577.6	16.31	4229.4
		16.32	4566.7	16.32	4222.7
		16.33	4604.4	16.33	4221.9
		16.34	4642.1	16.34	4221.1
		16.35	4627.5	16.35	4225
		16.36	4601.3	16.36	4230
		16.37	4573.5	16.37	4226.9
		16.38	4539.2	16.38	4189.6
		16.39	4504.9	16.39	4152.3
		16.4	4512.1	16.4	4139
		16.41	4551.4	16.41	4144.3
		16.42	4590.6	16.42	4149.7
		16.43	4589.8	16.43	4153.2
		16.44	4586.4	16.44	4156.6
		16.45	4577.1	16.45	4159.2
		16.46	4555	16.46	4160
		16.47	4532.9	16.47	4160.8
		16.48	4519.5	16.48	4116
		16.49	4509.9	16.49	4050.5
		16.5	4501.5	16.5	3992.3
		16.51	4509.9	16.51	4046.7
		16.52	4518.3	16.52	4101.2
		16.53	4550	16.53	4145.1
		16.54	4612	16.54	4175.1
		16.55	4674.1	16.55	4205.2
		16.56	4687.8	16.56	4186.1
		16.57	4690.1	16.57	4155.2
		16.58	4690.7	16.58	4137.2
		16.59	4683.4	16.59	4176.8
		16.6	4676.2	16.6	4216.4
		16.61	4616.9	16.61	4213.9
		16.62	4516	16.62	4177.7
		16.63	4415.1	16.63	4141.5
		16.64	4434.9	16.64	4156.4
		16.65	4463.9	16.65	4175
		16.66	4484.5	16.66	4189.2
		16.67	4486	16.67	4193
		16.68	4487.5	16.68	4196.8
		16.69	4487.7	16.69	4193.4
		16.7	4487.4	16.7	4186.5
		16.71	4487.4	16.71	4177.8
		16.72	4494.6	16.72	4135.1
		16.73	4501.8	16.73	4092.5
		16.74	4498.1	16.74	4050.3
		16.75	4479.4	16.75	4008.8
		16.76	4460.7	16.76	3967.3
		16.77	4436.6	16.77	4047.6
		16.78	4411.1	16.78	4158.4
		16.79	4391	16.79	4242
		16.8	4396.7	16.8	4195.9
		16.81	4402.4	16.81	4149.8
		16.82	4415.2	16.82	4112.5
		16.83	4433.9	16.83	4082.4
		16.84	4452.5	16.84	4052.4
		16.85	4470.1	16.85	4068.2
		16.86	4487.7	16.86	4088
		16.87	4505	16.87	4099.2
		16.88	4521.7	16.88	4089.7
		16.89	4538.5	16.89	4080.1
		16.9	4513.9	16.9	4067.1
		16.91	4469	16.91	4052.2
		16.92	4425	16.92	4037.9
		16.93	4402.2	16.93	4034.8
		16.94	4379.3	16.94	4031.8
		16.95	4397.5	16.95	4033.2
		16.96	4472.9	16.96	4040.8
		16.97	4548.3	16.97	4048.4
		16.98	4557.4	16.98	4075.6
		16.99	4549	16.99	4108
		17	4538.9	17	4134.6
		17.01	4519.8	17.01	4131.9
		17.02	4500.8	17.02	4129.2
		17.03	4537.2	17.03	4111.2
		17.04	4620.9	17.04	4079.9
		17.05	4704.7	17.05	4048.7
		17.06	4653.9	17.06	4050.5
		17.07	4590.3	17.07	4055.5
		17.08	4550.8	17.08	4071.5
		17.09	4571	17.09	4114.9
		17.1	4591.2	17.1	4158.3
		17.11	4609.1	17.11	4187.1
		17.12	4625.8	17.12	4208.4
		17.13	4641.3	17.13	4229.6
		17.14	4619.9	17.14	4247.1
		17.15	4598.6	17.15	4264.6
		17.16	4579.5	17.16	4253.8
		17.17	4563.5	17.17	4202
		17.18	4547.5	17.18	4150.2
		17.19	4530	17.19	4142
		17.2	4512.1	17.2	4145.8
		17.21	4508.6	17.21	4154
		17.22	4582.5	17.22	4185.6
		17.23	4656.3	17.23	4217.2
		17.24	4693.4	17.24	4243.1
		17.25	4698	17.25	4264.1
		17.26	4702.6	17.26	4285
		17.27	4690.9	17.27	4284.6
		17.28	4677.6	17.28	4281.9
		17.29	4668.6	17.29	4276
		17.3	4670.9	17.3	4261.5
		17.31	4673.2	17.31	4247
		17.32	4712.8	17.32	4207.2
		17.33	4772.2	17.33	4153.9
		17.34	4828.8	17.34	4105.3
		17.35	4782.7	17.35	4231.4
		17.36	4736.6	17.36	4357.4
		17.37	4718	17.37	4418.4
		17.38	4740.5	17.38	4381.8
		17.39	4762.9	17.39	4345.2
		17.4	4734.4	17.4	4354.1
		17.41	4691	17.41	4376.2
		17.42	4657.9	17.42	4397.7
		17.43	4684.2	17.43	4416
		17.44	4710.4	17.44	4434.3
		17.45	4727	17.45	4431.1
		17.46	4734.6	17.46	4408.2
		17.47	4742.2	17.47	4385.4
		17.48	4770.6	17.48	4355.7
		17.49	4801.5	17.49	4325.2
		17.5	4823	17.5	4312.1
		17.51	4819.2	17.51	4345.6
		17.52	4815.4	17.52	4379.1
		17.53	4799	17.53	4385.4
		17.54	4775.8	17.54	4376.6
		17.55	4753.2	17.55	4367.5
		17.56	4762.7	17.56	4340.1
		17.57	4772.2	17.57	4312.7
		17.58	4798.9	17.58	4291.8
		17.59	4852.2	17.59	4281.2
		17.6	4905.5	17.6	4270.5
		17.61	4886.2	17.61	4292.2
		17.62	4844.7	17.62	4323.8
		17.63	4806.2	17.63	4354.5
		17.64	4786.4	17.64	4379.6
		17.65	4766.6	17.65	4404.8
		17.66	4734.7	17.66	4377.7
		17.67	4691.3	17.67	4301.1
		17.68	4647.9	17.68	4224.6
		17.69	4661.6	17.69	4213
		17.7	4682.5	17.7	4209.5
		17.71	4698.1	17.71	4226.3
		17.72	4698.5	17.72	4300.2
		17.73	4698.9	17.73	4374.1
		17.74	4686.2	17.74	4367.6
		17.75	4666	17.75	4315
		17.76	4646	17.76	4263.2
		17.77	4643.7	17.77	4281.8
		17.78	4641.4	17.78	4300.5
		17.79	4654.2	17.79	4315.2
		17.8	4691.1	17.8	4323.6
		17.81	4728	17.81	4332
		17.82	4722.3	17.82	4297.1
		17.83	4702.9	17.83	4248.3
		17.84	4683.9	17.84	4203.8
		17.85	4667.9	17.85	4187
		17.86	4651.9	17.86	4170.3
		17.87	4628.2	17.87	4182.2
		17.88	4597	17.88	4222.2
		17.89	4565.8	17.89	4262.2
		17.9	4542.2	17.9	4239.2
		17.91	4519.8	17.91	4207.6
		17.92	4513.3	17.92	4179.1
		17.93	4554.1	17.93	4159.7
		17.94	4594.8	17.94	4140.2
		17.95	4595	17.95	4134.7
		17.96	4571	17.96	4137.3
		17.97	4547	17.97	4140
		17.98	4545.1	17.98	4112.2
		17.99	4543.2	17.99	4084.4
		18	4524.6	18	4085
		18.01	4478.1	18.01	4133
		18.02	4431.7	18.02	4181
		18.03	4460.8	18.03	4185
		18.04	4515.2	18.04	4174.4
		18.05	4563.3	18.05	4154.8
		18.06	4566	18.06	4071.8
		18.07	4568.7	18.07	3988.8
		18.08	4574	18.08	3985.8
		18.09	4582	18.09	4063.9
		18.1	4590	18.1	4141.9
		18.11	4545.6	18.11	4116.5
		18.12	4493.4	18.12	4075.8
		18.13	4463.8	18.13	4045.1
		18.14	4503.8	18.14	4045.5
		18.15	4543.8	18.15	4045.9
		18.16	4526.3	18.16	4070.3
		18.17	4473.3	18.17	4109.5
		18.18	4420.4	18.18	4148.7
		18.19	4455.9	18.19	4148.6
		18.2	4492.1	18.2	4148.2
		18.21	4499.4	18.21	4155.7
		18.22	4456.7	18.22	4176.6
		18.23	4414.1	18.23	4197.6
		18.24	4405.8	18.24	4146.6
		18.25	4409.6	18.25	4070.4
		18.26	4414.5	18.26	4004.4
		18.27	4427.9	18.27	4016.6
		18.28	4441.2	18.28	4028.8
		18.29	4458.4	18.29	4061.2
		18.3	4479.7	18.3	4114.9
		18.31	4501.1	18.31	4168.6
		18.32	4517.5	18.32	4149.1
		18.33	4533.1	18.33	4117.8
		18.34	4529.5	18.34	4097
		18.35	4464	18.35	4109.5
		18.36	4398.5	18.36	4122.1
		18.37	4380	18.37	4105.6
		18.38	4391.4	18.38	4070.6
		18.39	4402.8	18.39	4035.6
		18.4	4395.1	18.4	4043.2
		18.41	4387.1	18.41	4051.6
		18.42	4367.4	18.42	4061.5
		18.43	4326.7	18.43	4074.1
		18.44	4285.9	18.44	4086.6
		18.45	4289.8	18.45	4049.3
		18.46	4310	18.46	3993.7
		18.47	4332.4	18.47	3949.6
		18.48	4373.9	18.48	4002.5
		18.49	4415.4	18.49	4055.5
		18.5	4418.4	18.5	4075.1
		18.51	4379.5	18.51	4058.8
		18.52	4340.7	18.52	4042.4
		18.53	4325.2	18.53	4032.5
		18.54	4313.8	18.54	4023.8
		18.55	4299.5	18.55	4006.5
		18.56	4275.5	18.56	3960.4
		18.57	4251.6	18.57	3914.3
		18.58	4236.5	18.58	3892.6
		18.59	4227.4	18.59	3886.9
		18.6	4218.2	18.6	3881.1
		18.61	4277.5	18.61	3901.8
		18.62	4338.4	18.62	3923.1
		18.63	4367.2	18.63	3954.4
		18.64	4336.4	18.64	4004.3
		18.65	4305.5	18.65	4054.2
		18.66	4300	18.66	4057.5
		18.67	4304.2	18.67	4043.1
		18.68	4298.1	18.68	4023.9
		18.69	4196.8	18.69	3961.9
		18.7	4095.5	18.7	3899.8
		18.71	4062.5	18.71	3875.4
		18.72	4105.9	18.72	3893.3
		18.73	4149.3	18.73	3911.2
		18.74	4188.5	18.74	3891.8
		18.75	4227	18.75	3865.5
		18.76	4254.7	18.76	3855.8
		18.77	4244	18.77	3904.9
		18.78	4233.3	18.78	3954
		18.79	4241.4	18.79	3950.5
		18.8	4262.4	18.8	3910.9
		18.81	4283.3	18.81	3871.3
		18.82	4271.1	18.82	3879.6
		18.83	4257.8	18.83	3889.5
		18.84	4235.9	18.84	3900.7
		18.85	4197.4	18.85	3914.4
		18.86	4159	18.86	3928.1
		18.87	4155.6	18.87	3895.8
		18.88	4166.3	18.88	3845.1
		18.89	4175.4	18.89	3803.3
		18.9	4168.5	18.9	3852.1
		18.91	4161.7	18.91	3900.8
		18.92	4165.4	18.92	3917.7
		18.93	4181.4	18.93	3897.5
		18.94	4197.4	18.94	3877.3
		18.95	4195.2	18.95	3855.5
		18.96	4189.5	18.96	3833.4
		18.97	4172.9	18.97	3821.9
		18.98	4115.8	18.98	3849.7
		18.99	4058.7	18.99	3877.5
		19	4057.7	19	3898.8
		19.01	4096.6	19.01	3915.6
		19.02	4135.4	19.02	3932.3
		19.03	4150.5	19.03	3896.5
		19.04	4164.6	19.04	3858.4
		19.05	4169.8	19.05	3829.1
		19.06	4157.3	19.06	3817.3
		19.07	4144.7	19.07	3805.5
		19.08	4172.2	19.08	3793.1
		19.09	4216.4	19.09	3780.6
		19.1	4254.1	19.1	3769.4
		19.11	4217.9	19.11	3774.3
		19.12	4181.7	19.12	3779.3
		19.13	4153.9	19.13	3802.8
		19.14	4136	19.14	3848.5
		19.15	4118.1	19.15	3894.2
		19.16	4101.4	19.16	3863.2
		19.17	4085.1	19.17	3816.4
		19.18	4075.3	19.18	3777.8
		19.19	4091.7	19.19	3772.1
		19.2	4108.1	19.2	3766.4
		19.21	4100.5	19.21	3767.3
		19.22	4075.4	19.22	3773
		19.23	4050.2	19.23	3778.7
		19.24	4068.9	19.24	3786.2
		19.25	4089.8	19.25	3793.9
		19.26	4120.8	19.26	3809.6
		19.27	4172.6	19.27	3842.4
		19.28	4224.4	19.28	3875.1
		19.29	4216.1	19.29	3861.6
		19.3	4181.8	19.3	3828.1
		19.31	4153.7	19.31	3798.9
		19.32	4205.5	19.32	3824.8
		19.33	4257.3	19.33	3850.7
		19.34	4257.1	19.34	3837.5
		19.35	4192.4	19.35	3775.8
		19.36	4127.6	19.36	3714.1
		19.37	4114.1	19.37	3750.5
		19.38	4111.8	19.38	3808.4
		19.39	4101.6	19.39	3853.1
		19.4	4058.2	19.4	3843.2
		19.41	4014.8	19.41	3833.3
		19.42	4015.7	19.42	3841.5
		19.43	4050.3	19.43	3863.6
		19.44	4085	19.44	3885.7
		19.45	4098.1	19.45	3880.2
		19.46	4109.9	19.46	3872.9
		19.47	4115.5	19.47	3859.8
		19.48	4107.5	19.48	3833.9
		19.49	4099.5	19.49	3808
		19.5	4088.3	19.5	3795
		19.51	4075.8	19.51	3787.8
		19.52	4062.3	19.52	3782.4
		19.53	4035.6	19.53	3804.5
		19.54	4009	19.54	3826.6
		19.55	3991	19.55	3822.8
		19.56	3984.1	19.56	3785.9
		19.57	3977.3	19.57	3749
		19.58	3980.9	19.58	3775.7
		19.59	3987	19.59	3817.2
		19.6	3997.9	19.6	3844.9
		19.61	4029.5	19.61	3812.2
		19.62	4061.1	19.62	3779.4
		19.63	4037.3	19.63	3744.1
		19.64	3969.9	19.64	3706.8
		19.65	3902.5	19.65	3669.5
		19.66	3965.2	19.66	3712.1
		19.67	4037.2	19.67	3760.5
		19.68	4086.6	19.68	3785.6
		19.69	4085.5	19.69	3758.2
		19.7	4084.4	19.7	3730.7
		19.71	4073.9	19.71	3694.2
		19.72	4059	19.72	3653.5
		19.73	4045.9	19.73	3616.5
		19.74	4062.7	19.74	3643.9
		19.75	4079.4	19.75	3671.4
		19.76	4069.4	19.76	3686.2
		19.77	4023.7	19.77	3684.3
		19.78	3978	19.78	3682.4
		19.79	3957.7	19.79	3720.2
		19.8	3943.6	19.8	3767.8
		19.81	3935.2	19.81	3802.5
		19.82	3953.5	19.82	3777
		19.83	3971.8	19.83	3751.5
		19.84	3990.1	19.84	3724.9
		19.85	4008.4	19.85	3697.5
		19.86	4026.6	19.86	3670.1
		19.87	4016.4	19.87	3704.3
		19.88	4003.8	19.88	3743.5
		19.89	3984.9	19.89	3747.7
		19.9	3951	19.9	3669.6
		19.91	3917.1	19.91	3591.5
		19.92	3947.3	19.92	3614.2
		19.93	4008.6	19.93	3685.8
		19.94	4064.2	19.94	3752.2
		19.95	4004.4	19.95	3712.9
		19.96	3944.6	19.96	3673.7
		19.97	3917.2	19.97	3656.4
		19.98	3934.3	19.98	3669.4
		19.99	3951.5	19.99	3682.3
		20	3932.3	20	3665.9
		20.01	3903.7	20.01	3641.9
		20.02	3881.5	20.02	3623
		20.03	3890.2	20.03	3628.7
		20.04	3899	20.04	3634.4
		20.05	3890	20.05	3629.6
		20.06	3866	20.06	3615.9
		20.07	3842	20.07	3602.1
		20.08	3835.1	20.08	3590.2
		20.09	3829.8	20.09	3578.4
		20.1	3833.4	20.1	3564.1
		20.11	3858.9	20.11	3544
		20.12	3884.4	20.12	3523.8
		20.13	3888.7	20.13	3537.5
		20.14	3882.2	20.14	3568.3
		20.15	3878	20.15	3597.1
		20.16	3929.8	20.16	3573.5
		20.17	3981.6	20.17	3549.9
		20.18	4000.5	20.18	3540.1
		20.19	3972.7	20.19	3550
		20.2	3944.9	20.2	3559.9
		20.21	3958.2	20.21	3570.1
		20.22	3982.5	20.22	3580.4
		20.23	3994.9	20.23	3590.6
		20.24	3944.2	20.24	3600.5
		20.25	3893.6	20.25	3610.4
		20.26	3865.5	20.26	3611.3
		20.27	3857.1	20.27	3604.5
		20.28	3848.8	20.28	3597.6
		20.29	3846.3	20.29	3594.9
		20.3	3844.4	20.3	3592.6
		20.31	3847.6	20.31	3595.4
		20.32	3864	20.32	3611
		20.33	3880.4	20.33	3626.6
		20.34	3876.8	20.34	3614.3
		20.35	3862.7	20.35	3587.2
		20.36	3850.6	20.36	3560.9
		20.37	3902.7	20.37	3555.9
		20.38	3954.9	20.38	3551
		20.39	3953.7	20.39	3550.8
		20.4	3873.7	20.4	3557.6
		20.41	3793.8	20.41	3564.5
		20.42	3782.5	20.42	3550.3
		20.43	3790.9	20.43	3530.1
		20.44	3793.7	20.44	3516.9
		20.45	3765.5	20.45	3542.4
		20.46	3737.4	20.46	3567.9
		20.47	3743.2	20.47	3578.6
		20.48	3779.8	20.48	3575.9
		20.49	3816.3	20.49	3573.3
		20.5	3798.4	20.5	3566.1
		20.51	3774.4	20.51	3558.5
		20.52	3763.1	20.52	3549.7
		20.53	3785.6	20.53	3537.5
		20.54	3808.1	20.54	3525.3
		20.55	3821.4	20.55	3528.9
		20.56	3829.8	20.56	3541.1
		20.57	3838.8	20.57	3553.5
		20.58	3875.3	20.58	3574.4
		20.59	3911.9	20.59	3595.3
		20.6	3918.6	20.6	3616.3
		20.61	3879.8	20.61	3637.2
		20.62	3841	20.62	3658.2
		20.63	3821.7	20.63	3636.6
		20.64	3808.4	20.64	3602.4
		20.65	3793	20.65	3571.7
		20.66	3765.2	20.66	3562.6
		20.67	3737.4	20.67	3553.4
		20.68	3739	20.68	3555.3
		20.69	3767.9	20.69	3567.5
		20.7	3796.9	20.7	3579.7
		20.71	3792.9	20.71	3598.3
		20.72	3784.9	20.72	3617.7
		20.73	3784.7	20.73	3623.5
		20.74	3806	20.74	3591.5
		20.75	3827.3	20.75	3559.5
		20.76	3850.1	20.76	3550.9
		20.77	3873.7	20.77	3555.5
		20.78	3896.5	20.78	3559.9
		20.79	3859.6	20.79	3550
		20.8	3822.6	20.8	3540.1
		20.81	3802.1	20.81	3535.9
		20.82	3807.4	20.82	3540.9
		20.83	3812.7	20.83	3545.8
		20.84	3827	20.84	3523.5
		20.85	3844.2	20.85	3492.7
		20.86	3857.4	20.86	3473.6
		20.87	3845.6	20.87	3529.5
		20.88	3833.8	20.88	3585.5
		20.89	3814	20.89	3614.2
		20.9	3786.6	20.9	3616.4
		20.91	3759.2	20.91	3618.7
		20.92	3771.1	20.92	3639.2
		20.93	3788.3	20.93	3662
		20.94	3805.2	20.94	3674.9
		20.95	3821.6	20.95	3658.9
		20.96	3838	20.96	3642.9
		20.97	3872.8	20.97	3659.1
		20.98	3918.5	20.98	3694.1
		20.99	3963.8	20.99	3728.7
		21	3927.7	21	3669.3
		21.01	3891.5	21.01	3609.9
		21.02	3865	21.02	3578.8
		21.03	3854.3	21.03	3594
		21.04	3843.6	21.04	3609.2
		21.05	3890.9	21.05	3621
		21.06	3957.1	21.06	3631.7
		21.07	4006	21.07	3641.9
		21.08	3935.2	21.08	3649.2
		21.09	3864.4	21.09	3656.4
		21.1	3835.9	21.1	3663.6
		21.11	3849.6	21.11	3670.9
		21.12	3863.3	21.12	3678.1
		21.13	3923.6	21.13	3701.6
		21.14	3990.6	21.14	3727.5
		21.15	4029.5	21.15	3743.4
		21.16	3983	21.16	3728.9
		21.17	3936.6	21.17	3714.5
		21.18	3928.5	21.18	3697.2
		21.19	3943.7	21.19	3678.1
		21.2	3958.9	21.2	3659.1
		21.21	3949.5	21.21	3692
		21.22	3940	21.22	3725.1
		21.23	3954.2	21.23	3745.7
		21.24	4008.6	21.24	3745
		21.25	4063.1	21.25	3744.2
		21.26	4030.5	21.26	3780.3
		21.27	3968.1	21.27	3829
		21.28	3917.6	21.28	3872
		21.29	3956.9	21.29	3871.6
		21.3	3996.1	21.3	3871.2
		21.31	4016.2	21.31	3852.8
		21.32	4016.6	21.32	3815.9
		21.33	4016.9	21.33	3779
		21.34	4035.8	21.34	3799.7
		21.35	4057.5	21.35	3829.4
		21.36	4066.7	21.36	3844.2
		21.37	4036.2	21.37	3811.9
		21.38	4005.8	21.38	3779.5
		21.39	4017.8	21.39	3798.3
		21.4	4056.7	21.4	3849.3
		21.41	4095.5	21.41	3900.4
		21.42	4055	21.42	3851
		21.43	4013.5	21.43	3800.3
		21.44	4000.8	21.44	3769
		21.45	4038.9	21.45	3771.6
		21.46	4076.9	21.46	3774.3
		21.47	4093.7	21.47	3791.5
		21.48	4102.9	21.48	3814
		21.49	4108.9	21.49	3835.8
		21.5	4089.5	21.5	3852.2
		21.51	4070	21.51	3868.5
		21.52	4058.9	21.52	3881.8
		21.53	4056.6	21.53	3891.7
		21.54	4054.3	21.54	3901.6
		21.55	4056	21.55	3873.6
		21.56	4058.2	21.56	3839.3
		21.57	4064.3	21.57	3814.1
		21.58	4083	21.58	3818.6
		21.59	4101.6	21.59	3823.2
		21.6	4105.1	21.6	3828
		21.61	4098.6	21.61	3832.9
		21.62	4092.1	21.62	3837.9
		21.63	4068.1	21.63	3819.7
		21.64	4043.8	21.64	3801.1
		21.65	4032.6	21.65	3786.4
		21.66	4045.5	21.66	3779.2
		21.67	4058.5	21.67	3772
		21.68	4070.9	21.68	3747
		21.69	4083	21.69	3715.4
		21.7	4093.2	21.7	3689.8
		21.71	4085.6	21.71	3717.2
		21.72	4078	21.72	3744.6
		21.73	4071.5	21.73	3769.9
		21.74	4066.1	21.74	3792.7
		21.75	4060.8	21.75	3815.5
		21.76	4051.9	21.76	3839
		21.77	4042.4	21.77	3862.7
		21.78	4027.6	21.78	3881.7
		21.79	3994.5	21.79	3884.7
		21.8	3961.4	21.8	3887.8
		21.81	3981.4	21.81	3889.9
		21.82	4037.4	21.82	3891.4
		21.83	4093.4	21.83	3893
		21.84	4053.2	21.84	3875.3
		21.85	4010.2	21.85	3857
		21.86	4003.7	21.86	3829.6
		21.87	4066.5	21.87	3785.1
		21.88	4129.3	21.88	3740.5
		21.89	4099.7	21.89	3734.6
		21.9	4033.8	21.9	3743.7
		21.91	3972.2	21.91	3752.8
		21.92	3953.2	21.92	3761.6
		21.93	3934.2	21.93	3770.3
		21.94	3926.3	21.94	3775.2
		21.95	3931.3	21.95	3775.6
		21.96	3936.2	21.96	3775.9
		21.97	3935.4	21.97	3781.1
		21.98	3933.5	21.98	3787.2
		21.99	3935.8	21.99	3785.3
		22	3953.3	22	3754.1
		22.01	3970.8	22.01	3722.9
		22.02	3972.4	22.02	3720.5
		22.03	3962.9	22.03	3738.4
		22.04	3953.4	22.04	3756.3
		22.05	3950.4	22.05	3752.6
		22.06	3947.8	22.06	3748
		22.07	3943.8	22.07	3738.6
		22.08	3937.3	22.08	3719.6
		22.09	3930.9	22.09	3700.5
		22.1	3948.2	22.1	3670.4
		22.11	3975.2	22.11	3635.7
		22.12	3994.9	22.12	3606.9
		22.13	3934.4	22.13	3642
		22.14	3873.8	22.14	3677
		22.15	3837.9	22.15	3672.8
		22.16	3831	22.16	3622.2
		22.17	3824.2	22.17	3571.5
		22.18	3868.9	22.18	3565.5
		22.19	3924.2	22.19	3568.6
		22.2	3966.3	22.2	3574.9
		22.21	3957.9	22.21	3594
		22.22	3949.5	22.22	3613
		22.23	3927.9	22.23	3619.2
		22.24	3896.7	22.24	3616.2
		22.25	3865.4	22.25	3613.1
		22.26	3870.2	22.26	3589
		22.27	3876.6	22.27	3563.9
		22.28	3886.7	22.28	3557.4
		22.29	3904.3	22.29	3589
		22.3	3921.8	22.3	3620.6
		22.31	3913.9	22.31	3608.4
		22.32	3895.2	22.32	3577.5
		22.33	3875.7	22.33	3547.3
		22.34	3845.6	22.34	3524.8
		22.35	3815.6	22.35	3502.4
		22.36	3805	22.36	3515
		22.37	3818.3	22.37	3570.6
		22.38	3831.6	22.38	3626.2
		22.39	3834	22.39	3625
		22.4	3834	22.4	3611.7
		22.41	3835.1	22.41	3593.9
		22.42	3840.4	22.42	3557.7
		22.43	3845.7	22.43	3521.5
		22.44	3826.2	22.44	3531.9
		22.45	3788.2	22.45	3577.2
		22.46	3750.1	22.46	3622.5
		22.47	3790.8	22.47	3632.2
		22.48	3836.2	22.48	3639.8
		22.49	3859.5	22.49	3638.6
		22.5	3835.8	22.5	3618.4
		22.51	3812.2	22.51	3598.2
		22.52	3792.1	22.52	3592
		22.53	3773.4	22.53	3592
		22.54	3757.2	22.54	3592.7
		22.55	3774.3	22.55	3603.8
		22.56	3791.4	22.56	3614.8
		22.57	3828.7	22.57	3606
		22.58	3891.6	22.58	3572.2
		22.59	3954.4	22.59	3538.3
		22.6	3891.8	22.6	3535.7
		22.61	3800.8	22.61	3540.3
		22.62	3727.4	22.62	3548
		22.63	3729.7	22.63	3568.9
		22.64	3732	22.64	3589.8
		22.65	3751.4	22.65	3598.1
		22.66	3784.2	22.66	3596.6
		22.67	3816.9	22.67	3595.1
		22.68	3766.5	22.68	3554
		22.69	3710.6	22.69	3510.2
		22.7	3681.4	22.7	3475.6
		22.71	3711.4	22.71	3461.5
		22.72	3741.5	22.72	3447.4
		22.73	3724.7	22.73	3449
		22.74	3686.2	22.74	3457.8
		22.75	3654.2	22.75	3464.3
		22.76	3725.4	22.76	3436.2
		22.77	3796.6	22.77	3408
		22.78	3823.3	22.78	3411.3
		22.79	3791.7	22.79	3455.8
		22.8	3760.1	22.8	3500.4
		22.81	3738	22.81	3550.5
		22.82	3718.2	22.82	3601.9
		22.83	3695.4	22.83	3632.4
		22.84	3658.8	22.84	3568
		22.85	3622.3	22.85	3503.7
		22.86	3621	22.86	3481.5
		22.87	3648	22.87	3493.4
		22.88	3675.1	22.88	3505.2
		22.89	3733.9	22.89	3560.1
		22.9	3795.2	22.9	3618.4
		22.91	3818.8	22.91	3632.9
		22.92	3755.2	22.92	3546.4
		22.93	3691.6	22.93	3460
		22.94	3656.8	22.94	3442.3
		22.95	3635.9	22.95	3457.5
		22.96	3613.9	22.96	3471.5
		22.97	3572	22.97	3461.6
		22.98	3530.1	22.98	3451.7
		22.99	3543.2	22.99	3448.6
		23	3630.7	23	3454.7
		23.01	3718.3	23.01	3460.8
		23.02	3706.5	23.02	3459
		23.03	3669.6	23.03	3455.2
		23.04	3638.5	23.04	3455
		23.05	3635.4	23.05	3472.5
		23.06	3632.4	23.06	3490.1
		23.07	3593.1	23.07	3474.5
		23.08	3523.8	23.08	3431.5
		23.09	3454.5	23.09	3388.4
		23.1	3504.4	23.1	3447.4
		23.11	3564.5	23.11	3515.1
		23.12	3607.8	23.12	3556.1
		23.13	3610.4	23.13	3532.4
		23.14	3613.1	23.14	3508.8
		23.15	3631.8	23.15	3490.3
		23.16	3658.5	23.16	3474.3
		23.17	3684	23.17	3459.8
		23.18	3685.2	23.18	3480
		23.19	3686.3	23.19	3500.2
		23.2	3676.4	23.2	3493.6
		23.21	3650.9	23.21	3449.5
		23.22	3625.4	23.22	3405.3
		23.23	3604.4	23.23	3420.7
		23.24	3584.6	23.24	3451.9
		23.25	3581.6	23.25	3475.7
		23.26	3664.6	23.26	3461.6
		23.27	3747.6	23.27	3447.5
		23.28	3744.6	23.28	3447.1
		23.29	3667.7	23.29	3458.6
		23.3	3590.8	23.3	3470
		23.31	3608.6	23.31	3468.2
		23.32	3635.7	23.32	3465.2
		23.33	3652.6	23.33	3460.9
		23.34	3644.2	23.34	3453.7
		23.35	3635.9	23.35	3446.5
		23.36	3636.3	23.36	3445.8
		23.37	3641.2	23.37	3448.4
		23.38	3646.2	23.38	3451.3
		23.39	3653.1	23.39	3460.8
		23.4	3659.9	23.4	3470.4
		23.41	3668	23.41	3471.7
		23.42	3677.9	23.42	3461
		23.43	3687.8	23.43	3450.3
		23.44	3680.2	23.44	3412.3
		23.45	3667.6	23.45	3366.6
		23.46	3660	23.46	3339
		23.47	3679.4	23.47	3409.8
		23.48	3698.9	23.48	3480.7
		23.49	3678.8	23.49	3501.9
		23.5	3623.6	23.5	3479.1
		23.51	3568.3	23.51	3456.2
		23.52	3613.6	23.52	3465
		23.53	3669.5	23.53	3477.2
		23.54	3719.1	23.54	3474.7
		23.55	3751.8	23.55	3434
		23.56	3784.6	23.56	3393.2
		23.57	3777.9	23.57	3396.1
		23.58	3750.1	23.58	3422.4
		23.59	3722.5	23.59	3447.4
		23.6	3700.8	23.6	3424.6
		23.61	3679	23.61	3401.7
		23.62	3664	23.62	3391.8
		23.63	3659.1	23.63	3401.3
		23.64	3654.1	23.64	3410.8
		23.65	3660.1	23.65	3429.8
		23.66	3669.2	23.66	3451.5
		23.67	3675.3	23.67	3472.6
		23.68	3663.5	23.68	3490.1
		23.69	3651.7	23.69	3507.6
		23.7	3638.1	23.7	3525.9
		23.71	3622.8	23.71	3545
		23.72	3607.6	23.72	3564
		23.73	3625.1	23.73	3508.1
		23.74	3646.4	23.74	3443.3
		23.75	3658.4	23.75	3408.5
		23.76	3645.1	23.76	3454.9
		23.77	3631.8	23.77	3501.4
		23.78	3635.1	23.78	3502.1
		23.79	3647.6	23.79	3477.3
		23.8	3659.8	23.8	3452.4
		23.81	3650.7	23.81	3414.3
		23.82	3641.6	23.82	3376.2
		23.83	3641.9	23.83	3353.7
		23.84	3657.2	23.84	3355.6
		23.85	3672.4	23.85	3357.6
		23.86	3680.9	23.86	3375.5
		23.87	3687.4	23.87	3398.3
		23.88	3688.8	23.88	3421.3
		23.89	3658.3	23.89	3444.9
		23.9	3627.9	23.9	3468.5
		23.91	3617.7	23.91	3451.7
		23.92	3626.8	23.92	3396.5
		23.93	3636	23.93	3341.3
		23.94	3603.3	23.94	3403.5
		23.95	3565.2	23.95	3480.8
		23.96	3559	23.96	3539
		23.97	3643.5	23.97	3542.8
		23.98	3728.1	23.98	3546.6
		23.99	3757.1	23.99	3540.5
		24	3754	24	3528.7
		24.01	3750.9	24.01	3516.8
		24.02	3737.6	24.02	3490.5
		24.03	3724.2	24.03	3464.2
		24.04	3695.8	24.04	3451.9
		24.05	3642.8	24.05	3462.2
		24.06	3589.9	24.06	3472.5
		24.07	3625.1	24.07	3458
		24.08	3688.7	24.08	3435.5
		24.09	3739.9	24.09	3416.5
		24.1	3708.3	24.1	3420.3
		24.11	3676.7	24.11	3424.1
		24.12	3674.6	24.12	3427.2
		24.13	3701.7	24.13	3429.4
		24.14	3728.7	24.14	3431.7
		24.15	3690.5	24.15	3446.7
		24.16	3643.3	24.16	3463.5
		24.17	3608.8	24.17	3472
		24.18	3611.8	24.18	3456
		24.19	3614.9	24.19	3440
		24.2	3606.9	24.2	3449.2
		24.21	3592.5	24.21	3473.6
		24.22	3578	24.22	3498
		24.23	3570.8	24.23	3488.1
		24.24	3563.5	24.24	3478.2
		24.25	3546.5	24.25	3464.9
		24.26	3513	24.26	3445.8
		24.27	3479.5	24.27	3426.8
		24.28	3533.1	24.28	3424
		24.29	3616.1	24.29	3426.7
		24.3	3690	24.3	3430.5
		24.31	3698.4	24.31	3443.1
		24.32	3706.8	24.32	3455.7
		24.33	3699.9	24.33	3468.2
		24.34	3677.4	24.34	3480.8
		24.35	3654.9	24.35	3493.4
		24.36	3665.2	24.36	3472.5
		24.37	3680.5	24.37	3446.6
		24.38	3682.4	24.38	3426.1
		24.39	3642.8	24.39	3422.3
		24.4	3603.2	24.4	3418.5
		24.41	3624.2	24.41	3443.8
		24.42	3682.8	24.42	3487.2
		24.43	3741.5	24.43	3530.6
		24.44	3686.9	24.44	3486.5
		24.45	3631.3	24.45	3441.5
		24.46	3603.1	24.46	3438
		24.47	3622.5	24.47	3506.6
		24.48	3641.9	24.48	3575.1
		24.49	3652.3	24.49	3575.8
		24.5	3659.6	24.5	3552.6
		24.51	3667	24.51	3528.9
		24.52	3675.7	24.52	3501.5
		24.53	3684.5	24.53	3474.1
		24.54	3691	24.54	3491.3
		24.55	3695.2	24.55	3555.7
		24.56	3699.4	24.56	3620.1
		24.57	3724.9	24.57	3589
		24.58	3753.9	24.58	3542.5
		24.59	3770.9	24.59	3505.7
		24.6	3749.2	24.6	3500.4
		24.61	3727.5	24.61	3495.1
		24.62	3744.7	24.62	3516.6
		24.63	3787	24.63	3555.5
		24.64	3829.3	24.64	3594.3
		24.65	3807.9	24.65	3593.5
		24.66	3785.5	24.66	3592
		24.67	3756.1	24.67	3595.2
		24.68	3714.2	24.68	3607
		24.69	3672.3	24.69	3618.8
		24.7	3685.8	24.7	3652.3
		24.71	3719.7	24.71	3693.8
		24.72	3750.6	24.72	3729.6
		24.73	3756.3	24.73	3716.3
		24.74	3762	24.74	3703
		24.75	3768.8	24.75	3700.7
		24.76	3776.8	24.76	3710.6
		24.77	3784.8	24.77	3720.5
		24.78	3771.1	24.78	3686.6
		24.79	3753.6	24.79	3645.1
		24.8	3746.5	24.8	3618
		24.81	3775	24.81	3640.1
		24.82	3803.6	24.82	3662.2
		24.83	3805.9	24.83	3639.2
		24.84	3790.6	24.84	3586.3
		24.85	3775.4	24.85	3533.4
		24.86	3752	24.86	3560.6
		24.87	3728.4	24.87	3589.9
		24.88	3730.9	24.88	3631.8
		24.89	3782.3	24.89	3697.3
		24.9	3833.7	24.9	3762.8
		24.91	3839.2	24.91	3751.8
		24.92	3827	24.92	3711.5
		24.93	3813.1	24.93	3677.4
		24.94	3783	24.94	3702.1
		24.95	3752.9	24.95	3726.9
		24.96	3736.5	24.96	3739.1
		24.97	3735.3	24.97	3737.2
		24.98	3734.2	24.98	3735.3
		24.99	3794.4	24.99	3763.9
		25	3866	25	3798.2
		25.01	3926.6	25.01	3817.3
		25.02	3948	25.02	3781.9
		25.03	3969.3	25.03	3746.5
		25.04	3964.5	25.04	3735.6
		25.05	3941.6	25.05	3741.7
		25.06	3918.8	25.06	3747.8
		25.07	3916.9	25.07	3760.5
		25.08	3915.8	25.08	3773.5
		25.09	3919.1	25.09	3781.5
		25.1	3931.3	25.1	3780
		25.11	3943.5	25.11	3778.4
		25.12	3964.1	25.12	3805.5
		25.13	3988.1	25.13	3843.9
		25.14	4007	25.14	3879.6
		25.15	3972.7	25.15	3886
		25.16	3938.5	25.16	3892.5
		25.17	3942.5	25.17	3895.6
		25.18	3991.2	25.18	3894.9
		25.19	4040	25.19	3894.1
		25.2	4077.3	25.2	3867.3
		25.21	4112.3	25.21	3835.3
		25.22	4136.5	25.22	3813.1
		25.23	4119.7	25.23	3828
		25.24	4103	25.24	3842.8
		25.25	4072.2	25.25	3863.9
		25.26	4031.5	25.26	3889.4
		25.27	3990.7	25.27	3914.9
		25.28	4076.1	25.28	3938.6
		25.29	4167.1	25.29	3962.2
		25.3	4214.5	25.3	3983.8
		25.31	4173.8	25.31	4001.3
		25.32	4133	25.32	4018.8
		25.33	4138.7	25.33	4024.3
		25.34	4163.9	25.34	4024.6
		25.35	4182.2	25.35	4027.1
		25.36	4122.1	25.36	4054.2
		25.37	4061.9	25.37	4081.2
		25.38	4057.6	25.38	4113.9
		25.39	4120.9	25.39	4153.6
		25.4	4184.1	25.4	4193.2
		25.41	4238.8	25.41	4224.6
		25.42	4291.7	25.42	4254.3
		25.43	4326	25.43	4274.3
		25.44	4286	25.44	4256
		25.45	4246	25.45	4237.8
		25.46	4293.2	25.46	4226.1
		25.47	4404.7	25.47	4219.2
		25.48	4516.3	25.48	4212.3
		25.49	4505.4	25.49	4245.2
		25.5	4487.9	25.5	4280.3
		25.51	4484.9	25.51	4307.6
		25.52	4512.3	25.52	4318.6
		25.53	4539.7	25.53	4329.7
		25.54	4526.5	25.54	4354.5
		25.55	4495.7	25.55	4385.3
		25.56	4468.2	25.56	4414.9
		25.57	4485.8	25.57	4427
		25.58	4503.3	25.58	4439.2
		25.59	4527.2	25.59	4442.4
		25.6	4559.2	25.6	4434.4
		25.61	4591.2	25.61	4426.5
		25.62	4593.6	25.62	4449.3
		25.63	4589.4	25.63	4479
		25.64	4592.6	25.64	4514.7
		25.65	4626.9	25.65	4575.2
		25.66	4661.1	25.66	4635.8
		25.67	4686.4	25.67	4640.4
		25.68	4704.6	25.68	4602.3
		25.69	4722.9	25.69	4564.3
		25.7	4740.5	25.7	4577
		25.71	4758	25.71	4593
		25.72	4787.5	25.72	4619.2
		25.73	4843.1	25.73	4667.6
		25.74	4898.7	25.74	4715.9
		25.75	4893.5	25.75	4705
		25.76	4860.7	25.76	4667.3
		25.77	4830.1	25.77	4635.5
		25.78	4832	25.78	4691.9
		25.79	4833.9	25.79	4748.2
		25.8	4847	25.8	4768.7
		25.81	4874.4	25.81	4742.8
		25.82	4901.8	25.82	4716.9
		25.83	4889.4	25.83	4719.7
		25.84	4867.7	25.84	4729.2
		25.85	4853.4	25.85	4741.3
		25.86	4872.1	25.86	4765
		25.87	4890.8	25.87	4788.6
		25.88	4930.9	25.88	4824.9
		25.89	4988	25.89	4871.4
		25.9	5045.1	25.9	4917.8
		25.91	5063.2	25.91	4908.9
		25.92	5078.4	25.92	4896
		25.93	5077.3	25.93	4904
		25.94	5039.3	25.94	4959.6
		25.95	5001.2	25.95	5015.2
		25.96	5053.7	25.96	5034
		25.97	5148.9	25.97	5035.6
		25.98	5237.4	25.98	5038.2
		25.99	5207.7	25.99	5059.9
		26	5178	26	5081.6
		26.01	5163.6	26.01	5096.4
		26.02	5169.7	26.02	5102.2
		26.03	5175.8	26.03	5107.9
		26.04	5194.4	26.04	5128.5
		26.05	5216.1	26.05	5152.9
		26.06	5238.4	26.06	5170.5
		26.07	5263.5	26.07	5156
		26.08	5288.7	26.08	5141.5
		26.09	5350	26.09	5147.8
		26.1	5441	26.1	5171
		26.11	5532	26.11	5194.2
		26.12	5491.2	26.12	5266.7
		26.13	5439.4	26.13	5343.2
		26.14	5424.9	26.14	5411.3
		26.15	5498.4	26.15	5459.3
		26.16	5571.9	26.16	5507.2
		26.17	5562.2	26.17	5508.2
		26.18	5512	26.18	5486.1
		26.19	5466.4	26.19	5468.6
		26.2	5518.5	26.2	5548.6
		26.21	5570.7	26.21	5628.6
		26.22	5639.2	26.22	5693.2
		26.23	5730.2	26.23	5736.6
		26.24	5821.2	26.24	5780
		26.25	5831.8	26.25	5768.2
		26.26	5821.6	26.26	5741.9
		26.27	5810.3	26.27	5726.6
		26.28	5793.9	26.28	5765.8
		26.29	5777.5	26.29	5805
		26.3	5808.1	26.3	5875.1
		26.31	5878.6	26.31	5971.5
		26.32	5949	26.32	6067.8
		26.33	5997.2	26.33	6145
		26.34	6043.2	26.34	6220.4
		26.35	6075.3	26.35	6258.1
		26.36	6073.1	26.36	6203.3
		26.37	6070.8	26.37	6148.5
		26.38	6107.4	26.38	6166.1
		26.39	6163.7	26.39	6220.6
		26.4	6221.1	26.4	6275.2
		26.41	6306.1	26.41	6333.4
		26.42	6391	26.42	6391.7
		26.43	6451.5	26.43	6460.9
		26.44	6477	26.44	6545.8
		26.45	6502.5	26.45	6630.7
		26.46	6512.5	26.46	6676.2
		26.47	6518.2	26.47	6710.9
		26.48	6531	26.48	6753.2
		26.49	6581.7	26.49	6836.2
		26.5	6632.3	26.5	6919.2
		26.51	6701.2	26.51	6963.7
		26.52	6786.2	26.52	6974.3
		26.53	6871.1	26.53	6985
		26.54	6913.9	26.54	7108.2
		26.55	6952.3	26.55	7243
		26.56	6992.1	26.56	7347.9
		26.57	7035.1	26.57	7376.1
		26.58	7078.1	26.58	7404.3
		26.59	7169	26.59	7455.4
		26.6	7285.2	26.6	7518.6
		26.61	7398.5	26.61	7581.4
		26.62	7415.6	26.62	7629.3
		26.63	7432.8	26.63	7677.3
		26.64	7454.3	26.64	7744.2
		26.65	7482.5	26.65	7839
		26.66	7510.7	26.66	7933.8
		26.67	7613.4	26.67	8000.2
		26.68	7737.5	26.68	8058.5
		26.69	7856.6	26.69	8135.5
		26.7	7946.8	26.7	8318.7
		26.71	8037.1	26.71	8501.9
		26.72	8064	26.72	8621.5
		26.73	8033.6	26.73	8683.6
		26.74	8003.1	26.74	8745.7
		26.75	8137.2	26.75	8806.4
		26.76	8289.9	26.76	8866.9
		26.77	8412	26.77	8939.6
		26.78	8452.4	26.78	9044.7
		26.79	8492.7	26.79	9149.8
		26.8	8642.1	26.8	9233.3
		26.81	8851.1	26.81	9304.8
		26.82	9054.9	26.82	9377
		26.83	9001.2	26.83	9477.2
		26.84	8947.5	26.84	9577.3
		26.85	8998.1	26.85	9685.3
		26.86	9209.1	26.86	9805.2
		26.87	9420	26.87	9925.2
		26.88	9488	26.88	10055.4
		26.89	9512.8	26.89	10188.6
		26.9	9557.3	26.9	10329.3
		26.91	9721.8	26.91	10514.3
		26.92	9886.4	26.92	10699.4
		26.93	9990.2	26.93	10804.9
		26.94	10037	26.94	10835.8
		26.95	10083.8	26.95	10866.6
		26.96	10262.5	26.96	10959.1
		26.97	10457.5	26.97	11059.3
		26.98	10635.2	26.98	11152.9
		26.99	10765.1	26.99	11228.3
		27	10895	27	11303.7
		27.01	10985	27.01	11510.5
		27.02	11052.4	27.02	11791.9
		27.03	11121.8	27.03	12071.7
		27.04	11359.8	27.04	12219.1
		27.05	11597.8	27.05	12366.5
		27.06	11749.3	27.06	12492.8
		27.07	11763	27.07	12585.7
		27.08	11776.7	27.08	12678.7
		27.09	11923.5	27.09	12875.7
		27.1	12112.3	27.1	13105.7
		27.11	12289.6	27.11	13327.6
		27.12	12391.2	27.12	13497.1
		27.13	12492.9	27.13	13666.5
		27.14	12613.9	27.14	13854.1
		27.15	12753.7	27.15	14059.4
		27.16	12893.4	27.16	14264.6
		27.17	13081.8	27.17	14326.3
		27.18	13276.8	27.18	14368.5
		27.19	13436.5	27.19	14444
		27.2	13493.2	27.2	14616.5
		27.21	13550	27.21	14789
		27.22	13727.7	27.22	14924.6
		27.23	13976.7	27.23	15038.5
		27.24	14225.4	27.24	15152.8
		27.25	14349.9	27.25	15411.8
		27.26	14474.4	27.26	15670.7
		27.27	14615.9	27.27	15878.7
		27.28	14785.4	27.28	16002.4
		27.29	14954.8	27.29	16126.2
		27.3	15166.9	27.3	16207.6
		27.31	15393.1	27.31	16275
		27.32	15609.5	27.32	16351.6
		27.33	15757.6	27.33	16492.5
		27.34	15905.8	27.34	16633.4
		27.35	16053.7	27.35	16756.8
		27.36	16201.5	27.36	16862.7
		27.37	16349.2	27.37	16968.5
		27.38	16481	27.38	17110.6
		27.39	16610.5	27.39	17258
		27.4	16748.9	27.4	17413.4
		27.41	16914.5	27.41	17593.1
		27.42	17080.2	27.42	17772.8
		27.43	17253.2	27.43	17910.3
		27.44	17430.6	27.44	18021.8
		27.45	17608.1	27.45	18133.4
		27.46	17681	27.46	18247.3
		27.47	17753.3	27.47	18361.1
		27.48	17883	27.48	18491.4
		27.49	18110.7	27.49	18649.8
		27.5	18338.4	27.5	18808.2
		27.51	18451	27.51	18883.5
		27.52	18523.7	27.52	18930
		27.53	18599.8	27.53	18957
		27.54	18700.7	27.54	18837.1
		27.55	18801.6	27.55	18717.1
		27.56	18903.1	27.56	18666.3
		27.57	19005.1	27.57	18687.2
		27.58	19107.2	27.58	18708.2
		27.59	19176	27.59	18770.6
		27.6	19239.6	27.6	18839.5
		27.61	19315.4	27.61	18877
		27.62	19430.4	27.62	18814.2
		27.63	19545.4	27.63	18751.4
		27.64	19538	27.64	18784.8
		27.65	19453.1	27.65	18879.3
		27.66	19368.2	27.66	18973.7
		27.67	19410.2	27.67	18724.9
		27.68	19454	27.68	18471.3
		27.69	19479	27.69	18297.1
		27.7	19470.6	27.7	18263.9
		27.71	19462.2	27.71	18230.8
		27.72	19408	27.72	18128.6
		27.73	19337.2	27.73	18001.4
		27.74	19269.3	27.74	17869.1
		27.75	19225.5	27.75	17693.9
		27.76	19181.7	27.76	17518.7
		27.77	19039.9	27.77	17345.2
		27.78	18792.7	27.78	17173.5
		27.79	18545.6	27.79	17001.7
		27.8	18339.2	27.8	16831
		27.81	18139.7	27.81	16660.4
		27.82	17980.2	27.82	16484.8
		27.83	17955.1	27.83	16292.5
		27.84	17930	27.84	16100.2
		27.85	17777.4	27.85	15848.8
		27.86	17541.3	27.86	15558.6
		27.87	17305.2	27.87	15268.4
		27.88	17030	27.88	15056.8
		27.89	16754	27.89	14847
		27.9	16528.4	27.9	14586.3
		27.91	16395.9	27.91	14231.8
		27.92	16263.3	27.92	13877.2
		27.93	16006.2	27.93	13655.9
		27.94	15701.9	27.94	13484.9
		27.95	15402.4	27.95	13301.5
		27.96	15145.8	27.96	13005.6
		27.97	14889.1	27.97	12709.8
		27.98	14643.4	27.98	12468.2
		27.99	14410	27.99	12286.9
		28	14176.6	28	12105.6
		28.01	13894.1	28.01	11897.9
		28.02	13602.8	28.02	11685.4
		28.03	13310.5	28.03	11460.3
		28.04	13014.6	28.04	11190.7
		28.05	12718.7	28.05	10921.1
		28.06	12444.8	28.06	10746
		28.07	12185.9	28.07	10635.2
		28.08	11926.9	28.08	10524.4
		28.09	11689	28.09	10241.9
		28.1	11451.8	28.1	9954.1
		28.11	11221	28.11	9717.2
		28.12	11002.4	28.12	9577.8
		28.13	10783.8	28.13	9438.4
		28.14	10602.6	28.14	9283.7
		28.15	10436.2	28.15	9123
		28.16	10262.3	28.16	8961.1
		28.17	10012.8	28.17	8787.1
		28.18	9763.4	28.18	8613.1
		28.19	9570	28.19	8491.1
		28.2	9440.9	28.2	8429.1
		28.21	9311.8	28.21	8367
		28.22	9204.7	28.22	8134.6
		28.23	9101.9	28.23	7869.6
		28.24	8969.3	28.24	7648.1
		28.25	8726.8	28.25	7587.6
		28.26	8484.2	28.26	7527
		28.27	8312.3	28.27	7455.7
		28.28	8190	28.28	7376.9
		28.29	8067.8	28.29	7298.1
		28.3	7867.2	28.3	7161.4
		28.31	7663.5	28.31	7022.4
		28.32	7526.1	28.32	6903.2
		28.33	7520.4	28.33	6823.3
		28.34	7514.7	28.34	6743.3
		28.35	7407.2	28.35	6682.8
		28.36	7257.9	28.36	6630.2
		28.37	7115.4	28.37	6576.9
		28.38	7047.2	28.38	6515.2
		28.39	6979	28.39	6453.5
		28.4	6880.4	28.4	6364.2
		28.41	6745.6	28.41	6241.9
		28.42	6610.8	28.42	6119.7
		28.43	6574.1	28.43	6034.5
		28.44	6557.3	28.44	5956.8
		28.45	6530.8	28.45	5899
		28.46	6466.5	28.46	5918.4
		28.47	6402.1	28.47	5937.8
		28.48	6353.6	28.48	5880.6
		28.49	6316.7	28.49	5767.5
		28.5	6279.8	28.5	5654.4
		28.51	6202.2	28.51	5617.8
		28.52	6122.6	28.52	5585.1
		28.53	6033.7	28.53	5551.8
		28.54	5925.6	28.54	5517.5
		28.55	5817.4	28.55	5483.3
		28.56	5733.5	28.56	5421.3
		28.57	5660	28.57	5347.4
		28.58	5584	28.58	5275.2
		28.59	5475.8	28.59	5223.8
		28.6	5367.7	28.6	5172.4
		28.61	5342.3	28.61	5142.1
		28.62	5418.8	28.62	5137.9
		28.63	5495.4	28.63	5133.7
		28.64	5409.8	28.64	5050.7
		28.65	5289	28.65	4950.5
		28.66	5185.4	28.66	4866.1
		28.67	5151.9	28.67	4846.3
		28.68	5118.4	28.68	4826.5
		28.69	5099.2	28.69	4813.4
		28.7	5090.8	28.7	4805.4
		28.71	5082.5	28.71	4797.4
		28.72	5099.6	28.72	4789.5
		28.73	5118.3	28.73	4781.5
		28.74	5097	28.74	4741.3
		28.75	4990	28.75	4632
		28.76	4883	28.76	4522.7
		28.77	4822.3	28.77	4508
		28.78	4782.4	28.78	4535.4
		28.79	4742.3	28.79	4557.4
		28.8	4700.8	28.8	4503
		28.81	4659.3	28.81	4448.5
		28.82	4626.6	28.82	4415.8
		28.83	4605.3	28.83	4410.9
		28.84	4584	28.84	4405.9
		28.85	4563	28.85	4382.1
		28.86	4542	28.86	4353.9
		28.87	4532	28.87	4329.3
		28.88	4569.3	28.88	4320.1
		28.89	4606.6	28.89	4311
		28.9	4593.7	28.9	4282.8
		28.91	4541.5	28.91	4239.8
		28.92	4489.4	28.92	4196.8
		28.93	4478.9	28.93	4150.2
		28.94	4471.3	28.94	4103.3
		28.95	4450	28.95	4067.7
		28.96	4398.2	28.96	4057
		28.97	4346.4	28.97	4046.4
		28.98	4314.1	28.98	4055.8
		28.99	4290.9	28.99	4074.4
		29	4266.7	29	4092.6
		29.01	4227.5	29.01	4103.7
		29.02	4188.3	29.02	4114.7
		29.03	4172.4	29.03	4110.7
		29.04	4187.3	29.04	4086.7
		29.05	4202.1	29.05	4062.7
		29.06	4197.3	29.06	4026.1
		29.07	4187.8	29.07	3986.5
		29.08	4168.4	29.08	3944
		29.09	4103.7	29.09	3888
		29.1	4038.9	29.1	3832
		29.11	3975	29.11	3798.8
		29.12	3911.8	29.12	3783.9
		29.13	3848.6	29.13	3769.1
		29.14	3900.8	29.14	3817.1
		29.15	3962.1	29.15	3870
		29.16	3990.6	29.16	3881.4
		29.17	3942.6	29.17	3796.5
		29.18	3894.6	29.18	3711.6
		29.19	3866.1	29.19	3745.7
		29.2	3847.1	29.2	3837.1
		29.21	3828.8	29.21	3920.2
		29.22	3824.6	29.22	3842.9
		29.23	3820.4	29.23	3765.6
		29.24	3828.5	29.24	3708.4
		29.25	3853.2	29.25	3678.7
		29.26	3878	29.26	3649
		29.27	3876.9	29.27	3668.8
		29.28	3869.3	29.28	3701.2
		29.29	3859.2	29.29	3715.6
		29.3	3837.1	29.3	3643.3
		29.31	3815.1	29.31	3570.9
		29.32	3787	29.32	3545.9
		29.33	3753.8	29.33	3560.4
		29.34	3720.7	29.34	3574.8
		29.35	3743.5	29.35	3594.2
		29.36	3771.3	29.36	3614
		29.37	3775.6	29.37	3617.7
		29.38	3723.1	29.38	3582.7
		29.39	3670.5	29.39	3547.7
		29.4	3658.6	29.4	3525.8
		29.41	3667	29.41	3510.6
		29.42	3673.3	29.42	3495.5
		29.43	3631	29.43	3482.5
		29.44	3588.8	29.44	3469.6
		29.45	3573.5	29.45	3469.7
		29.46	3596.3	29.46	3488.4
		29.47	3619.2	29.47	3507.1
		29.48	3604.8	29.48	3504.1
		29.49	3580.4	29.49	3495.3
		29.5	3573.8	29.5	3486.5
		29.51	3659.1	29.51	3476.9
		29.52	3744.4	29.52	3467.4
		29.53	3723.6	29.53	3429.1
		29.54	3610.8	29.54	3365.9
		29.55	3498.1	29.55	3302.7
		29.56	3489.4	29.56	3325.8
		29.57	3490.9	29.57	3357.4
		29.58	3499.7	29.58	3363.3
		29.59	3526.7	29.59	3304.7
		29.6	3553.8	29.6	3246.1
		29.61	3557.2	29.61	3261.3
		29.62	3548.5	29.62	3315
		29.63	3538.7	29.63	3367.2
		29.64	3496.8	29.64	3373.3
		29.65	3454.9	29.65	3379.4
		29.66	3441.1	29.66	3382.1
		29.67	3468.5	29.67	3379.8
		29.68	3496	29.68	3377.5
		29.69	3488.6	29.69	3344.3
		29.7	3471.5	29.7	3302.4
		29.71	3457.1	29.71	3262.5
		29.72	3457.4	29.72	3233.6
		29.73	3457.8	29.73	3204.7
		29.74	3455.8	29.74	3204.3
		29.75	3451.6	29.75	3229.4
		29.76	3447.4	29.76	3254.5
		29.77	3407.5	29.77	3249.8
		29.78	3363.7	29.78	3241.8
		29.79	3338.4	29.79	3242.6
		29.8	3361.6	29.8	3266.6
		29.81	3384.9	29.81	3290.6
		29.82	3382.9	29.82	3303.2
		29.83	3367.2	29.83	3309.7
		29.84	3352	29.84	3314.4
		29.85	3353.6	29.85	3247.8
		29.86	3355.1	29.86	3181.1
		29.87	3351.8	29.87	3146.6
		29.88	3341.1	29.88	3160.7
		29.89	3330.4	29.89	3174.8
		29.9	3313.9	29.9	3196.2
		29.91	3295.6	29.91	3219.8
		29.92	3274.7	29.92	3231.9
		29.93	3238.1	29.93	3175.9
		29.94	3201.6	29.94	3119.9
		29.95	3231.7	29.95	3085.7
		29.96	3323.4	29.96	3071.6
		29.97	3415.2	29.97	3057.5
[truncated: 1,503 more rows]
