# Supplementary material for: Electron donation of non-oxide supports boosts O2 activation on nano-platinum catalysts
Source: Nat Commun. 2021 May 12;12:2741. doi: 10.1038/s41467-021-22946-y (PMC8115247; doi:10.1038/s41467-021-22946-y)
Supplement: Supplementary file 3 — Source Data [file 41467_2021_22946_MOESM3_ESM.zip › Source Data-S20.xlsx]

## Sheet: Sheet1
		Pt/CN650		Pt/CN650-20h
		Binding Energy (eV)	Intensity (arb.units)	Binding Energy (eV)	Intensity (arb.units)
		293	0.06192	293.1	0.06421
		292.95	0.06188	293.05	0.06291
		292.9	0.05845	293	0.06424
		292.85	0.05947	292.95	0.06137
		292.8	0.05871	292.9	0.0612
		292.75	0.05724	292.85	0.05916
		292.7	0.05465	292.8	0.05894
		292.65	0.0552	292.75	0.0567
		292.6	0.05408	292.7	0.05596
		292.55	0.04975	292.65	0.05527
		292.5	0.04785	292.6	0.05436
		292.45	0.04692	292.55	0.05391
		292.4	0.04771	292.5	0.05195
		292.35	0.04633	292.45	0.04879
		292.3	0.04437	292.4	0.04836
		292.25	0.04193	292.35	0.04731
		292.2	0.03939	292.3	0.04431
		292.15	0.03983	292.25	0.04317
		292.1	0.03843	292.2	0.04271
		292.05	0.03507	292.15	0.03947
		292	0.03507	292.1	0.03829
		291.95	0.0349	292.05	0.03758
		291.9	0.03539	292	0.03581
		291.85	0.03226	291.95	0.03419
		291.8	0.03093	291.9	0.03467
		291.75	0.02955	291.85	0.03266
		291.7	0.0302	291.8	0.03131
		291.65	0.03009	291.75	0.03172
		291.6	0.02715	291.7	0.03194
		291.55	0.02929	291.65	0.02985
		291.5	0.02767	291.6	0.02989
		291.45	0.02707	291.55	0.02785
		291.4	0.02808	291.5	0.0282
		291.35	0.02743	291.45	0.02795
		291.3	0.02633	291.4	0.02768
		291.25	0.02638	291.35	0.02732
		291.2	0.02865	291.3	0.02617
		291.15	0.02642	291.25	0.027
		291.1	0.02935	291.2	0.02929
		291.05	0.02919	291.15	0.02769
		291	0.02897	291.1	0.02627
		290.95	0.02889	291.05	0.02963
		290.9	0.02793	291	0.03066
		290.85	0.02781	290.95	0.02857
		290.8	0.02594	290.9	0.02896
		290.75	0.0294	290.85	0.02708
		290.7	0.0284	290.8	0.02834
		290.65	0.02961	290.75	0.02816
		290.6	0.02935	290.7	0.02917
		290.55	0.03073	290.65	0.02845
		290.5	0.03232	290.6	0.0289
		290.45	0.03297	290.55	0.02756
		290.4	0.03265	290.5	0.02932
		290.35	0.03238	290.45	0.03046
		290.3	0.03548	290.4	0.03183
		290.25	0.03982	290.35	0.03204
		290.2	0.04062	290.3	0.03405
		290.15	0.04206	290.25	0.03474
		290.1	0.04419	290.2	0.03549
		290.05	0.04517	290.15	0.03538
		290	0.04751	290.1	0.03584
		289.95	0.05338	290.05	0.03906
		289.9	0.05766	290	0.04155
		289.85	0.06415	289.95	0.04354
		289.8	0.06781	289.9	0.0475
		289.75	0.07459	289.85	0.05135
		289.7	0.08273	289.8	0.05625
		289.65	0.09035	289.75	0.06124
		289.6	0.09901	289.7	0.06904
		289.55	0.11082	289.65	0.07541
		289.5	0.12348	289.6	0.0836
		289.45	0.13846	289.55	0.09159
		289.4	0.15501	289.5	0.10258
		289.35	0.1768	289.45	0.11435
		289.3	0.20281	289.4	0.13404
		289.25	0.23825	289.35	0.15773
		289.2	0.25557	289.3	0.17102
		289.15	0.28827	289.25	0.19191
		289.1	0.32352	289.2	0.21562
		289.05	0.36457	289.15	0.24406
		289	0.40099	289.1	0.27377
		288.95	0.4486	289.05	0.31171
		288.9	0.50285	289	0.34626
		288.85	0.54864	288.95	0.39208
		288.8	0.59417	288.9	0.43305
		288.75	0.64504	288.85	0.48585
		288.7	0.69061	288.8	0.53305
		288.65	0.74765	288.75	0.58462
		288.6	0.79418	288.7	0.63781
		288.55	0.85173	288.65	0.69179
		288.5	0.87974	288.6	0.74781
		288.45	0.92813	288.55	0.80129
		288.4	0.9602	288.5	0.83705
		288.35	0.9759	288.45	0.88293
		288.3	1	288.4	0.92685
		288.25	0.99357	288.35	0.9619
		288.2	0.99908	288.3	0.96963
		288.15	0.98773	288.25	0.98704
		288.1	0.97687	288.2	1
		288.05	0.95235	288.15	0.98716
		288	0.91247	288.1	0.96967
		287.95	0.87246	288.05	0.93531
		287.9	0.81364	288	0.90791
		287.85	0.76997	287.95	0.86095
		287.8	0.707	287.9	0.81353
		287.75	0.6542	287.85	0.76039
		287.7	0.5837	287.8	0.7019
		287.65	0.52538	287.75	0.63842
		287.6	0.45963	287.7	0.57715
		287.55	0.40826	287.65	0.51607
		287.5	0.35731	287.6	0.45278
		287.45	0.31334	287.55	0.39876
		287.4	0.27587	287.5	0.34817
		287.35	0.23597	287.45	0.30224
		287.3	0.20353	287.4	0.26288
		287.25	0.17744	287.35	0.22721
		287.2	0.15516	287.3	0.19792
		287.15	0.13755	287.25	0.17117
		287.1	0.12118	287.2	0.14763
		287.05	0.10354	287.15	0.12804
		287	0.09317	287.1	0.11515
		286.95	0.08216	287.05	0.10486
		286.9	0.07681	287	0.09729
		286.85	0.0725	286.95	0.08847
		286.8	0.06762	286.9	0.08183
		286.75	0.06387	286.85	0.07801
		286.7	0.06012	286.8	0.07427
		286.65	0.05771	286.75	0.07338
		286.6	0.06007	286.7	0.0712
		286.55	0.05898	286.65	0.07115
		286.5	0.05732	286.6	0.0761
		286.45	0.05623	286.55	0.07215
		286.4	0.05634	286.5	0.0747
		286.35	0.05751	286.45	0.07352
		286.3	0.05834	286.4	0.07723
		286.25	0.06067	286.35	0.07962
		286.2	0.05921	286.3	0.07811
		286.15	0.06448	286.25	0.08052
		286.1	0.06634	286.2	0.08853
		286.05	0.06714	286.15	0.09123
		286	0.07041	286.1	0.09714
		285.95	0.07047	286.05	0.10126
		285.9	0.07736	286	0.11054
		285.85	0.08049	285.95	0.11656
		285.8	0.08158	285.9	0.12246
		285.75	0.08716	285.85	0.13095
		285.7	0.09222	285.8	0.1439
		285.65	0.09781	285.75	0.15352
		285.6	0.10325	285.7	0.16467
		285.55	0.1073	285.65	0.17963
		285.5	0.11259	285.6	0.19331
		285.45	0.12536	285.55	0.20754
		285.4	0.12673	285.5	0.2191
		285.35	0.12762	285.45	0.23408
		285.3	0.13751	285.4	0.25495
		285.25	0.14261	285.35	0.27081
		285.2	0.1478	285.3	0.28557
		285.15	0.14982	285.25	0.29842
		285.1	0.16112	285.2	0.31741
		285.05	0.16438	285.15	0.32384
		285	0.16674	285.1	0.33606
		284.95	0.165	285.05	0.34668
		284.9	0.16822	285	0.35503
		284.85	0.16859	284.95	0.36421
		284.8	0.1687	284.9	0.36691
		284.75	0.16808	284.85	0.36907
		284.7	0.16992	284.8	0.37387
		284.65	0.16163	284.75	0.36494
		284.6	0.15816	284.7	0.36455
		284.55	0.15623	284.65	0.36027
		284.5	0.15155	284.6	0.34911
		284.45	0.14336	284.55	0.33389
		284.4	0.13413	284.5	0.31823
		284.35	0.1243	284.45	0.3056
		284.3	0.11739	284.4	0.29635
		284.25	0.10926	284.35	0.27435
		284.2	0.10157	284.3	0.25455
		284.15	0.09171	284.25	0.23803
		284.1	0.08733	284.2	0.21527
		284.05	0.07922	284.15	0.19596
		284	0.06949	284.1	0.17779
		283.95	0.0621	284.05	0.1581
		283.9	0.05477	284	0.13948
		283.85	0.04597	283.95	0.12397
		283.8	0.04331	283.9	0.1114
		283.75	0.0363	283.85	0.09638
		283.7	0.03215	283.8	0.08355
		283.65	0.02781	283.75	0.07223
		283.6	0.02417	283.7	0.06142
		283.55	0.02303	283.65	0.0544
		283.5	0.01901	283.6	0.04871
		283.45	0.0187	283.55	0.03865
		283.4	0.01444	283.5	0.03358
		283.35	0.01276	283.45	0.02782
		283.3	0.01245	283.4	0.02505
		283.25	0.01109	283.35	0.02261
		283.2	0.01047	283.3	0.01895
		283.15	0.00996	283.25	0.01716
		283.1	0.00801	283.2	0.01498
		283.05	0.00784	283.15	0.01416
		283	0.00657	283.1	0.01215
		282.95	0.00663	283.05	0.00985
		282.9	0.00607	283	0.01009
		282.85	0.00601	282.95	0.00879
		282.8	0.00579	282.9	0.00849
		282.75	0.00673	282.85	0.00784
		282.7	0.00431	282.8	0.0067
		282.65	0.00455	282.75	0.00679
		282.6	0.00527	282.7	0.00684
		282.55	0.00519	282.65	0.00539
		282.5	0.00494	282.6	0.00486
		282.45	0.0027	282.55	0.00505
		282.4	0.00295	282.5	0.00416
		282.35	0.00352	282.45	0.00386
		282.3	0.00358	282.4	0.0048
		282.25	0.0022	282.35	0.00453
		282.2	0.00201	282.3	0.00395
		282.15	0.00328	282.25	0.00293
		282.1	0.00376	282.2	0.00506
		282.05	0.00305	282.15	0.00601
		282	0.00202	282.1	0.00351
		281.95	0.00259	282.05	0.0044
		281.9	0.00341	282	0.00405
		281.85	0.00306	281.95	0.00371
		281.8	0.00351	281.9	0.0026
		281.75	0.00349	281.85	0.00331
		281.7	0.00321	281.8	0.00322
		281.65	0.00265	281.75	0.00363
		281.6	0.00253	281.7	0.00329
		281.55	0.00335	281.65	0.00301
		281.5	0.00284	281.6	0.00341
		281.45	0.00278	281.55	0.00258
		281.4	0.00344	281.5	0.00392
		281.35	0.00204	281.45	0.00331
		281.3	0.00361	281.4	0.00129
		281.25	0.00336	281.35	0.00198
		281.2	0.00173	281.3	0.00331
		281.15	0.00145	281.25	0.00308
		281.1	0.00191	281.2	0.0031
		281.05	0.00313	281.15	0.00356
		281	0.00295	281.1	0.00273
