# Supplementary material for: Electron donation of non-oxide supports boosts O2 activation on nano-platinum catalysts
Source: Nat Commun. 2021 May 12;12:2741. doi: 10.1038/s41467-021-22946-y (PMC8115247; doi:10.1038/s41467-021-22946-y)
Supplement: Supplementary file 3 — Source Data [file 41467_2021_22946_MOESM3_ESM.zip › Source Data-S21.xlsx]

## Sheet: Sheet1
		0.8Pt/CN500		0.8Pt/CN650
		Binding Energy (eV)	Intensity (arb.units)	Binding Energy (eV)	Intensity (arb.units)
		80	0.17329	80	0.16633
		79.95	0.20078	79.95	0.2073
		79.9	0.17536	79.9	0.17602
		79.85	0.19484	79.85	0.19542
		79.8	0.23172	79.8	0.21081
		79.75	0.21636	79.75	0.20582
		79.7	0.1994	79.7	0.1769
		79.65	0.18258	79.65	0.16298
		79.6	0.18059	79.6	0.16033
		79.55	0.20617	79.55	0.19898
		79.5	0.21038	79.5	0.22182
		79.45	0.16577	79.45	0.19261
		79.4	0.18471	79.4	0.2049
		79.35	0.2116	79.35	0.19878
		79.3	0.20033	79.3	0.2047
		79.25	0.19903	79.25	0.17594
		79.2	0.17374	79.2	0.20769
		79.15	0.19522	79.15	0.19892
		79.1	0.22008	79.1	0.20786
		79.05	0.21349	79.05	0.19613
		79	0.21196	79	0.19455
		78.95	0.19385	78.95	0.22216
		78.9	0.1625	78.9	0.216
		78.85	0.18133	78.85	0.17817
		78.8	0.20116	78.8	0.176
		78.75	0.19845	78.75	0.17457
		78.7	0.20399	78.7	0.20092
		78.65	0.2193	78.65	0.19701
		78.6	0.18159	78.6	0.17819
		78.55	0.19907	78.55	0.1962
		78.5	0.18745	78.5	0.21717
		78.45	0.20351	78.45	0.20735
		78.4	0.23957	78.4	0.2348
		78.35	0.22492	78.35	0.20759
		78.3	0.2279	78.3	0.24218
		78.25	0.2302	78.25	0.21458
		78.2	0.20598	78.2	0.21265
		78.15	0.19071	78.15	0.21588
		78.1	0.22373	78.1	0.2248
		78.05	0.25109	78.05	0.21027
		78	0.20294	78	0.20583
		77.95	0.17196	77.95	0.22758
		77.9	0.1934	77.9	0.26535
		77.85	0.20868	77.85	0.23335
		77.8	0.1946	77.8	0.19218
		77.75	0.23467	77.75	0.2364
		77.7	0.21592	77.7	0.26824
		77.65	0.21907	77.65	0.25142
		77.6	0.2103	77.6	0.25851
		77.55	0.2563	77.55	0.26741
		77.5	0.2328	77.5	0.2462
		77.45	0.22993	77.45	0.26147
		77.4	0.22755	77.4	0.30205
		77.35	0.2509	77.35	0.24045
		77.3	0.23432	77.3	0.27145
		77.25	0.26511	77.25	0.27631
		77.2	0.22977	77.2	0.25276
		77.15	0.25106	77.15	0.23433
		77.1	0.25873	77.1	0.24135
		77.05	0.26297	77.05	0.25584
		77	0.27613	77	0.25682
		76.95	0.25329	76.95	0.28682
		76.9	0.23631	76.9	0.29492
		76.85	0.28305	76.85	0.24956
		76.8	0.30276	76.8	0.26547
		76.75	0.26278	76.75	0.28842
		76.7	0.24352	76.7	0.29017
		76.65	0.28112	76.65	0.28043
		76.6	0.28893	76.6	0.27481
		76.55	0.28693	76.55	0.32924
		76.5	0.30756	76.5	0.33673
		76.45	0.29698	76.45	0.35553
		76.4	0.29205	76.4	0.34577
		76.35	0.31454	76.35	0.31743
		76.3	0.31353	76.3	0.35037
		76.25	0.33742	76.25	0.36092
		76.2	0.34702	76.2	0.36516
		76.15	0.35244	76.15	0.35645
		76.1	0.36013	76.1	0.36371
		76.05	0.3478	76.05	0.38858
		76	0.37404	76	0.3674
		75.95	0.38976	75.95	0.37974
		75.9	0.36119	75.9	0.38939
		75.85	0.39376	75.85	0.39466
		75.8	0.39424	75.8	0.41942
		75.75	0.35016	75.75	0.40683
		75.7	0.39115	75.7	0.41591
		75.65	0.4588	75.65	0.44853
		75.6	0.42385	75.6	0.48867
		75.55	0.45328	75.55	0.45789
		75.5	0.47657	75.5	0.50903
		75.45	0.4473	75.45	0.51238
		75.4	0.47978	75.4	0.52407
		75.35	0.46935	75.35	0.55531
		75.3	0.50338	75.3	0.55979
		75.25	0.47437	75.25	0.55394
		75.2	0.50374	75.2	0.58345
		75.15	0.56343	75.15	0.6064
		75.1	0.5301	75.1	0.60431
		75.05	0.59031	75.05	0.63485
		75	0.58085	75	0.65958
		74.95	0.61705	74.95	0.6599
		74.9	0.67955	74.9	0.69304
		74.85	0.64174	74.85	0.73794
		74.8	0.65648	74.8	0.72012
		74.75	0.66505	74.75	0.74429
		74.7	0.66432	74.7	0.75269
		74.65	0.68564	74.65	0.74275
		74.6	0.74681	74.6	0.81416
		74.55	0.75762	74.55	0.82472
		74.5	0.78898	74.5	0.80334
		74.45	0.79912	74.45	0.82967
		74.4	0.87218	74.4	0.89178
		74.35	0.86863	74.35	0.84407
		74.3	0.84249	74.3	0.85582
		74.25	0.88701	74.25	0.86876
		74.2	0.89532	74.2	0.87722
		74.15	0.91321	74.15	0.93039
		74.1	0.89753	74.1	0.91209
		74.05	0.92321	74.05	0.83492
		74	0.90252	74	0.83935
		73.95	0.83907	73.95	0.80996
		73.9	0.90345	73.9	0.82415
		73.85	0.87576	73.85	0.8211
		73.8	0.89108	73.8	0.8164
		73.75	0.82373	73.75	0.73127
		73.7	0.75168	73.7	0.72759
		73.65	0.71229	73.65	0.69837
		73.6	0.72587	73.6	0.62965
		73.55	0.68751	73.55	0.5912
		73.5	0.705	73.5	0.61532
		73.45	0.61135	73.45	0.59631
		73.4	0.61765	73.4	0.57548
		73.35	0.5249	73.35	0.54297
		73.3	0.55811	73.3	0.51001
		73.25	0.49903	73.25	0.46251
		73.2	0.48312	73.2	0.48067
		73.15	0.42214	73.15	0.40504
		73.1	0.42192	73.1	0.42569
		73.05	0.40886	73.05	0.43883
		73	0.3902	73	0.42454
		72.95	0.3775	72.95	0.39548
		72.9	0.40155	72.9	0.3884
		72.85	0.4287	72.85	0.41787
		72.8	0.3817	72.8	0.42903
		72.75	0.37142	72.75	0.39089
		72.7	0.37742	72.7	0.40615
		72.65	0.40216	72.65	0.43244
		72.6	0.38696	72.6	0.41028
		72.55	0.41121	72.55	0.40247
		72.5	0.39636	72.5	0.4502
		72.45	0.3724	72.45	0.43104
		72.4	0.38909	72.4	0.44419
		72.35	0.40748	72.35	0.43615
		72.3	0.42557	72.3	0.4785
		72.25	0.43062	72.25	0.47646
		72.2	0.43157	72.2	0.47204
		72.15	0.48927	72.15	0.51723
		72.1	0.44181	72.1	0.53432
		72.05	0.45929	72.05	0.56973
		72	0.50827	72	0.52792
		71.95	0.4831	71.95	0.53549
		71.9	0.50362	71.9	0.5512
		71.85	0.56732	71.85	0.58063
		71.8	0.58546	71.8	0.62136
		71.75	0.57569	71.75	0.65408
		71.7	0.60773	71.7	0.67411
		71.65	0.60962	71.65	0.63764
		71.6	0.6167	71.6	0.63923
		71.55	0.6356	71.55	0.69333
		71.5	0.67011	71.5	0.73201
		71.45	0.71733	71.45	0.75607
		71.4	0.70272	71.4	0.76345
		71.35	0.74539	71.35	0.83032
		71.3	0.78028	71.3	0.82633
		71.25	0.8333	71.25	0.87155
		71.2	0.85585	71.2	0.9054
		71.15	0.86244	71.15	0.88047
		71.1	0.89434	71.1	0.96371
		71.05	0.92905	71.05	0.95858
		71	0.98781	71	0.95504
		70.95	0.96077	70.95	0.95771
		70.9	0.96459	70.9	1
		70.85	1	70.85	0.96488
		70.8	0.95621	70.8	0.94494
		70.75	0.97145	70.75	0.96159
		70.7	0.99965	70.7	0.93259
		70.65	0.98535	70.65	0.88156
		70.6	0.97029	70.6	0.88647
		70.55	0.90713	70.55	0.82484
		70.5	0.97514	70.5	0.87517
		70.45	0.90457	70.45	0.78573
		70.4	0.84324	70.4	0.74036
		70.35	0.81657	70.35	0.65764
		70.3	0.7501	70.3	0.61766
		70.25	0.68918	70.25	0.5715
		70.2	0.70464	70.2	0.56756
		70.15	0.64651	70.15	0.48823
		70.1	0.58006	70.1	0.4668
		70.05	0.51142	70.05	0.43168
		70	0.44018	70	0.38831
		69.95	0.3989	69.95	0.36158
		69.9	0.33821	69.9	0.30222
		69.85	0.29343	69.85	0.27164
		69.8	0.27253	69.8	0.20919
		69.75	0.24508	69.75	0.20073
		69.7	0.20548	69.7	0.14773
		69.65	0.22875	69.65	0.17101
		69.6	0.20449	69.6	0.15658
		69.55	0.16415	69.55	0.10439
		69.5	0.15403	69.5	0.08641
		69.45	0.13722	69.45	0.07641
		69.4	0.11487	69.4	0.09428
		69.35	0.07192	69.35	0.06929
		69.3	0.09124	69.3	0.085
		69.25	0.1123	69.25	0.05617
		69.2	0.09225	69.2	0.06491
		69.15	0.08211	69.15	0.08716
		69.1	0.07813	69.1	0.04754
		69.05	0.04295	69.05	0.01853
		69	0.05285	69	0.03371
		68.95	0.04862	68.95	0.05078
		68.9	0.05045	68.9	0.05266
		68.85	0.03851	68.85	0.06161
		68.8	0.02718	68.8	0.0515
		68.75	0.05329	68.75	0.043
		68.7	0.03031	68.7	0.03577
		68.65	0.01584	68.65	0.04176
		68.6	0.07065	68.6	0.05282
		68.55	0.03547	68.55	0.05421
		68.5	0.02797	68.5	0.05518
		68.45	0.05936	68.45	0.02711
		68.4	0.05264	68.4	0.02199
		68.35	0.06301	68.35	0.02149
		68.3	0.0691	68.3	0.02262
		68.25	0.03455	68.25	0.07444
		68.2	0.04742	68.2	0.04369
		68.15	0.06538	68.15	0.03868
		68.1	0.0587	68.1	0.00707
		68.05	0.04748	68.05	0.02658
		68	0.04208	68	0.03542
		67.95	0.06737	67.95	0.03816
		67.9	0.0692	67.9	0.01027
		67.85	0.04173	67.85	0.01563
		67.8	0	67.8	0.01744
		67.75	0.01743	67.75	0.01058
		67.7	0.05405	67.7	0.01134
		67.65	0.05531	67.65	0.01634
		67.6	0.04918	67.6	0.01869
		67.55	0.05433	67.55	0.01852
		67.5	0.00655	67.5	0.01778
		67.45	0.02859	67.45	0.02274
		67.4	0.03829	67.4	0.02125
		67.35	0.045	67.35	0.02456
		67.3	0.0515	67.3	0
		67.25	0.03884	67.25	0.05614
		67.2	0.01028	67.2	0.01676
		67.15	0.02709	67.15	0.00519
		67.1	0.04817	67.1	0.0172
		67.05	0.02884	67.05	0.01174
		67	0.01854	67	0.03258
