# Supplementary material for: Electron donation of non-oxide supports boosts O2 activation on nano-platinum catalysts
Source: Nat Commun. 2021 May 12;12:2741. doi: 10.1038/s41467-021-22946-y (PMC8115247; doi:10.1038/s41467-021-22946-y)
Supplement: Supplementary file 3 — Source Data [file 41467_2021_22946_MOESM3_ESM.zip › Source Data-S22.xlsx]

## Sheet: Sheet1
		0.8Pt/CN650		0.3Pt/CN650		0.8Pt/CN500		0.3Pt/CN500
		Temperature (°C)	CO Conversion (%)	Temperature (°C)	CO Conversion (%)	Temperature (°C)	CO Conversion (%)	Temperature (°C)	CO Conversion (%)
		140	0	150	1.163	140	2.892	140	3.75
		180	2.5	180	3.468	160	4.554	170	2.228
		220	6.587	210	1.983	180	4.738	200	5.674
		230	23.272	230	4.277	200	4.425	230	4.804
		240	100	250	10.349	220	4.284	260	4.848
		250	100	260	13.163	240	5.461	290	5.609
				270	14.454	260	8.763	320	5.5
				280	100	280	12.26
				290	100	300	14.569
						320	16.803
