# Supplementary material for: Electron donation of non-oxide supports boosts O2 activation on nano-platinum catalysts
Source: Nat Commun. 2021 May 12;12:2741. doi: 10.1038/s41467-021-22946-y (PMC8115247; doi:10.1038/s41467-021-22946-y)
Supplement: Supplementary file 3 — Source Data [file 41467_2021_22946_MOESM3_ESM.zip › Source Data-S23.xlsx]

## Sheet: Sheet1
		Pt/CN650		Pt/CN500
		Wavenumber(cm-1)	Intensity (arb.units)	Wavenumber(cm-1)	Intensity (arb.units)
		998.946	-0.01781	998.946	-0.01
		1000.87	-0.02351	1000.87	-0.00954
		1002.8	-0.00661	1002.8	0.00782
		1004.73	-0.0011	1004.73	0.0145
		1006.66	0.01139	1006.66	0.01115
		1008.59	0.01925	1008.59	0.0112
		1010.52	0.01043	1010.52	0.01039
		1012.45	0.01334	1012.45	0.02441
		1014.37	0.00583	1014.37	0.02058
		1016.3	-0.0094	1016.3	0.00089262
		1018.23	-0.01081	1018.23	-0.01912
		1020.16	-0.00305	1020.16	-0.0085
		1022.09	0.0164	1022.09	0.02349
		1024.02	0.05632	1024.02	0.04616
		1025.94	0.05556	1025.94	0.03752
		1027.87	0.02543	1027.87	0.01119
		1029.8	0.02871	1029.8	0.01648
		1031.73	0.052	1031.73	0.03835
		1033.66	0.04744	1033.66	0.02625
		1035.59	0.02966	1035.59	0.01676
		1037.52	0.01938	1037.52	0.03889
		1039.44	0.02917	1039.44	0.05028
		1041.37	0.02067	1041.37	0.03029
		1043.3	0.01728	1043.3	0.01754
		1045.23	0.02555	1045.23	0.02314
		1047.16	0.01148	1047.16	0.01714
		1049.09	-0.00401	1049.09	-0.000129965
		1051.01	-0.00416	1051.01	-0.00229
		1052.94	0.01227	1052.94	0.01103
		1054.87	0.02226	1054.87	0.01919
		1056.8	0.00581	1056.8	0.02044
		1058.73	0.01493	1058.73	0.03041
		1060.66	0.02717	1060.66	0.01544
		1062.59	0.01215	1062.59	-0.00245
		1064.51	0.02202	1064.51	0.00703
		1066.44	0.0432	1066.44	0.01947
		1068.37	0.03755	1068.37	0.02285
		1070.3	0.02679	1070.3	0.0188
		1072.23	0.03115	1072.23	0.02787
		1074.16	0.04389	1074.16	0.033
		1076.08	0.04447	1076.08	0.02047
		1078.01	0.04092	1078.01	0.01584
		1079.94	0.02625	1079.94	0.0286
		1081.87	0.02501	1081.87	0.01208
		1083.8	0.02878	1083.8	-0.00751
		1085.73	0.03198	1085.73	0.00453
		1087.65	0.01969	1087.65	0.02637
		1089.58	0.04028	1089.58	0.03834
		1091.51	0.04729	1091.51	0.0325
		1093.44	0.01056	1093.44	0.01369
		1095.37	-0.00546	1095.37	0.00648
		1097.3	0.00829	1097.3	0.00906
		1099.23	0.00867	1099.23	0.00992
		1101.15	-0.00956	1101.15	-0.01286
		1103.08	-0.00416	1103.08	-0.00442
		1105.01	-0.00607	1105.01	0.0086
		1106.94	-0.00514	1106.94	0.00831
		1108.87	0.00733	1108.87	0.01544
		1110.8	0.00922	1110.8	0.0127
		1112.72	-0.00687	1112.72	-0.00494
		1114.65	0.00217	1114.65	-0.00559
		1116.58	0.02565	1116.58	-0.01467
		1118.51	0.02259	1118.51	-0.02246
		1120.44	-0.002	1120.44	-0.01846
		1122.37	-0.01589	1122.37	-0.01374
		1124.3	-0.00666	1124.3	-0.000209059
		1126.22	-0.00106	1126.22	0.00841
		1128.15	-0.00397	1128.15	0.01644
		1130.08	-0.00446	1130.08	0.01453
		1132.01	0.00728	1132.01	0.000197159
		1133.94	-0.00384	1133.94	-0.00275
		1135.87	-6.99734e-05	1135.87	0.00533
		1137.8	0.01391	1137.8	0.01417
		1139.72	0.00565	1139.72	0.0112
		1141.65	0.0022	1141.65	0.00876
		1143.58	0.00136	1143.58	0.00655
		1145.51	0.02082	1145.51	0.02494
		1147.44	0.03913	1147.44	0.02676
		1149.37	0.01722	1149.37	0.01244
		1151.3	-0.0067	1151.3	-0.01165
		1153.22	0.01019	1153.22	-0.00173
		1155.15	0.02569	1155.15	0.01555
		1157.08	0.02317	1157.08	0.01887
		1159.01	0.01162	1159.01	0.01059
		1160.94	0.01088	1160.94	-0.00523
		1162.87	0.01733	1162.87	0.00441
		1164.79	-0.00125	1164.79	0.00556
		1166.72	-0.00821	1166.72	0.000273011
		1168.65	-0.00047667	1168.65	-0.00525
		1170.58	-0.00499	1170.58	-0.01287
		1172.51	0.00377	1172.51	-0.01452
		1174.44	0.01564	1174.44	-0.00438
		1176.37	0.01823	1176.37	0.01782
		1178.29	0.02453	1178.29	0.02964
		1180.22	0.00596	1180.22	0.0023
		1182.15	-0.02156	1182.15	-0.02637
		1184.08	-0.01658	1184.08	-0.01126
		1186.01	-0.00163	1186.01	0.00646
		1187.93	-0.01174	1187.93	-0.00744
		1189.86	0.00368	1189.86	0.00924
		1191.79	0.01965	1191.79	0.02287
		1193.72	0.00804	1193.72	0.02174
		1195.65	0.00843	1195.65	0.02545
		1197.58	0.01493	1197.58	0.0132
		1199.51	-0.00871	1199.51	-0.00764
		1201.43	-0.01151	1201.43	-0.00363
		1203.36	-0.00247	1203.36	-0.00109
		1205.29	-0.000710839	1205.29	-0.00474
		1207.22	0.00795	1207.22	0.00709
		1209.15	0.00696	1209.15	0.01451
		1211.08	0.00324	1211.08	0.01157
		1213.01	0.00878	1213.01	0.01324
		1214.93	-0.001	1214.93	0.02805
		1216.86	0.0119	1216.86	0.03806
		1218.79	0.02414	1218.79	0.01273
		1220.72	0.02737	1220.72	0.00602
		1222.65	0.01776	1222.65	-0.000571087
		1224.58	0.0035	1224.58	-0.00616
		1226.51	0.01279	1226.51	0.00609
		1228.43	0.02204	1228.43	0.00883
		1230.36	0.01913	1230.36	0.01409
		1232.29	0.01184	1232.29	0.00858
		1234.22	0.0115	1234.22	0.00602
		1236.15	0.01112	1236.15	0.01728
		1238.08	0.00427	1238.08	0.01185
		1240	-0.02368	1240	-0.0135
		1241.93	-0.01722	1241.93	-0.00972
		1243.86	-0.00223	1243.86	-0.00533
		1245.79	0.000377063	1245.79	-0.00572
		1247.72	0.00824	1247.72	-0.0014
		1249.65	-0.00797	1249.65	-0.01651
		1251.58	-0.00481	1251.58	-0.01029
		1253.5	0.01295	1253.5	0.01871
		1255.43	0.0029	1255.43	0.00936
		1257.36	-0.00292	1257.36	-0.01337
		1259.29	-6.69587e-05	1259.29	0.00899
		1261.22	0.02179	1261.22	0.02775
		1263.15	0.03195	1263.15	0.01093
		1265.07	0.00921	1265.07	-0.01245
		1267	-0.01722	1267	-0.01783
		1268.93	-0.01023	1268.93	0.00926
		1270.86	0.00309	1270.86	0.01944
		1272.79	0.00545	1272.79	0.01733
		1274.72	0.01449	1274.72	0.01357
		1276.64	0.0172	1276.64	0.00317
		1278.57	0.00689	1278.57	0.0032
		1280.5	0.000404125	1280.5	0.00146
		1282.43	0.00649	1282.43	-0.00198
		1284.36	0.005	1284.36	-0.00218
		1286.29	-0.00393	1286.29	0.00702
		1288.22	-0.01111	1288.22	0.0063
		1290.14	-0.02303	1290.14	-0.00245
		1292.07	-0.0264	1292.07	-0.00952
		1294	-0.00988	1294	0.00928
		1295.93	-0.00288	1295.93	0.01548
		1297.86	-0.000420168	1297.86	0.000322282
		1299.79	0.00476	1299.79	0.00209
		1301.71	-0.00295	1301.71	0.000377727
		1303.64	-0.0013	1303.64	0.00275
		1305.57	0.01425	1305.57	0.01476
		1307.5	0.01508	1307.5	0.01885
		1309.43	-0.00599	1309.43	0.000564474
		1311.36	-0.01835	1311.36	-0.00974
		1313.29	-0.02344	1313.29	-0.00984
		1315.21	-0.01876	1315.21	0.00137
		1317.14	0.00245	1317.14	0.01741
		1319.07	0.01518	1319.07	0.01299
		1321	0.02694	1321	0.00446
		1322.93	0.01674	1322.93	0.0187
		1324.86	0.01624	1324.86	0.0188
		1326.79	0.02202	1326.79	0.00991
		1328.71	0.01349	1328.71	0.00758
		1330.64	0.00438	1330.64	-0.00591
		1332.57	-0.000482263	1332.57	-0.01575
		1334.5	-0.00758	1334.5	-0.00816
		1336.43	-0.01068	1336.43	-0.00651
		1338.36	-0.0188	1338.36	-0.01789
		1340.28	-0.01356	1340.28	-0.00733
		1342.21	0.00112	1342.21	0.00564
		1344.14	0.00943	1344.14	0.00805
		1346.07	0.00751	1346.07	0.00468
		1348	0.000455368	1348	-0.00458
		1349.93	0.00715	1349.93	0.00222
		1351.86	0.00839	1351.86	0.00407
		1353.78	0.00983	1353.78	0.00297
		1355.71	0.01419	1355.71	-0.00155
		1357.64	0.00715	1357.64	0.00206
		1359.57	-0.00154	1359.57	0.01275
		1361.5	-0.00363	1361.5	0.01738
		1363.43	-0.00172	1363.43	0.01414
		1365.35	-0.00267	1365.35	0.01683
		1367.28	-0.00349	1367.28	0.00525
		1369.21	0.014	1369.21	0.000396995
		1371.14	0.00538	1371.14	0.00286
		1373.07	-0.00734	1373.07	0.000455434
		1375	0.01566	1375	0.02547
		1376.92	0.03377	1376.92	0.03787
		1378.85	0.03172	1378.85	0.02826
		1380.78	0.02152	1380.78	0.02668
		1382.71	0.02471	1382.71	0.01727
		1384.64	0.02521	1384.64	0.01255
		1386.57	0.02294	1386.57	0.01643
		1388.5	0.02435	1388.5	0.02531
		1390.42	0.03368	1390.42	0.03182
		1392.35	0.04418	1392.35	0.02508
		1394.28	0.03686	1394.28	0.00729
		1396.21	0.01967	1396.21	0.00868
		1398.14	0.01808	1398.14	0.02287
		1400.07	0.01046	1400.07	0.02041
		1401.99	0.01424	1401.99	0.02518
		1403.92	0.01499	1403.92	0.02765
		1405.85	-0.00225	1405.85	0.01257
		1407.78	0.00634	1407.78	0.00177
		1409.71	0.0219	1409.71	-0.00181
		1411.64	0.02125	1411.64	0.00401
		1413.57	0.02666	1413.57	0.01482
		1415.49	0.03034	1415.49	0.01599
		1417.42	0.03045	1417.42	0.000988718
		1419.35	0.05009	1419.35	0.00884
		1421.28	0.0353	1421.28	0.02051
		1423.21	0.01195	1423.21	0.02049
		1425.14	0.00643	1425.14	0.01047
		1427.07	0.01772	1427.07	0.00321
		1428.99	0.00844	1428.99	0.00726
		1430.92	0.00738	1430.92	0.01161
		1432.85	0.03705	1432.85	0.01816
		1434.78	0.03903	1434.78	0.02634
		1436.71	0.0089	1436.71	0.02788
		1438.64	0.01872	1438.64	0.02794
		1440.57	0.03813	1440.57	0.04484
		1442.49	0.04051	1442.49	0.05492
		1444.42	0.04788	1444.42	0.05205
		1446.35	0.05798	1446.35	0.04539
		1448.28	0.05324	1448.28	0.04427
		1450.21	0.05706	1450.21	0.05422
		1452.13	0.05799	1452.13	0.05323
		1454.06	0.04215	1454.06	0.04008
		1455.99	-0.000325254	1455.99	-0.00428
		1457.92	-0.01349	1457.92	-0.04256
		1459.85	0.02284	1459.85	0.01087
		1461.78	0.04014	1461.78	0.03533
		1463.71	0.04179	1463.71	0.03378
		1465.63	0.03502	1465.63	0.01779
		1467.56	0.03735	1467.56	0.00799
		1469.49	0.04236	1469.49	0.02006
		1471.42	0.02964	1471.42	0.02042
		1473.35	0.0186	1473.35	0.02844
		1475.28	0.04781	1475.28	0.049
		1477.2	0.06099	1477.2	0.05924
		1479.13	0.05832	1479.13	0.05573
		1481.06	0.06668	1481.06	0.05482
		1482.99	0.0715	1482.99	0.05462
		1484.92	0.07083	1484.92	0.06509
		1486.85	0.06437	1486.85	0.09024
		1488.78	0.09382	1488.78	0.0842
		1490.7	0.14257	1490.7	0.08769
		1492.63	0.1278	1492.63	0.10861
		1494.56	0.14028	1494.56	0.12851
		1496.49	0.17998	1496.49	0.13786
		1498.42	0.18169	1498.42	0.15086
		1500.35	0.16592	1500.35	0.14044
		1502.28	0.12906	1502.28	0.10851
		1504.2	0.12752	1504.2	0.09783
		1506.13	0.12484	1506.13	0.0501
		1508.06	0.11601	1508.06	0.06022
		1509.99	0.09501	1509.99	0.10495
		1511.92	0.05514	1511.92	0.06684
		1513.85	0.04421	1513.85	0.03972
		1515.78	0.05545	1515.78	0.04303
		1517.7	0.04476	1517.7	0.03401
		1519.63	0.07508	1519.63	0.02771
		1521.56	0.10762	1521.56	0.03166
		1523.49	0.0673	1523.49	0.01329
		1525.42	0.05215	1525.42	0.01429
		1527.35	0.05153	1527.35	0.03049
		1529.27	0.02534	1529.27	0.02894
		1531.2	0.00923	1531.2	0.02077
		1533.13	0.00197	1533.13	0.02009
		1535.06	-0.00358	1535.06	0.02135
		1536.99	-0.01637	1536.99	0.00798
		1538.92	-0.06548	1538.92	-0.05153
		1540.85	-0.04098	1540.85	-0.03658
		1542.77	-0.00911	1542.77	0.00185
		1544.7	0.01605	1544.7	0.02368
		1546.63	0.01266	1546.63	0.03827
		1548.56	0.01406	1548.56	0.03027
		1550.49	0.01954	1550.49	0.01892
		1552.42	0.00867	1552.42	0.00508
		1554.34	-0.01036	1554.34	-0.00773
		1556.27	-0.00114	1556.27	-0.02121
		1558.2	0.06192	1558.2	-0.0164
		1560.13	0.04566	1560.13	0.0173
		1562.06	-0.00141	1562.06	0.0085
		1563.99	-0.01188	1563.99	0.01574
		1565.91	0.02399	1565.91	0.02625
		1567.84	0.05359	1567.84	0.02446
		1569.77	0.02988	1569.77	0.02179
		1571.7	-0.00252	1571.7	0.00801
		1573.63	-0.0092	1573.63	-0.00367
		1575.56	-0.02055	1575.56	-0.02955
		1577.49	-0.01154	1577.49	-0.02367
		1579.41	0.01117	1579.41	-0.00668
		1581.34	0.01212	1581.34	-0.00313
		1583.27	0.0084	1583.27	0.00919
		1585.2	0.01615	1585.2	0.02586
		1587.13	0.02215	1587.13	0.03833
		1589.06	0.01574	1589.06	0.03138
		1590.98	0.00314	1590.98	0.02773
		1592.91	0.0061	1592.91	0.02562
		1594.84	0.02872	1594.84	0.03908
		1596.77	0.0526	1596.77	0.06219
		1598.7	0.05497	1598.7	0.06669
		1600.63	0.03911	1600.63	0.04502
		1602.56	0.03888	1602.56	0.02957
		1604.48	0.04824	1604.48	0.03606
		1606.41	0.05366	1606.41	0.05565
		1608.34	0.05507	1608.34	0.06458
		1610.27	0.05846	1610.27	0.06245
		1612.2	0.0597	1612.2	0.0666
		1614.13	0.05941	1614.13	0.06029
		1616.06	0.05763	1616.06	0.05387
		1617.98	0.0527	1617.98	0.05655
		1619.91	0.04123	1619.91	0.05105
		1621.84	0.03454	1621.84	0.02249
		1623.77	0.04486	1623.77	0.00629
		1625.7	0.04105	1625.7	0.01721
		1627.63	0.02008	1627.63	0.01373
		1629.55	0.01199	1629.55	0.01279
		1631.48	0.01042	1631.48	0.00949
		1633.41	0.02384	1633.41	0.01592
		1635.34	0.03225	1635.34	0.01218
		1637.27	0.00453	1637.27	-0.007
		1639.2	0.00277	1639.2	-0.00899
		1641.12	0.0018	1641.12	0.00193
		1643.05	-0.00645	1643.05	0.00185
		1644.98	0.000824561	1644.98	-0.00133
		1646.91	0.000279244	1646.91	0.00352
		1648.84	-0.00403	1648.84	-0.00663
		1650.77	0.00711	1650.77	0.00511
		1652.7	-0.0113	1652.7	0.03209
		1654.62	-0.0207	1654.62	0.00139
		1656.55	-0.00933	1656.55	-0.01146
		1658.48	0.01199	1658.48	-0.00627
		1660.41	0.0141	1660.41	-0.00122
		1662.34	-0.000652714	1662.34	8.22465e-05
		1664.27	-0.00723	1664.27	0.00284
		1666.19	-0.00863	1666.19	0.00112
		1668.12	-0.00118	1668.12	0.00305
		1670.05	0.01526	1670.05	0.02498
		1671.98	0.00973	1671.98	0.02421
		1673.91	-0.00572	1673.91	0.01726
		1675.84	-0.000317838	1675.84	0.00861
		1677.77	0.01327	1677.77	0.01048
		1679.69	0.01433	1679.69	0.02246
		1681.62	0.01178	1681.62	0.02391
		1683.55	0.00945	1683.55	0.02353
		1685.48	-0.01559	1685.48	0.00199
		1687.41	-0.01362	1687.41	-0.0106
		1689.34	0.0002443	1689.34	-0.01097
		1691.27	0.00978	1691.27	-0.00576
		1693.19	0.00855	1693.19	-0.000898956
		1695.12	0.00312	1695.12	0.00565
		1697.05	0.02021	1697.05	0.02724
		1698.98	0.03324	1698.98	0.04264
		1700.91	0.01321	1700.91	0.01991
		1702.84	0.00364	1702.84	0.00861
		1704.77	0.00039799	1704.77	0.02765
		1706.69	0.0103	1706.69	0.03417
		1708.62	0.02025	1708.62	0.02754
		1710.55	0.00902	1710.55	0.02425
		1712.48	0.00538	1712.48	0.01246
		1714.41	0.01897	1714.41	0.00535
		1716.34	0.00813	1716.34	-0.00211
		1718.26	-0.01233	1718.26	0.01496
		1720.19	-0.0123	1720.19	0.00771
		1722.12	-0.0219	1722.12	-0.00712
		1724.05	-0.01456	1724.05	0.00139
		1725.98	0.00595	1725.98	0.00598
		1727.91	0.01498	1727.91	0.00606
		1729.84	0.01357	1729.84	0.00693
		1731.76	0.00339	1731.76	-0.000568804
		1733.69	0.02617	1733.69	0.0255
		1735.62	0.01379	1735.62	0.01239
		1737.55	0.00559	1737.55	-0.01024
		1739.48	0.00928	1739.48	0.00157
		1741.4	0.00181	1741.4	0.00416
		1743.33	0.00355	1743.33	-0.00554
		1745.26	0.000994662	1745.26	-0.01024
		1747.19	-0.00376	1747.19	-0.00577
		1749.12	0.00124	1749.12	-0.01104
		1751.05	-0.0005648	1751.05	-0.01097
		1752.98	0.00222	1752.98	0.00138
		1754.9	-0.00145	1754.9	-0.00373
		1756.83	-0.00271	1756.83	-0.00664
		1758.76	0.00667	1758.76	-4.32378e-05
		1760.69	0.01031	1760.69	0.00219
		1762.62	0.01103	1762.62	0.01012
		1764.55	0.01266	1764.55	0.01174
		1766.47	0.01187	1766.47	0.01037
		1768.4	0.00178	1768.4	0.00403
		1770.33	-0.00514	1770.33	-0.01036
		1772.26	0.00247	1772.26	-0.01596
		1774.19	0.0066	1774.19	-0.00653
		1776.12	0.00314	1776.12	-0.00178
		1778.05	0.00301	1778.05	-0.000180344
		1779.97	0.00731	1779.97	0.00466
		1781.9	0.00991	1781.9	0.00809
		1783.83	0.01082	1783.83	0.00505
		1785.76	0.00887	1785.76	0.0052
		1787.69	0.00989	1787.69	0.01109
		1789.62	0.0127	1789.62	0.01376
		1791.55	0.01107	1791.55	0.01491
		1793.47	0.01303	1793.47	0.01893
		1795.4	0.01134	1795.4	0.01646
		1797.33	0.01165	1797.33	0.01262
		1799.26	0.01665	1799.26	0.01424
		1801.19	0.0148	1801.19	0.01354
		1803.12	0.00944	1803.12	0.00882
		1805.05	0.01556	1805.05	0.01149
		1806.97	0.01413	1806.97	0.01387
		1808.9	0.0115	1808.9	0.01308
		1810.83	0.00885	1810.83	0.00698
		1812.76	0.00578	1812.76	0.00372
		1814.69	0.00552	1814.69	0.00502
		1816.62	0.00659	1816.62	0.00638
		1818.54	0.00919	1818.54	0.00879
		1820.47	0.0078	1820.47	0.00822
		1822.4	0.00502	1822.4	0.00233
		1824.33	0.00927	1824.33	0.00286
		1826.26	0.00943	1826.26	0.00693
		1828.19	0.0066	1828.19	0.00524
		1830.12	0.00243	1830.12	0.00293
		1832.04	0.00235	1832.04	0.00313
		1833.97	0.00308	1833.97	0.00218
		1835.9	0.00458	1835.9	0.00123
		1837.83	0.00597	1837.83	0.00317
		1839.76	0.00737	1839.76	0.00683
		1841.69	0.00962	1841.69	0.00787
		1843.61	0.01363	1843.61	0.00823
		1845.54	0.01037	1845.54	0.00809
		1847.47	0.00932	1847.47	0.0088
		1849.4	0.01062	1849.4	0.01193
		1851.33	0.01003	1851.33	0.01216
		1853.26	0.00852	1853.26	0.01114
		1855.18	0.00844	1855.18	0.01163
		1857.11	0.01097	1857.11	0.01204
		1859.04	0.01508	1859.04	0.01364
		1860.97	0.01836	1860.97	0.01651
		1862.9	0.01958	1862.9	0.0196
		1864.83	0.01908	1864.83	0.02094
		1866.76	0.01618	1866.76	0.01788
		1868.68	0.01152	1868.68	0.0095
		1870.61	0.00969	1870.61	0.00889
		1872.54	0.01005	1872.54	0.01033
		1874.47	0.00847	1874.47	0.00741
		1876.4	0.00847	1876.4	0.00629
		1878.33	0.00884	1878.33	0.00761
		1880.26	0.00824	1880.26	0.00811
		1882.18	0.00698	1882.18	0.00598
		1884.11	0.00447	1884.11	0.00316
		1886.04	0.00282	1886.04	0.00128
		1887.97	0.00346	1887.97	0.00217
		1889.9	0.00227	1889.9	0.00234
		1891.83	0.00155	1891.83	-0.00119
		1893.75	0.00246	1893.75	-0.00169
		1895.68	0.00068874	1895.68	0.000707922
		1897.61	-7.67317e-05	1897.61	0.00145
		1899.54	0.00276	1899.54	0.00227
		1901.47	0.00426	1901.47	0.00344
		1903.4	0.0021	1903.4	0.00325
		1905.33	0.00145	1905.33	0.00269
		1907.25	0.00161	1907.25	0.00193
		1909.18	0.00151	1909.18	0.00189
		1911.11	0.00112	1911.11	0.000920478
		1913.04	0.00084282	1913.04	0.00163
		1914.97	0.0023	1914.97	0.00195
		1916.9	0.00381	1916.9	-0.000648479
		1918.82	0.00227	1918.82	0.000192154
		1920.75	0.00235	1920.75	0.00318
		1922.68	0.00462	1922.68	0.00421
		1924.61	0.00583	1924.61	0.00598
		1926.54	0.00842	1926.54	0.00903
		1928.47	0.01083	1928.47	0.01023
		1930.39	0.01183	1930.39	0.0111
		1932.32	0.01201	1932.32	0.0119
		1934.25	0.01333	1934.25	0.01242
		1936.18	0.0158	1936.18	0.01361
		1938.11	0.01653	1938.11	0.01338
		1940.04	0.01571	1940.04	0.01413
		1941.97	0.01376	1941.97	0.01663
		1943.89	0.01533	1943.89	0.01863
		1945.82	0.01979	1945.82	0.01987
		1947.75	0.02041	1947.75	0.01929
		1949.68	0.01907	1949.68	0.01774
		1951.61	0.01727	1951.61	0.01697
		1953.54	0.01636	1953.54	0.01654
		1955.46	0.0148	1955.46	0.014
		1957.39	0.01418	1957.39	0.01198
		1959.32	0.01251	1959.32	0.01028
		1961.25	0.00841	1961.25	0.00788
		1963.18	0.00914	1963.18	0.00768
		1965.11	0.01138	1965.11	0.00802
		1967.04	0.00761	1967.04	0.00551
		1968.96	0.00402	1968.96	0.00329
		1970.89	0.00371	1970.89	0.00249
		1972.82	0.00153	1972.82	0.00192
		1974.75	0.00124	1974.75	0.00244
		1976.68	0.00121	1976.68	0.00149
		1978.61	-0.000173455	1978.61	0.000161658
		1980.54	-0.00108	1980.54	-0.000258932
		1982.46	0.00194	1982.46	0.000843716
		1984.39	0.00283	1984.39	0.000448369
		1986.32	-0.000759232	1986.32	0.000292805
		1988.25	-0.000595044	1988.25	0.000414705
		1990.18	0.000516535	1990.18	0.000551502
		1992.11	0.000434571	1992.11	0.0021
		1994.04	0.000120194	1994.04	0.00143
		1995.96	0.00188	1995.96	0.00159
		1997.89	0.0035	1997.89	0.00111
		1999.82	0.00315	1999.82	-0.000559538
		2001.75	0.0021	2001.75	-0.000355681
		2003.68	0.0013	2003.68	-0.00037134
		2005.61	0.00172	2005.61	-1.15968e-05
		2007.53	0.00279	2007.53	0.00111
		2009.46	0.00288	2009.46	0.00123
		2011.39	0.00202	2011.39	0.00126
		2013.32	-0.000435031	2013.32	-0.00108
		2015.25	-0.000760522	2015.25	-0.00223
		2017.18	0.00136	2017.18	-0.000212933
		2019.11	0.000657944	2019.11	0.00185
		2021.03	0.00011108	2021.03	0.000982973
		2022.96	0.000394441	2022.96	0.00017263
		2024.89	2.3095e-05	2024.89	-6.58986e-05
		2026.82	-0.000500003	2026.82	-0.000630117
		2028.75	-0.00149	2028.75	-0.00114
		2030.67	6.99847e-05	2030.67	-9.12084e-05
		2032.6	0.00128	2032.6	0.00079505
		2034.53	0.000801423	2034.53	-0.000817442
		2036.46	-0.000151727	2036.46	0.000371094
		2038.39	0.000178397	2038.39	0.0017
		2040.32	0.00153	2040.32	0.00216
		2042.25	0.00191	2042.25	0.00146
		2044.17	0.000561621	2044.17	0.0017
		2046.1	0.000234884	2046.1	0.000751301
		2048.03	0.0029	2048.03	0.000503167
		2049.96	0.00312	2049.96	0.00162
		2051.89	0.00103	2051.89	0.000290252
		2053.82	0.00145	2053.82	3.21081e-05
		2055.74	0.00248	2055.74	0.000804875
		2057.67	0.00207	2057.67	0.000546957
		2059.6	-0.00044506	2059.6	-0.00169
		2061.53	0.000459481	2061.53	-0.00177
		2063.46	0.00179	2063.46	-0.000428808
		2065.39	0.000260213	2065.39	0.000455102
		2067.32	-0.000231181	2067.32	0.00145
		2069.24	8.72176e-05	2069.24	0.000712203
		2071.17	-0.000231015	2071.17	0.000388803
		2073.1	-0.00154	2073.1	-0.00153
		2075.03	-0.000574562	2075.03	-0.000506192
		2076.96	0.00125	2076.96	0.00337
		2078.89	0.00119	2078.89	0.0017
		2080.82	0.000555616	2080.82	4.73843e-05
		2082.74	0.000405485	2082.74	0.00153
		2084.67	0.000731851	2084.67	0.00231
		2086.6	0.00107	2086.6	0.00171
		2088.53	-0.000665848	2088.53	7.90319e-05
		2090.46	-0.00125	2090.46	-0.000172097
		2092.39	-0.00165	2092.39	-0.000461875
		2094.32	-0.00234	2094.32	-0.000261018
		2096.24	-0.000481138	2096.24	0.00149
		2098.17	0.000894114	2098.17	0.000752463
		2100.1	0.002	2100.1	-0.00019028
		2102.03	0.0032	2102.03	0.000341647
		2103.96	0.00276	2103.96	0.00154
		2105.89	7.83691e-05	2105.89	0.000753326
		2107.81	0.000640025	2107.81	-0.000262243
		2109.74	0.0034	2109.74	0.00018917
		2111.67	0.0019	2111.67	0.000461935
		2113.6	-0.000492589	2113.6	-0.00101
		2115.53	-0.000931822	2115.53	-0.0018
		2117.46	-0.000405504	2117.46	-0.000332704
		2119.39	0.000550175	2119.39	0.000381308
		2121.31	0.00196	2121.31	0.000596856
		2123.24	0.00193	2123.24	0.00104
		2125.17	-2.6407e-05	2125.17	-0.000684077
		2127.1	-2.89913e-05	2127.1	-0.00114
		2129.03	0.00217	2129.03	0.00071685
		2130.96	0.00113	2130.96	0.00208
		2132.88	-0.000202998	2132.88	0.000245328
		2134.81	0.00113	2134.81	-0.00118
		2136.74	0.00212	2136.74	0.000474142
		2138.67	0.00235	2138.67	0.00257
		2140.6	0.00226	2140.6	0.00186
		2142.53	-0.00015504	2142.53	-0.000518967
		2144.45	0.000656683	2144.45	0.000470692
		2146.38	0.00211	2146.38	0.00122
		2148.31	0.000979552	2148.31	0.000601468
		2150.24	0.000132855	2150.24	0.000560161
		2152.17	0.00098978	2152.17	0.000533487
		2154.1	0.000810485	2154.1	0.00023326
		2156.03	0.00196	2156.03	0.00162
		2157.95	0.00341	2157.95	0.00162
		2159.88	0.00403	2159.88	0.000311273
		2161.81	0.00334	2161.81	0.000413113
		2163.74	0.00309	2163.74	0.00231
		2165.67	0.00451	2165.67	0.00331
		2167.6	0.0039	2167.6	0.00326
		2169.53	0.00361	2169.53	0.00394
		2171.45	0.00211	2171.45	0.00192
		2173.38	0.00211	2173.38	0.00156
		2175.31	0.00391	2175.31	0.00289
		2177.24	0.00351	2177.24	0.000877214
		2179.17	0.00285	2179.17	0.000174585
		2181.1	0.00227	2181.1	0.00301
		2183.02	0.00161	2183.02	0.00165
		2184.95	0.00102	2184.95	-0.000731844
		2186.88	0.000966667	2186.88	0.000891989
		2188.81	0.000792626	2188.81	0.00256
		2190.74	0.00166	2190.74	0.00291
		2192.67	0.000938508	2192.67	0.00155
		2194.59	-0.000919258	2194.59	0.000685156
		2196.52	0.000310477	2196.52	0.00173
		2198.45	0.00324	2198.45	0.00265
		2200.38	0.0025	2200.38	0.00346
		2202.31	0.00278	2202.31	0.00334
		2204.24	0.00382	2204.24	0.00297
		2206.17	0.00379	2206.17	0.00271
		2208.09	0.0019	2208.09	0.000677324
		2210.02	0.00193	2210.02	0.00122
		2211.95	0.000995094	2211.95	0.00284
		2213.88	0.000765773	2213.88	0.00285
		2215.81	0.0018	2215.81	0.00334
		2217.74	0.00137	2217.74	0.00387
		2219.66	0.00081593	2219.66	0.0034
		2221.59	0.00269	2221.59	0.00195
		2223.52	0.0038	2223.52	0.000948968
		2225.45	0.00272	2225.45	0.00176
		2227.38	0.00174	2227.38	0.00188
		2229.31	0.00161	2229.31	0.00195
		2231.24	0.000318568	2231.24	0.000875388
		2233.16	-0.000188061	2233.16	-0.000560664
		2235.09	0.000278846	2235.09	-0.000724865
		2237.02	0.0023	2237.02	0.000937412
		2238.95	0.00263	2238.95	0.000911413
		2240.88	0.00183	2240.88	0.000849592
		2242.81	0.00145	2242.81	0.000758968
		2244.74	0.00156	2244.74	0.00074058
		2246.66	0.00114	2246.66	0.00222
		2248.59	0.00143	2248.59	0.00265
		2250.52	0.00050048	2250.52	0.000157482
		2252.45	0.00149	2252.45	-0.000826206
		2254.38	0.00287	2254.38	0.00048469
		2256.31	0.00313	2256.31	0.00142
		2258.23	0.00177	2258.23	0.00197
		2260.16	0.00182	2260.16	0.00366
		2262.09	0.00173	2262.09	0.00372
		2264.02	0.00286	2264.02	0.00414
		2265.95	0.00345	2265.95	0.00255
		2267.88	0.00228	2267.88	0.0016
		2269.8	0.000756811	2269.8	0.000660997
		2271.73	0.000318535	2271.73	-0.000157855
		2273.66	0.00115	2273.66	0.00112
		2275.59	0.00119	2275.59	0.00105
		2277.52	-8.15021e-05	2277.52	-0.000453766
		2279.45	-0.000568175	2279.45	-0.000169779
		2281.38	0.000988153	2281.38	0.00146
		2283.3	0.00322	2283.3	0.00167
		2285.23	0.00231	2285.23	-0.000736773
		2287.16	0.000938541	2287.16	-0.000309693
		2289.09	0.00208	2289.09	0.0015
		2291.02	0.00167	2291.02	-0.000659463
		2292.95	-0.000436951	2292.95	-0.00236
		2294.88	-0.0015	2294.88	-0.00298
		2296.8	2.30619e-05	2296.8	-0.0028
		2298.73	-0.000455818	2298.73	-0.00449
		2300.66	-0.00053462	2300.66	-0.00455
		2302.59	0.00164	2302.59	-0.00396
		2304.52	0.00314	2304.52	-0.00278
		2306.45	8.10534e-05	2306.45	-0.00483
		2308.38	-0.00141	2308.38	-0.0072
		2310.3	-3.62471e-05	2310.3	-0.00567
		2312.23	0.000178662	2312.23	-0.00505
		2314.16	0.00273	2314.16	-0.0038
		2316.09	0.00152	2316.09	-0.00454
		2318.02	0.00159	2318.02	-0.0054
		2319.95	0.00045623	2319.95	-0.00657
		2321.87	0.00176	2321.87	-0.00567
		2323.8	0.00192	2323.8	-0.0066
		2325.73	-0.00301	2325.73	-0.01363
		2327.66	-0.0091	2327.66	-0.01838
		2329.59	-0.01052	2329.59	-0.02024
		2331.52	-0.01106	2331.52	-0.01902
		2333.45	-0.0006678	2333.45	-0.01035
		2335.37	0.00783	2335.37	-0.00391
		2337.3	0.00488	2337.3	-0.01013
		2339.23	-0.00108	2339.23	-0.01051
		2341.16	-0.00182	2341.16	-0.00945
		2343.09	0.00335	2343.09	-0.00403
		2345.01	0.0015	2345.01	-0.00631
		2346.94	-0.000461444	2346.94	-0.00635
		2348.87	-0.000753973	2348.87	-0.00614
		2350.8	8.45e-05	2350.8	-0.00477
		2352.73	0.000297314	2352.73	-0.00428
		2354.66	1.6004e-05	2354.66	-0.00418
		2356.59	0.00305	2356.59	-0.00222
		2358.51	-0.00211	2358.51	-0.00448
		2360.44	0.00131	2360.44	-0.000542099
		2362.37	0.00275	2362.37	0.000982408
		2364.3	-0.0024	2364.3	-0.00368
		2366.23	-0.0002079	2366.23	0.0022
		2368.16	0.0017	2368.16	0.00285
		2370.09	-0.00128	2370.09	-0.00199
		2372.01	-0.00203	2372.01	-0.00666
		2373.94	-0.00171	2373.94	-0.00441
		2375.87	0.0033	2375.87	0.000716053
		2377.8	0.00582	2377.8	0.00191
		2379.73	0.00306	2379.73	-0.0014
		2381.66	-0.000245653	2381.66	-0.00411
		2383.59	-0.00303	2383.59	-0.00481
		2385.51	-0.00145	2385.51	-0.00263
		2387.44	0.00125	2387.44	0.000972146
		2389.37	0.0019	2389.37	0.0012
		2391.3	0.00219	2391.3	-8.93533e-05
		2393.23	0.00251	2393.23	0.00104
		2395.16	0.00197	2395.16	0.00285
		2397.08	0.00109	2397.08	0.00154
		2399.01	0.00152	2399.01	0.00134
		2400.94	0.00213	2400.94	0.00266
		2402.87	0.00259	2402.87	0.00498
		2404.8	0.00306	2404.8	0.00411
		2406.73	0.00398	2406.73	0.00227
		2408.66	0.00325	2408.66	0.00163
		2410.58	0.00285	2410.58	0.00286
		2412.51	0.00387	2412.51	0.00447
		2414.44	0.00338	2414.44	0.00402
		2416.37	0.00402	2416.37	0.00474
		2418.3	0.00464	2418.3	0.00591
		2420.23	0.00485	2420.23	0.00679
		2422.15	0.00317	2422.15	0.00412
		2424.08	0.00312	2424.08	0.00278
		2426.01	0.0028	2426.01	0.00307
		2427.94	0.00234	2427.94	0.00291
		2429.87	0.00151	2429.87	0.00248
		2431.8	0.00119	2431.8	0.00367
		2433.72	0.00254	2433.72	0.00334
		2435.65	0.00355	2435.65	0.00297
		2437.58	0.00364	2437.58	0.00238
		2439.51	0.00376	2439.51	0.00238
		2441.44	0.00476	2441.44	0.00328
		2443.37	0.00452	2443.37	0.00283
		2445.3	0.00234	2445.3	0.000458983
		2447.22	0.000106705	2447.22	-0.000320354
		2449.15	0.000106208	2449.15	5.04329e-05
		2451.08	0.00119	2451.08	0.000430094
		2453.01	0.000918784	2453.01	-0.000611985
		2454.94	0.00163	2454.94	0.000818486
		2456.87	0.00151	2456.87	0.00226
		2458.8	0.000910118	2458.8	0.00188
		2460.72	0.0017	2460.72	0.00183
		2462.65	0.0011	2462.65	0.000409929
		2464.58	-1.3651e-05	2464.58	3.21743e-05
		2466.51	0.000999378	2466.51	0.00191
		2468.44	0.00243	2468.44	0.00262
		2470.37	0.00264	2470.37	0.00178
		2472.29	0.00221	2472.29	0.00269
		2474.22	0.00157	2474.22	0.00263
		2476.15	0.00214	2476.15	0.00348
		2478.08	0.00296	2478.08	0.00299
		2480.01	0.00404	2480.01	0.0031
		2481.94	0.00405	2481.94	0.00423
		2483.86	0.00222	2483.86	0.00308
		2485.79	0.00102	2485.79	0.000976264
		2487.72	0.00267	2487.72	0.00251
		2489.65	0.00277	2489.65	0.00316
		2491.58	0.00248	2491.58	0.00238
		2493.51	0.00248	2493.51	0.00171
		2495.44	0.00085185	2495.44	0.00145
		2497.36	0.00207	2497.36	0.00328
		2499.29	0.00297	2499.29	0.00207
		2501.22	0.00322	2501.22	0.00174
		2503.15	0.00209	2503.15	0.00227
		2505.08	0.00271	2505.08	0.00181
		2507.01	0.00502	2507.01	0.002
		2508.93	0.00465	2508.93	0.00162
		2510.86	0.00376	2510.86	0.00229
		2512.79	0.00462	2512.79	0.00209
		2514.72	0.00305	2514.72	0.000114858
		2516.65	0.000772312	2516.65	0.000646296
		2518.58	0.00113	2518.58	0.00229
		2520.51	0.000899161	2520.51	0.00186
		2522.43	-9.74694e-05	2522.43	-0.000228929
		2524.36	0.00188	2524.36	-0.000329492
		2526.29	0.000668928	2526.29	0.00154
		2528.22	-0.00013086	2528.22	0.00238
		2530.15	0.00245	2530.15	0.00229
		2532.08	0.00292	2532.08	0.00302
		2534.01	0.0021	2534.01	0.00479
		2535.93	0.00104	2535.93	0.00322
		2537.86	-0.000317441	2537.86	0.00193
		2539.79	0.000524895	2539.79	0.00185
		2541.72	0.00212	2541.72	0.0004963
		2543.65	0.00149	2543.65	-0.00105
		2545.58	0.00151	2545.58	-0.000198295
		2547.5	0.00023757	2547.5	0.000534449
		2549.43	-0.00129	2549.43	-0.000148183
		2551.36	-0.00155	2551.36	-0.000677692
		2553.29	-0.000884242	2553.29	0.00107
		2555.22	-1.55396e-05	2555.22	0.00208
		2557.15	0.000360814	2557.15	0.000805539
		2559.07	-0.00103	2559.07	-0.000509435
		2561	0.000880966	2561	0.000698995
		2562.93	0.00349	2562.93	0.00179
		2564.86	0.00336	2564.86	0.00113
		2566.79	0.00201	2566.79	0.00201
		2568.72	0.00161	2568.72	0.00382
		2570.65	0.00222	2570.65	0.00311
		2572.57	0.00154	2572.57	0.00107
		2574.5	0.00168	2574.5	0.00172
		2576.43	0.00308	2576.43	0.00405
		2578.36	0.00365	2578.36	0.00365
		2580.29	0.00205	2580.29	0.00195
		2582.22	0.00388	2582.22	0.0037
		2584.14	0.00659	2584.14	0.00461
		2586.07	0.00558	2586.07	0.00417
		2588	0.00627	2588	0.00628
		2589.93	0.00483	2589.93	0.00558
		2591.86	0.00261	2591.86	0.00457
		2593.79	0.00224	2593.79	0.00417
		2595.72	0.00361	2595.72	0.00337
		2597.64	0.00531	2597.64	0.00477
		2599.57	0.0048	2599.57	0.00483
		2601.5	0.00433	2601.5	0.0034
		2603.43	0.00447	2603.43	0.00434
		2605.36	0.00522	2605.36	0.00519
		2607.29	0.00426	2607.29	0.00378
		2609.22	0.0016	2609.22	0.00127
		2611.14	-8.12371e-05	2611.14	0.000107633
		2613.07	-0.000707597	2613.07	-0.000634715
		2615	0.000829607	2615	0.00137
		2616.93	0.00379	2616.93	0.00428
		2618.86	0.00427	2618.86	0.00428
		2620.79	0.00206	2620.79	0.00237
		2622.72	0.000649747	2622.72	0.000807564
		2624.64	0.0025	2624.64	0.00353
		2626.57	0.00403	2626.57	0.00578
		2628.5	0.00336	2628.5	0.00384
		2630.43	0.00228	2630.43	0.00169
		2632.36	0.00283	2632.36	0.00222
		2634.28	0.0028	2634.28	0.0027
		2636.21	0.00325	2636.21	0.00385
		2638.14	0.00229	2638.14	0.0038
		2640.07	0.00114	2640.07	0.00317
		2642	0.00228	2642	0.00194
		2643.93	0.0042	2643.93	0.000940434
		2645.86	0.00472	2645.86	0.000737792
		2647.78	0.00418	2647.78	0.00143
		2649.71	0.00228	2649.71	0.00118
		2651.64	0.00247	2651.64	0.00212
		2653.57	0.00387	2653.57	0.00219
		2655.5	0.00437	2655.5	0.00263
		2657.43	0.00271	2657.43	0.00361
		2659.36	0.00259	2659.36	0.0042
		2661.28	0.00232	2661.28	0.00284
		2663.21	0.00111	2663.21	0.00108
		2665.14	0.002	2665.14	0.000126591
		2667.07	0.00133	2667.07	-0.00129
		2669	0.00135	2669	-0.000441121
		2670.93	0.0026	2670.93	0.00123
		2672.86	0.00261	2672.86	0.00203
		2674.78	0.00262	2674.78	0.00145
		2676.71	0.00238	2676.71	0.00271
		2678.64	0.00182	2678.64	0.00286
		2680.57	0.000188474	2680.57	0.00238
		2682.5	-0.000485672	2682.5	0.00399
		2684.43	0.000113897	2684.43	0.00409
		2686.35	-0.000297641	2686.35	0.00227
		2688.28	0.000105909	2688.28	0.000893782
		2690.21	0.0034	2690.21	0.00157
		2692.14	0.00549	2692.14	0.00265
		2694.07	0.00257	2694.07	0.00168
		2696	0.00119	2696	0.00152
		2697.93	0.00164	2697.93	0.00238
		2699.85	0.00125	2699.85	0.00112
		2701.78	0.0027	2701.78	-0.000599842
		2703.71	0.00192	2703.71	-0.00015441
		2705.64	0.000230376	2705.64	0.00149
		2707.57	0.000940235	2707.57	0.00233
		2709.5	0.000293203	2709.5	0.00191
		2711.42	0.000985862	2711.42	0.00104
		2713.35	0.00215	2713.35	0.00182
		2715.28	0.00292	2715.28	0.00272
		2717.21	0.00307	2717.21	0.00284
		2719.14	0.00242	2719.14	0.00135
		2721.07	0.00166	2721.07	0.000950927
		2722.99	0.00281	2722.99	0.00267
		2724.92	0.0027	2724.92	0.00238
		2726.85	0.00255	2726.85	0.00283
		2728.78	0.00338	2728.78	0.00482
		2730.71	0.00293	2730.71	0.00213
		2732.64	0.00454	2732.64	0.00131
		2734.57	0.00781	2734.57	0.00482
		2736.49	0.00896	2736.49	0.00762
		2738.42	0.01067	2738.42	0.0072
		2740.35	0.00933	2740.35	0.00548
		2742.28	0.00692	2742.28	0.00551
		2744.21	0.00783	2744.21	0.00639
		2746.14	0.00747	2746.14	0.00532
		2748.07	0.00875	2748.07	0.008
		2749.99	0.0104	2749.99	0.0114
		2751.92	0.01151	2751.92	0.01086
		2753.85	0.00905	2753.85	0.00825
		2755.78	0.00521	2755.78	0.00435
		2757.71	0.00758	2757.71	0.00393
		2759.64	0.00781	2759.64	0.00591
		2761.56	0.00538	2761.56	0.00594
		2763.49	0.00204	2763.49	0.00377
		2765.42	0.00226	2765.42	0.00318
		2767.35	0.00536	2767.35	0.00373
		2769.28	0.00449	2769.28	0.00139
		2771.21	0.00154	2771.21	-0.000552589
		2773.14	0.00104	2773.14	0.00081822
		2775.06	0.00275	2775.06	0.00271
		2776.99	0.00444	2776.99	0.0044
		2778.92	0.00133	2778.92	0.00287
		2780.85	0.00134	2780.85	0.00276
		2782.78	0.00482	2782.78	0.00493
		2784.71	0.00642	2784.71	0.00292
		2786.63	0.00812	2786.63	0.00326
		2788.56	0.00583	2788.56	0.00591
		2790.49	0.0019	2790.49	0.00444
		2792.42	0.00379	2792.42	0.00404
		2794.35	0.00471	2794.35	0.00531
		2796.28	0.00611	2796.28	0.00608
		2798.2	0.0036	2798.2	0.00481
		2800.13	0.000783166	2800.13	0.00195
		2802.06	0.000814369	2802.06	-0.000382066
		2803.99	0.00428	2803.99	0.000981246
		2805.92	0.00516	2805.92	0.00286
		2807.85	0.0042	2807.85	0.00388
		2809.78	0.00521	2809.78	0.00518
		2811.7	0.00505	2811.7	0.00477
		2813.63	0.00372	2813.63	0.00474
		2815.56	0.00616	2815.56	0.00525
		2817.49	0.00652	2817.49	0.00424
		2819.42	0.00537	2819.42	0.00455
		2821.35	0.00596	2821.35	0.00702
		2823.28	0.00711	2823.28	0.0093
		2825.2	0.00779	2825.2	0.00984
		2827.13	0.00947	2827.13	0.01124
		2829.06	0.01068	2829.06	0.01145
		2830.99	0.01144	2830.99	0.01223
		2832.92	0.01167	2832.92	0.01154
		2834.85	0.01148	2834.85	0.01001
		2836.77	0.01067	2836.77	0.01056
		2838.7	0.0117	2838.7	0.0106
		2840.63	0.01338	2840.63	0.0109
		2842.56	0.01465	2842.56	0.01353
		2844.49	0.01459	2844.49	0.01387
		2846.42	0.01271	2846.42	0.01268
		2848.34	0.01552	2848.34	0.01641
		2850.27	0.01828	2850.27	0.01954
		2852.2	0.02151	2852.2	0.02043
		2854.13	0.02545	2854.13	0.02189
		2856.06	0.02827	2856.06	0.02492
		2857.99	0.03073	2857.99	0.02864
		2859.92	0.03603	2859.92	0.03195
		2861.84	0.03876	2861.84	0.03368
		2863.77	0.04044	2863.77	0.03861
		2865.7	0.04407	2865.7	0.04498
		2867.63	0.0513	2867.63	0.05265
		2869.56	0.05981	2869.56	0.06026
		2871.49	0.06823	2871.49	0.06512
		2873.41	0.07604	2873.41	0.06889
		2875.34	0.08116	2875.34	0.07348
		2877.27	0.08642	2877.27	0.08021
		2879.2	0.09187	2879.2	0.08551
		2881.13	0.09198	2881.13	0.08669
		2883.06	0.08942	2883.06	0.08563
		2884.99	0.08782	2884.99	0.08335
		2886.91	0.08638	2886.91	0.08124
		2888.84	0.08764	2888.84	0.08147
		2890.77	0.08644	2890.77	0.08214
		2892.7	0.08145	2892.7	0.07901
		2894.63	0.07724	2894.63	0.07544
		2896.56	0.07455	2896.56	0.07295
		2898.49	0.06871	2898.49	0.06794
		2900.41	0.06174	2900.41	0.06072
		2902.34	0.05905	2902.34	0.0581
		2904.27	0.06051	2904.27	0.05753
		2906.2	0.06309	2906.2	0.0573
		2908.13	0.06426	2908.13	0.05808
		2910.06	0.06399	2910.06	0.05772
		2911.99	0.06647	2911.99	0.06027
		2913.91	0.07132	2913.91	0.06657
		2915.84	0.07756	2915.84	0.07407
		2917.77	0.08757	2917.77	0.08252
		2919.7	0.09985	2919.7	0.0946
		2921.63	0.11381	2921.63	0.11054
		2923.55	0.12567	2923.55	0.12503
		2925.48	0.14172	2925.48	0.13463
		2927.41	0.1499	2927.41	0.14047
		2929.34	0.1492	2929.34	0.14527
		2931.27	0.15356	2931.27	0.1504
		2933.2	0.16181	2933.2	0.15243
		2935.13	0.16458	2935.13	0.15108
		2937.05	0.16519	2937.05	0.15494
		2938.98	0.16178	2938.98	0.15286
		2940.91	0.15998	2940.91	0.1476
		2942.84	0.15424	2942.84	0.14315
		2944.77	0.14397	2944.77	0.13622
		2946.7	0.13336	2946.7	0.12781
		2948.62	0.12127	2948.62	0.11302
		2950.55	0.10592	2950.55	0.10046
		2952.48	0.09734	2952.48	0.0984
		2954.41	0.09479	2954.41	0.09459
		2956.34	0.08619	2956.34	0.08201
		2958.27	0.07886	2958.27	0.07176
		2960.2	0.07375	2960.2	0.06733
		2962.12	0.07022	2962.12	0.06559
		2964.05	0.0674	2964.05	0.06139
		2965.98	0.06225	2965.98	0.05425
		2967.91	0.05759	2967.91	0.04861
		2969.84	0.05462	2969.84	0.04801
		2971.77	0.04946	2971.77	0.04524
		2973.7	0.04916	2973.7	0.04619
		2975.62	0.04849	2975.62	0.05066
		2977.55	0.04937	2977.55	0.05244
		2979.48	0.05186	2979.48	0.05471
		2981.41	0.05136	2981.41	0.05657
		2983.34	0.05291	2983.34	0.05734
		2985.27	0.05833	2985.27	0.05991
		2987.2	0.06068	2987.2	0.05898
		2989.12	0.05872	2989.12	0.05719
		2991.05	0.0604	2991.05	0.05605
		2992.98	0.06497	2992.98	0.05946
		2994.91	0.06477	2994.91	0.063
		2996.84	0.0694	2996.84	0.07146
		2998.77	0.07818	2998.77	0.07843
		3000.69	0.08034	3000.69	0.07374
		3002.62	0.08594	3002.62	0.077
		3004.55	0.08995	3004.55	0.08279
		3006.48	0.09112	3006.48	0.07956
		3008.41	0.09687	3008.41	0.08428
		3010.34	0.10536	3010.34	0.09556
		3012.26	0.11	3012.26	0.10247
		3014.19	0.11024	3014.19	0.1082
		3016.12	0.11239	3016.12	0.11457
		3018.05	0.12638	3018.05	0.12672
		3019.98	0.15351	3019.98	0.14517
		3021.91	0.18085	3021.91	0.17309
		3023.84	0.20009	3023.84	0.20178
		3025.76	0.22574	3025.76	0.22235
		3027.69	0.25296	3027.69	0.24656
		3029.62	0.27822	3029.62	0.26833
		3031.55	0.2972	3031.55	0.2833
		3033.48	0.29684	3033.48	0.29035
		3035.41	0.28876	3035.41	0.28378
		3037.34	0.29066	3037.34	0.27661
		3039.26	0.30106	3039.26	0.27485
		3041.19	0.30269	3041.19	0.27225
		3043.12	0.29919	3043.12	0.27517
		3045.05	0.29668	3045.05	0.27347
		3046.98	0.27672	3046.98	0.25582
		3048.91	0.25105	3048.91	0.23608
		3050.83	0.22072	3050.83	0.20739
		3052.76	0.18477	3052.76	0.17278
		3054.69	0.15993	3054.69	0.15034
		3056.62	0.14829	3056.62	0.13374
		3058.55	0.14777	3058.55	0.13312
		3060.48	0.15588	3060.48	0.14572
		3062.41	0.16008	3062.41	0.15059
		3064.33	0.16662	3064.33	0.16069
		3066.26	0.16486	3066.26	0.15915
		3068.19	0.16446	3068.19	0.15736
		3070.12	0.16828	3070.12	0.16278
		3072.05	0.18167	3072.05	0.16884
		3073.98	0.18335	3073.98	0.15923
		3075.9	0.1732	3075.9	0.15703
		3077.83	0.17263	3077.83	0.16759
		3079.76	0.18102	3079.76	0.16846
		3081.69	0.17622	3081.69	0.15624
		3083.62	0.1581	3083.62	0.14551
		3085.55	0.14561	3085.55	0.14098
		3087.47	0.13729	3087.47	0.13676
		3089.4	0.13411	3089.4	0.12866
		3091.33	0.1286	3091.33	0.11506
		3093.26	0.11365	3093.26	0.09785
		3095.19	0.10649	3095.19	0.09698
		3097.12	0.10295	3097.12	0.10104
		3099.05	0.10772	3099.05	0.10324
		3100.97	0.10514	3100.97	0.10001
		3102.9	0.08906	3102.9	0.08976
		3104.83	0.08108	3104.83	0.08032
		3106.76	0.07949	3106.76	0.07839
		3108.69	0.07336	3108.69	0.06744
		3110.62	0.06138	3110.62	0.04385
		3112.55	0.04926	3112.55	0.03246
		3114.47	0.04215	3114.47	0.03586
		3116.4	0.04177	3116.4	0.03952
		3118.33	0.04447	3118.33	0.04119
		3120.26	0.04172	3120.26	0.03753
		3122.19	0.03034	3122.19	0.03053
		3124.12	0.0271	3124.12	0.03008
		3126.04	0.03046	3126.04	0.02939
		3127.97	0.02865	3127.97	0.02444
		3129.9	0.03388	3129.9	0.02229
		3131.83	0.02714	3131.83	0.01634
		3133.76	0.01595	3133.76	0.00886
		3135.69	0.01212	3135.69	0.00839
		3137.61	0.01451	3137.61	0.00947
		3139.54	0.01364	3139.54	0.00991
		3141.47	0.00828	3141.47	0.00941
		3143.4	0.00617	3143.4	0.00844
		3145.33	0.00761	3145.33	0.00833
		3147.26	0.00371	3147.26	0.00335
		3149.19	-0.00075738	3149.19	-0.000704057
		3151.11	0.00342	3151.11	0.000116084
		3153.04	0.00475	3153.04	0.000236575
		3154.97	-0.00437	3154.97	0.000148234
		3156.9	-0.00123	3156.9	0.00417
		3158.83	0.00706	3158.83	0.00664
		3160.76	0.00543	3160.76	0.00466
		3162.68	0.00164	3162.68	-0.00409
		3164.61	0.00222	3164.61	-0.00317
		3166.54	0.00962	3166.54	0.00426
		3168.47	0.01235	3168.47	0.00516
		3170.4	0.00904	3170.4	0.00321
		3172.33	0.00771	3172.33	0.00522
		3174.26	-0.00201	3174.26	0.0077
		3176.18	-0.00762	3176.18	0.00634
		3178.11	-0.00416	3178.11	-0.00306
		3180.04	0.00138	3180.04	-0.00374
		3181.97	0.00284	3181.97	-0.000320553
		3183.9	0.00352	3183.9	0.00374
		3185.83	0.00152	3185.83	0.00163
		3187.76	0.00336	3187.76	0.00543
		3189.68	0.0053	3189.68	0.00888
		3191.61	0.0057	3191.61	0.00652
		3193.54	0.00568	3193.54	0.00779
		3195.47	0.00305	3195.47	0.01041
		3197.4	0.0023	3197.4	0.01057
		3199.33	0.00538	3199.33	0.01075
		3201.26	0.01374	3201.26	0.01297
		3203.18	0.01208	3203.18	0.000640157
		3205.11	0.00671	3205.11	-0.00427
		3207.04	0.00996	3207.04	0.00141
		3208.97	0.0128	3208.97	0.00546
		3210.9	0.00548	3210.9	0.0028
		3212.82	0.001	3212.82	-0.00145
		3214.75	-0.00227	3214.75	0.00478
		3216.68	-0.00408	3216.68	0.00636
		3218.61	-0.0039	3218.61	-0.00303
		3220.54	-0.00813	3220.54	-0.01353
		3222.47	-0.00837	3222.47	-0.01418
		3224.4	-0.00322	3224.4	-0.00477
		3226.32	0.00535	3226.32	0.00739
		3228.25	0.0054	3228.25	0.0058
		3230.18	0.00408	3230.18	0.00102
		3232.11	0.00146	3232.11	0.00464
		3234.04	-0.00786	3234.04	0.00733
		3235.97	-0.01128	3235.97	0.00455
		3237.9	-0.00135	3237.9	0.00395
		3239.82	0.00302	3239.82	0.000987423
		3241.75	-4.208e-06	3241.75	0.00321
		3243.68	0.00164	3243.68	0.00136
		3245.61	-0.00286	3245.61	0.000999013
		3247.54	-0.00597	3247.54	0.00245
		3249.47	0.00466	3249.47	0.0049
		3251.39	0.00529	3251.39	-0.0013
		3253.32	0.00656	3253.32	-0.000190909
		3255.25	0.00877	3255.25	0.00117
		3257.18	0.00412	3257.18	0.00105
		3259.11	0.0049	3259.11	0.00466
		3261.04	0.0118	3261.04	0.00861
		3262.97	0.00813	3262.97	0.00646
		3264.89	0.00612	3264.89	0.00296
		3266.82	0.000860017	3266.82	0.00379
		3268.75	-0.00815	3268.75	-0.00387
		3270.68	-0.00691	3270.68	-0.00781
		3272.61	0.00592	3272.61	0.000166564
		3274.54	0.0104	3274.54	0.000495471
		3276.47	0.01501	3276.47	0.00414
		3278.39	0.01608	3278.39	0.00942
		3280.32	0.00873	3280.32	0.00679
		3282.25	0.00872	3282.25	0.01074
		3284.18	0.00925	3284.18	0.00974
		3286.11	0.00224	3286.11	0.00637
		3288.04	-0.00252	3288.04	0.00517
		3289.96	0.00612	3289.96	0.00592
		3291.89	0.0112	3291.89	0.00391
		3293.82	0.00981	3293.82	0.00813
		3295.75	0.00845	3295.75	0.01678
		3297.68	0.00671	3297.68	0.01684
		3299.61	0.01225	3299.61	0.01528
		3301.53	0.01569	3301.53	0.01657
		3303.46	0.01254	3303.46	0.01268
		3305.39	0.00278	3305.39	0.00384
		3307.32	-0.00262	3307.32	-0.00283
		3309.25	-0.00503	3309.25	-0.00693
		3311.18	-0.00408	3311.18	-0.0031
		3313.11	-0.00159	3313.11	-0.000751492
		3315.03	-0.00339	3315.03	-0.0016
		3316.96	-0.00951	3316.96	-0.00107
		3318.89	-0.01117	3318.89	0.00184
		3320.82	-0.00241	3320.82	0.01138
		3322.75	-0.00681	3322.75	0.00909
		3324.68	-0.01656	3324.68	-0.00497
		3326.61	-0.00284	3326.61	-0.00563
		3328.53	0.0083	3328.53	0.00197
		3330.46	0.0076	3330.46	0.0039
		3332.39	0.00731	3332.39	0.00665
		3334.32	0.00895	3334.32	0.00892
		3336.25	0.00768	3336.25	0.00641
		3338.18	0.00858	3338.18	0.00138
		3340.1	0.01433	3340.1	0.0029
		3342.03	0.01018	3342.03	0.00137
		3343.96	0.00564	3343.96	-0.00526
		3345.89	0.01086	3345.89	0.00283
		3347.82	0.01158	3347.82	0.00973
		3349.75	0.00466	3349.75	0.00161
		3351.68	0.00379	3351.68	7.11115e-05
		3353.6	0.00182	3353.6	-0.00132
		3355.53	0.00227	3355.53	0.00186
		3357.46	0.00157	3357.46	0.00918
		3359.39	0.000884187	3359.39	0.01067
		3361.32	0.00095355	3361.32	0.00557
		3363.25	0.0036	3363.25	0.00585
		3365.17	0.00955	3365.17	0.01075
		3367.1	0.00806	3367.1	0.00556
		3369.03	0.00233	3369.03	0.000451951
		3370.96	0.00598	3370.96	0.00315
		3372.89	0.01097	3372.89	0.00224
		3374.82	0.00771	3374.82	0.00142
		3376.74	0.00768	3376.74	0.0063
		3378.67	0.00678	3378.67	0.00294
		3380.6	0.00242	3380.6	-0.00509
		3382.53	0.00521	3382.53	-0.00073115
		3384.46	0.00312	3384.46	0.00522
		3386.39	0.0031	3386.39	0.00263
		3388.32	0.01187	3388.32	0.00298
		3390.24	0.00904	3390.24	-0.000369354
		3392.17	0.0072	3392.17	0.00145
		3394.1	0.00825	3394.1	0.00765
		3396.03	0.00482	3396.03	0.00524
		3397.96	-0.000842245	3397.96	-0.00195
		3399.89	1.54739e-05	3399.89	-0.00424
		3401.82	0.0022	3401.82	-0.000776564
		3403.74	0.000256666	3403.74	-0.00117
		3405.67	-0.00694	3405.67	-0.00143
		3407.6	-0.00207	3407.6	0.00338
		3409.53	0.0019	3409.53	0.00361
		3411.46	-0.00229	3411.46	-0.00271
		3413.39	-0.00146	3413.39	-0.00367
		3415.31	0.00557	3415.31	-0.00232
		3417.24	0.0051	3417.24	-0.0016
		3419.17	-0.00424	3419.17	-0.000978935
		3421.1	-0.00244	3421.1	0.000419646
		3423.03	0.0043	3423.03	0.000465451
		3424.96	0.00479	3424.96	-0.00051751
		3426.89	0.0033	3426.89	-0.00184
		3428.81	0.00355	3428.81	-0.00251
		3430.74	0.00834	3430.74	-0.00184
		3432.67	0.00652	3432.67	-0.00429
		3434.6	-0.00141	3434.6	-0.0019
		3436.53	0.000264192	3436.53	0.00182
		3438.46	0.000876052	3438.46	0.000492651
		3440.39	-0.00052264	3440.39	-0.00246
		3442.31	0.00313	3442.31	-0.00104
		3444.24	0.00436	3444.24	0.00166
		3446.17	-0.00106	3446.17	-0.00233
		3448.1	-0.00408	3448.1	-0.00106
		3450.03	-0.000306117	3450.03	0.00531
		3451.95	0.00217	3451.95	0.0055
		3453.88	0.00189	3453.88	0.0037
		3455.81	0.00176	3455.81	0.00436
		3457.74	0.000389035	3457.74	0.00496
		3459.67	0.00146	3459.67	0.000565403
		3461.6	0.00441	3461.6	0.000136832
		3463.53	0.0028	3463.53	0.000734108
		3465.45	0.000812212	3465.45	0.00237
		3467.38	0.000837674	3467.38	0.00194
		3469.31	0.00424	3469.31	0.00298
		3471.24	0.00912	3471.24	0.00552
		3473.17	0.00789	3473.17	0.00629
		3475.1	-0.00125	3475.1	0.00282
		3477.03	-0.00306	3477.03	0.00371
		3478.95	-0.00141	3478.95	0.000815631
		3480.88	0.000780776	3480.88	-0.000112476
		3482.81	-0.00196	3482.81	0.000915132
		3484.74	-0.00491	3484.74	0.000942592
		3486.67	-0.000890657	3486.67	-0.00131
		3488.6	0.00127	3488.6	-0.000376869
		3490.53	-0.00142	3490.53	0.0012
		3492.45	-0.000188061	3492.45	0.00197
		3494.38	0.00271	3494.38	0.000118934
		3496.31	0.00211	3496.31	-0.00116
		3498.24	0.00322	3498.24	0.00225
		3500.17	0.00247	3500.17	0.00465
		3502.09	-0.00235	3502.09	0.00067812
		3504.02	-0.0012	3504.02	-0.00119
		3505.95	0.00123	3505.95	-0.000357435
		3507.88	-0.00111	3507.88	-0.000121618
		3509.81	-0.00276	3509.81	0.0007516
		3511.74	-0.00176	3511.74	0.00204
		3513.67	-0.000519066	3513.67	0.00151
		3515.59	-0.0011	3515.59	0.000904573
		3517.52	-0.000741999	3517.52	0.00165
		3519.45	-0.00074362	3519.45	0.00151
		3521.38	-0.00138	3521.38	0.00114
		3523.31	-0.00161	3523.31	0.000835051
		3525.24	-0.00194	3525.24	-2.33257e-05
		3527.17	-0.00267	3527.17	-0.00143
		3529.09	-0.00274	3529.09	-0.00171
		3531.02	-0.00144	3531.02	-0.000626345
		3532.95	-0.000488618	3532.95	0.000689835
		3534.88	-0.000505861	3534.88	0.000958996
		3536.81	-0.000956123	3536.81	-0.00105
		3538.74	-0.000926631	3538.74	-0.00215
		3540.66	-0.00159	3540.66	-0.00113
		3542.59	-0.0022	3542.59	-0.000392693
		3544.52	-0.00177	3544.52	-0.000502948
		3546.45	-0.000185445	3546.45	0.0001483
		3548.38	-0.00040557	3548.38	-0.000411098
		3550.31	-0.00186	3550.31	-0.000816979
		3552.24	-0.00297	3552.24	-0.000840228
		3554.16	-0.00295	3554.16	-0.00123
		3556.09	-0.0028	3556.09	-0.000997414
		3558.02	-0.00223	3558.02	-0.000780202
		3559.95	-0.00257	3559.95	-0.000673358
		3561.88	-0.0042	3561.88	-0.00151
		3563.81	-0.00386	3563.81	-0.00169
		3565.74	-0.00221	3565.74	-0.00136
		3567.66	-0.0031	3567.66	-0.000648413
		3569.59	-0.00359	3569.59	-0.00117
		3571.52	-0.0032	3571.52	-0.00187
		3573.45	-0.00327	3573.45	-0.00224
		3575.38	-0.00361	3575.38	-0.00252
		3577.31	-0.00425	3577.31	-0.00259
		3579.23	-0.00332	3579.23	-0.00188
		3581.16	-0.0019	3581.16	-0.000770346
		3583.09	-0.00205	3583.09	-0.0014
		3585.02	-0.00202	3585.02	-0.00121
		3586.95	-0.00175	3586.95	0.000194872
		3588.88	-0.00109	3588.88	0.00072216
		3590.8	-0.00126	3590.8	4.79807e-05
		3592.73	-0.000836193	3592.73	-0.000408417
		3594.66	-0.000526677	3594.66	-0.000392494
		3596.59	-0.00164	3596.59	-0.000378689
		3598.52	-0.00298	3598.52	-0.00186
		3600.45	-0.00273	3600.45	-0.00258
		3602.38	-0.0019	3602.38	-0.00174
		3604.3	-0.00114	3604.3	-0.000479979
		3606.23	-0.000246282	3606.23	0.00134
		3608.16	0.000737295	3608.16	0.000885415
		3610.09	-0.000237307	3610.09	-0.000250057
		3612.02	-0.00252	3612.02	0.000257561
		3613.95	-0.00191	3613.95	-0.000129833
		3615.88	-0.000238698	3615.88	-0.000783939
		3617.8	-0.00163	3617.8	-0.000966041
		3619.73	-0.0022	3619.73	-0.000130429
		3621.66	-0.00154	3621.66	-0.000826934
		3623.59	-0.0013	3623.59	-0.000120922
		3625.52	-0.00198	3625.52	0.00076335
		3627.45	-0.00246	3627.45	0.00104
		3629.37	-0.00196	3629.37	-1.91179e-05
		3631.3	-0.0016	3631.3	-0.000357038
		3633.23	-0.00155	3633.23	0.000605084
		3635.16	-0.00148	3635.16	0.000154034
		3637.09	-0.000779176	3637.09	-0.000484613
		3639.02	-0.000604441	3639.02	0.000238365
		3640.95	-0.00034406	3640.95	0.00127
		3642.87	-0.000161101	3642.87	0.00133
		3644.8	-0.000967925	3644.8	0.0014
		3646.73	-0.00337	3646.73	5.83861e-05
		3648.66	-0.00492	3648.66	-0.00206
		3650.59	-0.00277	3650.59	0.000550208
		3652.52	-0.000378921	3652.52	0.000949665
		3654.44	0.00155	3654.44	0.00148
		3656.37	0.00144	3656.37	0.00211
		3658.3	0.000831499	3658.3	0.00127
		3660.23	0.000425616	3660.23	0.000786618
		3662.16	0.000634185	3662.16	0.00188
		3664.09	-7.38826e-05	3664.09	0.00194
		3666.01	0.000353717	3666.01	0.00187
		3667.94	-0.000530285	3667.94	0.00253
		3669.87	-0.00213	3669.87	0.0025
		3671.8	4.55948e-05	3671.8	0.00151
		3673.73	0.000225867	3673.73	0.000813739
		3675.66	-0.000452574	3675.66	0.000197259
		3677.59	0.000273972	3677.59	0.00166
		3679.51	0.00046167	3679.51	0.00169
		3681.44	0.000417889	3681.44	0.000802253
		3683.37	0.000481373	3683.37	0.000413577
		3685.3	0.00154	3685.3	0.00118
		3687.23	0.00165	3687.23	0.00278
		3689.16	-0.000706373	3689.16	0.0021
		3691.09	0.00167	3691.09	0.00158
		3693.01	0.00297	3693.01	0.0021
		3694.94	0.00262	3694.94	0.00211
		3696.87	0.00258	3696.87	0.00134
		3698.8	0.0026	3698.8	0.00136
		3700.73	0.00255	3700.73	0.00237
		3702.66	0.00254	3702.66	0.00256
		3704.58	0.00248	3704.58	0.00325
		3706.51	0.00146	3706.51	0.00299
		3708.44	-0.000400671	3708.44	0.00063737
		3710.37	0.000175745	3710.37	-0.0017
		3712.3	0.00115	3712.3	0.000146046
		3714.23	0.000912176	3714.23	0.000952288
		3716.16	0.00136	3716.16	0.00197
		3718.08	0.00184	3718.08	0.0028
		3720.01	0.00246	3720.01	0.00343
		3721.94	0.00242	3721.94	0.00379
		3723.87	0.0027	3723.87	0.00393
		3725.8	0.00181	3725.8	0.00151
		3727.73	0.00149	3727.73	0.000408702
		3729.66	0.0007752	3729.66	0.000590419
		3731.58	-0.000360448	3731.58	0.00125
		3733.51	0.000220729	3733.51	0.00157
		3735.44	-0.000543489	3735.44	0.00199
		3737.37	0.00162	3737.37	0.00206
		3739.3	0.000695576	3739.3	0.00171
		3741.22	-0.000546004	3741.22	0.00119
		3743.15	0.00166	3743.15	0.00263
		3745.08	0.00257	3745.08	0.00385
		3747.01	0.000423361	3747.01	0.00128
		3748.94	-0.000661812	3748.94	-0.000736607
		3750.87	0.00104	3750.87	5.63315e-05
		3752.8	0.00354	3752.8	0.00203
		3754.72	0.000936051	3754.72	0.000513716
		3756.65	-0.000959462	3756.65	0.000726939
		3758.58	-0.000638223	3758.58	0.00148
		3760.51	0.00192	3760.51	0.00166
		3762.44	0.00292	3762.44	0.00134
		3764.37	0.00244	3764.37	0.00105
		3766.3	0.000529739	3766.3	0.0014
		3768.22	-0.000211046	3768.22	0.00241
		3770.15	0.00054198	3770.15	0.00205
		3772.08	0.00121	3772.08	0.00124
		3774.01	0.0015	3774.01	0.00113
		3775.94	0.0012	3775.94	0.000744132
		3777.87	0.000864831	3777.87	0.00148
		3779.8	-0.000117444	3779.8	0.0012
		3781.72	0.000559199	3781.72	0.000798236
		3783.65	-7.59697e-05	3783.65	-0.000192632
		3785.58	-0.00029327	3785.58	-0.000551663
		3787.51	0.0017	3787.51	0.000876982
		3789.44	0.00234	3789.44	0.00165
		3791.36	0.00304	3791.36	0.00235
		3793.29	0.0035	3793.29	0.00236
		3795.22	0.00239	3795.22	0.00191
		3797.15	0.00123	3797.15	0.00188
		3799.08	0.0012	3799.08	0.00207
		3801.01	0.00295	3801.01	0.00307
		3802.94	0.00291	3802.94	0.003
		3804.86	0.00185	3804.86	0.00146
		3806.79	0.00192	3806.79	0.00127
		3808.72	0.00229	3808.72	0.00152
		3810.65	0.00181	3810.65	0.0014
		3812.58	0.000569384	3812.58	0.00122
		3814.51	0.00191	3814.51	0.00294
		3816.44	0.0022	3816.44	0.0034
		3818.36	-0.000706439	3818.36	0.000356967
		3820.29	-0.00295	3820.29	0.000859718
		3822.22	-7.78249e-05	3822.22	0.00287
		3824.15	0.000539824	3824.15	0.00175
		3826.08	0.000236973	3826.08	0.0011
		3828.01	0.00131	3828.01	0.00107
		3829.93	0.0025	3829.93	0.00243
		3831.86	0.00166	3831.86	0.0027
		3833.79	0.000309052	3833.79	0.00284
		3835.72	0.00141	3835.72	0.00323
		3837.65	0.00206	3837.65	0.00421
		3839.58	-0.00104	3839.58	0.0013
		3841.51	-0.000174714	3841.51	0.00169
		3843.43	0.0014	3843.43	0.00222
		3845.36	0.0026	3845.36	0.00272
		3847.29	0.00284	3847.29	0.0033
		3849.22	0.00275	3849.22	0.00335
		3851.15	0.00534	3851.15	0.0033
		3853.08	0.00912	3853.08	0.000878277
		3855.01	0.00225	3855.01	-0.000468925
		3856.93	0.000917821	3856.93	0.000173392
		3858.86	0.003	3858.86	0.00289
		3860.79	0.00176	3860.79	0.00312
		3862.72	0.00141	3862.72	0.00344
		3864.65	0.00339	3864.65	0.00477
		3866.58	0.00202	3866.58	0.00296
		3868.5	0.000967597	3868.5	0.00148
		3870.43	0.00299	3870.43	0.00122
		3872.36	0.0032	3872.36	0.00204
		3874.29	0.00221	3874.29	0.00196
		3876.22	0.00125	3876.22	0.00158
		3878.15	-1.55065e-05	3878.15	0.00158
		3880.07	0.000361278	3880.07	0.00256
		3882	0.00166	3882	0.0026
		3883.93	0.00238	3883.93	0.00377
		3885.86	0.00245	3885.86	0.0038
		3887.79	0.00349	3887.79	0.00298
		3889.72	0.00554	3889.72	0.00407
		3891.65	0.00375	3891.65	0.00308
		3893.57	0.00179	3893.57	0.0024
		3895.5	0.00189	3895.5	0.00233
		3897.43	0.00218	3897.43	0.0026
		3899.36	0.00109	3899.36	0.00326
		3901.29	-0.000360647	3901.29	0.00149
		3903.22	0.000175977	3903.22	0.000352026
		3905.14	0.00106	3905.14	0.00176
		3907.07	0.00193	3907.07	0.00358
		3909	0.00256	3909	0.004
		3910.93	0.00253	3910.93	0.002
		3912.86	0.00293	3912.86	0.00196
		3914.79	0.00246	3914.79	0.00332
		3916.72	0.00115	3916.72	0.00303
		3918.64	0.000902116	3918.64	0.00309
		3920.57	0.00249	3920.57	0.00374
		3922.5	0.00299	3922.5	0.00387
		3924.43	0.00314	3924.43	0.00261
		3926.36	0.00409	3926.36	0.00262
		3928.29	0.00334	3928.29	0.00258
		3930.22	0.00156	3930.22	0.00233
		3932.14	0.000563279	3932.14	0.00103
		3934.07	0.00131	3934.07	0.000657048
		3936	0.00251	3936	0.00143
		3937.93	0.00372	3937.93	0.00267
		3939.86	0.00349	3939.86	0.00208
		3941.79	0.0025	3941.79	0.00136
		3943.71	0.00291	3943.71	0.00253
		3945.64	0.00206	3945.64	0.00357
		3947.57	0.00272	3947.57	0.00447
		3949.5	0.00365	3949.5	0.00385
		3951.43	0.003	3951.43	0.00264
		3953.36	0.00203	3953.36	0.00223
		3955.28	0.00171	3955.28	0.00214
		3957.21	0.00119	3957.21	0.00192
		3959.14	0.00192	3959.14	0.00192
		3961.07	0.00332	3961.07	0.00279
		3963	0.00323	3963	0.00313
		3964.93	0.00345	3964.93	0.00279
		3966.86	0.00321	3966.86	0.00212
		3968.78	0.00252	3968.78	0.00222
		3970.71	0.00259	3970.71	0.00265
		3972.64	0.00293	3972.64	0.00211
		3974.57	0.00277	3974.57	0.00195
		3976.5	0.00303	3976.5	0.00253
		3978.43	0.00231	3978.43	0.00204
		3980.36	0.00278	3980.36	0.00168
		3982.28	0.00351	3982.28	0.00233
		3984.21	0.00271	3984.21	0.00219
		3986.14	0.00233	3986.14	0.00205
		3988.07	0.00209	3988.07	0.00183
		3990	0.00188	3990	0.00217
		3991.93	0.0019	3991.93	0.00288
		3993.85	0.00208	3993.85	0.00279
		3995.78	0.00171	3995.78	0.00278
		3997.71	0.00213	3997.71	0.00345
		3999.64	0.00249	3999.64	0.00323
