# Supplementary material for: Electron donation of non-oxide supports boosts O2 activation on nano-platinum catalysts
Source: Nat Commun. 2021 May 12;12:2741. doi: 10.1038/s41467-021-22946-y (PMC8115247; doi:10.1038/s41467-021-22946-y)
Supplement: Supplementary file 3 — Source Data [file 41467_2021_22946_MOESM3_ESM.zip › Source Data-S24.xlsx]

## Sheet: Sheet1
		Pt/CN650		Pt/CN500
		Temperature (°C)	Intensity (arb.units)	Temperature (°C)	Intensity (arb.units)
		70	0.487	69	-0.658
		70	0.484	69	-0.659
		70	0.482	69	-0.664
		70	0.481	69	-0.663
		70	0.481	69	-0.659
		70	0.48	69	-0.66
		70	0.482	69	-0.662
		70	0.481	69	-0.659
		70	0.477	68	-0.659
		70	0.479	69	-0.661
		70	0.481	69	-0.654
		70	0.48	69	-0.659
		70	0.477	69	-0.656
		70	0.477	69	-0.652
		71	0.481	69	-0.656
		71	0.476	69	-0.655
		71	0.473	69	-0.651
		71	0.475	69	-0.657
		71	0.475	69	-0.653
		71	0.474	69	-0.66
		71	0.478	69	-0.658
		71	0.474	69	-0.663
		71	0.478	69	-0.662
		72	0.474	69	-0.66
		71	0.473	69	-0.664
		72	0.473	69	-0.666
		72	0.471	69	-0.658
		72	0.471	69	-0.66
		72	0.471	69	-0.666
		72	0.467	69	-0.663
		72	0.468	69	-0.657
		72	0.472	69	-0.655
		72	0.471	69	-0.652
		73	0.467	69	-0.656
		73	0.469	70	-0.654
		73	0.465	70	-0.653
		73	0.469	70	-0.656
		73	0.465	70	-0.654
		73	0.469	70	-0.657
		73	0.468	70	-0.657
		74	0.469	70	-0.658
		74	0.468	70	-0.653
		74	0.469	70	-0.649
		74	0.47	70	-0.65
		74	0.471	71	-0.653
		74	0.47	71	-0.652
		74	0.462	71	-0.657
		75	0.465	71	-0.648
		75	0.467	71	-0.644
		75	0.463	71	-0.643
		75	0.465	72	-0.651
		75	0.469	72	-0.645
		75	0.466	72	-0.649
		75	0.466	72	-0.655
		76	0.468	72	-0.653
		76	0.471	73	-0.653
		76	0.468	73	-0.65
		76	0.471	73	-0.65
		76	0.472	73	-0.649
		76	0.47	73	-0.646
		76	0.47	73	-0.65
		77	0.468	74	-0.651
		77	0.466	74	-0.649
		77	0.466	74	-0.656
		77	0.467	74	-0.65
		77	0.47	74	-0.651
		77	0.467	75	-0.651
		77	0.465	75	-0.651
		78	0.465	75	-0.65
		78	0.47	75	-0.654
		78	0.468	75	-0.653
		78	0.47	76	-0.657
		78	0.472	76	-0.651
		78	0.474	76	-0.646
		79	0.474	76	-0.651
		79	0.47	76	-0.644
		79	0.466	76	-0.646
		79	0.474	77	-0.644
		79	0.475	77	-0.652
		79	0.48	77	-0.648
		79	0.48	77	-0.65
		80	0.48	77	-0.652
		80	0.483	78	-0.652
		80	0.479	78	-0.648
		80	0.483	78	-0.645
		80	0.478	78	-0.644
		80	0.484	78	-0.643
		80	0.485	78	-0.643
		81	0.482	79	-0.646
		81	0.483	79	-0.644
		81	0.483	79	-0.648
		81	0.488	79	-0.649
		81	0.491	79	-0.647
		81	0.489	79	-0.646
		82	0.489	80	-0.647
		82	0.494	80	-0.648
		82	0.492	80	-0.651
		82	0.489	80	-0.652
		82	0.485	80	-0.646
		82	0.49	81	-0.646
		82	0.485	81	-0.646
		83	0.487	81	-0.641
		83	0.491	81	-0.637
		83	0.491	81	-0.641
		83	0.489	81	-0.642
		83	0.49	82	-0.642
		83	0.492	82	-0.642
		83	0.495	82	-0.641
		84	0.501	82	-0.641
		84	0.501	82	-0.642
		84	0.504	83	-0.639
		84	0.502	83	-0.636
		84	0.504	83	-0.635
		84	0.508	83	-0.634
		84	0.507	83	-0.628
		85	0.509	83	-0.633
		85	0.509	84	-0.635
		85	0.505	84	-0.63
		85	0.507	84	-0.628
		85	0.51	84	-0.627
		85	0.506	84	-0.623
		86	0.508	84	-0.622
		86	0.51	85	-0.621
		86	0.511	85	-0.625
		86	0.513	85	-0.626
		86	0.515	85	-0.625
		86	0.512	85	-0.628
		86	0.512	86	-0.623
		87	0.516	86	-0.619
		87	0.516	86	-0.624
		87	0.519	86	-0.628
		87	0.51	86	-0.631
		87	0.509	86	-0.629
		87	0.512	87	-0.623
		88	0.51	87	-0.618
		88	0.514	87	-0.62
		88	0.519	87	-0.629
		88	0.52	87	-0.62
		88	0.516	87	-0.618
		88	0.52	88	-0.615
		88	0.522	88	-0.61
		88	0.526	88	-0.605
		89	0.524	88	-0.603
		89	0.519	88	-0.602
		89	0.528	88	-0.601
		89	0.52	89	-0.605
		89	0.518	89	-0.604
		89	0.516	89	-0.603
		90	0.515	89	-0.594
		90	0.514	89	-0.593
		90	0.517	90	-0.592
		90	0.517	90	-0.593
		90	0.521	90	-0.589
		90	0.522	90	-0.586
		90	0.519	90	-0.581
		91	0.519	90	-0.574
		91	0.521	91	-0.58
		91	0.522	91	-0.579
		91	0.522	91	-0.58
		91	0.52	91	-0.572
		91	0.523	91	-0.576
		92	0.521	91	-0.574
		92	0.523	92	-0.577
		92	0.522	92	-0.567
		92	0.519	92	-0.574
		92	0.523	92	-0.565
		92	0.522	92	-0.561
		93	0.525	92	-0.556
		93	0.524	93	-0.558
		93	0.521	93	-0.548
		93	0.525	93	-0.553
		93	0.521	93	-0.556
		93	0.524	93	-0.561
		93	0.525	94	-0.558
		93	0.526	94	-0.556
		94	0.529	94	-0.554
		94	0.527	94	-0.547
		94	0.529	94	-0.541
		94	0.526	95	-0.541
		94	0.524	95	-0.537
		94	0.526	95	-0.537
		95	0.527	95	-0.535
		95	0.522	95	-0.535
		95	0.523	95	-0.527
		95	0.529	95	-0.525
		95	0.527	96	-0.522
		95	0.529	96	-0.519
		95	0.528	96	-0.518
		96	0.525	96	-0.515
		96	0.526	96	-0.505
		96	0.525	97	-0.508
		96	0.526	97	-0.505
		96	0.527	97	-0.501
		96	0.525	97	-0.494
		97	0.524	97	-0.492
		97	0.529	97	-0.495
		97	0.526	98	-0.49
		97	0.522	98	-0.485
		97	0.523	98	-0.481
		97	0.523	98	-0.479
		97	0.524	98	-0.468
		98	0.523	98	-0.461
		98	0.519	99	-0.457
		98	0.521	99	-0.453
		98	0.517	99	-0.449
		98	0.52	99	-0.445
		98	0.523	99	-0.447
		99	0.523	99	-0.447
		99	0.528	100	-0.446
		99	0.522	100	-0.436
		99	0.521	100	-0.428
		99	0.522	100	-0.425
		99	0.517	100	-0.416
		99	0.52	100	-0.412
		100	0.517	101	-0.413
		100	0.519	101	-0.409
		100	0.524	101	-0.404
		100	0.519	101	-0.4
		100	0.523	101	-0.392
		100	0.517	101	-0.391
		100	0.518	102	-0.385
		101	0.524	102	-0.386
		101	0.52	102	-0.385
		101	0.523	102	-0.383
		101	0.525	102	-0.379
		101	0.526	102	-0.368
		101	0.526	103	-0.371
		102	0.524	103	-0.367
		102	0.527	103	-0.365
		102	0.524	103	-0.361
		102	0.524	103	-0.356
		102	0.519	103	-0.349
		102	0.527	104	-0.345
		102	0.526	104	-0.345
		103	0.526	104	-0.34
		103	0.523	104	-0.333
		103	0.522	104	-0.328
		103	0.52	104	-0.322
		103	0.517	105	-0.321
		103	0.518	105	-0.313
		103	0.522	105	-0.31
		104	0.522	105	-0.31
		104	0.53	105	-0.303
		104	0.527	106	-0.301
		104	0.523	106	-0.296
		104	0.526	106	-0.291
		104	0.526	106	-0.288
		104	0.523	106	-0.283
		105	0.526	106	-0.279
		105	0.532	107	-0.273
		105	0.529	107	-0.272
		105	0.531	107	-0.264
		105	0.528	107	-0.264
		105	0.526	107	-0.256
		106	0.524	107	-0.257
		106	0.524	108	-0.256
		106	0.52	108	-0.242
		106	0.52	108	-0.242
		106	0.519	108	-0.235
		106	0.523	108	-0.234
		106	0.529	108	-0.231
		107	0.537	109	-0.231
		107	0.535	109	-0.224
		107	0.531	109	-0.226
		107	0.53	109	-0.219
		107	0.532	109	-0.222
		107	0.533	109	-0.216
		107	0.532	110	-0.213
		108	0.535	110	-0.205
		108	0.533	110	-0.208
		108	0.53	110	-0.199
		108	0.535	110	-0.195
		108	0.53	111	-0.191
		108	0.53	111	-0.195
		109	0.534	111	-0.187
		109	0.534	111	-0.187
		109	0.535	111	-0.185
		109	0.538	111	-0.188
		109	0.538	111	-0.18
		109	0.537	112	-0.182
		109	0.533	112	-0.177
		109	0.536	112	-0.173
		110	0.532	112	-0.163
		110	0.53	112	-0.164
		110	0.526	112	-0.16
		110	0.523	113	-0.153
		110	0.523	113	-0.155
		110	0.525	113	-0.152
		110	0.52	113	-0.145
		111	0.525	113	-0.147
		111	0.528	113	-0.14
		111	0.526	113	-0.136
		111	0.523	114	-0.134
		111	0.523	114	-0.127
		111	0.53	114	-0.126
		112	0.529	114	-0.127
		112	0.529	114	-0.134
		112	0.527	115	-0.12
		112	0.531	115	-0.123
		112	0.534	115	-0.12
		112	0.541	115	-0.117
		112	0.542	115	-0.116
		113	0.544	115	-0.112
		113	0.538	116	-0.11
		113	0.536	116	-0.109
		113	0.538	116	-0.104
		113	0.541	116	-0.106
		113	0.542	116	-0.101
		114	0.542	116	-0.099
		114	0.541	117	-0.09
		114	0.543	117	-0.089
		114	0.545	117	-0.088
		114	0.55	117	-0.089
		114	0.55	117	-0.078
		114	0.552	117	-0.074
		114	0.557	118	-0.072
		115	0.554	118	-0.069
		115	0.561	118	-0.066
		115	0.56	118	-0.059
		115	0.563	118	-0.056
		115	0.561	118	-0.053
		115	0.564	119	-0.057
		116	0.562	119	-0.056
		116	0.566	119	-0.059
		116	0.569	119	-0.05
		116	0.569	119	-0.045
		116	0.571	119	-0.048
		116	0.575	120	-0.047
		116	0.579	120	-0.047
		117	0.581	120	-0.045
		117	0.585	120	-0.041
		117	0.591	120	-0.042
		117	0.594	120	-0.041
		117	0.592	121	-0.034
		117	0.598	121	-0.033
		118	0.598	121	-0.036
		118	0.604	121	-0.026
		118	0.597	121	-0.026
		118	0.597	121	-0.025
		118	0.601	122	-0.022
		118	0.601	122	-0.02
		118	0.606	122	-0.021
		119	0.607	122	-0.024
		119	0.613	122	-0.024
		119	0.614	123	-0.026
		119	0.621	123	-0.022
		119	0.626	123	-0.018
		119	0.617	123	-0.018
		119	0.616	123	-0.011
		120	0.616	123	-0.011
		120	0.626	123	-0.013
		120	0.628	124	-0.012
		120	0.624	124	-0.008
		120	0.634	124	-0.01
		120	0.634	124	-0.004
		120	0.634	124	-0.004
		121	0.639	124	-0.001
		121	0.64	125	-0.002
		121	0.64	125	-0.007
		121	0.649	125	-0.003
		121	0.653	125	-0.006
		121	0.656	125	-0.006
		121	0.655	125	-0.006
		122	0.655	126	-0.007
		122	0.653	126	0
		122	0.657	126	0.006
		122	0.661	126	0.01
		122	0.664	126	0.007
		122	0.665	126	0.008
		123	0.662	127	0.009
		123	0.666	127	0.009
		123	0.664	127	0.012
		123	0.666	127	0.012
		123	0.667	127	0.016
		123	0.667	127	0.016
		123	0.667	128	0.018
		124	0.671	128	0.02
		124	0.675	128	0.023
		124	0.675	128	0.026
		124	0.679	128	0.024
		124	0.679	128	0.027
		124	0.683	129	0.025
		124	0.685	129	0.022
		125	0.69	129	0.023
		125	0.691	129	0.024
		125	0.693	129	0.023
		125	0.696	129	0.024
		125	0.694	130	0.026
		125	0.701	130	0.024
		125	0.703	130	0.02
		126	0.709	130	0.018
		126	0.702	130	0.016
		126	0.703	130	0.015
		126	0.709	131	0.018
		126	0.71	131	0.011
		126	0.715	131	0.015
		126	0.714	131	0.015
		127	0.718	131	0.025
		127	0.719	131	0.025
		127	0.723	132	0.025
		127	0.728	132	0.024
		127	0.73	132	0.026
		127	0.732	132	0.026
		127	0.729	132	0.023
		128	0.732	133	0.023
		128	0.728	133	0.028
		128	0.73	133	0.03
		128	0.735	133	0.031
		128	0.736	133	0.033
		128	0.741	133	0.03
		129	0.742	133	0.029
		129	0.748	134	0.035
		129	0.754	134	0.031
		129	0.752	134	0.031
		129	0.755	134	0.03
		129	0.754	134	0.03
		129	0.752	134	0.035
		130	0.751	135	0.036
		130	0.751	135	0.035
		130	0.756	135	0.038
		130	0.758	135	0.034
		130	0.762	135	0.036
		130	0.764	135	0.031
		131	0.77	136	0.038
		131	0.775	136	0.04
		131	0.775	136	0.036
		131	0.782	136	0.035
		131	0.783	136	0.035
		131	0.781	136	0.035
		131	0.782	137	0.038
		132	0.785	137	0.036
		132	0.787	137	0.035
		132	0.79	137	0.039
		132	0.794	137	0.03
		132	0.786	138	0.032
		132	0.791	138	0.031
		132	0.794	138	0.033
		133	0.799	138	0.039
		133	0.794	138	0.039
		133	0.797	138	0.033
		133	0.801	138	0.039
		133	0.804	139	0.04
		133	0.804	139	0.041
		134	0.806	139	0.046
		134	0.808	139	0.047
		134	0.808	139	0.044
		134	0.81	139	0.037
		134	0.811	140	0.036
		134	0.814	140	0.042
		134	0.816	140	0.035
		134	0.812	140	0.032
		135	0.816	140	0.033
		135	0.815	140	0.036
		135	0.819	141	0.033
		135	0.823	141	0.034
		135	0.824	141	0.034
		135	0.826	141	0.036
		136	0.826	141	0.043
		136	0.828	141	0.038
		136	0.826	142	0.036
		136	0.825	142	0.03
		136	0.827	142	0.033
		136	0.832	142	0.032
		136	0.838	142	0.033
		137	0.839	142	0.035
		137	0.837	143	0.03
		137	0.845	143	0.035
		137	0.842	143	0.033
		137	0.839	143	0.03
		137	0.838	143	0.026
		138	0.838	144	0.029
		138	0.836	144	0.025
		138	0.839	144	0.026
		138	0.843	144	0.026
		138	0.839	144	0.023
		138	0.845	144	0.03
		138	0.841	145	0.029
		139	0.844	145	0.028
		139	0.855	145	0.024
		139	0.855	145	0.026
		139	0.857	145	0.021
		139	0.858	145	0.027
		139	0.856	145	0.028
		139	0.858	146	0.02
		140	0.856	146	0.021
		140	0.851	146	0.023
		140	0.852	146	0.025
		140	0.853	146	0.02
		140	0.851	146	0.016
		140	0.854	147	0.019
		141	0.845	147	0.012
		141	0.847	147	0.012
		141	0.853	147	0.009
		141	0.847	147	0.009
		141	0.852	147	0.007
		141	0.858	148	0.005
		141	0.856	148	0.008
		142	0.855	148	0.006
		142	0.854	148	0.004
		142	0.855	148	0.004
		142	0.855	148	0.005
		142	0.856	149	0.001
		142	0.856	149	-0.005
		142	0.86	149	-0.004
		143	0.86	149	0
		143	0.863	149	-0.003
		143	0.858	149	-0.007
		143	0.866	150	-0.013
		143	0.865	150	-0.009
		143	0.864	150	-0.005
		144	0.86	150	-0.008
		144	0.857	150	-0.01
		144	0.859	150	-0.014
		144	0.864	151	-0.012
		144	0.862	151	-0.013
		144	0.861	151	-0.012
		144	0.864	151	-0.013
		145	0.861	151	-0.018
		145	0.86	151	-0.017
		145	0.86	152	-0.016
		145	0.858	152	-0.018
		145	0.859	152	-0.017
		145	0.859	152	-0.015
		146	0.857	152	-0.018
		146	0.854	153	-0.021
		146	0.853	153	-0.023
		146	0.85	153	-0.024
		146	0.844	153	-0.028
		146	0.846	153	-0.027
		146	0.843	153	-0.033
		147	0.847	154	-0.034
		147	0.846	154	-0.031
		147	0.849	154	-0.031
		147	0.849	154	-0.041
		147	0.85	154	-0.041
		147	0.846	154	-0.043
		148	0.841	154	-0.044
		148	0.849	155	-0.052
		148	0.843	155	-0.049
		148	0.841	155	-0.062
		148	0.837	155	-0.065
		148	0.838	155	-0.066
		148	0.836	155	-0.064
		149	0.832	156	-0.062
		149	0.829	156	-0.062
		149	0.829	156	-0.064
		149	0.828	156	-0.066
		149	0.83	156	-0.064
		149	0.832	157	-0.067
		149	0.831	157	-0.073
		150	0.83	157	-0.069
		150	0.821	157	-0.073
		150	0.822	157	-0.075
		150	0.818	157	-0.075
		150	0.821	158	-0.075
		150	0.821	158	-0.083
		150	0.824	158	-0.085
		151	0.826	158	-0.084
		151	0.826	158	-0.083
		151	0.821	158	-0.09
		151	0.818	158	-0.088
		151	0.819	159	-0.095
		151	0.816	159	-0.093
		152	0.816	159	-0.092
		152	0.814	159	-0.095
		152	0.817	159	-0.1
		152	0.808	160	-0.107
		152	0.81	160	-0.102
		152	0.81	160	-0.102
		152	0.811	160	-0.109
		153	0.806	160	-0.109
		153	0.804	160	-0.11
		153	0.802	161	-0.11
		153	0.803	161	-0.109
		153	0.801	161	-0.113
		153	0.803	161	-0.115
		153	0.803	161	-0.114
		154	0.794	162	-0.116
		154	0.797	162	-0.119
		154	0.793	162	-0.116
		154	0.784	162	-0.122
		154	0.786	162	-0.126
		154	0.786	162	-0.13
		154	0.787	163	-0.134
		155	0.791	163	-0.133
		155	0.788	163	-0.133
		155	0.78	163	-0.136
		155	0.781	163	-0.134
		155	0.784	163	-0.142
		155	0.779	164	-0.145
		155	0.78	164	-0.144
		156	0.779	164	-0.15
		156	0.783	164	-0.148
		156	0.785	164	-0.157
		156	0.779	164	-0.16
		156	0.778	165	-0.159
		156	0.769	165	-0.165
		157	0.77	165	-0.164
		157	0.771	165	-0.168
		157	0.775	165	-0.17
		157	0.774	166	-0.173
		157	0.778	166	-0.168
		157	0.77	166	-0.168
		158	0.766	166	-0.173
		158	0.768	166	-0.172
		158	0.767	166	-0.18
		158	0.759	167	-0.185
		158	0.754	167	-0.178
		158	0.753	167	-0.191
		158	0.751	167	-0.192
		159	0.751	167	-0.187
		159	0.75	167	-0.19
		159	0.756	168	-0.195
		159	0.76	168	-0.196
		159	0.753	168	-0.201
		159	0.752	168	-0.198
		159	0.752	168	-0.194
		160	0.753	168	-0.197
		160	0.748	169	-0.208
		160	0.743	169	-0.203
		160	0.743	169	-0.211
		160	0.741	169	-0.214
		160	0.74	169	-0.221
		161	0.733	169	-0.216
		161	0.73	170	-0.219
		161	0.728	170	-0.223
		161	0.732	170	-0.222
		161	0.733	170	-0.225
		161	0.731	170	-0.229
		161	0.729	171	-0.228
		162	0.727	171	-0.233
		162	0.72	171	-0.239
		162	0.719	171	-0.238
		162	0.718	171	-0.24
		162	0.718	171	-0.246
		162	0.716	172	-0.251
		162	0.713	172	-0.249
		163	0.709	172	-0.252
		163	0.706	172	-0.249
		163	0.7	172	-0.251
		163	0.701	172	-0.255
		163	0.69	173	-0.258
		163	0.69	173	-0.26
		163	0.692	173	-0.261
		164	0.688	173	-0.259
		164	0.691	173	-0.26
		164	0.687	173	-0.263
		164	0.69	173	-0.265
		164	0.685	174	-0.271
		164	0.682	174	-0.278
		164	0.679	174	-0.28
		165	0.673	174	-0.283
		165	0.673	174	-0.279
		165	0.677	175	-0.285
		165	0.672	175	-0.29
		165	0.674	175	-0.291
		165	0.668	175	-0.292
		165	0.662	175	-0.296
		166	0.667	175	-0.298
		166	0.663	176	-0.304
		166	0.661	176	-0.296
		166	0.657	176	-0.298
		166	0.655	176	-0.308
		166	0.656	176	-0.306
		167	0.654	177	-0.308
		167	0.655	177	-0.312
		167	0.651	177	-0.317
		167	0.646	177	-0.314
		167	0.646	177	-0.321
		167	0.645	177	-0.327
		167	0.64	178	-0.327
		168	0.638	178	-0.328
		168	0.639	178	-0.326
		168	0.637	178	-0.336
		168	0.633	178	-0.339
		168	0.632	178	-0.34
		168	0.63	179	-0.342
		169	0.628	179	-0.342
		169	0.629	179	-0.341
		169	0.623	179	-0.349
		169	0.623	179	-0.352
		169	0.617	180	-0.355
		169	0.617	180	-0.356
		169	0.615	180	-0.351
		170	0.617	180	-0.359
		170	0.617	180	-0.365
		170	0.618	180	-0.364
		170	0.615	181	-0.369
		170	0.612	181	-0.374
		170	0.611	181	-0.374
		171	0.609	181	-0.371
		171	0.603	181	-0.369
		171	0.605	181	-0.372
		171	0.606	182	-0.377
		171	0.606	182	-0.377
		171	0.606	182	-0.382
		171	0.603	182	-0.386
		172	0.605	182	-0.385
		172	0.601	182	-0.394
		172	0.601	183	-0.392
		172	0.598	183	-0.394
		172	0.6	183	-0.4
		172	0.596	183	-0.398
		172	0.6	183	-0.396
		172	0.596	184	-0.398
		173	0.599	184	-0.404
		173	0.599	184	-0.407
		173	0.6	184	-0.406
		173	0.6	184	-0.411
		173	0.599	185	-0.409
		174	0.592	185	-0.411
		174	0.591	185	-0.418
		174	0.586	185	-0.423
		174	0.583	185	-0.422
		174	0.584	185	-0.423
		174	0.579	185	-0.425
		174	0.577	186	-0.424
		175	0.581	186	-0.432
		175	0.578	186	-0.434
		175	0.583	186	-0.429
		175	0.58	186	-0.438
		175	0.576	186	-0.439
		175	0.571	187	-0.435
		175	0.572	187	-0.437
		176	0.565	187	-0.438
		176	0.564	187	-0.441
		176	0.562	187	-0.441
		176	0.568	188	-0.439
		176	0.557	188	-0.443
		176	0.561	188	-0.443
		177	0.557	188	-0.444
		177	0.559	188	-0.444
		177	0.556	189	-0.442
		177	0.552	189	-0.451
		177	0.555	189	-0.454
		177	0.557	189	-0.454
		177	0.554	189	-0.453
		178	0.553	189	-0.453
		178	0.546	190	-0.457
		178	0.542	190	-0.463
		178	0.541	190	-0.465
		178	0.543	190	-0.467
		178	0.545	190	-0.465
		179	0.547	190	-0.474
		179	0.549	191	-0.476
		179	0.545	191	-0.472
		179	0.541	191	-0.477
		179	0.531	191	-0.481
		179	0.535	191	-0.483
		180	0.531	191	-0.483
		180	0.531	192	-0.482
		180	0.534	192	-0.48
		180	0.536	192	-0.48
		180	0.535	192	-0.478
		180	0.532	192	-0.483
		180	0.527	192	-0.486
		181	0.52	193	-0.489
		181	0.516	193	-0.491
		181	0.523	193	-0.496
		181	0.518	193	-0.497
		181	0.514	193	-0.496
		181	0.514	194	-0.5
		181	0.512	194	-0.5
		182	0.509	194	-0.501
		182	0.512	194	-0.497
		182	0.507	194	-0.502
		182	0.505	194	-0.503
		182	0.509	195	-0.507
		182	0.506	195	-0.508
		182	0.505	195	-0.51
		183	0.501	195	-0.518
		183	0.499	195	-0.52
		183	0.497	195	-0.527
		183	0.497	196	-0.528
		183	0.499	196	-0.529
		183	0.499	196	-0.526
		184	0.495	196	-0.531
		184	0.496	196	-0.532
		184	0.495	196	-0.53
		184	0.495	197	-0.536
		184	0.498	197	-0.534
		184	0.495	197	-0.536
		185	0.492	197	-0.536
		185	0.495	198	-0.538
		185	0.498	198	-0.54
		185	0.494	198	-0.543
		185	0.49	198	-0.545
		185	0.488	198	-0.542
		185	0.484	198	-0.543
		186	0.485	199	-0.544
		186	0.485	199	-0.544
		186	0.483	199	-0.548
		186	0.48	199	-0.549
		186	0.484	199	-0.55
		186	0.481	199	-0.553
		187	0.479	200	-0.553
		187	0.475	200	-0.553
		187	0.475	200	-0.557
		187	0.474	200	-0.556
		187	0.466	200	-0.559
		187	0.464	201	-0.557
		187	0.466	201	-0.567
		188	0.462	201	-0.568
		188	0.469	201	-0.57
		188	0.461	201	-0.568
		188	0.456	202	-0.567
		188	0.454	202	-0.569
		188	0.449	202	-0.574
		189	0.453	202	-0.576
		189	0.451	202	-0.581
		189	0.448	202	-0.58
		189	0.443	203	-0.579
		189	0.443	203	-0.582
		189	0.446	203	-0.587
		189	0.445	203	-0.586
		190	0.442	203	-0.586
		190	0.44	203	-0.583
		190	0.439	204	-0.587
		190	0.437	204	-0.586
		190	0.435	204	-0.585
		190	0.43	204	-0.59
		190	0.432	204	-0.585
		191	0.427	204	-0.586
		191	0.428	205	-0.588
		191	0.429	205	-0.586
		191	0.424	205	-0.588
		191	0.425	205	-0.591
		191	0.424	205	-0.593
		192	0.421	206	-0.591
		192	0.421	206	-0.592
		192	0.418	206	-0.593
		192	0.418	206	-0.591
		192	0.42	206	-0.586
		192	0.418	206	-0.587
		192	0.412	207	-0.591
		193	0.411	207	-0.593
		193	0.414	207	-0.593
		193	0.414	207	-0.597
		193	0.415	207	-0.598
		193	0.412	207	-0.595
		193	0.415	208	-0.597
		194	0.409	208	-0.593
		194	0.409	208	-0.596
		194	0.406	208	-0.594
		194	0.406	208	-0.592
		194	0.407	209	-0.592
		194	0.403	209	-0.597
		195	0.402	209	-0.6
		195	0.397	209	-0.6
		195	0.398	209	-0.598
		195	0.395	210	-0.608
		195	0.398	210	-0.605
		195	0.398	210	-0.6
		195	0.398	210	-0.603
		196	0.4	210	-0.606
		196	0.398	210	-0.605
		196	0.396	210	-0.608
		196	0.393	211	-0.607
		196	0.394	211	-0.605
		196	0.392	211	-0.604
		196	0.396	211	-0.607
		197	0.395	211	-0.614
		197	0.397	212	-0.618
		197	0.395	212	-0.616
		197	0.392	212	-0.616
		197	0.393	212	-0.616
		197	0.397	212	-0.617
		198	0.395	213	-0.614
		198	0.396	213	-0.615
		198	0.389	213	-0.619
		198	0.385	213	-0.616
		198	0.383	213	-0.622
		198	0.386	213	-0.623
		199	0.386	214	-0.619
		199	0.388	214	-0.62
		199	0.38	214	-0.626
		199	0.381	214	-0.623
		199	0.378	214	-0.623
		199	0.377	214	-0.627
		199	0.374	215	-0.621
		200	0.375	215	-0.622
		200	0.379	215	-0.622
		200	0.373	215	-0.623
		200	0.372	215	-0.622
		200	0.369	216	-0.619
		200	0.374	216	-0.624
		200	0.37	216	-0.626
		201	0.369	216	-0.624
		201	0.367	216	-0.623
		201	0.369	217	-0.622
		201	0.373	217	-0.629
		201	0.371	217	-0.628
		201	0.367	217	-0.629
		202	0.364	217	-0.628
		202	0.365	217	-0.627
		202	0.363	218	-0.629
		202	0.361	218	-0.629
		202	0.365	218	-0.633
		202	0.366	218	-0.638
		203	0.37	218	-0.631
		203	0.367	218	-0.635
		203	0.362	219	-0.631
		203	0.364	219	-0.634
		203	0.364	219	-0.633
		203	0.368	219	-0.634
		204	0.368	219	-0.632
		204	0.366	220	-0.631
		204	0.366	220	-0.635
		204	0.369	220	-0.632
		204	0.363	220	-0.629
		204	0.365	220	-0.636
		204	0.36	220	-0.632
		205	0.363	221	-0.63
		205	0.361	221	-0.635
		205	0.363	221	-0.635
		205	0.36	221	-0.635
		205	0.362	221	-0.638
		205	0.357	221	-0.64
		205	0.357	222	-0.636
		206	0.353	222	-0.637
		206	0.354	222	-0.638
		206	0.357	222	-0.643
		206	0.357	222	-0.643
		206	0.35	223	-0.647
		206	0.353	223	-0.642
		207	0.35	223	-0.649
		207	0.35	223	-0.65
		207	0.349	223	-0.65
		207	0.352	223	-0.652
		207	0.351	224	-0.653
		207	0.35	224	-0.652
		208	0.352	224	-0.656
		208	0.352	224	-0.657
		208	0.349	224	-0.653
		208	0.352	225	-0.656
		208	0.349	225	-0.66
		208	0.351	225	-0.659
		208	0.35	225	-0.656
		209	0.349	225	-0.658
		209	0.349	225	-0.65
		209	0.348	226	-0.654
		209	0.348	226	-0.652
		209	0.346	226	-0.654
		209	0.344	226	-0.657
		210	0.342	226	-0.658
		210	0.343	226	-0.66
		210	0.337	227	-0.657
		210	0.341	227	-0.659
		210	0.344	227	-0.661
		210	0.34	227	-0.658
		211	0.337	227	-0.657
		211	0.338	228	-0.656
		211	0.335	228	-0.654
		211	0.337	228	-0.654
		211	0.341	228	-0.653
		211	0.338	228	-0.66
		211	0.336	228	-0.659
		212	0.334	229	-0.655
		212	0.334	229	-0.654
		212	0.336	229	-0.653
		212	0.337	229	-0.653
		212	0.337	229	-0.652
		212	0.336	229	-0.653
		212	0.332	230	-0.653
		213	0.332	230	-0.656
		213	0.33	230	-0.656
		213	0.329	230	-0.656
		213	0.327	230	-0.653
		213	0.333	231	-0.651
		214	0.329	231	-0.654
		214	0.33	231	-0.652
		214	0.331	231	-0.656
		214	0.33	231	-0.65
		214	0.332	232	-0.652
		214	0.329	232	-0.656
		214	0.334	232	-0.649
		215	0.333	232	-0.649
		215	0.332	232	-0.652
		215	0.332	232	-0.649
		215	0.332	233	-0.648
		215	0.328	233	-0.649
		215	0.324	233	-0.65
		215	0.323	233	-0.649
		216	0.323	233	-0.655
		216	0.32	233	-0.648
		216	0.318	233	-0.651
		216	0.319	234	-0.651
		216	0.325	234	-0.648
		216	0.322	234	-0.65
		217	0.319	234	-0.652
		217	0.317	234	-0.651
		217	0.316	235	-0.653
		217	0.315	235	-0.649
		217	0.313	235	-0.656
		217	0.316	235	-0.657
		218	0.319	235	-0.664
		218	0.316	236	-0.66
		218	0.312	236	-0.658
		218	0.312	236	-0.661
		218	0.31	236	-0.661
		218	0.309	236	-0.662
		219	0.312	236	-0.662
		219	0.315	237	-0.66
		219	0.312	237	-0.661
		219	0.315	237	-0.662
		219	0.311	237	-0.663
		219	0.313	237	-0.662
		219	0.312	237	-0.667
		220	0.315	238	-0.667
		220	0.316	238	-0.665
		220	0.314	238	-0.669
		220	0.311	238	-0.665
		220	0.316	238	-0.658
		220	0.315	238	-0.656
		220	0.311	239	-0.657
		221	0.307	239	-0.659
		221	0.306	239	-0.658
		221	0.305	239	-0.661
		221	0.307	240	-0.66
		221	0.31	240	-0.659
		221	0.312	240	-0.662
		222	0.317	240	-0.661
		222	0.315	240	-0.666
		222	0.314	240	-0.665
		222	0.317	241	-0.661
		222	0.317	241	-0.663
		222	0.314	241	-0.664
		223	0.317	241	-0.655
		223	0.308	241	-0.659
		223	0.312	241	-0.661
		223	0.311	242	-0.666
		223	0.313	242	-0.66
		223	0.308	242	-0.659
		223	0.31	242	-0.658
		224	0.308	242	-0.666
		224	0.309	243	-0.658
		224	0.312	243	-0.657
		224	0.309	243	-0.66
		224	0.312	243	-0.653
		224	0.311	243	-0.66
		225	0.305	243	-0.66
		225	0.308	244	-0.657
		225	0.313	244	-0.667
		225	0.311	244	-0.665
		225	0.312	244	-0.658
		225	0.313	244	-0.663
		225	0.313	244	-0.665
		226	0.311	245	-0.664
		226	0.312	245	-0.663
		226	0.315	245	-0.66
		226	0.31	245	-0.662
		226	0.308	245	-0.661
		226	0.314	246	-0.662
		227	0.312	246	-0.664
		227	0.312	246	-0.661
		227	0.316	246	-0.662
		227	0.318	246	-0.666
		227	0.309	247	-0.666
		227	0.313	247	-0.671
		227	0.312	247	-0.672
		228	0.313	247	-0.662
		228	0.313	247	-0.663
		228	0.316	247	-0.66
		228	0.315	248	-0.663
		228	0.311	248	-0.664
		228	0.307	248	-0.66
		229	0.302	248	-0.662
		229	0.307	248	-0.663
		229	0.31	249	-0.662
		229	0.304	249	-0.668
		229	0.305	249	-0.672
		229	0.308	249	-0.67
		230	0.308	249	-0.667
		230	0.308	249	-0.669
		230	0.303	250	-0.669
		230	0.306	250	-0.67
		230	0.308	250	-0.67
		230	0.303	250	-0.668
		230	0.303	250	-0.671
		231	0.3	250	-0.669
		231	0.297	251	-0.67
		231	0.297	251	-0.669
		231	0.302	251	-0.671
		231	0.3	251	-0.666
		231	0.3	251	-0.667
		232	0.301	252	-0.666
		232	0.3	252	-0.664
		232	0.304	252	-0.671
		232	0.31	252	-0.672
		232	0.306	252	-0.676
		232	0.306	253	-0.677
		233	0.305	253	-0.673
		233	0.302	253	-0.675
		233	0.303	253	-0.671
		233	0.307	253	-0.668
		233	0.306	253	-0.668
		233	0.299	254	-0.665
		233	0.3	254	-0.666
		234	0.3	254	-0.67
		234	0.298	254	-0.674
		234	0.294	254	-0.667
		234	0.3	255	-0.666
		234	0.303	255	-0.669
		234	0.297	255	-0.666
		235	0.3	255	-0.666
		235	0.303	255	-0.665
		235	0.299	255	-0.663
		235	0.303	256	-0.662
		235	0.305	256	-0.662
		235	0.301	256	-0.657
		235	0.3	256	-0.65
		236	0.3	256	-0.654
		236	0.305	257	-0.655
		236	0.304	257	-0.656
		236	0.302	257	-0.659
		236	0.301	257	-0.657
		236	0.297	257	-0.657
		237	0.298	258	-0.66
		237	0.3	258	-0.663
		237	0.296	258	-0.661
		237	0.303	258	-0.66
		237	0.302	258	-0.664
		237	0.301	258	-0.663
		238	0.297	259	-0.663
		238	0.296	259	-0.662
		238	0.295	259	-0.662
		238	0.294	259	-0.664
		238	0.298	259	-0.67
		238	0.296	259	-0.673
		238	0.297	260	-0.675
		239	0.294	260	-0.674
		239	0.296	260	-0.668
		239	0.294	260	-0.67
		239	0.297	260	-0.663
		239	0.302	260	-0.67
		239	0.305	261	-0.67
		239	0.306	261	-0.665
		240	0.303	261	-0.665
		240	0.301	261	-0.664
		240	0.305	261	-0.671
		240	0.306	262	-0.668
		240	0.302	262	-0.67
		241	0.301	262	-0.667
		241	0.303	262	-0.667
		241	0.296	262	-0.666
		241	0.293	262	-0.664
		241	0.295	263	-0.666
		241	0.297	263	-0.664
		241	0.295	263	-0.66
		241	0.295	263	-0.662
		242	0.296	263	-0.659
		242	0.297	263	-0.669
		242	0.292	264	-0.674
		242	0.292	264	-0.673
		242	0.293	264	-0.669
		242	0.288	264	-0.67
		243	0.292	264	-0.67
		243	0.293	265	-0.667
		243	0.292	265	-0.668
		243	0.292	265	-0.667
		243	0.292	265	-0.666
		243	0.294	265	-0.664
		244	0.296	266	-0.666
		244	0.294	266	-0.671
		244	0.294	266	-0.667
		244	0.295	266	-0.665
		244	0.297	266	-0.671
		244	0.296	266	-0.67
		244	0.3	267	-0.666
		245	0.301	267	-0.67
		245	0.299	267	-0.67
		245	0.299	267	-0.671
		245	0.296	267	-0.67
		245	0.297	268	-0.672
		245	0.297	268	-0.668
		246	0.3	268	-0.667
		246	0.299	268	-0.666
		246	0.302	268	-0.669
		246	0.295	268	-0.665
		246	0.296	269	-0.665
		246	0.295	269	-0.667
		246	0.299	269	-0.666
		247	0.298	269	-0.661
		247	0.297	269	-0.662
		247	0.296	270	-0.662
		247	0.292	270	-0.662
		247	0.297	270	-0.664
		247	0.293	270	-0.67
		248	0.29	270	-0.67
		248	0.291	270	-0.671
		248	0.29	271	-0.672
		248	0.285	271	-0.668
		248	0.287	271	-0.666
		248	0.286	271	-0.67
		248	0.284	271	-0.666
		249	0.285	272	-0.661
		249	0.282	272	-0.668
		249	0.285	272	-0.666
		249	0.289	272	-0.668
		249	0.284	272	-0.67
		249	0.285	272	-0.674
		249	0.285	273	-0.665
		250	0.284	273	-0.667
		250	0.284	273	-0.667
		250	0.288	273	-0.667
		250	0.283	273	-0.672
		250	0.283	274	-0.666
		250	0.286	274	-0.66
		251	0.286	274	-0.657
		251	0.288	274	-0.664
		251	0.29	274	-0.663
		251	0.29	275	-0.662
		251	0.294	275	-0.662
		251	0.294	275	-0.663
		252	0.293	275	-0.662
		252	0.289	275	-0.662
		252	0.288	275	-0.665
		252	0.285	276	-0.667
		252	0.29	276	-0.667
		252	0.284	276	-0.669
		253	0.284	276	-0.671
		253	0.291	276	-0.668
		253	0.294	276	-0.669
		253	0.29	277	-0.67
		253	0.288	277	-0.666
		253	0.286	277	-0.672
		253	0.291	277	-0.674
		254	0.287	277	-0.674
		254	0.29	278	-0.674
		254	0.286	278	-0.674
		254	0.286	278	-0.674
		254	0.283	278	-0.671
		254	0.283	278	-0.676
		254	0.287	278	-0.672
		255	0.288	279	-0.673
		255	0.287	279	-0.673
		255	0.289	279	-0.672
		255	0.278	279	-0.675
		255	0.281	279	-0.68
		255	0.282	280	-0.681
		256	0.278	280	-0.674
		256	0.284	280	-0.677
		256	0.282	280	-0.672
		256	0.279	280	-0.67
		256	0.279	280	-0.672
		256	0.28	281	-0.678
		257	0.278	281	-0.671
		257	0.279	281	-0.669
		257	0.28	281	-0.672
		257	0.286	281	-0.675
		257	0.282	282	-0.677
		257	0.283	282	-0.676
		258	0.283	282	-0.675
		258	0.285	282	-0.676
		258	0.287	282	-0.675
		258	0.29	283	-0.67
		258	0.285	283	-0.673
		258	0.286	283	-0.678
		258	0.287	283	-0.678
		259	0.292	283	-0.678
		259	0.289	283	-0.677
		259	0.289	284	-0.681
		259	0.29	284	-0.682
		259	0.289	284	-0.67
		259	0.287	284	-0.673
		260	0.287	284	-0.674
		260	0.291	284	-0.671
		260	0.286	285	-0.672
		260	0.285	285	-0.676
		260	0.283	285	-0.675
		260	0.277	285	-0.676
		261	0.284	285	-0.677
		261	0.282	286	-0.676
		261	0.285	286	-0.672
		261	0.285	286	-0.677
		261	0.291	286	-0.676
		261	0.287	286	-0.673
		262	0.291	286	-0.674
		262	0.287	287	-0.67
		262	0.286	287	-0.671
		262	0.286	287	-0.672
		262	0.29	287	-0.676
		262	0.293	287	-0.671
		262	0.287	288	-0.675
		263	0.293	288	-0.68
		263	0.294	288	-0.672
		263	0.293	288	-0.669
		263	0.291	288	-0.673
		263	0.294	288	-0.672
		263	0.289	289	-0.671
		264	0.295	289	-0.671
		264	0.288	289	-0.67
		264	0.284	289	-0.665
		264	0.283	289	-0.667
		264	0.283	290	-0.666
		264	0.277	290	-0.668
		264	0.283	290	-0.664
		265	0.282	290	-0.664
		265	0.281	290	-0.666
		265	0.285	290	-0.672
		265	0.284	291	-0.668
		265	0.284	291	-0.671
		265	0.283	291	-0.669
		266	0.288	291	-0.667
		266	0.288	291	-0.671
		266	0.281	292	-0.67
		266	0.28	292	-0.671
		266	0.282	292	-0.669
		266	0.276	292	-0.664
		267	0.276	292	-0.668
		267	0.275	292	-0.668
		267	0.275	293	-0.669
		267	0.276	293	-0.675
		267	0.274	293	-0.674
		267	0.277	293	-0.678
		267	0.278	293	-0.671
		268	0.282	294	-0.673
		268	0.278	294	-0.672
		268	0.282	294	-0.676
		268	0.283	294	-0.672
		268	0.279	294	-0.672
		268	0.279	295	-0.668
		269	0.278	295	-0.665
		269	0.28	295	-0.667
		269	0.275	295	-0.665
		269	0.278	295	-0.672
		269	0.272	295	-0.671
		269	0.27	296	-0.674
		270	0.272	296	-0.669
		270	0.277	296	-0.669
		270	0.275	296	-0.674
		270	0.277	296	-0.674
		270	0.274	297	-0.672
		270	0.274	297	-0.669
		270	0.273	297	-0.667
		271	0.273	297	-0.673
		271	0.271	297	-0.669
		271	0.274	297	-0.667
		271	0.273	298	-0.668
		271	0.273	298	-0.671
		271	0.28	298	-0.664
		272	0.279	298	-0.665
		272	0.285	298	-0.661
		272	0.276	298	-0.658
		272	0.274	299	-0.659
		272	0.275	299	-0.663
		272	0.276	299	-0.658
		273	0.279	299	-0.663
		273	0.279	299	-0.662
		273	0.276	300	-0.664
		273	0.277	300	-0.663
		273	0.281	300	-0.665
		273	0.28	300	-0.662
		273	0.277	300	-0.666
		274	0.286	301	-0.662
		274	0.282	301	-0.665
		274	0.281	301	-0.664
		274	0.28	301	-0.666
		274	0.287	301	-0.666
		274	0.283	301	-0.664
		274	0.28	302	-0.666
		275	0.281	302	-0.666
		275	0.284	302	-0.663
		275	0.285	302	-0.664
		275	0.285	302	-0.667
		275	0.281	303	-0.664
		275	0.284	303	-0.664
		276	0.28	303	-0.665
		276	0.275	303	-0.662
		276	0.281	303	-0.665
		276	0.279	303	-0.662
		276	0.273	304	-0.659
		276	0.276	304	-0.66
		277	0.279	304	-0.663
		277	0.273	304	-0.664
		277	0.275	304	-0.655
		277	0.277	304	-0.653
		277	0.274	305	-0.658
		277	0.272	305	-0.653
		278	0.267	305	-0.644
		278	0.269	305	-0.649
		278	0.27	305	-0.653
		278	0.268	306	-0.653
		278	0.27	306	-0.647
		278	0.275	306	-0.651
		278	0.27	306	-0.647
		279	0.274	306	-0.642
		279	0.273	306	-0.643
		279	0.277	307	-0.648
		279	0.275	307	-0.652
		279	0.278	307	-0.651
		279	0.279	307	-0.653
		279	0.278	307	-0.651
		280	0.276	308	-0.655
		280	0.281	308	-0.653
		280	0.279	308	-0.656
		280	0.275	308	-0.652
		280	0.276	308	-0.658
		281	0.276	308	-0.656
		281	0.279	309	-0.654
		281	0.275	309	-0.653
		281	0.272	309	-0.655
		281	0.272	309	-0.659
		281	0.271	309	-0.659
		282	0.271	310	-0.655
		282	0.271	310	-0.659
		282	0.268	310	-0.658
		282	0.269	310	-0.659
		282	0.268	310	-0.657
		282	0.27	310	-0.655
		282	0.27	311	-0.659
		283	0.273	311	-0.658
		283	0.272	311	-0.659
		283	0.267	311	-0.652
		283	0.265	311	-0.654
		283	0.274	312	-0.657
		283	0.277	312	-0.651
		283	0.276	312	-0.654
		284	0.273	312	-0.649
		284	0.274	312	-0.648
		284	0.274	312	-0.647
		284	0.272	313	-0.65
		284	0.271	313	-0.653
		284	0.27	313	-0.647
		285	0.267	313	-0.648
		285	0.267	313	-0.647
		285	0.27	314	-0.647
		285	0.27	314	-0.644
		285	0.272	314	-0.643
		285	0.278	314	-0.644
		286	0.271	314	-0.646
		286	0.27	314	-0.649
		286	0.269	315	-0.646
		286	0.263	315	-0.647
		286	0.268	315	-0.649
		286	0.27	315	-0.646
		286	0.27	315	-0.648
		287	0.266	315	-0.647
		287	0.27	316	-0.648
		287	0.267	316	-0.656
		287	0.265	316	-0.653
		287	0.262	316	-0.651
		287	0.261	316	-0.651
		288	0.262	317	-0.647
		288	0.262	317	-0.645
		288	0.259	317	-0.645
		288	0.263	317	-0.644
		288	0.262	317	-0.647
		288	0.269	318	-0.651
		289	0.263	318	-0.648
		289	0.265	318	-0.645
		289	0.264	318	-0.643
		289	0.262	318	-0.644
		289	0.26	318	-0.64
		289	0.256	319	-0.642
		289	0.259	319	-0.644
		290	0.261	319	-0.642
		290	0.261	319	-0.641
		290	0.259	319	-0.643
		290	0.259	320	-0.645
		290	0.257	320	-0.642
		290	0.261	320	-0.65
		291	0.256	320	-0.649
		291	0.259	320	-0.65
		291	0.254	320	-0.651
		291	0.25	320	-0.648
		291	0.248	321	-0.651
		291	0.245	321	-0.646
		292	0.25	321	-0.647
		292	0.252	321	-0.648
		292	0.247	321	-0.644
		292	0.253	322	-0.644
		292	0.252	322	-0.643
		292	0.254	322	-0.644
		292	0.256	322	-0.646
		293	0.258	322	-0.641
		293	0.257	323	-0.64
		293	0.254	323	-0.641
		293	0.253	323	-0.641
		293	0.25	323	-0.642
		293	0.249	323	-0.64
		294	0.249	324	-0.645
		294	0.25	324	-0.643
		294	0.248	324	-0.646
		294	0.25	324	-0.645
		294	0.248	324	-0.649
		294	0.246	324	-0.645
		295	0.253	325	-0.648
		295	0.251	325	-0.647
		295	0.252	325	-0.643
		295	0.247	325	-0.643
		295	0.249	325	-0.639
		295	0.251	325	-0.64
		295	0.254	326	-0.642
		296	0.256	326	-0.639
		296	0.257	326	-0.644
		296	0.256	326	-0.642
		296	0.259	326	-0.638
		296	0.255	327	-0.637
		296	0.255	327	-0.638
		297	0.251	327	-0.642
		297	0.252	327	-0.639
		297	0.253	327	-0.634
		297	0.252	328	-0.634
		297	0.248	328	-0.633
		297	0.253	328	-0.635
		297	0.256	328	-0.632
		298	0.252	328	-0.636
		298	0.251	328	-0.641
		298	0.249	329	-0.644
		298	0.255	329	-0.64
		298	0.25	329	-0.637
		298	0.247	329	-0.641
		299	0.246	329	-0.641
		299	0.242	329	-0.64
		299	0.248	330	-0.633
		299	0.247	330	-0.635
		299	0.247	330	-0.636
		299	0.246	330	-0.633
		300	0.247	330	-0.637
		300	0.245	331	-0.639
		300	0.25	331	-0.636
		300	0.245	331	-0.634
		300	0.248	331	-0.64
		300	0.25	331	-0.637
		300	0.249	331	-0.637
		301	0.249	332	-0.64
		301	0.253	332	-0.636
		301	0.249	332	-0.638
		301	0.25	332	-0.635
		301	0.246	332	-0.636
		301	0.243	332	-0.635
		302	0.244	333	-0.638
		302	0.244	333	-0.637
		302	0.244	333	-0.641
		302	0.245	333	-0.642
		302	0.243	333	-0.645
		302	0.244	334	-0.647
		302	0.239	334	-0.644
		303	0.239	334	-0.646
		303	0.235	334	-0.641
		303	0.234	334	-0.638
		303	0.234	334	-0.64
		303	0.232	335	-0.642
		303	0.233	335	-0.644
		303	0.235	335	-0.647
		304	0.234	335	-0.649
		304	0.236	335	-0.65
		304	0.232	336	-0.65
		304	0.232	336	-0.647
		304	0.23	336	-0.649
		304	0.226	336	-0.65
		305	0.227	336	-0.649
		305	0.23	337	-0.646
		305	0.23	337	-0.644
		305	0.229	337	-0.645
		305	0.229	337	-0.645
		305	0.232	337	-0.647
		306	0.231	337	-0.648
		306	0.231	338	-0.65
		306	0.233	338	-0.65
		306	0.232	338	-0.643
		306	0.233	338	-0.649
		306	0.233	338	-0.653
		306	0.232	339	-0.651
		307	0.235	339	-0.647
		307	0.233	339	-0.648
		307	0.23	339	-0.65
		307	0.235	339	-0.649
		307	0.236	339	-0.648
		307	0.237	340	-0.655
		308	0.234	340	-0.651
		308	0.235	340	-0.655
		308	0.235	340	-0.66
		308	0.235	340	-0.66
		308	0.234	341	-0.664
		308	0.235	341	-0.664
		309	0.235	341	-0.663
		309	0.239	341	-0.663
		309	0.241	341	-0.666
		309	0.242	341	-0.659
		309	0.245	342	-0.664
		309	0.243	342	-0.66
		310	0.237	342	-0.667
		310	0.238	342	-0.669
		310	0.24	342	-0.67
		310	0.238	343	-0.667
		310	0.243	343	-0.67
		310	0.243	343	-0.669
		310	0.245	343	-0.67
		311	0.251	343	-0.669
		311	0.246	343	-0.67
		311	0.252	344	-0.674
		311	0.252	344	-0.668
		311	0.244	344	-0.671
		311	0.241	344	-0.676
		312	0.242	344	-0.676
		312	0.24	345	-0.675
		312	0.24	345	-0.676
		312	0.244	345	-0.681
		312	0.242	345	-0.68
		312	0.241	345	-0.68
		312	0.239	346	-0.681
		313	0.242	346	-0.679
		313	0.242	346	-0.677
		313	0.242	346	-0.68
		313	0.243	346	-0.679
		313	0.243	346	-0.681
		313	0.242	347	-0.683
		314	0.235	347	-0.682
		314	0.237	347	-0.683
		314	0.237	347	-0.681
		314	0.241	347	-0.683
		314	0.242	347	-0.687
		314	0.242	348	-0.685
		315	0.244	348	-0.684
		315	0.248	348	-0.681
		315	0.246	348	-0.685
		315	0.246	348	-0.687
		315	0.249	349	-0.686
		315	0.251	349	-0.688
		316	0.252	349	-0.685
		316	0.255	349	-0.685
		316	0.248	349	-0.687
		316	0.249	349	-0.682
		316	0.245	350	-0.679
		316	0.246	350	-0.678
		316	0.245	350	-0.684
		317	0.247	350	-0.678
		317	0.246	350	-0.68
		317	0.249
		317	0.253
		317	0.249
		317	0.251
		318	0.25
		318	0.247
		318	0.249
		318	0.253
		318	0.251
		318	0.25
		319	0.248
		319	0.249
		319	0.249
		319	0.25
		319	0.254
		319	0.259
		320	0.263
		320	0.264
		320	0.264
		320	0.264
		320	0.263
		320	0.258
		320	0.263
		321	0.261
		321	0.26
		321	0.257
		321	0.261
		321	0.259
		321	0.264
		322	0.261
		322	0.258
		322	0.257
		322	0.263
		322	0.264
		322	0.258
		322	0.26
		323	0.265
		323	0.267
		323	0.262
		323	0.261
		323	0.26
		323	0.262
		324	0.258
		324	0.253
		324	0.258
		324	0.251
		324	0.256
		324	0.256
		325	0.258
		325	0.256
		325	0.262
		325	0.267
		325	0.265
		325	0.27
		325	0.267
		326	0.266
		326	0.265
		326	0.266
		326	0.269
		326	0.269
		326	0.267
		327	0.266
		327	0.266
		327	0.264
		327	0.261
		327	0.26
		327	0.256
		328	0.258
		328	0.262
		328	0.265
		328	0.262
		328	0.261
		328	0.269
		328	0.269
		329	0.269
		329	0.271
		329	0.273
		329	0.274
		329	0.27
		330	0.269
		330	0.267
		330	0.266
		330	0.271
		330	0.275
		330	0.269
		330	0.275
		331	0.271
		331	0.275
		331	0.275
		331	0.275
		331	0.274
		331	0.274
		331	0.27
		332	0.266
		332	0.269
		332	0.271
		332	0.269
		332	0.264
		332	0.264
		333	0.27
		333	0.274
		333	0.275
		333	0.274
		333	0.274
		333	0.273
		334	0.269
		334	0.271
		334	0.269
		334	0.269
		334	0.267
		334	0.267
		335	0.272
		335	0.271
		335	0.268
		335	0.267
		335	0.267
		335	0.266
		335	0.268
		336	0.267
		336	0.268
		336	0.268
		336	0.27
		336	0.269
		336	0.27
		337	0.272
		337	0.274
		337	0.273
		337	0.27
		337	0.271
		337	0.272
		338	0.273
		338	0.272
		338	0.27
		338	0.271
		338	0.269
		338	0.267
		338	0.264
		339	0.268
		339	0.261
		339	0.261
		339	0.26
		339	0.263
		339	0.266
		340	0.263
		340	0.264
		340	0.267
		340	0.262
		340	0.261
		340	0.26
		341	0.261
		341	0.256
		341	0.256
		341	0.257
		341	0.258
		341	0.255
		341	0.257
		342	0.26
		342	0.262
		342	0.263
		342	0.262
		342	0.265
		342	0.263
		343	0.264
		343	0.264
		343	0.261
		343	0.261
		343	0.256
		343	0.256
		344	0.252
		344	0.259
		344	0.258
		344	0.254
		344	0.254
		344	0.253
		344	0.247
		345	0.246
		345	0.242
		345	0.25
		345	0.246
		345	0.249
		346	0.251
		346	0.253
		346	0.25
		346	0.255
		346	0.259
		346	0.254
		346	0.252
		347	0.254
		347	0.249
		347	0.245
		347	0.245
		347	0.243
		347	0.248
		348	0.249
		348	0.249
		348	0.247
		348	0.246
		348	0.249
		348	0.25
		349	0.254
		349	0.252
		349	0.248
		349	0.249
		349	0.249
		349	0.252
		349	0.249
		349	0.249
		350	0.256
		350	0.256
		350	0.254
		350	0.26
		350	0.262
		351	0.26
		351	0.264
		351	0.261
		351	0.259
		351	0.258
		351	0.256
