# Supplementary material for: Electron donation of non-oxide supports boosts O2 activation on nano-platinum catalysts
Source: Nat Commun. 2021 May 12;12:2741. doi: 10.1038/s41467-021-22946-y (PMC8115247; doi:10.1038/s41467-021-22946-y)
Supplement: Supplementary file 3 — Source Data [file 41467_2021_22946_MOESM3_ESM.zip › Source Data-S25.xlsx]

## Sheet: Sheet1
		Pt/CN500-without pvp		Pt/CN650-without pvp
		Temperature (°C)	Toluene Conversion (%)	Temperature (°C)	Toluene Conversion (%)
		100	0	110	0
		130	0.465	130	0
		160	2.196	160	3.101
		190	5.545	190	8.187
		220	6.819	220	56.049
		250	7.455	230	85.585
		280	7.348	240	100
				250	100
