# Supplementary material for: Electron donation of non-oxide supports boosts O2 activation on nano-platinum catalysts
Source: Nat Commun. 2021 May 12;12:2741. doi: 10.1038/s41467-021-22946-y (PMC8115247; doi:10.1038/s41467-021-22946-y)
Supplement: Supplementary file 3 — Source Data [file 41467_2021_22946_MOESM3_ESM.zip › Source Data-S3.xlsx]

## Sheet: Sheet1
			CN500	CN525	CN600	CN650
		Wavelength(nm)	Intensity(arb.units)	Intensity(arb.units)	Intensity(arb.units)	Intensity(arb.units)
		385	688.583	95.5259	80.9317	75.6247
		386	705.716	106.966	105.662	73.0501
		387	662.781	101.276	107.686	85.8923
		388	710.546	115.905	112.125	84.4088
		389	711.921	95.3355	101.526	78.0018
		390	751.83	104.624	103.407	79.0759
		391	844.84	111.132	100.377	71.6979
		392	1044.6	99.7653	100.939	95.0705
		393	1314.96	136.11	89.971	101.506
		394	1747.52	86.2412	112.341	137.305
		395	2379.28	110.638	143.048	153.106
		396	2878.72	104.661	102.457	172.966
		397	3676.08	121.775	143.52	238.113
		398	4402.83	124.689	142.963	267.652
		399	5084.22	157.65	156.585	276.953
		400	5957.16	160.833	195.75	348.118
		401	6599.53	171.692	191.828	350.802
		402	7519.33	198.043	205.378	447.43
		403	8377.42	194.897	227.38	450.568
		404	9420.87	221.753	270.685	504.931
		405	10349.7	286.888	308.638	557.205
		406	11284.2	282.958	348.018	626.845
		407	12616.8	355.763	363.965	629.506
		408	13722.9	417.244	453.124	705.316
		409	15148.2	450.768	497.786	769.678
		410	17122.7	544.8	546.825	855.68
		411	19075.6	701.56	602.492	964.392
		412	21361.2	727.672	793.365	1052.09
		413	23798.3	1012.89	843.235	1118.29
		414	26429	1125.96	967.685	1261.2
		415	29882	1331.52	1185.13	1402.71
		416	33839.8	1588.51	1302.42	1604.51
		417	38573	2016	1566	1755
		418	44746.1	2313.43	1729.55	2083.29
		419	49922.3	2794.35	2138.75	2191.04
		420	56318.1	3049.74	2411.37	2447.39
		421	64642.1	3818.24	2839.18	2812.18
		422	74401.7	4421.55	3263.05	3097.69
		423	82888.6	5163.07	3789.93	3303.17
		424	93045.4	6001.54	4249.54	3721.74
		425	104490	6968.99	4971.84	4092.45
		426	117311	7888.41	5697.47	4356.83
		427	130231	9152.42	6311.84	4814.85
		428	142891	10217.9	7122.41	5101.93
		429	154706	11811.9	7862.21	5646.21
		430	168118	12941.1	8814.17	6119.33
		431	182565	14537.3	9691.52	6462.69
		432	196314	16212.6	10617.3	6967.08
		433	208080	17559.7	11406.2	7375.08
		434	220735	19528.3	12569.1	7961.82
		435	233024	20914.7	13262.1	8305.51
		436	244753	22715	14537	8958.19
		437	253984	24319.6	15237.8	9263.23
		438	261498	26048.2	16274.1	9588.6
		439	268776	27514.2	17348.4	10034.3
		440	276583	29335.5	18609.8	10554.3
		441	283354	30289.9	19456.8	11014.6
		442	288044	32017.4	20310.5	11430.4
		443	291085	33008.8	20867.3	11829
		444	295164	34483.3	21765.4	12224.2
		445	296772	34845.8	22619.7	12555.7
		446	298631	36266.5	23167.9	13004.2
		447	301471	36952.9	23585.9	13360.7
		448	303911	37867.1	24789.7	13663.9
		449	304465	38755.5	25886.6	14037.1
		450	298097	38569.2	25598.3	13992.9
		451	301182	39288.7	26645.8	14561.6
		452	299728	39855.2	27014.8	14757.8
		453	300613	40552.6	27895.8	15170.6
		454	301452	40765.7	28230.5	15403.2
		455	300578	41693.6	29252.6	15394.1
		456	299918	41713	29461.1	15699.2
		457	299560	42296.9	29662.5	15991.3
		458	298633	42721	30322.2	15901.3
		459	295924	42839.6	30776	16235.4
		460	295222	43149.4	31463.1	16568.6
		461	292952	42915	31868.4	16792
		462	290882	43593.6	31780.4	16891.3
		463	288753	43742.9	32301.6	17069.5
		464	286408	43829.3	32507.3	17205.8
		465	282503	43074.8	33345	17250.3
		466	278749	43643.1	33463.4	17272
		467	275300	43359	33604.2	17541.9
		468	270849	42992.7	33992.5	17775.3
		469	267565	42879	33693.1	17779
		470	264668	42569.4	34100.5	17842.6
		471	257999	41737.8	34348	17896.5
		472	253922	41106.9	34499.1	18483.2
		473	250468	41245.1	34770.1	18381.3
		474	245969	40295.7	35041.4	18490.2
		475	241233	40400	35012.9	18586.2
		476	235288	39659.8	35000.3	18818.7
		477	231424	39457.5	34954.2	18777.1
		478	227123	38661.3	34476.5	18955.9
		479	221219	38309.7	34880.6	18581.4
		480	217019	37791.1	35107	18926.6
		481	212656	37085	34974.9	19066.6
		482	207273	36591	34871.8	19186.9
		483	204995	36165.6	34486.3	19070.4
		484	200755	35248.4	34627.2	19056.3
		485	196739	35112.6	34724	19296.3
		486	193139	34372.7	34816.8	18998.3
		487	189078	34011.9	34476.1	19488
		488	186137	33606.8	34090.5	19290.8
		489	182559	33129.9	34335	19146.7
		490	179535	32766.7	34086.2	19425.7
		491	176062	32164.3	33906.4	19493.4
		492	172432	31459.7	34063.3	19478.1
		493	168288	31464.3	33475	19858.2
		494	165739	30944.8	33518.7	19742.6
		495	162510	30449.7	33451.6	19722.3
		496	158852	30138.4	33482.2	19661.4
		497	157267	29044.4	32944.3	19633.4
		498	154323	29566.7	32736.3	19650.1
		499	151264	28689.4	32823.1	19577.5
		500	148012	28695.9	32062.4	19676.7
		501	144148	27667.8	32407.7	19438.6
		502	142139	27731.9	32226.3	19633.8
		503	139342	27517.8	31981.5	19693.9
		504	136456	26771.1	31257.6	19694.3
		505	133058	26229.8	31511.2	19432.8
		506	129368	26141.1	31509.8	19747.9
		507	127049	25569.6	30748.3	19706.7
		508	123784	25046.9	30473.2	19395.2
		509	120804	24541.7	30605.6	19186.8
		510	118486	24034.7	30354.3	19034
		511	115498	23955.1	30370.8	19212.8
		512	112162	23331.5	29414.1	19182.6
		513	109528	23068.4	29273.3	19101.2
		514	106594	22195.1	28892.6	19061.4
		515	104137	21981	28908.1	18894
		516	101716	21488.5	28677.7	19049.4
		517	99261.4	21213	28276.7	18526.1
		518	96782.1	20621.8	27765.6	18837.1
		519	94727.3	20266.8	27503.7	18971
		520	92087.8	20366.2	27139.9	18625.3
		521	89908.9	19978.8	26690.5	18454.4
		522	87849.3	19749.2	26334.4	18550.9
		523	86179.6	19158.7	25996.9	18556.1
		524	83458.3	18667.5	25935.6	18381.9
		525	82485.6	18416.5	25602	18373.7
		526	79441.6	18018.9	25181.7	18336.6
		527	78056.7	17923.4	24927.4	17869.7
		528	75476	17518.4	24572.8	17696.5
		529	76289.9	17073.3	24446.4	17808.6
		530	74757.8	16618.9	24073.1	17575.3
		531	73176.3	16290.1	23717.5	17460.7
		532	70902.5	15908.7	23203.7	17538.9
		533	69000.6	16022.6	23099.9	17302.3
		534	67865.2	15483.9	22399.4	16973.9
		535	65885.3	14822.1	22503.6	17139.9
		536	64775.8	15022.6	22170.4	16735.7
		537	62146.3	14482.1	21722.4	16964.6
		538	61336.2	14400.8	21343.7	16420.2
		539	59410.1	14006.2	21270.2	16409.4
		540	58428.8	13858.8	20926.1	16231.4
		541	56341.5	13737.1	20747.6	16172.4
		542	54965.1	13448.9	20573.9	15952.1
		543	53849.9	12868.9	20009.6	15550.5
		544	52662.7	12946.1	19592.1	16137.1
		545	50555	12272.5	19314.7	15539.1
		546	50255.5	12260.6	19505	15711.1
		547	48866	12082.7	19218.2	15314.2
		548	47828.2	11721.2	18202.8	15146.6
		549	46729.4	11736.5	18474.2	14973.1
		550	45721.2	11309.2	18159.4	14616.3
		551	44200.1	11177.5	17639.1	14827.8
		552	43462	11013.7	17573	14277.5
		553	42271.6	10818.5	17202.2	14775.3
		554	40801.4	10683.6	17029.9	14441.7
		555	39955.8	10511.2	16807.2	13747.7
		556	39202.7	10413.1	16327.9	13635.8
		557	38398.5	10144.8	16262	13827
		558	37397.8	9596.84	15577.2	13549.8
		559	36397.4	9663.45	15667	13247.8
		560	35508.8	9283.25	15451.8	13057.8
		561	34650.3	9399.53	15327.5	13109.9
		562	34153.9	8886.85	15214.4	12393
		563	33296.6	8965.12	14775.6	12572
		564	31898.5	8505.35	14243.1	12468
		565	31947.2	8618.75	14094.1	12460.7
		566	31403.2	8341.79	13900	12188
		567	31167	8222.53	13754.5	12004.4
		568	29984.1	8082.37	13239.3	11598.6
		569	29365.9	8004.91	13330.6	11506.3
		570	29071.1	7645.26	13224.6	11595.4
		571	28400.7	7569.58	12834.7	11252.7
		572	27337.6	7627.48	12764	11231.8
		573	26614.5	7412.87	12341.6	11264.1
		574	26213	7258.69	12272.4	10823.7
		575	25503.9	7164.88	11745.8	10735.9
		576	24839.8	6836.85	11744.5	10395.6
		577	24275.5	6817.31	11548.3	9973.91
		578	23915.3	6770.27	11277.3	10318.2
		579	23175.5	6335.97	11095.8	9948.66
		580	22731.5	6318.73	11002.1	9994.71
		581	22039.8	6164.91	10988.9	9939.79
		582	21715.1	6134.27	10612.4	9816.43
		583	21163.3	6117.63	10408.3	9578.95
		584	20554.3	5973.18	10361.8	9470.62
		585	19722.3	5851.55	10108.7	9069.08
		586	19810.5	5700.68	9997.41	9179.48
		587	19094.7	5636.83	9823.77	9183.31
		588	18926	5491.92	9718.75	8893.59
		589	18464.5	5143.79	9226.94	8759.33
		590	17693.2	5329.8	9225.48	8427.08
		591	17269.6	5304.44	9129.93	8565.9
		592	17129.7	5298.73	8936.17	8074.04
		593	16541.2	5148.74	8744.76	8359.32
		594	16598.7	4652.13	8638.73	8194.3
		595	16003.4	4860.05	8517.33	7826.86
		596	15489.6	4547.84	8224.29	7712.24
		597	15287.2	4585.71	8262.44	7548.4
		598	14856.6	4421.52	8042.46	7639.88
		599	14831	4379.41	8062.36	7418.94
		600	14310.5	4344.77	7952.62	7229.66
		601	14053.8	4072.1	7639.01	7213.71
		602	13654.3	4320	7331.91	6684.98
		603	13210.6	4242.19	7459	7003.54
		604	13074.6	3995.89	7124.16	6767.47
		605	12507.2	3893.28	6981.13	6723.21
		606	12485.9	3847.85	6976.69	6515.34
		607	12280.4	3721.03	6914.38	6369.35
		608	11913.7	3951.23	6755.32	6445.42
		609	11660.1	3654.49	6756.27	6009.22
		610	11474.6	3560.91	6268.64	5895.69
		611	11224.8	3500.18	6317.33	5933.29
		612	11098.1	3300	6146.81	5719.66
		613	10669	3441.62	5871.77	5940.07
		614	10437.2	3473.75	5998.66	5533.55
		615	10457.2	3250.07	5777	5516.25
		616	10125.2	3356.95	6015.9	5339.62
		617	10179.7	3189.7	5590.87	5297.91
		618	9757.8	3128.5	5706.87	5490.15
		619	9264.2	3023.5	5592.21	5053.2
		620	9501.69	3039.75	5249.44	5059.64
		621	8953.87	2977.94	5551.74	5144.75
		622	9198.02	2821.03	5210.96	4742.23
		623	8738.53	2574.12	4984.24	4820.25
		624	8733.98	2897.52	5102.47	4602.28
		625	8530.86	2764.74	4858.52	4816.58
		626	8299.43	2802.88	4795.83	4595.63
		627	8277.75	2537.81	4757.25	4506.23
		628	8123.13	2542.35	4601.04	4191.78
		629	7962.09	2596.61	4607.49	4137.66
		630	7868.75	2509.75	4581.65	4219.94
		631	7594.28	2471.59	4269.98	4125.73
		632	7522.04	2389.39	4174.94	3986.65
		633	7270.1	2218.78	4296.42	4201.23
		634	7317.83	2243.21	4167.38	3997.89
		635	7176.28	2256.65	4046.52	3727.5
		636	7021.31	2250.9	3940.78	4100.58
		637	6742.1	2120.03	3954.4	3947.52
		638	6633.48	2196.05	3994.73	3653.12
		639	6759.55	2155.73	4202.26	3631.63
		640	6702.07	1972.46	3709.5	3402.75
		641	6149.16	1984.76	3774.66	3283.88
		642	6510.74	2144.67	3613.43	3639
		643	5991.03	2094.27	3734.23	3298.39
		644	5905	1780.1	3500.37	3100.22
		645	6114.79	1943.55	3561.28	3485.51
		646	5795.51	1939.5	3488.04	3081.74
		647	5761.88	1854.53	3401.92	3211.41
		648	5858.63	1909.66	3367.44	3320.29
		649	5422.83	1709.54	3085.13	3069.23
		650	5246.72	1783.8	3112.6	2802.54
		651	5370.77	1783.45	3056.77	3236.34
		652	5079.32	1682.11	3120.98	2902.47
		653	5125.3	1693.14	2990.11	2727.38
		654	4999.58	1732.74	3245.71	2827.32
		655	5249.52	1471.07	3160.86	2744.84
		656	4668.99	1536.08	2638.24	2876.9
		657	4813.16	1447.9	2821.21	2579.89
		658	5184.45	1646.56	2830.31	2643.4
		659	4666.59	1471.53	2619.05	2349.04
		660	4677.32	1390.43	2703.36	2324.98
		661	4731.57	1503.4	2707.05	2531.8
		662	4684.36	1566.13	2706.83	2323.48
		663	4320.92	1326.6	2520.54	2402.09
		664	4502.33	1468.78	2495.96	2351.96
		665	4332.27	1435.98	2648.04	2219.68
		666	4311.49	1304.28	2401.84	2200.04
		667	4106.28	1265.77	2411.94	2063.11
		668	4096.93	1294.83	2362.06	2225.5
		669	4282.02	1333.66	2365.84	2059.25
		670	4270.78	1155.81	2280.51	2207.95
		671	4233.11	1367.22	2445.22	1998.24
		672	4218.75	1306.69	2197.38	1957.37
		673	4062.64	1284.07	2212.06	2060.99
		674	3998.54	1374.84	2086.91	2103.34
		675	3942.19	1317.76	1993.24	1904.66
		676	3687.59	1264.8	2248.53	1765.1
		677	3968.6	1093.22	2118.11	1730.92
		678	3654.91	1079.73	2095.94	2222.97
		679	3813.95	1070.48	2000.57	1784.13
		680	3622.04	1096.69	1932.55	1695.42
		681	3554.34	1158.76	2173.43	1729.14
		682	3873.06	1286.95	2024.97	1439.43
		683	3505.59	1141.79	1703.42	1623.19
		684	3292.51	1066.15	1818.72	1680.75
		685	3772.47	1215.08	1914.86	1475.91
		686	3597.35	1044.39	1689.08	1431.2
		687	3447.78	994.426	1642.11	1530.89
		688	3369.9	981.782	1711.48	1499.21
		689	3300.91	1102.54	1768.1	1539.53
		690	3370.25	996.065	1712.41	1562.32
		691	3680.6	921.884	1608.1	1601.17
		692	3230.91	1011.42	1734.86	1482.01
		693	3267.29	1041.54	1640.78	1441.03
		694	3510.85	1049.63	1701.13	1302.99
		695	3479.88	963.772	1684.76	1596.48
		696	3314.07	834.104	1608.63	1444.79
		697	3494.47	990.855	1709.41	1406.86
		698	3533.44	896.773	1364.32	1249.35
		699	3765.36	1034.69	1540.37	1213.63
		700	3380.23	957.863	1417	1258.68
