# Supplementary material for: Electron donation of non-oxide supports boosts O2 activation on nano-platinum catalysts
Source: Nat Commun. 2021 May 12;12:2741. doi: 10.1038/s41467-021-22946-y (PMC8115247; doi:10.1038/s41467-021-22946-y)
Supplement: Supplementary file 3 — Source Data [file 41467_2021_22946_MOESM3_ESM.zip › Source Data-S4.xlsx]

## Sheet: Sheet1
		CN500		CN525		CN600		CN650
		decay(ns)	Intensity(arb.units)	decay(ns)	Intensity(arb.units)	decay(ns)	Intensity(arb.units)	decay(ns)	Intensity(arb.units)
		0.51875	10000	0.51875	10000	0.51875	10000	0.51875	10000
		2.47188	8195	2.47188	6894	2.47188	4971	1.49531	8400
		4.425	5651	4.425	4295	4.425	2697	2.47187	5296
		6.37813	4090	6.37813	2933	6.37813	1597	3.44843	3688
		8.33125	3110	8.33125	2156	8.33125	1127	4.425	2796
		10.2844	2503	10.2844	1654	10.2844	826	5.40156	2219
		12.2375	2008	12.2375	1276	12.2375	658	6.37812	1887
		14.1906	1595	14.1906	1037	14.1906	529	7.35468	1478
		16.1438	1345	16.1438	839	16.1438	413	8.33125	1335
		18.0969	1173	18.0969	730	18.0969	347	9.30781	1106
		20.05	1021	20.05	624	20.05	336	10.2844	980
		22.0031	872	22.0031	544	22.0031	262	11.2609	871
		23.9563	826	23.9563	477	23.9563	225	12.2375	772
		25.9094	716	25.9094	437	25.9094	235	13.2141	718
		27.8625	610	27.8625	366	27.8625	199	14.1906	663
		29.8156	557	29.8156	350	29.8156	195	15.1672	582
		31.7688	521	31.7688	296	31.7688	175	16.1438	520
		33.7219	506	33.7219	273	33.7219	153	17.1203	543
		35.675	453	35.675	276	35.675	132	18.0969	477
		37.6281	413	37.6281	240	37.6281	124	19.0734	419
		39.5812	403	39.5812	224	39.5812	103	20.05	374
		41.5344	344	41.5344	202	41.5344	103	21.0266	358
		43.4875	350	43.4875	218	43.4875	119	22.0031	395
		45.4406	332	45.4406	199	45.4406	98	22.9797	325
		47.3937	276	47.3937	166	47.3937	93	23.9563	315
		49.3469	285	49.3469	161	49.3469	84	24.9328	292
		51.3	280	51.3	155	51.3	73	25.9094	272
		53.2531	266	53.2531	116	53.2531	64	26.8859	280
								42.5109	158
								43.4875	126
								44.4641	113
								45.4406	126
								46.4172	120
								47.3937	129
								48.3703	137
								49.3469	121
								50.3234	106
								51.3	101
								52.2766	112
								53.2531	102
