# Supplementary material for: Electron donation of non-oxide supports boosts O2 activation on nano-platinum catalysts
Source: Nat Commun. 2021 May 12;12:2741. doi: 10.1038/s41467-021-22946-y (PMC8115247; doi:10.1038/s41467-021-22946-y)
Supplement: Supplementary file 3 — Source Data [file 41467_2021_22946_MOESM3_ESM.zip › Source Data-S6.xlsx]

## Sheet: Sheet1
		Pt/CN650		Pt/CN600		Pt/CN525		Pt/CN500
		2-Theta	Intensity (arb.units)	2-Theta	Intensity (arb.units)	2-Theta	Intensity (arb.units)	2-Theta	Intensity (arb.units)
		10.02	3893.5	10.02	5414.8	10.02	5370.3	10.02	5069.4
		10.03	3900	10.03	5461.7	10.03	5354.3	10.03	5155.9
		10.04	3904.2	10.04	5508.5	10.04	5338.3	10.04	5242.3
		10.05	3878.7	10.05	5496.2	10.05	5332	10.05	5247.8
		10.06	3853.2	10.06	5433.8	10.06	5333.9	10.06	5184.6
		10.07	3834.6	10.07	5371.3	10.07	5335.8	10.07	5121.4
		10.08	3824.7	10.08	5419.3	10.08	5353.8	10.08	5158.2
		10.09	3814.8	10.09	5477.6	10.09	5373.2	10.09	5204.2
		10.1	3841.1	10.1	5507.2	10.1	5386.9	10.1	5221.6
		10.11	3875.3	10.11	5466.5	10.11	5386.5	10.11	5168.3
		10.12	3903.7	10.12	5425.7	10.12	5386.1	10.12	5115
		10.13	3907.1	10.13	5419.6	10.13	5369.1	10.13	5087.9
		10.14	3910.5	10.14	5431	10.14	5343.6	10.14	5074.2
		10.15	3869.3	10.15	5441.8	10.15	5319.7	10.15	5060.8
		10.16	3793.9	10.16	5436.5	10.16	5338.7	10.16	5054.3
		10.17	3718.5	10.17	5431.1	10.17	5357.8	10.17	5047.8
		10.18	3780.6	10.18	5422.8	10.18	5349.9	10.18	5051.5
		10.19	3851.5	10.19	5410.3	10.19	5303.5	10.19	5069.8
		10.2	3893.3	10.2	5397.7	10.2	5257	10.2	5088.1
		10.21	3872	10.21	5405.2	10.21	5281.7	10.21	5109.9
		10.22	3850.6	10.22	5418.1	10.22	5325.8	10.22	5132.8
		10.23	3862.9	10.23	5417	10.23	5369.8	10.23	5150.9
		10.24	3890.3	10.24	5341.2	10.24	5412.4	10.24	5143.6
		10.25	3912.8	10.25	5265.4	10.25	5455.1	10.25	5136.4
		10.26	3861.8	10.26	5260.2	10.26	5434.7	10.26	5128.5
		10.27	3810.8	10.27	5317	10.27	5358.9	10.27	5120.2
		10.28	3800.3	10.28	5373.7	10.28	5283.1	10.28	5111.8
		10.29	3842.2	10.29	5387.3	10.29	5289.5	10.29	5121
		10.3	3884.1	10.3	5396.4	10.3	5304.3	10.3	5132.1
		10.31	3890.1	10.31	5382.4	10.31	5311.9	10.31	5147.2
		10.32	3887.9	10.32	5308.9	10.32	5300.9	10.32	5172.7
		10.33	3886.8	10.33	5235.4	10.33	5289.8	10.33	5198.2
		10.34	3891.4	10.34	5231.4	10.34	5310.9	10.34	5149.2
		10.35	3896	10.35	5264.2	10.35	5349	10.35	5060.9
		10.36	3875.7	10.36	5297.9	10.36	5385.3	10.36	4976.3
		10.37	3835.7	10.37	5365.3	10.37	5361.3	10.37	5022.4
		10.38	3795.7	10.38	5432.7	10.38	5337.3	10.38	5068.5
		10.39	3787.3	10.39	5463.5	10.39	5352.1	10.39	5106.6
		10.4	3781.2	10.4	5439.9	10.4	5424.5	10.4	5132.8
		10.41	3778	10.41	5416.3	10.41	5496.8	10.41	5159.1
		10.42	3781.5	10.42	5382.9	10.42	5457.1	10.42	5146.4
		10.43	3784.9	10.43	5346.7	10.43	5385.2	10.43	5122.4
		10.44	3822.8	10.44	5318.6	10.44	5318.4	10.44	5100.7
		10.45	3876.8	10.45	5336.1	10.45	5281.1	10.45	5091.9
		10.46	3924.5	10.46	5353.7	10.46	5243.8	10.46	5083.2
		10.47	3860.6	10.47	5384.9	10.47	5258.3	10.47	5104.5
		10.48	3796.6	10.48	5428.7	10.48	5320	10.48	5153.3
		10.49	3780.7	10.49	5472.5	10.49	5381.7	10.49	5202
		10.5	3829.1	10.5	5435.3	10.5	5399.3	10.5	5193.7
		10.51	3877.4	10.51	5388.8	10.51	5411.9	10.51	5178.8
		10.52	3893.4	10.52	5364.1	10.52	5419.9	10.52	5162.4
		10.53	3901.4	10.53	5397.6	10.53	5415.7	10.53	5141.8
		10.54	3918.8	10.54	5431.1	10.54	5411.5	10.54	5121.3
		10.55	3980.1	10.55	5394.6	10.55	5422.3	10.55	5118.2
		10.56	4041.4	10.56	5319.5	10.56	5441.3	10.56	5124.7
		10.57	4068	10.57	5246.9	10.57	5460	10.57	5131.8
		10.58	4066	10.58	5292.2	10.58	5458.4	10.58	5170.2
		10.59	4064.1	10.59	5337.5	10.59	5456.9	10.59	5208.7
		10.6	4039.7	10.6	5369.3	10.6	5440.3	10.6	5225
		10.61	4013.5	10.61	5380.4	10.61	5400.3	10.61	5207.1
		10.62	3980	10.62	5391.4	10.62	5360.3	10.62	5189.2
		10.63	3929.8	10.63	5367.7	10.63	5389	10.63	5212.5
		10.64	3879.5	10.64	5333.4	10.64	5438.5	10.64	5248.3
		10.65	3907.2	10.65	5306.6	10.65	5472.7	10.65	5281.6
		10.66	3973.1	10.66	5324.9	10.66	5414.5	10.66	5300.3
		10.67	4034.1	10.67	5343.1	10.67	5356.2	10.67	5319
		10.68	3991.8	10.68	5349.8	10.68	5343.5	10.68	5287.9
		10.69	3949.5	10.69	5345.7	10.69	5373.6	10.69	5210.3
		10.7	3946.6	10.7	5341.5	10.7	5403.7	10.7	5132.6
		10.71	3998	10.71	5332.5	10.71	5481.5	10.71	5144.7
		10.72	4049.4	10.72	5323	10.72	5565.3	10.72	5167.9
		10.73	4012.6	10.73	5321.4	10.73	5599.4	10.73	5187.8
		10.74	3952.8	10.74	5342	10.74	5494.7	10.74	5198.5
		10.75	3907.4	10.75	5362.5	10.75	5390	10.75	5209.1
		10.76	3933.7	10.76	5330.9	10.76	5384.8	10.76	5231.2
		10.77	3959.9	10.77	5269.6	10.77	5436.2	10.77	5259.8
		10.78	3962.1	10.78	5209.8	10.78	5487.3	10.78	5287.7
		10.79	3943.8	10.79	5280.6	10.79	5517	10.79	5263
		10.8	3925.5	10.8	5351.5	10.8	5546.7	10.8	5238.2
		10.81	3973.1	10.81	5368.4	10.81	5545.6	10.81	5235.3
		10.82	4026.8	10.82	5299.5	10.82	5495.4	10.82	5267.3
		10.83	4048.5	10.83	5230.6	10.83	5445.1	10.83	5299.3
		10.84	3991.4	10.84	5218.3	10.84	5424	10.84	5322.9
		10.85	3934.2	10.85	5224	10.85	5412.2	10.85	5343.8
		10.86	3927.4	10.86	5235	10.86	5410.2	10.86	5362.6
		10.87	3946	10.87	5279.9	10.87	5471.9	10.87	5366.7
		10.88	3963.3	10.88	5324.9	10.88	5533.6	10.88	5370.9
		10.89	3943.5	10.89	5330.8	10.89	5561.7	10.89	5339.6
		10.9	3923.7	10.9	5298.8	10.9	5557.1	10.9	5273.7
		10.91	3920	10.91	5266.8	10.91	5552.5	10.91	5207.8
		10.92	3939.4	10.92	5261	10.92	5522.8	10.92	5215.1
		10.93	3958.8	10.93	5258.7	10.93	5489.7	10.93	5232.2
		10.94	3920.6	10.94	5263.4	10.94	5483.4	10.94	5248.2
		10.95	3866.5	10.95	5288.5	10.95	5555.3	10.95	5260.8
		10.96	3828.7	10.96	5313.7	10.96	5627.3	10.96	5273.3
		10.97	3877	10.97	5342.2	10.97	5652.1	10.97	5311.8
		10.98	3925.4	10.98	5372.6	10.98	5649	10.98	5365.5
		10.99	3942.5	10.99	5402.9	10.99	5645.9	10.99	5419.2
		11	3932.2	11	5361	11	5596	11	5491.2
		11.01	3922	11.01	5319.1	11.01	5546.1	11.01	5563.1
		11.02	3897.5	11.02	5301.6	11.02	5539.8	11.02	5561.1
		11.03	3871.6	11.03	5324.5	11.03	5605.7	11.03	5436.6
		11.04	3854.5	11.04	5347.3	11.04	5671.6	11.04	5312
		11.05	3859.8	11.05	5366.4	11.05	5641.1	11.05	5283.6
		11.06	3865.2	11.06	5384.3	11.06	5578.7	11.06	5287
		11.07	3893.9	11.07	5393.8	11.07	5528.3	11.07	5288.5
		11.08	3935.1	11.08	5343.9	11.08	5562.5	11.08	5276.7
		11.09	3975	11.09	5294	11.09	5596.8	11.09	5264.9
		11.1	3976.6	11.1	5267.9	11.1	5603	11.1	5305.1
		11.11	3978.1	11.11	5265.6	11.11	5580.9	11.11	5397.7
		11.12	3962.9	11.12	5263.3	11.12	5558.8	11.12	5490.2
		11.13	3922.9	11.13	5233.4	11.13	5536.1	11.13	5458.1
		11.14	3882.9	11.14	5199.5	11.14	5513.2	11.14	5407.9
		11.15	3900	11.15	5190.3	11.15	5493.9	11.15	5369
		11.16	3933.5	11.16	5256.6	11.16	5485.6	11.16	5364.8
		11.17	3957.9	11.17	5322.9	11.17	5477.2	11.17	5360.6
		11.18	3930.9	11.18	5328.2	11.18	5473.5	11.18	5387.8
		11.19	3903.9	11.19	5296.2	11.19	5472.8	11.19	5434.3
		11.2	3888.4	11.2	5264.2	11.2	5472	11.2	5480.7
		11.21	3883.5	11.21	5263.6	11.21	5576.9	11.21	5451.5
		11.22	3878.5	11.22	5263.2	11.22	5682.4	11.22	5421.8
		11.23	3885.5	11.23	5286.6	11.23	5736	11.23	5431.6
		11.24	3893.9	11.24	5350.5	11.24	5700.5	11.24	5509.3
		11.25	3900.9	11.25	5414.5	11.25	5665.1	11.25	5587
		11.26	3904.4	11.26	5385.2	11.26	5658.8	11.26	5583.8
		11.27	3907.8	11.27	5323.5	11.27	5662.6	11.27	5552.6
		11.28	3906.8	11.28	5263.8	11.28	5664.9	11.28	5525.2
		11.29	3903.4	11.29	5219.3	11.29	5655.4	11.29	5527.1
		11.3	3900.1	11.3	5174.7	11.3	5645.9	11.3	5529
		11.31	3906.2	11.31	5182.2	11.31	5639.3	11.31	5519.4
		11.32	3912.3	11.32	5243.9	11.32	5635.9	11.32	5497.7
		11.33	3920.8	11.33	5305.6	11.33	5632.5	11.33	5475.9
		11.34	3933	11.34	5285.7	11.34	5598.8	11.34	5458.5
		11.35	3945.2	11.35	5253	11.35	5560.3	11.35	5441.8
		11.36	3962	11.36	5237.1	11.36	5527.8	11.36	5437.4
		11.37	3980.3	11.37	5275.1	11.37	5514.5	11.37	5472.8
		11.38	3990.6	11.38	5313.2	11.38	5501.2	11.38	5508.3
		11.39	3952.9	11.39	5296.3	11.39	5538.4	11.39	5535.1
		11.4	3915.2	11.4	5244.5	11.4	5607.7	11.4	5556.4
		11.41	3899.9	11.41	5192.7	11.41	5677	11.41	5577.7
		11.42	3905.7	11.42	5195.4	11.42	5641.6	11.42	5575.7
		11.43	3911.4	11.43	5198.8	11.43	5604.6	11.43	5573.5
		11.44	3918.1	11.44	5213.1	11.44	5593.9	11.44	5547.6
		11.45	3925	11.45	5246.6	11.45	5629.7	11.45	5479.8
		11.46	3934.7	11.46	5280.1	11.46	5665.5	11.46	5412
		11.47	3952.6	11.47	5272.5	11.47	5704.6	11.47	5463
		11.48	3970.5	11.48	5250	11.48	5745	11.48	5557.1
		11.49	3965.6	11.49	5233.2	11.49	5786.8	11.49	5645.4
		11.5	3947.7	11.5	5262.5	11.5	5840.9	11.5	5686.6
		11.51	3930.1	11.51	5291.8	11.51	5895	11.51	5727.7
		11.52	3942.3	11.52	5298.6	11.52	5908.9	11.52	5764.4
		11.53	3954.5	11.53	5281	11.53	5879.6	11.53	5796.4
		11.54	3956.1	11.54	5263.5	11.54	5850.2	11.54	5828.4
		11.55	3940.9	11.55	5234.6	11.55	5800.7	11.55	5805.3
		11.56	3925.7	11.56	5203.8	11.56	5747.8	11.56	5772.9
		11.57	3917.7	11.57	5183.8	11.57	5712.4	11.57	5750
		11.58	3911.9	11.58	5200.6	11.58	5736	11.58	5758.8
		11.59	3905.2	11.59	5217.4	11.59	5759.6	11.59	5767.5
		11.6	3891.9	11.6	5204.5	11.6	5805.5	11.6	5801.3
		11.61	3878.6	11.61	5172.1	11.61	5866.1	11.61	5851.6
		11.62	3864.3	11.62	5139.7	11.62	5926.6	11.62	5901.9
		11.63	3849	11.63	5203.8	11.63	5878.5	11.63	5915.7
		11.64	3833.8	11.64	5270	11.64	5827.8	11.64	5928.6
		11.65	3899.1	11.65	5288.5	11.65	5788	11.65	5956.5
		11.66	3975.3	11.66	5218.8	11.66	5768.2	11.66	6012.1
		11.67	4032.7	11.67	5149.1	11.67	5748.4	11.67	6067.7
		11.68	4035.3	11.68	5136.1	11.68	5738	11.68	6092.4
		11.69	4038	11.69	5144.5	11.69	5731.2	11.69	6105.3
		11.7	4031.3	11.7	5152.5	11.7	5727.8	11.7	6122.7
		11.71	4019.1	11.71	5157.9	11.71	5756.4	11.71	6179.8
		11.72	4006.8	11.72	5163.2	11.72	5785	11.72	6236.9
		11.73	3950.5	11.73	5185.8	11.73	5811.2	11.73	6266.1
		11.74	3894.1	11.74	5227.7	11.74	5834.8	11.74	6264.2
		11.75	3864.6	11.75	5269.6	11.75	5858.4	11.75	6262.3
		11.76	3879.5	11.76	5286	11.76	5876.5	11.76	6301.7
		11.77	3894.3	11.77	5297.8	11.77	5893.7	11.77	6348.5
		11.78	3894.6	11.78	5301	11.78	5915.4	11.78	6391.2
		11.79	3890	11.79	5274	11.79	5953.5	11.79	6419.4
		11.8	3893.4	11.8	5246.9	11.8	5991.6	11.8	6447.6
		11.81	3952.4	11.81	5293.6	11.81	5998.2	11.81	6551
		11.82	4011.4	11.82	5390.3	11.82	5983.3	11.82	6705.6
		11.83	4038.1	11.83	5487	11.83	5968.5	11.83	6860.2
		11.84	4032.4	11.84	5449.4	11.84	5997.5	11.84	6877.9
		11.85	4026.7	11.85	5407.5	11.85	6028	11.85	6891.2
		11.86	3973.8	11.86	5377.3	11.86	6052.7	11.86	6919.6
		11.87	3914	11.87	5369.3	11.87	6066.4	11.87	6976.7
		11.88	3882.9	11.88	5361.3	11.88	6080.1	11.88	7033.8
		11.89	3939.3	11.89	5335.2	11.89	6096.8	11.89	7172.6
		11.9	3995.6	11.9	5302.1	11.9	6114.7	11.9	7343.6
		11.91	4020.1	11.91	5273.2	11.91	6133.7	11.91	7513.3
		11.92	4025	11.92	5286.5	11.92	6163	11.92	7671
		11.93	4030	11.93	5299.9	11.93	6192.3	11.93	7828.6
		11.94	4036.4	11.94	5334.4	11.94	6179.3	11.94	7922.9
		11.95	4042.9	11.95	5393.5	11.95	6117.6	11.95	7944.2
		11.96	4039.7	11.96	5452.5	11.96	6055.9	11.96	7965.6
		11.97	4019.9	11.97	5427.5	11.97	6069	11.97	8136.1
		11.98	4000.1	11.98	5386.4	11.98	6096.4	11.98	8335.2
		11.99	4020.2	11.99	5352.1	11.99	6117.8	11.99	8528
		12	4054.1	12	5342.9	12	6116.6	12	8697
		12.01	4082.4	12.01	5333.8	12.01	6115.5	12.01	8866.1
		12.02	4068.7	12.02	5370.2	12.02	6159.5	12.02	9054.4
		12.03	4055	12.03	5438.8	12.03	6235.2	12.03	9256.2
		12.04	4047.4	12.04	5507.3	12.04	6311	12.04	9458.1
		12.05	4046.3	12.05	5504.9	12.05	6300.5	12.05	9739.6
		12.06	4045.2	12.06	5499.5	12.06	6286.4	12.06	10024.5
		12.07	4079.6	12.07	5491.8	12.07	6282.9	12.07	10290.4
		12.08	4119.6	12.08	5479.2	12.08	6300.4	12.08	10518.9
		12.09	4150.6	12.09	5466.7	12.09	6317.9	12.09	10747.4
		12.1	4153.3	12.1	5496.2	12.1	6334.6	12.1	11064.1
		12.11	4156	12.11	5543	12.11	6351	12.11	11417.1
		12.12	4164.9	12.12	5587.5	12.12	6366.2	12.12	11768.8
		12.13	4177.9	12.13	5605.8	12.13	6368.5	12.13	12105.8
		12.14	4190.8	12.14	5624.1	12.14	6370.8	12.14	12442.8
		12.15	4177.9	12.15	5608.3	12.15	6404.5	12.15	12719.8
		12.16	4164.5	12.16	5551.9	12.16	6475.7	12.16	12925.5
		12.17	4169.3	12.17	5495.6	12.17	6546.9	12.17	13131.1
		12.18	4206.2	12.18	5553.7	12.18	6583	12.18	13609.3
		12.19	4243.2	12.19	5635.2	12.19	6612	12.19	14143.2
		12.2	4255.2	12.2	5699.4	12.2	6641.1	12.2	14638.1
		12.21	4258.3	12.21	5696.3	12.21	6671.2	12.21	14981.2
		12.22	4260	12.22	5693.3	12.22	6701.3	12.22	15324.3
		12.23	4250.4	12.23	5702.8	12.23	6721.5	12.23	15690.7
		12.24	4240.9	12.24	5721.4	12.24	6734.4	12.24	16074.2
		12.25	4242.2	12.25	5740.1	12.25	6747.4	12.25	16457.7
		12.26	4255.2	12.26	5689.2	12.26	6744	12.26	16684.5
		12.27	4268.1	12.27	5634.7	12.27	6739.8	12.27	16903.4
		12.28	4280.1	12.28	5609.3	12.28	6743.8	12.28	17096.6
		12.29	4291.9	12.29	5644	12.29	6764.8	12.29	17236.3
		12.3	4312.7	12.3	5678.6	12.3	6785.7	12.3	17376.1
		12.31	4363.3	12.31	5730.6	12.31	6818.4	12.31	17288.7
		12.32	4413.9	12.32	5790	12.32	6856.1	12.32	17104
		12.33	4408.9	12.33	5845	12.33	6897.5	12.33	16904.3
		12.34	4367.4	12.34	5844.6	12.34	6985.9	12.34	16516.7
		12.35	4325.9	12.35	5844.2	12.35	7074.2	12.35	16129
		12.36	4373.4	12.36	5890.2	12.36	7162.9	12.36	15708.1
		12.37	4422.9	12.37	5993.4	12.37	7252	12.37	15246.2
		12.38	4460	12.38	6096.6	12.38	7341.1	12.38	14784.3
		12.39	4474	12.39	6049.6	12.39	7390.2	12.39	14259.8
		12.4	4488.1	12.4	5970	12.4	7430.5	12.4	13721.7
		12.41	4528.2	12.41	5911.9	12.41	7468.6	12.41	13246.9
		12.42	4578.1	12.42	5942	12.42	7497.2	12.42	13032.2
		12.43	4625	12.43	5972.1	12.43	7525.7	12.43	12817.4
		12.44	4645.2	12.44	5984.3	12.44	7559.5	12.44	12606.8
		12.45	4665.4	12.45	5983.2	12.45	7597.2	12.45	12399.2
		12.46	4662.7	12.46	5982.1	12.46	7634.9	12.46	12191.7
		12.47	4634.5	12.47	6074	12.47	7732.6	12.47	12075.8
		12.48	4606.3	12.48	6171.5	12.48	7833.9	12.48	11965.4
		12.49	4610.4	12.49	6213.9	12.49	7915.6	12.49	11893.4
		12.5	4620.3	12.5	6138.1	12.5	7955.2	12.5	11904
		12.51	4627	12.51	6062.4	12.51	7994.8	12.51	11914.7
		12.52	4622.4	12.52	6071.1	12.52	7985.1	12.52	11784.7
		12.53	4617.8	12.53	6117.6	12.53	7953.5	12.53	11592.1
		12.54	4679.7	12.54	6160.9	12.54	7930.2	12.54	11408.7
		12.55	4786.7	12.55	6159.8	12.55	8024.2	12.55	11358
		12.56	4893.7	12.56	6158.6	12.56	8118.3	12.56	11307.4
		12.57	4893.3	12.57	6185.6	12.57	8192.3	12.57	11197
		12.58	4889.5	12.58	6248.4	12.58	8240.6	12.58	11010.4
		12.59	4908.1	12.59	6311.3	12.59	8289	12.59	10823.8
		12.6	4969.4	12.6	6311.2	12.6	8275.1	12.6	10682.4
		12.61	5030.7	12.61	6296.8	12.61	8246.9	12.61	10551.4
		12.62	5062.5	12.62	6291.6	12.62	8234.6	12.62	10433.9
		12.63	5082.7	12.63	6326.6	12.63	8290.9	12.63	10374.9
		12.64	5101.2	12.64	6361.6	12.64	8347.3	12.64	10315.9
		12.65	5103.9	12.65	6345.8	12.65	8336.9	12.65	10198.1
		12.66	5106.6	12.66	6290.2	12.66	8274.5	12.66	10034.3
		12.67	5114.4	12.67	6234.6	12.67	8212	12.67	9870.6
		12.68	5128.1	12.68	6273.7	12.68	8301	12.68	9778.4
		12.69	5141.8	12.69	6319.4	12.69	8400.3	12.69	9691.2
		12.7	5181.1	12.7	6348.8	12.7	8458.5	12.7	9594.3
		12.71	5225.2	12.71	6341.5	12.71	8424.6	12.71	9475.5
		12.72	5247.2	12.72	6334.3	12.72	8390.7	12.72	9356.6
		12.73	5187	12.73	6360.6	12.73	8417.7	12.73	9294
		12.74	5126.8	12.74	6402.5	12.74	8472.9	12.74	9257.5
		12.75	5119.2	12.75	6442	12.75	8521.5	12.75	9220.7
		12.76	5148.5	12.76	6442.8	12.76	8460.6	12.76	9179.5
		12.77	5177.9	12.77	6443.6	12.77	8399.7	12.77	9138.4
		12.78	5151.6	12.78	6423.8	12.78	8407.3	12.78	9108.6
		12.79	5123	12.79	6377	12.79	8505.6	12.79	9093.7
		12.8	5116.2	12.8	6330.1	12.8	8603.8	12.8	9078.9
		12.81	5152.8	12.81	6333	12.81	8635.9	12.81	9077.5
		12.82	5189.4	12.82	6347.8	12.82	8651.9	12.82	9079.4
		12.83	5195.4	12.83	6357.1	12.83	8654.4	12.83	9079.7
		12.84	5188.9	12.84	6340.7	12.84	8595.4	12.84	9072.5
		12.85	5186.1	12.85	6324.3	12.85	8536.4	12.85	9065.2
		12.86	5223.8	12.86	6343.9	12.86	8492.9	12.86	9035.9
		12.87	5261.5	12.87	6392.7	12.87	8462.1	12.87	8988.7
		12.88	5264.8	12.88	6441.4	12.88	8431.3	12.88	8941.5
		12.89	5227.1	12.89	6419.6	12.89	8521.1	12.89	8949.6
		12.9	5189.4	12.9	6392.2	12.9	8620.5	12.9	8962.2
		12.91	5171.3	12.91	6354	12.91	8682.6	12.91	8969.3
		12.92	5157.2	12.92	6290.8	12.92	8657.8	12.92	8963.6
		12.93	5139.5	12.93	6227.6	12.93	8633.1	12.93	8957.9
		12.94	5107.5	12.94	6263.5	12.94	8580	12.94	8956
		12.95	5075.5	12.95	6347.3	12.95	8513.4	12.95	8956
		12.96	5110.9	12.96	6425.4	12.96	8450.4	12.96	8952.2
		12.97	5195.5	12.97	6392.3	12.97	8459.2	12.97	8874.5
		12.98	5280	12.98	6359.1	12.98	8467.9	12.98	8796.9
		12.99	5265.5	12.99	6336.6	12.99	8485.2	12.99	8743
		13	5246.1	13	6328.6	13	8514.2	13	8721.7
		13.01	5229.4	13.01	6320.6	13.01	8543.1	13.01	8700.3
		13.02	5218.4	13.02	6336.3	13.02	8592.7	13.02	8747.6
		13.03	5207.3	13.03	6358	13.03	8647.5	13.03	8812.3
		13.04	5177.9	13.04	6371.3	13.04	8688.6	13.04	8863.9
		13.05	5140.5	13.05	6343.5	13.05	8662.7	13.05	8851.3
		13.06	5106.2	13.06	6315.7	13.06	8636.8	13.06	8838.7
		13.07	5108.9	13.07	6302.8	13.07	8602.4	13.07	8839
		13.08	5111.5	13.08	6302.4	13.08	8560.9	13.08	8850.1
		13.09	5106.5	13.09	6302	13.09	8519.4	13.09	8861.1
		13.1	5092	13.1	6306.5	13.1	8582.1	13.1	8865.8
		13.11	5077.6	13.11	6311.5	13.11	8654.1	13.11	8870
		13.12	5132.6	13.12	6310.7	13.12	8698.5	13.12	8848.2
		13.13	5202.7	13.13	6295.8	13.13	8676.5	13.13	8763.3
		13.14	5246.3	13.14	6281	13.14	8654.4	13.14	8678.3
		13.15	5181.6	13.15	6286.7	13.15	8574.4	13.15	8729.9
		13.16	5116.8	13.16	6302.6	13.16	8465.5	13.16	8849.9
		13.17	5072.9	13.17	6318.7	13.17	8364.1	13.17	8965
		13.18	5044.8	13.18	6337.4	13.18	8440.2	13.18	8965.4
		13.19	5016.6	13.19	6356.1	13.19	8516.4	13.19	8965.8
		13.2	5102.4	13.2	6367.2	13.2	8550.3	13.2	8958.3
		13.21	5194.9	13.21	6367.5	13.21	8524.4	13.21	8939.6
		13.22	5231.7	13.22	6367.9	13.22	8498.5	13.22	8921
		13.23	5149.1	13.23	6355.1	13.23	8429.7	13.23	8947.9
		13.24	5066.4	13.24	6338.7	13.24	8349.3	13.24	8987.1
		13.25	5089.2	13.25	6326.9	13.25	8284	13.25	9014.3
		13.26	5158.9	13.26	6338.7	13.26	8296.6	13.26	8979.3
		13.27	5221.2	13.27	6350.5	13.27	8309.2	13.27	8944.3
		13.28	5178.1	13.28	6364.2	13.28	8319.5	13.28	8918.6
		13.29	5135.1	13.29	6379.4	13.29	8327.9	13.29	8901.1
		13.3	5104.1	13.3	6394.6	13.3	8336.2	13.3	8883.6
		13.31	5088.5	13.31	6374.5	13.31	8302.7	13.31	8917
		13.32	5072.9	13.32	6350.9	13.32	8265	13.32	8955.5
		13.33	5060.1	13.33	6313.9	13.33	8235.9	13.33	8983.6
		13.34	5047.9	13.34	6243.1	13.34	8228.7	13.34	8985.9
		13.35	5041.1	13.35	6172.2	13.35	8221.5	13.35	8988.2
		13.36	5057.9	13.36	6155.3	13.36	8174.7	13.36	9010.8
		13.37	5074.7	13.37	6166.3	13.37	8107.3	13.37	9043.9
		13.38	5060.2	13.38	6176.3	13.38	8042.1	13.38	9076.4
		13.39	5021.3	13.39	6155.8	13.39	8045.9	13.39	9090.1
		13.4	4982.5	13.4	6135.2	13.4	8049.7	13.4	9103.9
		13.41	5005.3	13.41	6121.5	13.41	8016.8	13.41	9128.1
		13.42	5032.3	13.42	6117.6	13.42	7930	13.42	9167.7
		13.43	5042.3	13.43	6113.8	13.43	7843.1	13.43	9207.3
		13.44	5014.1	13.44	6097	13.44	7833.2	13.44	9139.4
		13.45	4985.9	13.45	6076.4	13.45	7845	13.45	9041.2
		13.46	5011.6	13.46	6062.9	13.46	7864.2	13.46	8968.6
		13.47	5062.3	13.47	6088	13.47	7924	13.47	9037.5
		13.48	5103.6	13.48	6113.1	13.48	7983.8	13.48	9106.4
		13.49	4992.8	13.49	6115.2	13.49	7987.9	13.49	9150
		13.5	4882	13.5	6096.5	13.5	7942.2	13.5	9171
		13.51	4859.4	13.51	6077.8	13.51	7896.5	13.51	9191.9
		13.52	4953.1	13.52	6036.5	13.52	7860.1	13.52	9233.1
		13.53	5046.8	13.53	5992.7	13.53	7824.7	13.53	9276.5
		13.54	5065.9	13.54	5958.9	13.54	7791	13.54	9276.6
		13.55	5067.1	13.55	5951.3	13.55	7762.1	13.55	9162.8
		13.56	5061	13.56	5943.7	13.56	7733.1	13.56	9048.9
		13.57	5022.2	13.57	5966.5	13.57	7730.7	13.57	9025.1
		13.58	4983.4	13.58	6005.7	13.58	7742.5	13.58	9049.8
		13.59	4978.2	13.59	6044.1	13.59	7753.7	13.59	9072.4
		13.6	5000.3	13.6	6050.2	13.6	7739.2	13.6	9001.5
		13.61	5022.4	13.61	6056.3	13.61	7724.7	13.61	8930.7
		13.62	5001.8	13.62	6022	13.62	7668.7	13.62	8841.7
		13.63	4977.8	13.63	5926.5	13.63	7549.5	13.63	8725.2
		13.64	4967.7	13.64	5830.9	13.64	7430.3	13.64	8608.7
		13.65	4989.7	13.65	5833.7	13.65	7430.9	13.65	8572.9
		13.66	5011.8	13.66	5865.7	13.66	7467.1	13.66	8561.1
		13.67	4994.8	13.67	5899.6	13.67	7505.7	13.67	8539.5
		13.68	4959	13.68	5944.9	13.68	7559	13.68	8459.9
		13.69	4927.1	13.69	5990.2	13.69	7612.4	13.69	8380.3
		13.7	4970.1	13.7	6000.7	13.7	7601.8	13.7	8237
		13.71	5013.2	13.71	5979	13.71	7532.1	13.71	8034.8
		13.72	5034.8	13.72	5957.3	13.72	7462.5	13.72	7832.6
		13.73	5027.2	13.73	5948.2	13.73	7486.6	13.73	7712.7
		13.74	5019.5	13.74	5940.6	13.74	7522	13.74	7602.7
		13.75	4982.5	13.75	5928.2	13.75	7512.2	13.75	7494.6
		13.76	4937.9	13.76	5902.7	13.76	7378.2	13.76	7391.7
		13.77	4906.8	13.77	5877.2	13.77	7244.1	13.77	7288.9
		13.78	4940.7	13.78	5845.5	13.78	7250.2	13.78	7199.3
		13.79	4974.6	13.79	5810.5	13.79	7334.7	13.79	7117
		13.8	4981.5	13.8	5777.3	13.8	7417.1	13.8	7034.9
		13.81	4965.9	13.81	5866.4	13.81	7357.7	13.81	6960.3
		13.82	4950.3	13.82	5955.5	13.82	7298.3	13.82	6885.6
		13.83	4935.7	13.83	6006.4	13.83	7249.3	13.83	6813.8
		13.84	4921.2	13.84	5997.3	13.84	7216.5	13.84	6746.4
		13.85	4913.1	13.85	5988.2	13.85	7183.8	13.85	6679
		13.86	4920.4	13.86	5921.5	13.86	7160.9	13.86	6618.6
		13.87	4927.6	13.87	5837	13.87	7141.1	13.87	6560.3
		13.88	4896	13.88	5765.4	13.88	7126.1	13.88	6507.1
		13.89	4845	13.89	5775.7	13.89	7141.3	13.89	6485.8
		13.9	4796.6	13.9	5786	13.9	7156.5	13.9	6464.4
		13.91	4811.9	13.91	5798	13.91	7128	13.91	6385.2
		13.92	4827.1	13.92	5811.7	13.92	7057.6	13.92	6250.4
		13.93	4851.9	13.93	5825.4	13.93	6987.1	13.93	6115.6
		13.94	4890.4	13.94	5852.6	13.94	6946.7	13.94	6145.8
		13.95	4928.9	13.95	5881.5	13.95	6910.1	13.95	6197.6
		13.96	4969.4	13.96	5873.1	13.96	6884.1	13.96	6211.9
		13.97	5010.6	13.97	5757.3	13.97	6888.3	13.97	6118.6
		13.98	5035.8	13.98	5641.5	13.98	6892.5	13.98	6025.3
		13.99	4979.5	13.99	5619.5	13.99	6894	13.99	5981.4
		14	4923.1	14	5651.8	14	6894	14	5966.1
		14.01	4907.4	14.01	5684.3	14.01	6893.6	14.01	5951.3
		14.02	4926.8	14.02	5725	14.02	6824.6	14.02	5991.6
		14.03	4946.3	14.03	5765.8	14.03	6755.7	14.03	6032
		14.04	4950.8	14.04	5775.5	14.04	6762.5	14.04	6042.5
		14.05	4953.8	14.05	5734.8	14.05	6892.8	14.05	6004.4
		14.06	4950.4	14.06	5694	14.06	7023	14.06	5966.4
		14.07	4930.6	14.07	5681.1	14.07	6977.4	14.07	5907.9
		14.08	4910.8	14.08	5677.3	14.08	6874.6	14.08	5842.8
		14.09	4904.3	14.09	5668.2	14.09	6783.8	14.09	5781.7
		14.1	4904.6	14.1	5622.9	14.1	6774.3	14.1	5747.8
		14.11	4905	14.11	5577.6	14.11	6764.7	14.11	5713.9
		14.12	4905	14.12	5583.9	14.12	6774.9	14.12	5691.5
		14.13	4905	14.13	5641.4	14.13	6804.6	14.13	5680.4
		14.14	4878.6	14.14	5698.9	14.14	6834.3	14.14	5669.4
		14.15	4813.4	14.15	5708	14.15	6856	14.15	5692
		14.16	4748.3	14.16	5710.3	14.16	6876.6	14.16	5719.4
		14.17	4743.5	14.17	5710.4	14.17	6889.6	14.17	5740
		14.18	4755.7	14.18	5703.9	14.18	6880.1	14.18	5740
		14.19	4766.6	14.19	5697.4	14.19	6870.6	14.19	5740
		14.2	4770.8	14.2	5695.7	14.2	6838.5	14.2	5733.3
		14.21	4775	14.21	5696.9	14.21	6792.8	14.21	5722.7
		14.22	4781.8	14.22	5698	14.22	6747.1	14.22	5712
		14.23	4791	14.23	5653.9	14.23	6708.2	14.23	5690.3
		14.24	4800.1	14.24	5609.7	14.24	6669.4	14.24	5668.6
		14.25	4844.6	14.25	5593.2	14.25	6655.2	14.25	5653.4
		14.26	4893	14.26	5623.3	14.26	6682.6	14.26	5649.3
		14.27	4910.6	14.27	5653.4	14.27	6710	14.27	5645.1
		14.28	4847.4	14.28	5670.7	14.28	6659.3	14.28	5642.9
		14.29	4784.1	14.29	5683.6	14.29	6582	14.29	5641.3
		14.3	4792.9	14.3	5694.8	14.3	6518.2	14.3	5633.3
		14.31	4840.5	14.31	5693.3	14.31	6552.8	14.31	5577.3
		14.32	4887.5	14.32	5691.8	14.32	6587.5	14.32	5521.3
		14.33	4906.9	14.33	5687.1	14.33	6597.7	14.33	5520.4
		14.34	4926.3	14.34	5679.1	14.34	6582.8	14.34	5576
		14.35	4907.7	14.35	5671.1	14.35	6568	14.35	5631.6
		14.36	4831.6	14.36	5662.4	14.36	6594.4	14.36	5589.8
		14.37	4755.4	14.37	5653.6	14.37	6627.2	14.37	5533
		14.38	4717.1	14.38	5630.4	14.38	6636.6	14.38	5502.1
		14.39	4690.1	14.39	5561.9	14.39	6573	14.39	5552.4
		14.4	4676.8	14.4	5493.4	14.4	6509.4	14.4	5602.7
		14.41	4744.2	14.41	5479.9	14.41	6463.2	14.41	5619.7
		14.42	4811.6	14.42	5500.8	14.42	6427.8	14.42	5615.8
		14.43	4830.5	14.43	5521.8	14.43	6392.4	14.43	5612
		14.44	4804.7	14.44	5478.7	14.44	6416.1	14.44	5517.4
		14.45	4778.8	14.45	5434.9	14.45	6440.5	14.45	5421.8
		14.46	4768.9	14.46	5416.8	14.46	6439.9	14.46	5390.5
		14.47	4760.9	14.47	5443.9	14.47	6395.8	14.47	5471.6
		14.48	4761.9	14.48	5470.9	14.48	6351.6	14.48	5552.7
		14.49	4787.8	14.49	5483.9	14.49	6331.3	14.49	5568.9
		14.5	4813.7	14.5	5491.9	14.5	6319.5	14.5	5562.1
		14.51	4789.1	14.51	5496.8	14.51	6318.7	14.51	5549
		14.52	4736.1	14.52	5477.4	14.52	6405.9	14.52	5486.6
		14.53	4684.4	14.53	5458	14.53	6493.1	14.53	5424.1
		14.54	4708.7	14.54	5434.1	14.54	6481.8	14.54	5388.7
		14.55	4733.1	14.55	5405.6	14.55	6366.1	14.55	5381.8
		14.56	4737.8	14.56	5377	14.56	6250.3	14.56	5375
		14.57	4711.5	14.57	5418.8	14.57	6245.5	14.57	5397.9
		14.58	4685.2	14.58	5472.1	14.58	6258.8	14.58	5425.7
		14.59	4700.5	14.59	5516.9	14.59	6263.6	14.59	5440.6
		14.6	4728.7	14.6	5533.7	14.6	6240.4	14.6	5413.2
		14.61	4752.7	14.61	5550.4	14.61	6217.1	14.61	5385.8
		14.62	4750.8	14.62	5513.1	14.62	6245	14.62	5347.3
		14.63	4748.9	14.63	5440.7	14.63	6305.9	14.63	5301.6
		14.64	4749.8	14.64	5368.4	14.64	6366.8	14.64	5255.9
		14.65	4753.2	14.65	5326.7	14.65	6304.5	14.65	5269.9
		14.66	4756.6	14.66	5285.5	14.66	6239.8	14.66	5285.2
		14.67	4731.1	14.67	5275.4	14.67	6216.7	14.67	5294.7
		14.68	4701.7	14.68	5321.4	14.68	6269.2	14.68	5294
		14.69	4678.3	14.69	5367.5	14.69	6321.8	14.69	5293.2
		14.7	4671.9	14.7	5381.4	14.7	6305.5	14.7	5292.2
		14.71	4665.4	14.71	5383.3	14.71	6263.6	14.71	5291
		14.72	4668.5	14.72	5391.9	14.72	6224.9	14.72	5284.5
		14.73	4677.3	14.73	5458.5	14.73	6214.7	14.73	5230.8
		14.74	4686.1	14.74	5525.1	14.74	6204.4	14.74	5177.1
		14.75	4696	14.75	5526	14.75	6180.3	14.75	5169.2
		14.76	4705.9	14.76	5454.8	14.76	6141.1	14.76	5211.4
		14.77	4716.8	14.77	5383.6	14.77	6101.9	14.77	5253.7
		14.78	4729.4	14.78	5393.4	14.78	6117.4	14.78	5285.9
		14.79	4741.9	14.79	5417.4	14.79	6142.5	14.79	5316.4
		14.8	4734.9	14.8	5431.6	14.8	6161	14.8	5324.9
		14.81	4721.6	14.81	5412.2	14.81	6156.4	14.81	5257.9
		14.82	4710.8	14.82	5392.8	14.82	6151.8	14.82	5190.9
		14.83	4717.3	14.83	5407.8	14.83	6156.2	14.83	5163.1
		14.84	4723.8	14.84	5445.9	14.84	6166.4	14.84	5161.6
		14.85	4740.4	14.85	5484	14.85	6176.7	14.85	5160
		14.86	4767.1	14.86	5439.8	14.86	6108.1	14.86	5201.9
		14.87	4793.7	14.87	5393.4	14.87	6037.3	14.87	5244.9
		14.88	4777.6	14.88	5367.4	14.88	6002.7	14.88	5235.7
		14.89	4755.6	14.89	5379.9	14.89	6036.6	14.89	5127.9
		14.9	4723.4	14.9	5392.5	14.9	6070.5	14.9	5020.1
		14.91	4660.9	14.91	5414.7	14.91	6048.7	14.91	5036.9
		14.92	4598.5	14.92	5440.6	14.92	6005.3	14.92	5102
		14.93	4580.5	14.93	5460	14.93	5969.3	14.93	5160.3
		14.94	4589.2	14.94	5418.2	14.94	6004.3	14.94	5152.7
		14.95	4598	14.95	5376.3	14.95	6039.4	14.95	5145
		14.96	4562.6	14.96	5364.3	14.96	6014.8	14.96	5112.5
		14.97	4527.2	14.97	5386.4	14.97	5922.7	14.97	5051.5
		14.98	4533.4	14.98	5408.5	14.98	5830.5	14.98	4990.6
		14.99	4609.5	14.99	5405.3	14.99	5891.7	14.99	5028.8
		15	4685.7	15	5397.3	15	5981.6	15	5085.5
		15.01	4695.9	15.01	5388	15.01	6046.6	15.01	5131.2
		15.02	4683.7	15.02	5373.9	15.02	6021.4	15.02	5136.5
		15.03	4669.4	15.03	5359.8	15.03	5996.3	15.03	5141.8
		15.04	4639.3	15.04	5332	15.04	6004.7	15.04	5140.4
		15.05	4609.2	15.05	5294.7	15.05	6036.3	15.05	5134.3
		15.06	4607.9	15.06	5257.3	15.06	6067.9	15.06	5128.2
		15.07	4636.1	15.07	5240.2	15.07	6007.3	15.07	5067.1
		15.08	4664.3	15.08	5223.8	15.08	5943.3	15.08	5003.8
		15.09	4664.7	15.09	5189.8	15.09	5914	15.09	4958.5
		15.1	4660.9	15.1	5121.3	15.1	5952.5	15.1	4948.2
		15.11	4650.5	15.11	5052.7	15.11	5990.9	15.11	4938
		15.12	4619.7	15.12	5083.7	15.12	5955.9	15.12	4962.4
		15.13	4588.8	15.13	5154.9	15.13	5891.2	15.13	5000.8
		15.14	4574.7	15.14	5219.2	15.14	5832.3	15.14	5034.1
		15.15	4570.8	15.15	5210.1	15.15	5836.1	15.15	5012.4
		15.16	4567	15.16	5200.9	15.16	5839.9	15.16	4990.7
		15.17	4597.5	15.17	5179.5	15.17	5846	15.17	4948.7
		15.18	4628.4	15.18	5143.7	15.18	5854.8	15.18	4882.8
		15.19	4639.4	15.19	5107.9	15.19	5863.5	15.19	4816.9
		15.2	4615.8	15.2	5140.7	15.2	5840.9	15.2	4892.4
		15.21	4592.2	15.21	5187.2	15.21	5811.9	15.21	4995.9
		15.22	4560.7	15.22	5219.6	15.22	5795.1	15.22	5078.7
		15.23	4526.4	15.23	5198.7	15.23	5824.4	15.23	5082.1
		15.24	4492.9	15.24	5177.8	15.24	5853.7	15.24	5085.6
		15.25	4465.1	15.25	5151.9	15.25	5857.1	15.25	5064.6
		15.26	4437.3	15.26	5122.6	15.26	5841.9	15.26	5026.2
		15.27	4443	15.27	5093.3	15.27	5826.7	15.27	4987.7
		15.28	4484.1	15.28	5126.9	15.28	5854	15.28	4983.1
		15.29	4525.2	15.29	5163.5	15.29	5883.3	15.29	4980
		15.3	4579.8	15.3	5190.5	15.3	5878.5	15.3	4962.9
		15.31	4636.5	15.31	5198.1	15.31	5804.3	15.31	4917.2
		15.32	4667.5	15.32	5205.7	15.32	5730	15.32	4871.5
		15.33	4614.2	15.33	5182.3	15.33	5771.5	15.33	4854.2
		15.34	4560.9	15.34	5145.7	15.34	5861.7	15.34	4848.9
		15.35	4542.3	15.35	5114.3	15.35	5936.5	15.35	4847
		15.36	4546.1	15.36	5144	15.36	5827.2	15.36	4885
		15.37	4549.9	15.37	5173.7	15.37	5718	15.37	4923.1
		15.38	4553.4	15.38	5204.4	15.38	5677.9	15.38	4946.4
		15.39	4556.8	15.39	5236.4	15.39	5722.1	15.39	4951.7
		15.4	4554.3	15.4	5268.4	15.4	5766.3	15.4	4957.1
		15.41	4540.9	15.41	5223.1	15.41	5761.7	15.41	4966.8
		15.42	4527.6	15.42	5161.4	15.42	5746.9	15.42	4977.5
		15.43	4484.6	15.43	5119.1	15.43	5742.1	15.43	4972
		15.44	4430.5	15.44	5154.5	15.44	5777.9	15.44	4902
		15.45	4388.2	15.45	5189.9	15.45	5813.7	15.45	4831.9
		15.46	4448	15.46	5205	15.46	5805.4	15.46	4816
		15.47	4507.7	15.47	5205	15.47	5764.3	15.47	4840.3
		15.48	4520.5	15.48	5205	15.48	5723.2	15.48	4864.7
		15.49	4481.6	15.49	5119.5	15.49	5766.1	15.49	4857.7
		15.5	4442.8	15.5	5029.3	15.5	5813.7	15.5	4848.9
		15.51	4429.2	15.51	4994.4	15.51	5835.6	15.51	4832.1
		15.52	4420.1	15.52	5076.7	15.52	5803.2	15.52	4798.2
		15.53	4426.4	15.53	5158.9	15.53	5770.9	15.53	4764.3
		15.54	4485.8	15.54	5153.3	15.54	5734	15.54	4757.7
		15.55	4545.2	15.55	5109.1	15.55	5695.2	15.55	4763
		15.56	4530.2	15.56	5068	15.56	5657.9	15.56	4770.1
		15.57	4465.5	15.57	5068.4	15.57	5641.5	15.57	4799.8
		15.58	4400.7	15.58	5068.8	15.58	5625.1	15.58	4829.5
		15.59	4395.7	15.59	5072.4	15.59	5610.3	15.59	4841.4
		15.6	4392.2	15.6	5080	15.6	5597.3	15.6	4831.2
		15.61	4397	15.61	5087.6	15.61	5584.4	15.61	4820.9
		15.62	4417.2	15.62	5041.1	15.62	5632.7	15.62	4821.2
		15.63	4437.4	15.63	4982.4	15.63	5694.8	15.63	4823.8
		15.64	4428.5	15.64	4945	15.64	5734.7	15.64	4814.2
		15.65	4408.3	15.65	4997.6	15.65	5680.6	15.65	4752.1
		15.66	4391	15.66	5050.1	15.66	5626.5	15.66	4690
		15.67	4402.1	15.67	5091.1	15.67	5587.3	15.67	4700.9
		15.68	4413.1	15.68	5123.1	15.68	5559.5	15.68	4767.9
		15.69	4410.8	15.69	5155	15.69	5531.7	15.69	4834.9
		15.7	4393.3	15.7	5134.1	15.7	5572.5	15.7	4796.1
		15.71	4375.8	15.71	5109.8	15.71	5617.9	15.71	4750.4
		15.72	4401.6	15.72	5090.4	15.72	5658.3	15.72	4714.5
		15.73	4435.5	15.73	5082	15.73	5688	15.73	4700
		15.74	4467.4	15.74	5073.6	15.74	5717.7	15.74	4685.5
		15.75	4492.6	15.75	5066	15.75	5686.5	15.75	4737
		15.76	4517.7	15.76	5058.8	15.76	5627.4	15.76	4818.4
		15.77	4518.3	15.77	5053.5	15.77	5569.8	15.77	4891.2
		15.78	4502	15.78	5079.1	15.78	5533.6	15.78	4829.2
		15.79	4485.6	15.79	5104.6	15.79	5497.5	15.79	4767.1
		15.8	4473.6	15.8	5094.7	15.8	5505.3	15.8	4725.4
		15.81	4461.8	15.81	5038.7	15.81	5570.4	15.81	4710.1
		15.82	4448.1	15.82	4982.7	15.82	5635.5	15.82	4694.9
		15.83	4430.6	15.83	4988.3	15.83	5594.7	15.83	4639
		15.84	4413	15.84	5008.5	15.84	5528.9	15.84	4573.5
		15.85	4391.2	15.85	5023.3	15.85	5481.7	15.85	4534.9
		15.86	4367.6	15.86	5014.2	15.86	5518.2	15.86	4616.4
		15.87	4351.5	15.87	5005.1	15.87	5554.8	15.87	4697.8
		15.88	4415.5	15.88	5007.4	15.88	5559.1	15.88	4732.7
		15.89	4479.5	15.89	5018.8	15.89	5537.8	15.89	4730.4
		15.9	4525	15.9	5030.2	15.9	5516.5	15.9	4728.2
		15.91	4549	15.91	5016.1	15.91	5517.5	15.91	4743.6
		15.92	4573	15.92	5000.1	15.92	5520.1	15.92	4760.3
		15.93	4501.4	15.93	4994.3	15.93	5508	15.93	4757.7
		15.94	4410.8	15.94	5011.8	15.94	5461.9	15.94	4710.9
		15.95	4341.7	15.95	5029.4	15.95	5415.8	15.95	4664.1
		15.96	4354.6	15.96	5021.6	15.96	5429.9	15.96	4669.9
		15.97	4367.6	15.97	5001.8	15.97	5472.6	15.97	4700.8
		15.98	4393.2	15.98	4982.6	15.98	5513.1	15.98	4728.2
		15.99	4427.8	15.99	4975.4	15.99	5515	15.99	4693.5
		16	4462.5	16	4968.2	16	5516.9	16	4658.9
		16.01	4436.7	16.01	4955.9	16.01	5520.6	16.01	4636.2
		16.02	4408.1	16.02	4936.8	16.02	5526.7	16.02	4629.8
		16.03	4399.9	16.03	4917.8	16.03	5532.8	16.03	4623.3
		16.04	4433.1	16.04	4950.3	16.04	5516.9	16.04	4626.3
		16.05	4466.2	16.05	4995.6	16.05	5495.6	16.05	4631.6
		16.06	4446.5	16.06	5024.4	16.06	5472.4	16.06	4644
		16.07	4404.6	16.07	4974.9	16.07	5440	16.07	4689.6
		16.08	4365.7	16.08	4925.4	16.08	5407.6	16.08	4735.3
		16.09	4361.5	16.09	4867.5	16.09	5389.2	16.09	4722.8
		16.1	4357.3	16.1	4802.8	16.1	5382.4	16.1	4662.3
		16.11	4366.2	16.11	4738.1	16.11	5375.5	16.11	4601.7
		16.12	4390.9	16.12	4796.5	16.12	5367.3	16.12	4665.5
		16.13	4415.7	16.13	4865.5	16.13	5358.9	16.13	4739.7
		16.14	4408.7	16.14	4912.4	16.14	5359.2	16.14	4780.5
		16.15	4395	16.15	4907.1	16.15	5380.1	16.15	4741.7
		16.16	4390.1	16.16	4901.8	16.16	5401.1	16.16	4702.8
		16.17	4420.5	16.17	4919.6	16.17	5436.3	16.17	4699.2
		16.18	4451	16.18	4949	16.18	5478.6	16.18	4712.9
		16.19	4448.1	16.19	4974.8	16.19	5519.1	16.19	4724.6
		16.2	4420.3	16.2	4924.9	16.2	5521.8	16.2	4692.6
		16.21	4392.5	16.21	4875.1	16.21	5524.4	16.21	4660.6
		16.22	4422	16.22	4864.9	16.22	5527.7	16.22	4659.8
		16.23	4454.8	16.23	4910.2	16.23	5531.9	16.23	4702.5
		16.24	4472.1	16.24	4955.6	16.24	5536.1	16.24	4745.1
		16.25	4456.9	16.25	4928.5	16.25	5537.3	16.25	4721.7
		16.26	4441.6	16.26	4882.4	16.26	5537.7	16.26	4681
		16.27	4393.6	16.27	4845.4	16.27	5541.8	16.27	4653.9
		16.28	4331.1	16.28	4854.2	16.28	5565.1	16.28	4695.4
		16.29	4276.8	16.29	4863	16.29	5588.3	16.29	4736.9
		16.3	4331.6	16.3	4889.6	16.3	5560.2	16.3	4753.9
		16.31	4386.5	16.31	4931.5	16.31	5488.2	16.31	4750.1
		16.32	4389.5	16.32	4973.4	16.32	5416.2	16.32	4746.3
		16.33	4327.4	16.33	5008.7	16.33	5382.2	16.33	4737.3
		16.34	4265.3	16.34	5043.3	16.34	5351.7	16.34	4727.8
		16.35	4334.3	16.35	5046.3	16.35	5332.7	16.35	4708.2
		16.36	4432.5	16.36	4970.9	16.36	5342.3	16.36	4663.6
		16.37	4496.8	16.37	4895.5	16.37	5351.8	16.37	4619.1
		16.38	4417.6	16.38	4885.6	16.38	5389.2	16.38	4609.8
		16.39	4338.4	16.39	4909.2	16.39	5441	16.39	4618.6
		16.4	4315.8	16.4	4932.4	16.4	5491.1	16.4	4628.9
		16.41	4336.8	16.41	4943.8	16.41	5493.4	16.41	4683.8
		16.42	4357.7	16.42	4955.3	16.42	5495.7	16.42	4738.6
		16.43	4329.3	16.43	4949.7	16.43	5469.4	16.43	4769
		16.44	4297.7	16.44	4919.6	16.44	5402	16.44	4764
		16.45	4284.2	16.45	4889.5	16.45	5334.6	16.45	4759.1
		16.46	4310.5	16.46	4892.2	16.46	5315.8	16.46	4762.8
		16.47	4336.8	16.47	4904	16.47	5310.5	16.47	4768.9
		16.48	4355.5	16.48	4912.8	16.48	5316.6	16.48	4769
		16.49	4370.7	16.49	4905.2	16.49	5384.4	16.49	4737.4
		16.5	4386	16.5	4897.6	16.5	5452.2	16.5	4705.8
		16.51	4402	16.51	4887.3	16.51	5456.3	16.51	4674.8
		16.52	4418	16.52	4874.8	16.52	5404.1	16.52	4644.4
		16.53	4434.8	16.53	4862.2	16.53	5352	16.53	4613.9
		16.54	4452.7	16.54	4883.1	16.54	5332.9	16.54	4618.6
		16.55	4470.6	16.55	4907.4	16.55	5317.3	16.55	4627
		16.56	4396.7	16.56	4922.8	16.56	5309.3	16.56	4644.8
		16.57	4301.1	16.57	4914.8	16.57	5321.1	16.57	4687.1
		16.58	4230.9	16.58	4906.8	16.58	5332.9	16.58	4729.3
		16.59	4273.9	16.59	4886.8	16.59	5319.1	16.59	4771.1
		16.6	4316.9	16.6	4860.6	16.6	5291.7	16.6	4812.6
		16.61	4305.9	16.61	4837.5	16.61	5264.3	16.61	4851.9
		16.62	4251.8	16.62	4929.6	16.62	5238	16.62	4812.7
		16.63	4197.7	16.63	5021.8	16.63	5211.7	16.63	4773.5
		16.64	4238.7	16.64	5050.8	16.64	5223	16.64	4743.6
		16.65	4286.6	16.65	4985.3	16.65	5290.4	16.65	4727.6
		16.66	4308.3	16.66	4919.8	16.66	5357.8	16.66	4711.6
		16.67	4269.8	16.67	4926.8	16.67	5352.9	16.67	4766.4
		16.68	4231.4	16.68	4955	16.68	5327	16.68	4841.8
		16.69	4238.6	16.69	4968.6	16.69	5315.2	16.69	4907.2
		16.7	4267.6	16.7	4899	16.7	5384.2	16.7	4915.6
		16.71	4297.1	16.71	4829.3	16.71	5453.1	16.71	4924
		16.72	4336.7	16.72	4788.2	16.72	5468.9	16.72	4892.2
		16.73	4376.3	16.73	4773.4	16.73	5436.1	16.73	4823.6
		16.74	4370.6	16.74	4758.5	16.74	5403.4	16.74	4755.1
		16.75	4303.9	16.75	4810.9	16.75	5334.8	16.75	4737.1
		16.76	4237.3	16.76	4871.1	16.76	5262.1	16.76	4724.9
		16.77	4277	16.77	4914.1	16.77	5221.4	16.77	4718.4
		16.78	4343.3	16.78	4910.6	16.78	5267.1	16.78	4727.1
		16.79	4390.2	16.79	4907.2	16.79	5312.8	16.79	4735.9
		16.8	4345.7	16.8	4890.5	16.8	5292.4	16.8	4721.6
		16.81	4301.1	16.81	4866.6	16.81	5235.7	16.81	4694.5
		16.82	4286	16.82	4842.7	16.82	5180.5	16.82	4667.2
		16.83	4295.2	16.83	4829	16.83	5208.7	16.83	4624.6
		16.84	4304.3	16.84	4815.3	16.84	5236.9	16.84	4581.9
		16.85	4290.2	16.85	4805.5	16.85	5272.1	16.85	4575.6
		16.86	4274.3	16.86	4801.7	16.86	5318.2	16.86	4625.5
		16.87	4284.8	16.87	4797.9	16.87	5364.2	16.87	4675.3
		16.88	4358.3	16.88	4840.5	16.88	5365.7	16.88	4676.2
		16.89	4431.8	16.89	4897.2	16.89	5353.5	16.89	4662.1
		16.9	4431.5	16.9	4944.7	16.9	5337.8	16.9	4638.8
		16.91	4394.9	16.91	4935.1	16.91	5300.9	16.91	4558.8
		16.92	4360.1	16.92	4925.6	16.92	5263.9	16.92	4478.9
		16.93	4361.6	16.93	4915.3	16.93	5256.4	16.93	4484
		16.94	4363.1	16.94	4904.3	16.94	5276.6	16.94	4569.7
		16.95	4368.9	16.95	4893.2	16.95	5296.7	16.95	4655.4
		16.96	4380.7	16.96	4885.9	16.96	5376.1	16.96	4632.2
		16.97	4392.5	16.97	4879.1	16.97	5462.9	16.97	4595.3
		16.98	4414.6	16.98	4873.8	16.98	5501.7	16.98	4581.6
		16.99	4439.4	16.99	4873	16.99	5404.9	16.99	4633.4
		17	4445.1	17	4872.3	17	5308.2	17	4685.1
		17.01	4355.2	17.01	4853.8	17.01	5259.9	17.01	4660.4
		17.02	4265.3	17.02	4825.3	17.02	5239.4	17.02	4591.9
		17.03	4238.4	17.03	4797.1	17.03	5219.9	17.03	4523.8
		17.04	4265	17.04	4803.9	17.04	5315.1	17.04	4506.7
		17.05	4291.7	17.05	4810.8	17.05	5410.3	17.05	4489.6
		17.06	4322.5	17.06	4816.9	17.06	5431	17.06	4500.2
		17.07	4353.8	17.07	4821.9	17.07	5332	17.07	4555.4
		17.08	4381.6	17.08	4826.8	17.08	5233	17.08	4610.6
		17.09	4401	17.09	4834.1	17.09	5197.5	17.09	4614.2
		17.1	4420.4	17.1	4842.1	17.1	5182.2	17.1	4601.2
		17.11	4439.6	17.11	4843.4	17.11	5174.2	17.11	4586.8
		17.12	4458.6	17.12	4801.2	17.12	5213.4	17.12	4562.4
		17.13	4475.2	17.13	4758.9	17.13	5252.6	17.13	4538
		17.14	4423.8	17.14	4758.4	17.14	5272.8	17.14	4504.6
		17.15	4372.4	17.15	4798.8	17.15	5274.3	17.15	4462.4
		17.16	4346.1	17.16	4839.1	17.16	5275.8	17.16	4420.1
		17.17	4356	17.17	4864.8	17.17	5271.3	17.17	4436.4
		17.18	4365.9	17.18	4888.4	17.18	5266	17.18	4460.8
		17.19	4381.7	17.19	4904.5	17.19	5269.7	17.19	4479.8
		17.2	4399.2	17.2	4898.4	17.2	5300.2	17.2	4482.8
		17.21	4413.3	17.21	4892.3	17.21	5330.7	17.21	4485.9
		17.22	4409.2	17.22	4879	17.22	5366.6	17.22	4489.2
		17.23	4405	17.23	4861.5	17.23	5405.8	17.23	4492.6
		17.24	4432.3	17.24	4844	17.24	5444.9	17.24	4496
		17.25	4487.6	17.25	4873	17.25	5401.9	17.25	4494.9
		17.26	4542.8	17.26	4901.9	17.26	5358.9	17.26	4493.7
		17.27	4502.5	17.27	4913.3	17.27	5334	17.27	4500.3
		17.28	4452.2	17.28	4895.4	17.28	5339.3	17.28	4519.7
		17.29	4415.4	17.29	4877.5	17.29	5344.7	17.29	4539.1
		17.3	4413.1	17.3	4897.5	17.3	5340.9	17.3	4520.9
		17.31	4410.8	17.31	4930.3	17.31	5334	17.31	4490
		17.32	4432.9	17.32	4957.5	17.32	5324.1	17.32	4460.5
		17.33	4467.9	17.33	4944.9	17.33	5292.5	17.33	4439.9
		17.34	4502.8	17.34	4932.3	17.34	5260.9	17.34	4419.3
		17.35	4533.3	17.35	4957.6	17.35	5270.9	17.35	4425.1
		17.36	4563.8	17.36	5021.2	17.36	5323.1	17.36	4457.5
		17.37	4589.6	17.37	5084.8	17.37	5375.3	17.37	4489.8
		17.38	4608.7	17.38	5052.9	17.38	5381.3	17.38	4508.6
		17.39	4627.7	17.39	5006.8	17.39	5380.6	17.39	4525.4
		17.4	4625.2	17.4	4958.7	17.4	5368.9	17.4	4550.3
		17.41	4616.5	17.41	4904.7	17.41	5323.6	17.41	4600.6
		17.42	4610.2	17.42	4850.6	17.42	5278.3	17.42	4650.9
		17.43	4618.2	17.43	4852.6	17.43	5274.7	17.43	4625.7
		17.44	4626.2	17.44	4889.2	17.44	5296.8	17.44	4554.1
		17.45	4637	17.45	4925.7	17.45	5318.8	17.45	4482.5
		17.46	4650.3	17.46	4939.2	17.46	5244.9	17.46	4431.3
		17.47	4663.6	17.47	4952.6	17.47	5170.3	17.47	4380.3
		17.48	4657.1	17.48	4956.9	17.48	5152.5	17.48	4373
		17.49	4648.4	17.49	4945.9	17.49	5232.8	17.49	4441.2
		17.5	4640.1	17.5	4934.9	17.5	5313.2	17.5	4509.3
		17.51	4633.3	17.51	4947.2	17.51	5328.4	17.51	4496
		17.52	4626.4	17.52	4967.8	17.52	5320.7	17.52	4454.1
		17.53	4638.7	17.53	4977.9	17.53	5310.4	17.53	4426
		17.54	4661.6	17.54	4907	17.54	5278.8	17.54	4504.5
		17.55	4683.6	17.55	4836.2	17.55	5247.2	17.55	4582.9
		17.56	4664.6	17.56	4809.5	17.56	5220.9	17.56	4607.9
		17.57	4645.6	17.57	4828.9	17.57	5200.4	17.57	4577.1
		17.58	4638.6	17.58	4848.3	17.58	5179.8	17.58	4546.2
		17.59	4650.4	17.59	4876.3	17.59	5211.8	17.59	4441.1
		17.6	4662.2	17.6	4905.6	17.6	5252.2	17.6	4324.2
		17.61	4651	17.61	4928.4	17.61	5274.7	17.61	4247.9
		17.62	4632.7	17.62	4929.9	17.62	5239.7	17.62	4302.3
		17.63	4624.8	17.63	4931.4	17.63	5204.6	17.63	4356.8
		17.64	4680.4	17.64	4953.4	17.64	5221	17.64	4406.6
		17.65	4736	17.65	4988.4	17.65	5270.1	17.65	4453.4
		17.66	4728.5	17.66	5023.5	17.66	5319.2	17.66	4500.3
		17.67	4661.5	17.67	5003	17.67	5304.6	17.67	4491.6
		17.68	4594.5	17.68	4981.7	17.68	5289	17.68	4482.1
		17.69	4569.7	17.69	4964.7	17.69	5292.9	17.69	4471.9
		17.7	4550.3	17.7	4955.6	17.7	5331.8	17.7	4460.5
		17.71	4535.1	17.71	4946.4	17.71	5370.6	17.71	4449.1
		17.72	4531.7	17.72	4892.4	17.72	5379.9	17.72	4433.7
		17.73	4528.2	17.73	4822	17.73	5378.4	17.73	4417
		17.74	4546.1	17.74	4763.3	17.74	5375	17.74	4406
		17.75	4576.2	17.75	4803.7	17.75	5355.9	17.75	4443.7
		17.76	4605.5	17.76	4844	17.76	5336.9	17.76	4481.4
		17.77	4556	17.77	4871.6	17.77	5321.9	17.77	4520.8
		17.78	4506.5	17.78	4885.3	17.78	5311.2	17.78	4561.9
		17.79	4495.5	17.79	4899	17.79	5300.6	17.79	4603
		17.8	4546.1	17.8	4909.8	17.8	5292.5	17.8	4577.8
		17.81	4596.8	17.81	4920.1	17.81	5284.9	17.81	4541.2
		17.82	4608.4	17.82	4927.3	17.82	5279.5	17.82	4516.4
		17.83	4607.7	17.83	4924.3	17.83	5281.8	17.83	4531.2
		17.84	4602.2	17.84	4921.2	17.84	5284.1	17.84	4546.1
		17.85	4566	17.85	4881.9	17.85	5270.8	17.85	4588.2
		17.86	4529.9	17.86	4818.7	17.86	5247.2	17.86	4648.4
		17.87	4518.4	17.87	4755.5	17.87	5223.6	17.87	4708.6
		17.88	4530.9	17.88	4794.5	17.88	5242	17.88	4724.1
		17.89	4543.5	17.89	4836	17.89	5261.4	17.89	4738.6
		17.9	4540	17.9	4864.7	17.9	5284.4	17.9	4730.9
		17.91	4534.3	17.91	4869.7	17.91	5314.1	17.91	4682.2
		17.92	4516.1	17.92	4874.6	17.92	5343.8	17.92	4633.5
		17.93	4461.2	17.93	4891.7	17.93	5297.7	17.93	4621.9
		17.94	4406.4	17.94	4913.4	17.94	5222.7	17.94	4624.6
		17.95	4410.1	17.95	4929.2	17.95	5159.7	17.95	4626.9
		17.96	4448.6	17.96	4890.8	17.96	5208.1	17.96	4625.7
		17.97	4486.9	17.97	4852.3	17.97	5256.5	17.97	4624.6
		17.98	4452.3	17.98	4868.8	17.98	5285.1	17.98	4637.1
		17.99	4417.6	17.99	4946.9	17.99	5291.5	17.99	4664.9
		18	4407.9	18	5025	18	5298	18	4692.7
		18.01	4439.5	18.01	4958.1	18.01	5333.5	18.01	4721.2
		18.02	4471.1	18.02	4864.8	18.02	5374.2	18.02	4749.7
		18.03	4484.4	18.03	4809.2	18.03	5389.9	18.03	4772.6
		18.04	4491.7	18.04	4887.2	18.04	5316.4	18.04	4775.3
		18.05	4503.6	18.05	4965.3	18.05	5242.9	18.05	4777.9
		18.06	4548.9	18.06	4977.8	18.06	5254.6	18.06	4771.3
		18.07	4594.2	18.07	4945.4	18.07	5324.7	18.07	4758.4
		18.08	4583.1	18.08	4913	18.08	5394.7	18.08	4745.4
		18.09	4514.9	18.09	4900.9	18.09	5303	18.09	4728.8
		18.1	4446.8	18.1	4889.5	18.1	5205.9	18.1	4712
		18.11	4478.8	18.11	4886.3	18.11	5149.2	18.11	4722.1
		18.12	4525.7	18.12	4898.9	18.12	5170.1	18.12	4783.8
		18.13	4545.1	18.13	4911.4	18.13	5191	18.13	4845.5
		18.14	4480.4	18.14	4904.4	18.14	5212.3	18.14	4845.8
		18.15	4415.6	18.15	4889.5	18.15	5233.6	18.15	4821.8
		18.16	4415.1	18.16	4875	18.16	5254.3	18.16	4798.7
		18.17	4453.9	18.17	4863.6	18.17	5268.8	18.17	4784.2
		18.18	4492.7	18.18	4852.1	18.18	5283.2	18.18	4769.8
		18.19	4505.5	18.19	4846.2	18.19	5286.6	18.19	4764.5
		18.2	4518	18.2	4846.6	18.2	5277.1	18.2	4769.8
		18.21	4499.7	18.21	4846.9	18.21	5267.5	18.21	4775.1
		18.22	4428.1	18.22	4881.8	18.22	5296	18.22	4772.5
		18.23	4356.5	18.23	4923.3	18.23	5331.8	18.23	4768.3
		18.24	4335.7	18.24	4940.5	18.24	5346.3	18.24	4783.3
		18.25	4332.7	18.25	4867	18.25	5281.6	18.25	4870.2
		18.26	4329.5	18.26	4793.5	18.26	5216.9	18.26	4957
		18.27	4324.9	18.27	4788.9	18.27	5215.4	18.27	4959.6
		18.28	4320.3	18.28	4833	18.28	5258.8	18.28	4902.5
		18.29	4299.4	18.29	4877.2	18.29	5302.2	18.29	4845.3
		18.3	4261.3	18.3	4814	18.3	5251	18.3	4864.2
		18.31	4223.2	18.31	4746.2	18.31	5195.8	18.31	4886.3
		18.32	4285	18.32	4692.6	18.32	5155.4	18.32	4896.1
		18.33	4362.7	18.33	4667.5	18.33	5144.8	18.33	4881.2
		18.34	4416.9	18.34	4642.4	18.34	5134.1	18.34	4866.4
		18.35	4395.1	18.35	4693.4	18.35	5179.7	18.35	4856.9
		18.36	4373.4	18.36	4776.1	18.36	5248.7	18.36	4849.6
		18.37	4340.8	18.37	4853.3	18.37	5304.4	18.37	4848.2
		18.38	4301.2	18.38	4869.7	18.38	5210.3	18.38	4912.2
		18.39	4261.6	18.39	4886.1	18.39	5116.3	18.39	4976.1
		18.4	4316.1	18.4	4868.3	18.4	5051.1	18.4	5002.2
		18.41	4372.1	18.41	4809.7	18.41	5020.7	18.41	4982.7
		18.42	4399.9	18.42	4751	18.42	4990.2	18.42	4963.3
		18.43	4377.5	18.43	4792.8	18.43	5025.1	18.43	4944.5
		18.44	4355	18.44	4855.2	18.44	5073.4	18.44	4925.9
		18.45	4341.7	18.45	4899.4	18.45	5117.5	18.45	4930.2
		18.46	4331.8	18.46	4872	18.46	5144.5	18.46	5024.6
		18.47	4323.9	18.47	4844.6	18.47	5171.6	18.47	5119
		18.48	4332.3	18.48	4797.9	18.48	5173.3	18.48	5100.1
		18.49	4340.6	18.49	4736.9	18.49	5156.6	18.49	4998.1
		18.5	4352.1	18.5	4676	18.5	5139.8	18.5	4896
		18.51	4367	18.51	4657.8	18.51	5116.6	18.51	4944.2
		18.52	4381.8	18.52	4641.8	18.52	5092.9	18.52	5000.2
		18.53	4364.5	18.53	4659.4	18.53	5080.5	18.53	5008.9
		18.54	4341.6	18.54	4747	18.54	5091.1	18.54	4919.5
		18.55	4325.5	18.55	4834.6	18.55	5101.8	18.55	4830
		18.56	4332	18.56	4820.3	18.56	5114.8	18.56	4762.8
		18.57	4338.4	18.57	4762	18.57	5128.9	18.57	4705.3
		18.58	4336	18.58	4706.2	18.58	5138.8	18.58	4652.9
		18.59	4327.6	18.59	4681.5	18.59	5094.6	18.59	4664.7
		18.6	4319.2	18.6	4656.7	18.6	5050.4	18.6	4676.5
		18.61	4271.4	18.61	4672.9	18.61	5024.8	18.61	4673.3
		18.62	4222.7	18.62	4739.9	18.62	5022.1	18.62	4651.6
		18.63	4195.7	18.63	4807	18.63	5019.5	18.63	4629.9
		18.64	4209	18.64	4825.2	18.64	5041.5	18.64	4646
		18.65	4222.3	18.65	4832.9	18.65	5068.9	18.65	4670.4
		18.66	4242.8	18.66	4830.8	18.66	5080.8	18.66	4680.4
		18.67	4266.1	18.67	4788.5	18.67	5028.2	18.67	4630.9
		18.68	4281.8	18.68	4746.2	18.68	4975.7	18.68	4581.4
		18.69	4228.9	18.69	4723	18.69	4973.3	18.69	4544.4
		18.7	4175.9	18.7	4714.3	18.7	5009.1	18.7	4517
		18.71	4143.9	18.71	4705.5	18.71	5044.9	18.71	4489.6
		18.72	4135.1	18.72	4679.9	18.72	5049.9	18.72	4497.7
		18.73	4126.3	18.73	4653.2	18.73	5052.9	18.73	4508
		18.74	4186.9	18.74	4640.4	18.74	5037.9	18.74	4513
		18.75	4260	18.75	4657.6	18.75	4983.8	18.75	4506.5
		18.76	4312.6	18.76	4674.7	18.76	4929.8	18.76	4500
		18.77	4292.4	18.77	4683.7	18.77	4919.6	18.77	4493.3
		18.78	4272.2	18.78	4689	18.78	4929.1	18.78	4486.4
		18.79	4279.6	18.79	4692.2	18.79	4942.1	18.79	4476.2
		18.8	4305.9	18.8	4664.4	18.8	5006.5	18.8	4417.2
		18.81	4332.2	18.81	4636.6	18.81	5070.8	18.81	4358.2
		18.82	4341.1	18.82	4634	18.82	5104.2	18.82	4356.5
		18.83	4349.5	18.83	4663.7	18.83	5097.7	18.83	4428.5
		18.84	4352.8	18.84	4693.4	18.84	5091.2	18.84	4500.5
		18.85	4346.3	18.85	4680.4	18.85	5076.1	18.85	4522.3
		18.86	4339.8	18.86	4657.6	18.86	5058.9	18.86	4532.6
		18.87	4318.6	18.87	4640.4	18.87	5036.9	18.87	4526.6
		18.88	4291.6	18.88	4648	18.88	4993.1	18.88	4448.9
		18.89	4264.3	18.89	4655.6	18.89	4949.3	18.89	4371.2
		18.9	4233.8	18.9	4665.4	18.9	4951.1	18.9	4376.9
		18.91	4203.3	18.91	4676.8	18.91	4988.8	18.91	4448.1
		18.92	4165.5	18.92	4688.2	18.92	5026.5	18.92	4519.3
		18.93	4119	18.93	4680.1	18.93	5047.8	18.93	4496.3
		18.94	4072.5	18.94	4670.6	18.94	5068	18.94	4466.6
		18.95	4117	18.95	4657.1	18.95	5066.4	18.95	4447.1
		18.96	4179.1	18.96	4634.6	18.96	5015.8	18.96	4450.5
		18.97	4226.9	18.97	4612.2	18.97	4965.1	18.97	4453.9
		18.98	4221.5	18.98	4631.2	18.98	4951.9	18.98	4461.5
		18.99	4216.2	18.99	4669.7	18.99	4956	18.99	4471
		19	4237.2	19	4706.2	19	4955.7	19	4482.3
		19.01	4276.8	19.01	4710.4	19.01	4878.4	19.01	4523.4
		19.02	4316.4	19.02	4714.6	19.02	4801.1	19.02	4564.5
		19.03	4237.6	19.03	4690	19.03	4818.2	19.03	4597
		19.04	4153.8	19.04	4627.2	19.04	4960.6	19.04	4617.9
		19.05	4111	19.05	4564.3	19.05	5103	19.05	4638.9
		19.06	4149.8	19.06	4581.1	19.06	5105	19.06	4585.2
		19.07	4188.6	19.07	4617.2	19.07	5072.6	19.07	4513.2
		19.08	4206.5	19.08	4654.1	19.08	5047.9	19.08	4468.7
		19.09	4215.6	19.09	4694.1	19.09	5058.6	19.09	4551.7
		19.1	4222.1	19.1	4734.1	19.1	5069.2	19.1	4634.8
		19.11	4199.3	19.11	4757.9	19.11	5055.5	19.11	4615.3
		19.12	4176.4	19.12	4768.5	19.12	5022	19.12	4512.5
		19.13	4168.5	19.13	4779.2	19.13	4988.5	19.13	4409.7
		19.14	4178.4	19.14	4700.7	19.14	4956.8	19.14	4403.8
		19.15	4188.3	19.15	4615	19.15	4925.1	19.15	4405.7
		19.16	4216.8	19.16	4569.2	19.16	4909.8	19.16	4434.2
		19.17	4249.2	19.17	4616.8	19.17	4932.7	19.17	4525.3
		19.18	4276.2	19.18	4664.4	19.18	4955.5	19.18	4616.3
		19.19	4282.3	19.19	4659.5	19.19	4945.1	19.19	4576.3
		19.2	4288.4	19.2	4629	19.2	4918.4	19.2	4472.7
		19.21	4246.6	19.21	4600.4	19.21	4891.9	19.21	4374.6
		19.22	4169.7	19.22	4608.4	19.22	4869.5	19.22	4387.2
		19.23	4092.8	19.23	4616.4	19.23	4847	19.23	4399.7
		19.24	4082.5	19.24	4621.8	19.24	4835.1	19.24	4416.9
		19.25	4075.6	19.25	4623.7	19.25	4837.8	19.25	4440.6
		19.26	4076.9	19.26	4625.6	19.26	4840.5	19.26	4464.2
		19.27	4095.2	19.27	4605.7	19.27	4842.8	19.27	4482.6
		19.28	4113.5	19.28	4580.2	19.28	4845.1	19.28	4499.8
		19.29	4127.5	19.29	4570	19.29	4843.3	19.29	4515.6
		19.3	4139.7	19.3	4635.1	19.3	4821.6	19.3	4525.1
		19.31	4151.3	19.31	4700.2	19.31	4799.9	19.31	4534.6
		19.32	4154.7	19.32	4709.9	19.32	4799.9	19.32	4523.9
		19.33	4158.1	19.33	4673	19.33	4818.2	19.33	4496.1
		19.34	4152.9	19.34	4636.1	19.34	4836.5	19.34	4468.3
		19.35	4136.9	19.35	4584.8	19.35	4905.7	19.35	4488
		19.36	4120.9	19.36	4532.3	19.36	4979.6	19.36	4512
		19.37	4152.4	19.37	4507.5	19.37	5027	19.37	4535.1
		19.38	4194.3	19.38	4550.5	19.38	5009.9	19.38	4556
		19.39	4216.1	19.39	4593.6	19.39	4992.7	19.39	4577
		19.4	4155.2	19.4	4619.1	19.4	4933.1	19.4	4591.8
		19.41	4094.3	19.41	4635.9	19.41	4852	19.41	4603.7
		19.42	4071.2	19.42	4650.5	19.42	4773.8	19.42	4615
		19.43	4077	19.43	4612	19.43	4769.6	19.43	4615.4
		19.44	4082.7	19.44	4573.6	19.44	4765.5	19.44	4615.8
		19.45	4100.9	19.45	4557	19.45	4782.3	19.45	4624
		19.46	4120	19.46	4571.4	19.46	4829.2	19.46	4643.4
		19.47	4129.3	19.47	4585.9	19.47	4876	19.47	4662.9
		19.48	4117.5	19.48	4631.5	19.48	4848.3	19.48	4674.5
		19.49	4105.7	19.49	4685.6	19.49	4800.3	19.49	4684
		19.5	4076.8	19.5	4723.8	19.5	4769.4	19.5	4692.9
		19.51	4040.2	19.51	4679.3	19.51	4828.1	19.51	4698.2
		19.52	4008.9	19.52	4634.7	19.52	4886.7	19.52	4703.5
		19.53	4053.4	19.53	4618.1	19.53	4898.1	19.53	4728.8
		19.54	4098	19.54	4625.7	19.54	4868.4	19.54	4771.4
		19.55	4124.5	19.55	4633.3	19.55	4838.7	19.55	4814.1
		19.56	4127.9	19.56	4629.5	19.56	4785.1	19.56	4778.6
		19.57	4131.4	19.57	4624.6	19.57	4729.2	19.57	4735.2
		19.58	4180	19.58	4612.1	19.58	4704.6	19.58	4718.7
		19.59	4239	19.59	4580.5	19.59	4759.8	19.59	4770.9
		19.6	4273.9	19.6	4548.9	19.6	4815	19.6	4823.1
		19.61	4203.4	19.61	4542.7	19.61	4847.5	19.61	4845
		19.62	4133	19.62	4550	19.62	4868.1	19.62	4851.1
		19.63	4097.5	19.63	4556.3	19.63	4885.6	19.63	4859
		19.64	4089.5	19.64	4534.2	19.64	4805.2	19.64	4924.5
		19.65	4081.5	19.65	4512.2	19.65	4724.9	19.65	4990
		19.66	4041.2	19.66	4514.5	19.66	4702.2	19.66	5009.8
		19.67	3998.5	19.67	4553	19.67	4764.7	19.67	4962.2
		19.68	3981	19.68	4591.5	19.68	4827.1	19.68	4914.6
		19.69	4019.8	19.69	4620.2	19.69	4804.8	19.69	4899.9
		19.7	4058.7	19.7	4646	19.7	4758.4	19.7	4894.5
		19.71	4064.5	19.71	4667.2	19.71	4718.5	19.71	4894.2
		19.72	4055	19.72	4662.3	19.72	4715.5	19.72	4922
		19.73	4046.3	19.73	4657.3	19.73	4712.4	19.73	4949.8
		19.74	4051.6	19.74	4649.4	19.74	4708.6	19.74	4935.6
		19.75	4057	19.75	4638.7	19.75	4704	19.75	4883.4
		19.76	4058.4	19.76	4628.1	19.76	4699.5	19.76	4831.2
		19.77	4054.6	19.77	4607.8	19.77	4720.9	19.77	4763.3
		19.78	4050.7	19.78	4586.5	19.78	4745.3	19.78	4693.6
		19.79	4025.5	19.79	4552.7	19.79	4753.4	19.79	4632.3
		19.8	3995	19.8	4486.1	19.8	4718.4	19.8	4593
		19.81	3969.5	19.81	4419.5	19.81	4683.3	19.81	4553.8
		19.82	3966.9	19.82	4420.4	19.82	4690.2	19.82	4514.3
		19.83	3964.2	19.83	4458.1	19.83	4719.9	19.83	4474.7
		19.84	3995.4	19.84	4496.1	19.84	4749.3	19.84	4435.5
		19.85	4054	19.85	4544.4	19.85	4761.8	19.85	4411.9
		19.86	4112.6	19.86	4592.8	19.86	4774.4	19.86	4388.3
		19.87	4116.3	19.87	4614.3	19.87	4763.8	19.87	4383.6
		19.88	4115.5	19.88	4594.9	19.88	4717.7	19.88	4408
		19.89	4105.9	19.89	4575.5	19.89	4671.6	19.89	4432.4
		19.9	4075.4	19.9	4538.2	19.9	4685.9	19.9	4405.8
		19.91	4044.9	19.91	4495.5	19.91	4718.3	19.91	4363.9
		19.92	4050.9	19.92	4460.2	19.92	4743.8	19.92	4324.7
		19.93	4074.5	19.93	4468.6	19.93	4728.1	19.93	4301.9
		19.94	4096.5	19.94	4477	19.94	4712.5	19.94	4279
		19.95	4085.8	19.95	4494	19.95	4704.6	19.95	4307.4
		19.96	4075.2	19.96	4519.1	19.96	4703.8	19.96	4383.6
		19.97	4065.1	19.97	4544.3	19.97	4703.1	19.97	4459.7
		19.98	4056	19.98	4484.5	19.98	4736.3	19.98	4396
		19.99	4046.9	19.99	4414.5	19.99	4773.6	19.99	4315.3
		20	4054.4	20	4369.1	20	4792.9	20	4243.2
		20.01	4066.2	20.01	4391.9	20.01	4762.4	20.01	4194.8
		20.02	4069.2	20.02	4414.8	20.02	4732	20.02	4146.4
		20.03	4028.8	20.03	4411.1	20.03	4691.8	20.03	4154.6
		20.04	3988.4	20.04	4392.4	20.04	4646.1	20.04	4194.6
		20.05	3996.9	20.05	4374.8	20.05	4601.5	20.05	4234.3
		20.06	4046.4	20.06	4433.4	20.06	4638.8	20.06	4257.2
		20.07	4095.9	20.07	4492.1	20.07	4676.1	20.07	4280
		20.08	4107	20.08	4538.2	20.08	4687.3	20.08	4252.8
		20.09	4114.6	20.09	4564.5	20.09	4657.3	20.09	4146.6
		20.1	4108.4	20.1	4590.7	20.1	4627.2	20.1	4040.4
		20.11	4068.4	20.11	4543.1	20.11	4632.2	20.11	4079.9
		20.12	4028.4	20.12	4472.3	20.12	4648.2	20.12	4165.2
		20.13	3999	20.13	4421.6	20.13	4666.5	20.13	4234.2
		20.14	3975.1	20.14	4499.6	20.14	4700	20.14	4198.4
		20.15	3952.1	20.15	4577.7	20.15	4733.6	20.15	4162.6
		20.16	3955.2	20.16	4602.6	20.16	4719.8	20.16	4139
		20.17	3958.2	20.17	4576.3	20.17	4660.3	20.17	4127.2
		20.18	3974.2	20.18	4550.1	20.18	4600.9	20.18	4115.4
		20.19	4008.4	20.19	4523.1	20.19	4651.8	20.19	4052.5
		20.2	4042.7	20.2	4496.1	20.2	4717.3	20.2	3982.8
		20.21	4017.3	20.21	4477.7	20.21	4748.9	20.21	3959
		20.22	3975.8	20.22	4484.1	20.22	4682.2	20.22	4067.9
		20.23	3951.7	20.23	4490.6	20.23	4615.6	20.23	4176.8
		20.24	4018.4	20.24	4491.3	20.24	4615.5	20.24	4161.5
		20.25	4085	20.25	4488.7	20.25	4654.4	20.25	4073.5
		20.26	4108.9	20.26	4486	20.26	4692.7	20.26	3986
		20.27	4095.5	20.27	4493.7	20.27	4626.4	20.27	3993.7
		20.28	4082.2	20.28	4501.3	20.28	4560.2	20.28	4001.3
		20.29	4084.5	20.29	4502.1	20.29	4547.3	20.29	4015.4
		20.3	4088.3	20.3	4491.8	20.3	4621.9	20.3	4040.1
		20.31	4061.5	20.31	4481.5	20.31	4696.6	20.31	4064.9
		20.32	3957.2	20.32	4517.7	20.32	4682.9	20.32	4044.6
		20.33	3852.8	20.33	4569.1	20.33	4640.2	20.33	4009.6
		20.34	3893.3	20.34	4613.1	20.34	4600	20.34	3979.3
		20.35	4009.4	20.35	4606.3	20.35	4576.4	20.35	3982
		20.36	4120.4	20.36	4599.4	20.36	4552.8	20.36	3984.7
		20.37	4067.4	20.37	4578.5	20.37	4542.7	20.37	3999.9
		20.38	4014.5	20.38	4543.4	20.38	4546.1	20.38	4027.7
		20.39	3978.8	20.39	4508.4	20.39	4549.6	20.39	4055.5
		20.4	3968.6	20.4	4524	20.4	4583.6	20.4	4049.7
		20.41	3958.3	20.41	4546.8	20.41	4622.1	20.41	4039
		20.42	3948.3	20.42	4548.2	20.42	4645.2	20.42	4035.7
		20.43	3938.4	20.43	4484.6	20.43	4622	20.43	4054.8
		20.44	3929	20.44	4421	20.44	4598.8	20.44	4073.8
		20.45	3922.5	20.45	4419.3	20.45	4623.7	20.45	4041.6
		20.46	3916.1	20.46	4455.1	20.46	4677.7	20.46	3978.4
		20.47	3925.4	20.47	4490.9	20.47	4731.8	20.47	3915.2
		20.48	3949	20.48	4494.8	20.48	4657.6	20.48	3953.3
		20.49	3972.6	20.49	4498.6	20.49	4583	20.49	3991.8
		20.5	3943.8	20.5	4510.9	20.5	4549.1	20.5	3994.4
		20.51	3909.1	20.51	4537.5	20.51	4584.5	20.51	3936.2
		20.52	3912.6	20.52	4564.2	20.52	4619.9	20.52	3877.9
		20.53	4017	20.53	4536.7	20.53	4615.7	20.53	3886.5
		20.54	4121.3	20.54	4490.6	20.54	4597.8	20.54	3918.1
		20.55	4109.4	20.55	4451.8	20.55	4590.1	20.55	3948.4
		20.56	4034.3	20.56	4466.6	20.56	4658.7	20.56	3969
		20.57	3961.3	20.57	4481.5	20.57	4727.2	20.57	3989.6
		20.58	3973.5	20.58	4506.1	20.58	4730.5	20.58	3982
		20.59	3985.6	20.59	4540.7	20.59	4666.5	20.59	3945.4
		20.6	3998.7	20.6	4575.4	20.6	4602.6	20.6	3908.9
		20.61	4013.2	20.61	4594.2	20.61	4637.9	20.61	3923.8
		20.62	4027.7	20.62	4610.6	20.62	4688.5	20.62	3946.6
		20.63	4010.5	20.63	4615.5	20.63	4717.9	20.63	3956.8
		20.64	3983.8	20.64	4584.3	20.64	4679.8	20.64	3926.7
		20.65	3965	20.65	4553.1	20.65	4641.7	20.65	3896.6
		20.66	3992.4	20.66	4526	20.66	4646.2	20.66	3912.6
		20.67	4019.8	20.67	4501.7	20.67	4677.4	20.67	3957.5
		20.68	4035	20.68	4477.3	20.68	4708.6	20.68	4002.5
		20.69	4038.8	20.69	4438.2	20.69	4642	20.69	4013.9
		20.7	4042.6	20.7	4399	20.7	4574.2	20.7	4025
		20.71	4074.9	20.71	4396.6	20.71	4535.5	20.71	4026.3
		20.72	4110.7	20.72	4459.1	20.72	4548.1	20.72	4010.7
		20.73	4130.7	20.73	4521.5	20.73	4560.7	20.73	3995.1
		20.74	4107.1	20.74	4527.1	20.74	4586.4	20.74	3980.9
		20.75	4083.5	20.75	4512.2	20.75	4616.9	20.75	3967.2
		20.76	4050.9	20.76	4493.6	20.76	4650.4	20.76	3954.6
		20.77	4013.2	20.77	4444.1	20.77	4708.2	20.77	3950.8
		20.78	3975.8	20.78	4394.6	20.78	4766.1	20.78	3947
		20.79	3963.3	20.79	4384.5	20.79	4777.9	20.79	3948.3
		20.8	3950.7	20.8	4416.5	20.8	4740.6	20.8	3955.2
		20.81	3943.9	20.81	4448.4	20.81	4703.3	20.81	3962
		20.82	3946.2	20.82	4479.8	20.82	4647.7	20.82	3966.6
		20.83	3948.5	20.83	4511	20.83	4589.1	20.83	3970.8
		20.84	3960.6	20.84	4539.2	20.84	4548.4	20.84	3968.7
		20.85	3975.8	20.85	4557.5	20.85	4567.5	20.85	3945.9
		20.86	3989.1	20.86	4575.8	20.86	4586.5	20.86	3923
		20.87	3989.9	20.87	4571.5	20.87	4602.8	20.87	3917.2
		20.88	3990.6	20.88	4552.4	20.88	4617.2	20.88	3922.6
		20.89	3994.7	20.89	4533.4	20.89	4631.7	20.89	3927.9
		20.9	4001.9	20.9	4497.2	20.9	4599.2	20.9	3926.1
		20.91	4009.2	20.91	4460.6	20.91	4565.7	20.91	3924.2
		20.92	4010.7	20.92	4459.8	20.92	4553.8	20.92	3934.7
		20.93	4011.4	20.93	4524.1	20.93	4581.6	20.93	3967.8
		20.94	4013.7	20.94	4588.5	20.94	4609.4	20.94	4001
		20.95	4020.1	20.95	4545.6	20.95	4605.1	20.95	3982.3
		20.96	4026.6	20.96	4462.6	20.96	4588.7	20.96	3944.2
		20.97	4027.1	20.97	4390.7	20.97	4579.4	20.97	3910.6
		20.98	4024	20.98	4417.4	20.98	4633.1	20.98	3916.7
		20.99	4021.1	20.99	4444	20.99	4686.8	20.99	3922.8
		21	4037.8	21	4471.9	21	4708.1	21	3932.7
		21.01	4054.6	21.01	4501.3	21.01	4693.7	21.01	3946.8
		21.02	4063.1	21.02	4530.6	21.02	4679.2	21.02	3960.9
		21.03	4058.2	21.03	4527.2	21.03	4649.5	21.03	3919.3
		21.04	4053.2	21.04	4518.1	21.04	4617.1	21.04	3867.9
		21.05	4051.4	21.05	4511.5	21.05	4599.6	21.05	3840.8
		21.06	4050.7	21.06	4513.8	21.06	4633.5	21.06	3897.9
		21.07	4051.5	21.07	4516.1	21.07	4667.3	21.07	3955
		21.08	4063.7	21.08	4511.5	21.08	4655.5	21.08	4015.3
		21.09	4075.9	21.09	4502.4	21.09	4612.9	21.09	4077.7
		21.1	4096.7	21.1	4493.3	21.1	4570.2	21.1	4140.2
		21.11	4126	21.11	4535.9	21.11	4551.6	21.11	4100.6
		21.12	4155.3	21.12	4580.1	21.12	4533.7	21.12	4057.9
		21.13	4132	21.13	4582.7	21.13	4516.2	21.13	4039.3
		21.14	4101.2	21.14	4506.6	21.14	4499.5	21.14	4066.4
		21.15	4075.7	21.15	4430.4	21.15	4482.7	21.15	4093.4
		21.16	4066.6	21.16	4460.5	21.16	4506.7	21.16	4060.8
		21.17	4057.4	21.17	4532.1	21.17	4546.7	21.17	4004.8
		21.18	4050.2	21.18	4597	21.18	4583.5	21.18	3954.7
		21.19	4044.1	21.19	4596.6	21.19	4588.4	21.19	3962.7
		21.2	4038	21.2	4596.2	21.2	4593.4	21.2	3970.7
		21.21	4053.6	21.21	4603.6	21.21	4569.9	21.21	3985
		21.22	4069.2	21.22	4620	21.22	4513.9	21.22	4006.3
		21.23	4064	21.23	4636.4	21.23	4457.9	21.23	4027.6
		21.24	4023.7	21.24	4608.9	21.24	4509.2	21.24	4046
		21.25	3983.3	21.25	4573.1	21.25	4580.8	21.25	4063.9
		21.26	4029.2	21.26	4535.5	21.26	4626.8	21.26	4078.8
		21.27	4104.6	21.27	4491.3	21.27	4579.2	21.27	4082.6
		21.28	4167.7	21.28	4447.2	21.28	4531.6	21.28	4086.4
		21.29	4139.9	21.29	4467.3	21.29	4527.2	21.29	4117.1
		21.3	4112.1	21.3	4532.5	21.3	4553.1	21.3	4166.6
		21.31	4119.8	21.31	4597.6	21.31	4579	21.31	4216.2
		21.32	4163.9	21.32	4583.5	21.32	4600.9	21.32	4212.5
		21.33	4208.1	21.33	4566.4	21.33	4622.6	21.33	4206.8
		21.34	4235.8	21.34	4546	21.34	4656.2	21.34	4196.6
		21.35	4260.9	21.35	4519.4	21.35	4713.3	21.35	4177.6
		21.36	4283.1	21.36	4492.7	21.36	4770.5	21.36	4158.5
		21.37	4296.1	21.37	4478.2	21.37	4752.1	21.37	4175.7
		21.38	4309	21.38	4468.7	21.38	4703	21.38	4207.7
		21.39	4293.6	21.39	4462.2	21.39	4661.5	21.39	4239.1
		21.4	4260.5	21.4	4487.7	21.4	4703	21.4	4263.8
		21.41	4227.4	21.41	4513.2	21.41	4744.5	21.41	4288.6
		21.42	4227	21.42	4517.6	21.42	4750.2	21.42	4308.3
		21.43	4227	21.43	4497	21.43	4713.7	21.43	4322
		21.44	4228.7	21.44	4476.4	21.44	4677.1	21.44	4335.7
		21.45	4233.2	21.45	4476.5	21.45	4644.4	21.45	4328.8
		21.46	4237.8	21.46	4480.7	21.46	4612.4	21.46	4317.8
		21.47	4236.2	21.47	4491.6	21.47	4593.5	21.47	4303.4
		21.48	4232.4	21.48	4528.6	21.48	4625.1	21.48	4276.4
		21.49	4229.8	21.49	4565.5	21.49	4656.7	21.49	4249.3
		21.5	4237.5	21.5	4589.2	21.5	4660.3	21.5	4246.4
		21.51	4245.1	21.51	4603.3	21.51	4643.5	21.51	4260.9
		21.52	4237.8	21.52	4617.4	21.52	4626.8	21.52	4275.3
		21.53	4214.5	21.53	4604.9	21.53	4605.3	21.53	4269.8
		21.54	4191.3	21.54	4591.2	21.54	4583.6	21.54	4263.3
		21.55	4171	21.55	4577.8	21.55	4583.6	21.55	4264.9
		21.56	4151.2	21.56	4564.8	21.56	4628.2	21.56	4282.8
		21.57	4147.8	21.57	4551.9	21.57	4672.7	21.57	4300.7
		21.58	4198.4	21.58	4524.7	21.58	4678.5	21.58	4284.1
		21.59	4249	21.59	4491.6	21.59	4667.9	21.59	4252.9
		21.6	4259.8	21.6	4464.4	21.6	4655.8	21.6	4225.5
		21.61	4244.5	21.61	4509.4	21.61	4626.9	21.61	4244.9
		21.62	4229.3	21.62	4554.3	21.62	4597.9	21.62	4264.3
		21.63	4202.9	21.63	4578.3	21.63	4589	21.63	4298.1
		21.64	4176.2	21.64	4576.8	21.64	4604.6	21.64	4349.5
		21.65	4173.8	21.65	4575.3	21.65	4620.3	21.65	4400.9
		21.66	4215.7	21.66	4538.3	21.66	4624.9	21.66	4398.7
		21.67	4257.6	21.67	4493.7	21.67	4627.2	21.67	4385
		21.68	4253.8	21.68	4465.3	21.68	4629.9	21.68	4379.7
		21.69	4232.8	21.69	4502.2	21.69	4634.5	21.69	4408.7
		21.7	4212.3	21.7	4539.2	21.7	4639	21.7	4437.6
		21.71	4195.1	21.71	4576.8	21.71	4648.2	21.71	4489.2
		21.72	4178	21.72	4614.9	21.72	4660.8	21.72	4557.7
		21.73	4182	21.73	4652.9	21.73	4673.3	21.73	4626.3
		21.74	4209.5	21.74	4639.5	21.74	4640.5	21.74	4634
		21.75	4236.9	21.75	4623.1	21.75	4605.1	21.75	4638.2
		21.76	4250.4	21.76	4585.3	21.76	4590.5	21.76	4643.1
		21.77	4261.4	21.77	4501.9	21.77	4620.2	21.77	4649.5
		21.78	4259	21.78	4418.5	21.78	4649.9	21.78	4656
		21.79	4209.9	21.79	4418.1	21.79	4656.4	21.79	4691.3
		21.8	4160.8	21.8	4454.3	21.8	4652.6	21.8	4739.3
		21.81	4148.5	21.81	4486.6	21.81	4650.3	21.81	4784.2
		21.82	4161.1	21.82	4466.5	21.82	4669.7	21.82	4787.7
		21.83	4173.6	21.83	4446.3	21.83	4689.2	21.83	4791.1
		21.84	4163.3	21.84	4437.9	21.84	4678	21.84	4798.5
		21.85	4152.2	21.85	4444.3	21.85	4628.1	21.85	4811.1
		21.86	4148.3	21.86	4450.8	21.86	4578.2	21.86	4823.7
		21.87	4157.8	21.87	4489.6	21.87	4633	21.87	4863
		21.88	4167.3	21.88	4535.7	21.88	4711.4	21.88	4908.3
		21.89	4198.5	21.89	4566.2	21.89	4768.7	21.89	4952.7
		21.9	4238.1	21.9	4530.4	21.9	4735.1	21.9	4993.5
		21.91	4271	21.91	4494.6	21.91	4701.6	21.91	5034.2
		21.92	4238.6	21.92	4483.3	21.92	4665.1	21.92	5061.9
		21.93	4206.2	21.93	4490.9	21.93	4626.3	21.93	5079.4
		21.94	4181.5	21.94	4498.5	21.94	4587.4	21.94	5096.9
		21.95	4165.5	21.95	4470.1	21.95	4595	21.95	5086.2
		21.96	4149.5	21.96	4439.2	21.96	4605.7	21.96	5073.7
		21.97	4184.5	21.97	4429.1	21.97	4614.4	21.97	5097.6
		21.98	4229	21.98	4464.9	21.98	4619	21.98	5202.3
		21.99	4247.1	21.99	4500.7	21.99	4623.6	21.99	5307
		22	4168.7	22	4486.7	22	4610.1	22	5343.7
		22.01	4090.2	22.01	4449.8	22.01	4588.4	22.01	5349
		22.02	4065.9	22.02	4419.5	22.02	4571.7	22.02	5353.5
		22.03	4079.2	22.03	4494.9	22.03	4634.1	22.03	5345.9
		22.04	4092.5	22.04	4570.3	22.04	4696.6	22.04	5338.3
		22.05	4098.5	22.05	4589.1	22.05	4697.7	22.05	5353
		22.06	4104.2	22.06	4533.9	22.06	4618.5	22.06	5396.8
		22.07	4109.7	22.07	4478.7	22.07	4539.3	22.07	5440.5
		22.08	4114.6	22.08	4426.5	22.08	4578.4	22.08	5442.9
		22.09	4119.6	22.09	4375.1	22.09	4645.8	22.09	5435.2
		22.1	4087.4	22.1	4335.1	22.1	4688.6	22.1	5422.7
		22.11	4040.2	22.11	4346.5	22.11	4620.1	22.11	5388.1
		22.12	4000.1	22.12	4357.9	22.12	4551.5	22.12	5353.4
		22.13	4036.2	22.13	4381	22.13	4534.1	22.13	5350
		22.14	4072.4	22.14	4413.3	22.14	4557.7	22.14	5371.8
		22.15	4077.7	22.15	4445.7	22.15	4581.3	22.15	5393.5
		22.16	4046.4	22.16	4427.5	22.16	4592.6	22.16	5382.3
		22.17	4015.2	22.17	4405.4	22.17	4602.8	22.17	5368.6
		22.18	4046.8	22.18	4391.3	22.18	4625.6	22.18	5322.3
		22.19	4091	22.19	4395.5	22.19	4677	22.19	5201.2
		22.2	4128.8	22.2	4399.6	22.2	4728.4	22.2	5080.1
		22.21	4142.5	22.21	4404.9	22.21	4704.3	22.21	5065.2
		22.22	4156.3	22.22	4410.6	22.22	4644.1	22.22	5101
		22.23	4115.3	22.23	4416.2	22.23	4586.4	22.23	5134.2
		22.24	4035	22.24	4420.4	22.24	4573.8	22.24	5117.8
		22.25	3954.6	22.25	4424.6	22.25	4561.2	22.25	5101.4
		22.26	3996.1	22.26	4424.7	22.26	4545.9	22.26	5096.5
		22.27	4043.3	22.27	4419.4	22.27	4526.9	22.27	5107.2
		22.28	4083.4	22.28	4414.1	22.28	4507.8	22.28	5117.9
		22.29	4108.9	22.29	4396.6	22.29	4518	22.29	5110
		22.3	4134.4	22.3	4376	22.3	4535.5	22.3	5097.4
		22.31	4106.7	22.31	4351.1	22.31	4546.7	22.31	5079.6
		22.32	4056.4	22.32	4305	22.32	4527.7	22.32	5036.5
		22.33	4012.6	22.33	4258.9	22.33	4508.6	22.33	4993.5
		22.34	4046.5	22.34	4231.8	22.34	4494	22.34	4953.2
		22.35	4080.4	22.35	4220.3	22.35	4482.9	22.35	4915.1
		22.36	4088.2	22.36	4208.9	22.36	4471.9	22.36	4877
		22.37	4064.2	22.37	4248.3	22.37	4514.1	22.37	4854.4
		22.38	4040.2	22.38	4292.1	22.38	4560.9	22.38	4833
		22.39	4026.3	22.39	4324.5	22.39	4589.5	22.39	4818.8
		22.4	4014.5	22.4	4329.4	22.4	4574.3	22.4	4821.5
		22.41	4006.2	22.41	4334.4	22.41	4559.1	22.41	4824.1
		22.42	4012.3	22.42	4327.3	22.42	4527	22.42	4806.9
		22.43	4018.4	22.43	4314.4	22.43	4486.7	22.43	4779.9
		22.44	4014.9	22.44	4300.8	22.44	4450.8	22.44	4752.2
		22.45	4004.2	22.45	4272.2	22.45	4515.9	22.45	4709.2
		22.46	3993.6	22.46	4243.7	22.46	4581	22.46	4666.1
		22.47	4018.2	22.47	4238.1	22.47	4610.1	22.47	4665.1
		22.48	4044.9	22.48	4264.7	22.48	4588.8	22.48	4723
		22.49	4056.1	22.49	4291.4	22.49	4567.5	22.49	4780.9
		22.5	4034.3	22.5	4303	22.5	4576.5	22.5	4802.6
		22.51	4012.6	22.51	4310.6	22.51	4593.7	22.51	4814.8
		22.52	3980.1	22.52	4315.2	22.52	4607.3	22.52	4815.1
		22.53	3942.8	22.53	4304.1	22.53	4602.7	22.53	4754.5
		22.54	3912.7	22.54	4293.1	22.54	4598.1	22.54	4694
		22.55	3981.2	22.55	4306.8	22.55	4580	22.55	4674.6
		22.56	4049.8	22.56	4341.9	22.56	4550.3	22.56	4690.6
		22.57	4077.1	22.57	4376.9	22.57	4520.6	22.57	4706.6
		22.58	4052.3	22.58	4365.1	22.58	4502	22.58	4735.8
		22.59	4027.6	22.59	4348.7	22.59	4484.5	22.59	4766.2
		22.6	4006.5	22.6	4343.3	22.6	4481.5	22.6	4786.3
		22.61	3986.4	22.61	4365.4	22.61	4514.6	22.61	4780.2
		22.62	3967	22.62	4387.5	22.62	4547.7	22.62	4774.1
		22.63	3951.4	22.63	4366.4	22.63	4554.2	22.63	4790.8
		22.64	3935.8	22.64	4322.9	22.64	4547	22.64	4819.4
		22.65	3967.6	22.65	4280.9	22.65	4540.3	22.65	4845.8
		22.66	4036.2	22.66	4279	22.66	4547.9	22.66	4810
		22.67	4104.7	22.67	4277.1	22.67	4555.5	22.67	4774.2
		22.68	4076.5	22.68	4274.4	22.68	4535.5	22.68	4756.3
		22.69	4041.9	22.69	4270.6	22.69	4475.3	22.69	4764.3
		22.7	4012.9	22.7	4266.8	22.7	4415.1	22.7	4772.3
		22.71	3996.5	22.71	4245.8	22.71	4428.5	22.71	4752.3
		22.72	3980.1	22.72	4219.9	22.72	4462.4	22.72	4724.5
		22.73	3979.2	22.73	4204.9	22.73	4499.2	22.73	4694.5
		22.74	3985.3	22.74	4249	22.74	4551.7	22.74	4653
		22.75	3990.8	22.75	4293.2	22.75	4604.3	22.75	4611.5
		22.76	3987.4	22.76	4283.3	22.76	4589.9	22.76	4615.2
		22.77	3983.9	22.77	4225.5	22.77	4516	22.77	4659
		22.78	3968.1	22.78	4167.6	22.78	4442.1	22.78	4702.8
		22.79	3936.1	22.79	4161.3	22.79	4497.6	22.79	4707.3
		22.8	3904.2	22.8	4160.6	22.8	4566.9	22.8	4707.7
		22.81	3947.5	22.81	4171.8	22.81	4603.7	22.81	4707
		22.82	4008.8	22.82	4214.5	22.82	4555.7	22.82	4703.6
		22.83	4057.5	22.83	4257.1	22.83	4507.7	22.83	4700.2
		22.84	4049.6	22.84	4236.3	22.84	4495.2	22.84	4684.1
		22.85	4041.6	22.85	4181.4	22.85	4501.7	22.85	4661.3
		22.86	4010.1	22.86	4129.2	22.86	4509.1	22.86	4639.1
		22.87	3959.8	22.87	4177.2	22.87	4552.1	22.87	4641.3
		22.88	3909.6	22.88	4225.2	22.88	4595.2	22.88	4643.6
		22.89	3893.3	22.89	4240.2	22.89	4611.6	22.89	4640.6
		22.9	3879.6	22.9	4205.5	22.9	4588	22.9	4629.5
		22.91	3884.1	22.91	4170.9	22.91	4564.4	22.91	4618.5
		22.92	3930.5	22.92	4186.9	22.92	4554.9	22.92	4591.6
		22.93	3977	22.93	4217.7	22.93	4549.5	22.93	4560
		22.94	3970.1	22.94	4244.1	22.94	4544.4	22.94	4537.1
		22.95	3937.7	22.95	4244.4	22.95	4540.2	22.95	4565.3
		22.96	3906.9	22.96	4244.8	22.96	4536	22.96	4593.5
		22.97	3905.4	22.97	4224.6	22.97	4529.6	22.97	4573.1
		22.98	3903.9	22.98	4185.3	22.98	4521.3	22.98	4507.9
		22.99	3900.4	22.99	4146.1	22.99	4512.9	22.99	4442.8
		23	3894.3	23	4145.4	23	4556.6	23	4465.3
		23.01	3888.2	23.01	4149.2	23.01	4606.5	23.01	4498.1
		23.02	3907.4	23.02	4166.4	23.02	4628.9	23.02	4530.8
		23.03	3932.9	23.03	4220.1	23.03	4576.3	23.03	4563.6
		23.04	3953.2	23.04	4273.8	23.04	4523.8	23.04	4596.3
		23.05	3948.6	23.05	4274.1	23.05	4493.5	23.05	4570.8
		23.06	3944.1	23.06	4244.8	23.06	4475.6	23.06	4512.9
		23.07	3956	23.07	4216.2	23.07	4457.9	23.07	4455.8
		23.08	3981.5	23.08	4228	23.08	4452.2	23.08	4442.8
		23.09	4007	23.09	4239.8	23.09	4446.5	23.09	4429.9
		23.1	4014.6	23.1	4250.9	23.1	4442	23.1	4439.7
		23.11	4020.7	23.11	4260.8	23.11	4439.3	23.11	4485
		23.12	4008.5	23.12	4270.7	23.12	4436.6	23.12	4530.3
		23.13	3952.5	23.13	4270.4	23.13	4495.4	23.13	4522.1
		23.14	3896.5	23.14	4267	23.14	4573.1	23.14	4497.3
		23.15	3878.5	23.15	4259.7	23.15	4629.6	23.15	4471.4
		23.16	3879.3	23.16	4228.9	23.16	4555	23.16	4437.8
		23.17	3879.9	23.17	4198	23.17	4480.4	23.17	4404.3
		23.18	3878	23.18	4181.6	23.18	4470.9	23.18	4407.9
		23.19	3876.1	23.19	4179	23.19	4523.5	23.19	4446.8
		23.2	3893.2	23.2	4176.3	23.2	4576	23.2	4485.6
		23.21	3937	23.21	4173.3	23.21	4585	23.21	4425.5
		23.22	3980.8	23.22	4170.3	23.22	4588.5	23.22	4352.8
		23.23	3977.1	23.23	4161.4	23.23	4588	23.23	4304.9
		23.24	3960.7	23.24	4135.8	23.24	4576.6	23.24	4327.3
		23.25	3944.1	23.25	4110.3	23.25	4565.2	23.25	4349.8
		23.26	3926.6	23.26	4081.7	23.26	4520.4	23.26	4352.9
		23.27	3909.1	23.27	4051.2	23.27	4456.4	23.27	4344.9
		23.28	3919	23.28	4021.2	23.28	4393.7	23.28	4336.6
		23.29	3952.6	23.29	4046.3	23.29	4480.6	23.29	4292.1
		23.3	3986.1	23.3	4071.5	23.3	4567.4	23.3	4247.5
		23.31	3976.8	23.31	4099.8	23.31	4605.1	23.31	4238.5
		23.32	3963.5	23.32	4133.3	23.32	4563.6	23.32	4286.9
		23.33	3947.6	23.33	4166.8	23.33	4522.1	23.33	4335.2
		23.34	3925.1	23.34	4164.3	23.34	4549.4	23.34	4353
		23.35	3902.6	23.35	4150.3	23.35	4598.9	23.35	4361
		23.36	3907.3	23.36	4137.1	23.36	4647.3	23.36	4361.8
		23.37	3926	23.37	4129.8	23.37	4688.1	23.37	4314.2
		23.38	3944.9	23.38	4122.6	23.38	4728.8	23.38	4266.6
		23.39	3970.8	23.39	4115.9	23.39	4707	23.39	4278.9
		23.4	3996.7	23.4	4109.8	23.4	4623.6	23.4	4350.1
		23.41	3996.9	23.41	4103.7	23.41	4540.2	23.41	4421.3
		23.42	3960	23.42	4125.7	23.42	4560.4	23.42	4389.5
		23.43	3923	23.43	4151.6	23.43	4595.1	23.43	4343.5
		23.44	3929	23.44	4172.2	23.44	4620.1	23.44	4311.9
		23.45	3946.9	23.45	4176.7	23.45	4616.7	23.45	4323.3
		23.46	3966	23.46	4181.3	23.46	4613.3	23.46	4334.7
		23.47	3991.5	23.47	4162.7	23.47	4585.3	23.47	4351.6
		23.48	4017	23.48	4130.4	23.48	4542.7	23.48	4371.8
		23.49	3995.1	23.49	4098	23.49	4500	23.49	4392
		23.5	3931.1	23.5	4065.3	23.5	4536.9	23.5	4372.6
		23.51	3867.1	23.51	4032.5	23.51	4573.9	23.51	4353.2
		23.52	3911.6	23.52	4019.4	23.52	4589.6	23.52	4348.7
		23.53	3967.6	23.53	4039.2	23.53	4569.8	23.53	4369.3
		23.54	4023.3	23.54	4059	23.54	4550	23.54	4389.8
		23.55	4078.6	23.55	4099.6	23.55	4566.9	23.55	4418.6
		23.56	4133.8	23.56	4147.2	23.56	4596.3	23.56	4450.2
		23.57	4118.7	23.57	4187.1	23.57	4620	23.57	4464.5
		23.58	4066.2	23.58	4171.9	23.58	4603.2	23.58	4353.3
		23.59	4014	23.59	4156.7	23.59	4586.4	23.59	4242.1
		23.6	3976.3	23.6	4114.6	23.6	4580.3	23.6	4204.5
		23.61	3938.6	23.61	4045.3	23.61	4584.8	23.61	4241.8
		23.62	3914	23.62	3976	23.62	4589.4	23.62	4279.1
		23.63	3909.1	23.63	4007.7	23.63	4607.6	23.63	4308.2
		23.64	3904.1	23.64	4054.6	23.64	4627.7	23.64	4336
		23.65	3945.7	23.65	4095.8	23.65	4634.7	23.65	4371
		23.66	4000.9	23.66	4119.8	23.66	4600.9	23.66	4428.5
		23.67	4043.1	23.67	4143.8	23.67	4567	23.67	4486
		23.68	4010	23.68	4151.1	23.68	4562.7	23.68	4504.9
		23.69	3976.9	23.69	4148.1	23.69	4576.8	23.69	4500
		23.7	3972.3	23.7	4145	23.7	4590.9	23.7	4495
		23.71	3994	23.71	4164.3	23.71	4618.6	23.71	4467.8
		23.72	4015.7	23.72	4183.7	23.72	4646.4	23.72	4440.4
		23.73	4024.1	23.73	4192.8	23.73	4658.7	23.73	4411
		23.74	4031	23.74	4184	23.74	4644.2	23.74	4378.3
		23.75	4023.8	23.75	4175.3	23.75	4629.8	23.75	4345.5
		23.76	3978.5	23.76	4181.2	23.76	4630.2	23.76	4370.5
		23.77	3933.2	23.77	4192.2	23.77	4635.9	23.77	4415.8
		23.78	3936.1	23.78	4196.4	23.78	4642.5	23.78	4452.4
		23.79	3965.8	23.79	4146.9	23.79	4655.8	23.79	4420.4
		23.8	3995.2	23.8	4097.4	23.8	4669.2	23.8	4388.4
		23.81	4007.8	23.81	4083.5	23.81	4679	23.81	4390.2
		23.82	4020.4	23.82	4107.1	23.82	4685.1	23.82	4427.5
		23.83	4019.2	23.83	4130.7	23.83	4691.2	23.83	4464.8
		23.84	3996.7	23.84	4098.3	23.84	4741.5	23.84	4452.3
		23.85	3974.3	23.85	4056.7	23.85	4799	23.85	4431.7
		23.86	4006.6	23.86	4031	23.86	4834.3	23.86	4427.1
		23.87	4055.7	23.87	4056.5	23.87	4797.4	23.87	4474.3
		23.88	4092.2	23.88	4082	23.88	4760.4	23.88	4521.5
		23.89	4050.7	23.89	4103.1	23.89	4724.2	23.89	4496.4
		23.9	4009.2	23.9	4121.4	23.9	4688.4	23.9	4424.8
		23.91	3977.5	23.91	4139.7	23.91	4652.6	23.91	4353.2
		23.92	3955	23.92	4084.2	23.92	4659.9	23.92	4381.2
		23.93	3932.5	23.93	4027.5	23.93	4667.9	23.93	4410.9
		23.94	3913.8	23.94	3994	23.94	4682.2	23.94	4434.8
		23.95	3895.5	23.95	4002.4	23.95	4708.1	23.95	4448.1
		23.96	3884.8	23.96	4010.7	23.96	4734	23.96	4461.4
		23.97	3895.4	23.97	4045.3	23.97	4718.7	23.97	4489.2
		23.98	3906.1	23.98	4089.5	23.98	4688.3	23.98	4522.3
		23.99	3927.4	23.99	4127	23.99	4669.9	23.99	4548.4
		24	3954.8	24	4108.4	24	4754.4	24	4514.6
		24.01	3982.1	24.01	4089.7	24.01	4838.9	24.01	4480.7
		24.02	3995.1	24.02	4075.3	24.02	4846	24.02	4450.6
		24.03	4008	24.03	4065.4	24.03	4768.7	24.03	4424.7
		24.04	3984.2	24.04	4055.5	24.04	4691.4	24.04	4398.8
		24.05	3901.2	24.05	4063.7	24.05	4667.3	24.05	4400.2
		24.06	3818.2	24.06	4075.2	24.06	4652.5	24.06	4406.3
		24.07	3852.5	24.07	4082.6	24.07	4654.7	24.07	4404.9
		24.08	3924.4	24.08	4076.5	24.08	4715.3	24.08	4377.8
		24.09	3988.1	24.09	4070.4	24.09	4775.8	24.09	4350.8
		24.1	3996.5	24.1	4076.7	24.1	4796.1	24.1	4368.6
		24.11	4004.9	24.11	4091.2	24.11	4789.6	24.11	4416.2
		24.12	3999.8	24.12	4105.6	24.12	4783.2	24.12	4463.8
		24.13	3981.5	24.13	4114.2	24.13	4796.7	24.13	4466.1
		24.14	3963.2	24.14	4122.5	24.14	4810.8	24.14	4467.3
		24.15	3945.3	24.15	4118.2	24.15	4820.4	24.15	4474.1
		24.16	3927.4	24.16	4090	24.16	4821.5	24.16	4491.6
		24.17	3917.7	24.17	4061.8	24.17	4822.7	24.17	4509.1
		24.18	3932.1	24.18	4085.1	24.18	4824.9	24.18	4555.3
		24.19	3946.6	24.19	4128.1	24.19	4827.6	24.19	4612.4
		24.2	3959.9	24.2	4168.5	24.2	4829.9	24.2	4658.6
		24.21	3972.4	24.21	4183.7	24.21	4829.2	24.21	4603
		24.22	3985	24.22	4198.9	24.22	4828.4	24.22	4547.4
		24.23	3983.9	24.23	4192	24.23	4862.8	24.23	4521.9
		24.24	3982.7	24.24	4160	24.24	4936.6	24.24	4530.3
		24.25	3975.3	24.25	4128	24.25	5010.5	24.25	4538.7
		24.26	3957.4	24.26	4179.3	24.26	4996.6	24.26	4580.2
		24.27	3939.5	24.27	4245.9	24.27	4966.5	24.27	4627.8
		24.28	3897.1	24.28	4282.2	24.28	4949.3	24.28	4668.8
		24.29	3846.5	24.29	4209.9	24.29	4978.3	24.29	4686.3
		24.3	3806.5	24.3	4137.5	24.3	5007.2	24.3	4703.9
		24.31	3843	24.31	4073	24.31	4948.6	24.31	4715.5
		24.32	3879.6	24.32	4014	24.32	4829.8	24.32	4723.1
		24.33	3909.1	24.33	3955	24.33	4711	24.33	4730.7
		24.34	3931.6	24.34	3958.2	24.34	4804.5	24.34	4772.2
		24.35	3954.1	24.35	3963.5	24.35	4905.4	24.35	4814.9
		24.36	4000.1	24.36	3997.3	24.36	4975	24.36	4828.8
		24.37	4049.6	24.37	4086.4	24.37	4983.7	24.37	4786.9
		24.38	4075.4	24.38	4175.5	24.38	4992.5	24.38	4745
		24.39	4027.8	24.39	4183.1	24.39	4989.8	24.39	4794.2
		24.4	3980.2	24.4	4157.9	24.4	4982.6	24.4	4879.9
		24.41	3977.1	24.41	4134.8	24.41	4974.2	24.41	4961.5
		24.42	4001.4	24.42	4132.9	24.42	4953.2	24.42	5001.5
		24.43	4025.8	24.43	4131	24.43	4932.3	24.43	5041.5
		24.44	4053.2	24.44	4104	24.44	4936.3	24.44	5051.7
		24.45	4080.6	24.45	4047.6	24.45	4969.4	24.45	5027.4
		24.46	4076.7	24.46	3991.2	24.46	5002.6	24.46	5003
		24.47	4018.4	24.47	4029.4	24.47	5005.1	24.47	5024.5
		24.48	3960.2	24.48	4086.2	24.48	5001.7	24.48	5054.9
		24.49	3972	24.49	4134.4	24.49	5004.7	24.49	5094.7
		24.5	4008.6	24.5	4150.8	24.5	5031.7	24.5	5169.3
		24.51	4038.9	24.51	4167.2	24.51	5058.7	24.51	5243.9
		24.52	4020.6	24.52	4188.4	24.52	5070.9	24.52	5284.6
		24.53	4002.4	24.53	4213.2	24.53	5072.4	24.53	5300.9
		24.54	4016.4	24.54	4238	24.54	5073.9	24.54	5317.3
		24.55	4064.4	24.55	4220.4	24.55	5094.1	24.55	5400.1
		24.56	4112.4	24.56	4201	24.56	5115	24.56	5485.7
		24.57	4163	24.57	4189.5	24.57	5128.4	24.57	5546.8
		24.58	4214	24.58	4194.1	24.58	5126.5	24.58	5558.2
		24.59	4238.6	24.59	4198.7	24.59	5124.6	24.59	5569.6
		24.6	4177.7	24.6	4212.9	24.6	5127.8	24.6	5612.8
		24.61	4116.8	24.61	4231.2	24.61	5133.1	24.61	5669.1
		24.62	4054.9	24.62	4244.4	24.62	5137.6	24.62	5726.2
		24.63	3992.5	24.63	4199.5	24.63	5132.7	24.63	5791.7
		24.64	3930	24.64	4154.6	24.64	5127.7	24.64	5857.2
		24.65	3999.8	24.65	4117.9	24.65	5132.1	24.65	5918.6
		24.66	4071.8	24.66	4091.3	24.66	5147.7	24.66	5974.9
		24.67	4102.6	24.67	4064.6	24.67	5163.3	24.67	6031.3
		24.68	4059.6	24.68	4125.9	24.68	5160.3	24.68	6097.4
		24.69	4016.6	24.69	4205.4	24.69	5153.5	24.69	6165.6
		24.7	4015	24.7	4266.7	24.7	5149.5	24.7	6232
		24.71	4028.7	24.71	4255.3	24.71	5157.1	24.71	6291.8
		24.72	4044.9	24.72	4243.9	24.72	5164.8	24.72	6351.6
		24.73	4081.4	24.73	4231.8	24.73	5173.5	24.73	6414.9
		24.74	4118	24.74	4219.2	24.74	5183	24.74	6480.8
		24.75	4135.2	24.75	4206.6	24.75	5192.5	24.75	6546.7
		24.76	4131.4	24.76	4217.6	24.76	5190.5	24.76	6559
		24.77	4127.6	24.77	4229.8	24.77	5187.8	24.77	6568.6
		24.78	4141.9	24.78	4242.6	24.78	5199.2	24.78	6582.8
		24.79	4159.5	24.79	4256.6	24.79	5239.9	24.79	6606.7
		24.8	4170.8	24.8	4270.7	24.8	5280.7	24.8	6630.7
		24.81	4160.9	24.81	4281.4	24.81	5311.3	24.81	6660.6
		24.82	4150.9	24.82	4290.5	24.82	5337.6	24.82	6692.9
		24.83	4127.3	24.83	4298.2	24.83	5360.3	24.83	6722.5
		24.84	4094.6	24.84	4286.4	24.84	5336.3	24.84	6714.8
		24.85	4061.8	24.85	4274.6	24.85	5312.3	24.85	6707.2
		24.86	4116	24.86	4251.7	24.86	5314.4	24.86	6760.5
		24.87	4172.3	24.87	4215.2	24.87	5349.1	24.87	6889.5
		24.88	4209.8	24.88	4178.6	24.88	5383.7	24.88	7018.6
		24.89	4212.1	24.89	4210	24.89	5416.8	24.89	7021.1
		24.9	4214.4	24.9	4256.5	24.9	5449.6	24.9	6995.6
		24.91	4230.1	24.91	4295.8	24.91	5472.6	24.91	6989.1
		24.92	4251.1	24.92	4304.9	24.92	5455.1	24.92	7062.2
		24.93	4267.6	24.93	4314	24.93	5437.6	24.93	7135.3
		24.94	4242.4	24.94	4332	24.94	5431.5	24.94	7206.3
		24.95	4217.3	24.95	4356.8	24.95	5434.2	24.95	7275.6
		24.96	4227.7	24.96	4381.5	24.96	5436.8	24.96	7344.9
		24.97	4277.9	24.97	4365.1	24.97	5424.5	24.97	7404.9
		24.98	4328.2	24.98	4346	24.98	5411.1	24.98	7464.3
		24.99	4346.3	24.99	4333.7	24.99	5430	24.99	7519.4
		25	4358.5	25	4336	25	5519.2	25	7565.1
		25.01	4353.8	25.01	4338.3	25.01	5608.3	25.01	7610.8
		25.02	4289.1	25.02	4346.9	25.02	5604.3	25.02	7735.7
		25.03	4224.4	25.03	4358.3	25.03	5558.2	25.03	7896.4
		25.04	4216.3	25.04	4368	25.04	5519.6	25.04	8050.4
		25.05	4247.1	25.05	4351.6	25.05	5592.3	25.05	8104.5
		25.06	4278	25.06	4335.2	25.06	5665	25.06	8158.5
		25.07	4297.4	25.07	4329.7	25.07	5722.3	25.07	8194.5
		25.08	4316.4	25.08	4338	25.08	5759.6	25.08	8207.1
		25.09	4333.7	25.09	4346.4	25.09	5796.9	25.09	8219.6
		25.1	4347.4	25.1	4362.5	25.1	5792.3	25.1	8305.3
		25.11	4361.1	25.11	4380.4	25.11	5777.8	25.11	8408.2
		25.12	4354.1	25.12	4391.6	25.12	5763.3	25.12	8523.9
		25.13	4338.9	25.13	4372.9	25.13	5748.4	25.13	8696.8
		25.14	4326.5	25.14	4354.2	25.14	5733.6	25.14	8869.7
		25.15	4343.7	25.15	4366.8	25.15	5736.8	25.15	8974.5
		25.16	4360.8	25.16	4404.2	25.16	5754.3	25.16	9025.5
		25.17	4385.1	25.17	4441.5	25.17	5771.8	25.17	9076.5
		25.18	4417.9	25.18	4416	25.18	5786.5	25.18	9125.4
		25.19	4450.6	25.19	4385.9	25.19	5801	25.19	9174.2
		25.2	4428	25.2	4373	25.2	5817.2	25.2	9215.5
		25.21	4394.5	25.21	4399.3	25.21	5837.4	25.21	9239.8
		25.22	4375.5	25.22	4425.6	25.22	5857.5	25.22	9264.2
		25.23	4411.3	25.23	4439.7	25.23	5884.7	25.23	9291.4
		25.24	4447.1	25.24	4448.1	25.24	5915.2	25.24	9320
		25.25	4460	25.25	4454.1	25.25	5945.7	25.25	9349.5
		25.26	4456.6	25.26	4419.9	25.26	5976.5	25.26	9394.8
		25.27	4453.1	25.27	4385.6	25.27	6007.4	25.27	9440.1
		25.28	4472.7	25.28	4391.9	25.28	6021.1	25.28	9466.8
		25.29	4493.3	25.29	4452.5	25.29	6011.9	25.29	9468.7
		25.3	4505.4	25.3	4513	25.3	6002.8	25.3	9470.6
		25.31	4500.4	25.31	4557.7	25.31	6016.9	25.31	9487.2
		25.32	4495.5	25.32	4598.4	25.32	6036.7	25.32	9507.4
		25.33	4503.7	25.33	4621.8	25.33	6059.1	25.33	9494.1
		25.34	4517.4	25.34	4563.9	25.34	6093.8	25.34	9324.3
		25.35	4531	25.35	4506	25.35	6128.4	25.35	9154.4
		25.36	4544	25.36	4521	25.36	6131.9	25.36	9066.1
		25.37	4556.9	25.37	4595.7	25.37	6109.8	25.37	9044.4
		25.38	4588.4	25.38	4670.3	25.38	6087.7	25.38	9022.7
		25.39	4642.1	25.39	4661.6	25.39	6136.3	25.39	8999.5
		25.4	4695.8	25.4	4646	25.4	6190.8	25.4	8976.3
		25.41	4674.1	25.41	4646.9	25.41	6245	25.41	8914.9
		25.42	4636.8	25.42	4686.9	25.42	6298.7	25.42	8763.3
		25.43	4625.8	25.43	4726.9	25.43	6352.4	25.43	8611.7
		25.44	4718.7	25.44	4685	25.44	6388.4	25.44	8633.1
		25.45	4811.6	25.45	4603.1	25.45	6415.8	25.45	8739
		25.46	4853.9	25.46	4530.2	25.46	6439.9	25.46	8833.9
		25.47	4858.8	25.47	4644.5	25.47	6393	25.47	8701.4
		25.48	4863.8	25.48	4758.7	25.48	6346.2	25.48	8568.9
		25.49	4859.7	25.49	4809	25.49	6363.6	25.49	8503.7
		25.5	4855.1	25.5	4770.9	25.5	6469.8	25.5	8531.5
		25.51	4848.8	25.51	4732.9	25.51	6576.1	25.51	8559.3
		25.52	4838.9	25.52	4733.8	25.52	6655.7	25.52	8552.6
		25.53	4829	25.53	4744.8	25.53	6728.5	25.53	8537
		25.54	4879.9	25.54	4752.3	25.54	6784.4	25.54	8521.4
		25.55	4957.2	25.55	4742.4	25.55	6757	25.55	8505.8
		25.56	5024.8	25.56	4732.5	25.56	6729.6	25.56	8490.2
		25.57	4965.8	25.57	4770.7	25.57	6720.1	25.57	8466.7
		25.58	4906.7	25.58	4849.5	25.58	6725.8	25.58	8436.6
		25.59	4907.8	25.59	4928.3	25.59	6731.5	25.59	8406.5
		25.6	4983.5	25.6	4890.7	25.6	6780.8	25.6	8464.3
		25.61	5059.3	25.61	4842.4	25.61	6834.1	25.61	8530.2
		25.62	5109.8	25.62	4818.7	25.62	6876.6	25.62	8568.6
		25.63	5154.8	25.63	4855.6	25.63	6892.6	25.63	8539.7
		25.64	5182.8	25.64	4892.6	25.64	6908.6	25.64	8510.7
		25.65	5140.1	25.65	4952.7	25.65	6964.3	25.65	8529.3
		25.66	5097.5	25.66	5024.7	25.66	7040	25.66	8571.9
		25.67	5079.4	25.67	5094.9	25.67	7114.4	25.67	8613.2
		25.68	5080.2	25.68	5118.5	25.68	7152.9	25.68	8617.7
		25.69	5081	25.69	5142.1	25.69	7191.4	25.69	8622.3
		25.7	5154.5	25.7	5149.9	25.7	7204.1	25.7	8623.4
		25.71	5232.5	25.71	5135	25.71	7180.1	25.71	8619.6
		25.72	5266.4	25.72	5120.2	25.72	7156.2	25.72	8615.8
		25.73	5204.4	25.73	5089.5	25.73	7148.9	25.73	8685.3
		25.74	5142.3	25.74	5054.5	25.74	7146.2	25.74	8774.8
		25.75	5158.4	25.75	5038.3	25.75	7156	25.75	8845.9
		25.76	5209.8	25.76	5122.1	25.76	7231.4	25.76	8820.4
		25.77	5256.8	25.77	5205.9	25.77	7306.8	25.77	8794.9
		25.78	5237.4	25.78	5240.1	25.78	7369	25.78	8774.9
		25.79	5217.9	25.79	5231	25.79	7419.6	25.79	8759.6
		25.8	5228.3	25.8	5221.8	25.8	7470.3	25.8	8744.4
		25.81	5277	25.81	5199.2	25.81	7526.8	25.81	8845.2
		25.82	5325.8	25.82	5175.3	25.82	7583.9	25.82	8958
		25.83	5361.2	25.83	5169.9	25.83	7642.5	25.83	9048.4
		25.84	5393.6	25.84	5212.1	25.84	7705	25.84	9081.9
		25.85	5420.8	25.85	5254.4	25.85	7767.4	25.85	9115.4
		25.86	5425	25.86	5261.5	25.86	7803.2	25.86	9128.2
		25.87	5429.2	25.87	5250.1	25.87	7824.9	25.87	9130.2
		25.88	5432.1	25.88	5240.5	25.88	7845.8	25.88	9129.9
		25.89	5434	25.89	5291.9	25.89	7840.5	25.89	9056.4
		25.9	5435.9	25.9	5343.3	25.9	7835.2	25.9	8982.9
		25.91	5423.6	25.91	5404.5	25.91	7883.7	25.91	8951
		25.92	5410.2	25.92	5480.3	25.92	8012	25.92	8980.7
		25.93	5407.3	25.93	5556.1	25.93	8140.3	25.93	9010.4
		25.94	5427.9	25.94	5528.3	25.94	8138.2	25.94	9110.8
		25.95	5448.4	25.95	5470.8	25.95	8098.6	25.95	9231.5
		25.96	5491	25.96	5431.6	25.96	8070.7	25.96	9329.7
		25.97	5544	25.97	5495.2	25.97	8108.8	25.97	9301.1
		25.98	5591.8	25.98	5558.8	25.98	8146.9	25.98	9272.6
		25.99	5551.4	25.99	5590	25.99	8183.6	25.99	9276
		26	5511.1	26	5591.9	26	8219	26	9308.3
		26.01	5513.3	26.01	5593.8	26.01	8254.4	26.01	9340.7
		26.02	5572.3	26.02	5590.9	26.02	8357.9	26.02	9379.2
		26.03	5631.3	26.03	5587.5	26.03	8469.1	26.03	9418.5
		26.04	5683.9	26.04	5596.9	26.04	8569.5	26.04	9433.6
		26.05	5735	26.05	5640.7	26.05	8641.1	26.05	9384.5
		26.06	5779.8	26.06	5684.5	26.06	8712.7	26.06	9335.4
		26.07	5795.4	26.07	5721.4	26.07	8741	26.07	9357.9
		26.08	5811	26.08	5754.5	26.08	8745.5	26.08	9419.6
		26.09	5841.3	26.09	5788.8	26.09	8752.3	26.09	9481.6
		26.1	5883.5	26.1	5875.6	26.1	8864.6	26.1	9559.3
		26.11	5925.8	26.11	5962.4	26.11	8977	26.11	9637
		26.12	5927.2	26.12	6001.3	26.12	9090	26.12	9650.8
		26.13	5925.3	26.13	5966.7	26.13	9204.3	26.13	9566.7
		26.14	5928.5	26.14	5932	26.14	9318.5	26.14	9482.5
		26.15	5943.8	26.15	5971.1	26.15	9281.8	26.15	9555.4
		26.16	5959	26.16	6032.4	26.16	9199.6	26.16	9675.8
		26.17	5992.2	26.17	6088.9	26.17	9136.1	26.17	9786.1
		26.18	6034	26.18	6116.3	26.18	9186.4	26.18	9836.4
		26.19	6071.7	26.19	6143.7	26.19	9236.7	26.19	9886.7
		26.2	6023	26.2	6145.6	26.2	9310.9	26.2	9911.4
		26.21	5974.3	26.21	6123.5	26.21	9407.6	26.21	9912.2
		26.22	5999.8	26.22	6101.4	26.22	9504.4	26.22	9912.9
		26.23	6127.7	26.23	6160	26.23	9574.3	26.23	9994.3
		26.24	6255.6	26.24	6228.6	26.24	9641	26.24	10085.7
		26.25	6308.3	26.25	6282.3	26.25	9701.2	26.25	10163.8
		26.26	6341.4	26.26	6294.9	26.26	9743.4	26.26	10204.5
		26.27	6375.7	26.27	6307.5	26.27	9785.7	26.27	10245.3
		26.28	6415.7	26.28	6357.7	26.28	9845	26.28	10303
		26.29	6455.7	26.29	6429.3	26.29	9913.9	26.29	10370.4
		26.3	6485.4	26.3	6500.1	26.3	9983.1	26.3	10438.1
		26.31	6506.3	26.31	6504.6	26.31	10076.8	26.31	10531.8
		26.32	6527.2	26.32	6509.2	26.32	10170.5	26.32	10625.5
		26.33	6612.7	26.33	6528.3	26.33	10291.6	26.33	10721.5
		26.34	6704.1	26.34	6570.6	26.34	10456.5	26.34	10821.3
		26.35	6762.2	26.35	6612.8	26.35	10621.4	26.35	10921
		26.36	6738.5	26.36	6684.6	26.36	10676.6	26.36	10953.7
		26.37	6714.9	26.37	6765.7	26.37	10697.2	26.37	10965.1
		26.38	6749	26.38	6845.8	26.38	10721.6	26.38	10984.7
		26.39	6812.2	26.39	6918.9	26.39	10771.1	26.39	11057.5
		26.4	6874.9	26.4	6992	26.4	10820.6	26.4	11130.2
		26.41	6924.8	26.41	7061.8	26.41	10922.1	26.41	11180.3
		26.42	6974.7	26.42	7128.5	26.42	11074.1	26.42	11208.5
		26.43	7014.7	26.43	7195.1	26.43	11226	26.43	11236.7
		26.44	7040.6	26.44	7185.5	26.44	11301.4	26.44	11306.1
		26.45	7066.4	26.45	7165.7	26.45	11366.5	26.45	11381.2
		26.46	7099.2	26.46	7175.6	26.46	11451.2	26.46	11427.9
		26.47	7133.9	26.47	7272	26.47	11592.9	26.47	11392.1
		26.48	7176.1	26.48	7368.3	26.48	11734.5	26.48	11356.3
		26.49	7258.4	26.49	7448.1	26.49	11827.3	26.49	11391.7
		26.5	7340.6	26.5	7518.2	26.5	11891.2	26.5	11469
		26.51	7383.1	26.51	7588.2	26.51	11955	26.51	11546.1
		26.52	7390.7	26.52	7643.8	26.52	11950.8	26.52	11560.9
		26.53	7398.3	26.53	7699.4	26.53	11946.6	26.53	11575.8
		26.54	7449.1	26.54	7754.4	26.54	12014.6	26.54	11613.7
		26.55	7504.3	26.55	7808.5	26.55	12201.5	26.55	11689.9
		26.56	7574.1	26.56	7862.6	26.56	12388.5	26.56	11766.1
		26.57	7681.1	26.57	7923.8	26.57	12506.8	26.57	11836.8
		26.58	7788.1	26.58	7987.4	26.58	12602.4	26.58	11905.7
		26.59	7874.9	26.59	8047.7	26.59	12693.1	26.59	11971.7
		26.6	7951.1	26.6	8085	26.6	12749.4	26.6	12017.4
		26.61	8026.9	26.61	8122.3	26.61	12805.8	26.61	12063.1
		26.62	8091.2	26.62	8175.2	26.62	12868.4	26.62	12086.4
		26.63	8155.6	26.63	8243.8	26.63	12937.3	26.63	12087.1
		26.64	8239	26.64	8312.3	26.64	13006.3	26.64	12087.9
		26.65	8350.6	26.65	8400.5	26.65	13107.4	26.65	12047.1
		26.66	8462.1	26.66	8491.5	26.66	13213.3	26.66	12000.3
		26.67	8470.4	26.67	8572.1	26.67	13325.6	26.67	11992.2
		26.68	8449.1	26.68	8621.3	26.68	13457.3	26.68	12102.3
		26.69	8450.6	26.69	8670.4	26.69	13589.1	26.69	12212.3
		26.7	8580	26.7	8744.6	26.7	13697.2	26.7	12255.7
		26.71	8709.5	26.71	8834.1	26.71	13790.9	26.71	12258.3
		26.72	8815	26.72	8923.6	26.72	13884.5	26.72	12261
		26.73	8898.8	26.73	8975.5	26.73	13991.1	26.73	12254.6
		26.74	8982.5	26.74	9027.3	26.74	14097.7	26.74	12248.1
		26.75	9009.8	26.75	9093	26.75	14195.2	26.75	12288.1
		26.76	9030.8	26.76	9182.5	26.76	14277.1	26.76	12407.7
		26.77	9072.8	26.77	9272	26.77	14359	26.77	12527.3
		26.78	9171.1	26.78	9348.2	26.78	14455.3	26.78	12497.5
		26.79	9269.3	26.79	9419.8	26.79	14556.5	26.79	12416
		26.8	9407	26.8	9494.1	26.8	14653.4	26.8	12346.4
		26.81	9566.1	26.81	9588.9	26.81	14716.6	26.81	12366.5
		26.82	9723.7	26.82	9683.7	26.82	14779.8	26.82	12386.7
		26.83	9807.1	26.83	9793.3	26.83	14858.2	26.83	12447.8
		26.84	9890.5	26.84	9918.2	26.84	14952.2	26.84	12551.4
		26.85	9960.5	26.85	10043.1	26.85	15046.3	26.85	12655
		26.86	10010	26.86	10056.7	26.86	15157.5	26.86	12747.7
		26.87	10059.5	26.87	10052.9	26.87	15271.3	26.87	12838.7
		26.88	10191.3	26.88	10092.5	26.88	15386	26.88	12888.6
		26.89	10347.8	26.89	10270.8	26.89	15503.3	26.89	12807.5
		26.9	10495	26.9	10449	26.9	15620.6	26.9	12726.4
		26.91	10586.4	26.91	10635.3	26.91	15713.4	26.91	12786.7
		26.92	10677.8	26.92	10826.9	26.92	15790.7	26.92	12936.3
		26.93	10729.3	26.93	11018.4	26.93	15868	26.93	13086
		26.94	10743.4	26.94	11029.3	26.94	15916.3	26.94	13074.5
		26.95	10757.5	26.95	11037.6	26.95	15964.3	26.95	13060.8
		26.96	10901.4	26.96	11069.8	26.96	16075.3	26.96	13075.1
		26.97	11061.4	26.97	11144	26.97	16298.1	26.97	13139
		26.98	11213	26.98	11218.3	26.98	16520.8	26.98	13203
		26.99	11341.8	26.99	11295.3	26.99	16629.5	26.99	13313.4
		27	11470.5	27	11373.4	27	16696.9	27	13440.6
		27.01	11579.2	27.01	11455.5	27.01	16765	27.01	13544
		27.02	11676.7	27.02	11570.5	27.02	16838.9	27.02	13451.4
		27.03	11774.3	27.03	11685.5	27.03	16912.8	27.03	13358.9
		27.04	11880.6	27.04	11789.8	27.04	17001.7	27.04	13364.6
		27.05	11986.8	27.05	11882.7	27.05	17106.8	27.05	13475.8
		27.06	12144.4	27.06	11975.6	27.06	17211.9	27.06	13587
		27.07	12383.5	27.07	12032.4	27.07	17284.1	27.07	13651.3
		27.08	12622.7	27.08	12083	27.08	17350.7	27.08	13707.6
		27.09	12775.2	27.09	12148	27.09	17419.2	27.09	13764.6
		27.1	12900.5	27.1	12261.1	27.1	17493.8	27.1	13823.6
		27.11	13012.7	27.11	12374.2	27.11	17568.5	27.11	13882.6
		27.12	13040.5	27.12	12445.2	27.12	17593.9	27.12	13868.7
		27.13	13068.3	27.13	12488.6	27.13	17587	27.13	13807
		27.14	13178.4	27.14	12532.1	27.14	17580.1	27.14	13745.3
		27.15	13368	27.15	12683.5	27.15	17686.5	27.15	13812.2
		27.16	13557.6	27.16	12837.3	27.16	17795.4	27.16	13881.8
		27.17	13667	27.17	12981	27.17	17881.7	27.17	13950.6
		27.18	13765.6	27.18	13105.9	27.18	17926.2	27.18	14017.6
		27.19	13899.1	27.19	13230.8	27.19	17970.8	27.19	14084.6
		27.2	14133.6	27.2	13276.9	27.2	18022.5	27.2	14112.7
		27.21	14368.2	27.21	13293.3	27.21	18077	27.21	14126
		27.22	14506.3	27.22	13320.7	27.22	18134.9	27.22	14136
		27.23	14587.8	27.23	13447.9	27.23	18224	27.23	14116.2
		27.24	14669.9	27.24	13575.1	27.24	18313.1	27.24	14096.4
		27.25	14903.3	27.25	13652.3	27.25	18399	27.25	14054.4
		27.26	15136.8	27.26	13674	27.26	18481.2	27.26	13987.8
		27.27	15311.6	27.27	13695.7	27.27	18563.5	27.27	13921.1
		27.28	15390.1	27.28	13762.3	27.28	18604.7	27.28	13931
		27.29	15468.5	27.29	13836.9	27.29	18638.6	27.29	13954.6
		27.3	15582.2	27.3	13909	27.3	18647.6	27.3	13960.5
		27.31	15707.5	27.31	13972.2	27.31	18569.2	27.31	13904.1
		27.32	15839.1	27.32	14035.4	27.32	18490.7	27.32	13847.8
		27.33	16015.1	27.33	14071.9	27.33	18478.1	27.33	13787.3
		27.34	16191	27.34	14090.2	27.34	18510	27.34	13724.1
		27.35	16326.6	27.35	14108.4	27.35	18542	27.35	13660.9
		27.36	16421.8	27.36	14012.6	27.36	18454	27.36	13587.7
		27.37	16517	27.37	13913.2	27.37	18362.2	27.37	13514.2
		27.38	16725.9	27.38	13884.5	27.38	18326.7	27.38	13450.6
		27.39	16951.4	27.39	13990.8	27.39	18398.7	27.39	13405.6
		27.4	17136.1	27.4	14097	27.4	18470.7	27.4	13360.7
		27.41	17197	27.41	14126.7	27.41	18372.1	27.41	13361.4
		27.42	17257.9	27.42	14126.3	27.42	18206.5	27.42	13380
		27.43	17361.9	27.43	14127.4	27.43	18062.4	27.43	13391.1
		27.44	17492.2	27.44	14142.2	27.44	18132.1	27.44	13327.2
		27.45	17622.4	27.45	14157.1	27.45	18201.7	27.45	13263.2
		27.46	17688.2	27.46	14177.9	27.46	18142.4	27.46	13193.9
		27.47	17753.7	27.47	14205.7	27.47	17934.9	27.47	13118.5
		27.48	17796.3	27.48	14233.5	27.48	17727.3	27.48	13043.1
		27.49	17799.7	27.49	14181.4	27.49	17698.2	27.49	13006.1
		27.5	17803.1	27.5	14114	27.5	17703.1	27.5	12976.4
		27.51	17896	27.51	14044.1	27.51	17693.2	27.51	12944.6
		27.52	18019.8	27.52	13964.9	27.52	17628.5	27.52	12904.9
		27.53	18139.4	27.53	13885.7	27.53	17563.7	27.53	12865.3
		27.54	18227.7	27.54	13808	27.54	17466.1	27.54	12731.4
		27.55	18316.1	27.55	13731.5	27.55	17345.4	27.55	12531.1
		27.56	18365.3	27.56	13655	27.56	17224.7	27.56	12330.8
		27.57	18374.1	27.57	13574	27.57	17104	27.57	12348.3
		27.58	18382.8	27.58	13492.9	27.58	16983.3	27.58	12374.5
		27.59	18453.2	27.59	13426	27.59	16901.7	27.59	12380.4
		27.6	18533.2	27.6	13387.1	27.6	16897.9	27.6	12345.7
		27.61	18568	27.61	13348.3	27.61	16894.1	27.61	12311.1
		27.62	18459	27.62	13282.5	27.62	16734.8	27.62	12164.6
		27.63	18350.1	27.63	13205.5	27.63	16511.6	27.63	11972.3
		27.64	18330.4	27.64	13121.4	27.64	16306.3	27.64	11796.2
		27.65	18367	27.65	12958.1	27.65	16298.3	27.65	11798.5
		27.66	18403.5	27.66	12794.7	27.66	16290.3	27.66	11800.8
		27.67	18261.2	27.67	12663.5	27.67	16195	27.67	11769.6
		27.68	18116.5	27.68	12570.6	27.68	15995.8	27.68	11698.8
		27.69	18004.5	27.69	12477.7	27.69	15796.7	27.69	11628
		27.7	17950.4	27.7	12283.5	27.7	15608	27.7	11569.8
		27.71	17896.3	27.71	12068.8	27.71	15421.4	27.71	11514.2
		27.72	17744.6	27.72	11886.9	27.72	15239.1	27.72	11442.5
		27.73	17557.6	27.73	11832.8	27.73	15073.9	27.73	11308
		27.74	17372.1	27.74	11778.8	27.74	14908.6	27.74	11173.6
		27.75	17198	27.75	11631.9	27.75	14765.4	27.75	11023.1
		27.76	17024	27.76	11417.5	27.76	14638.2	27.76	10860.9
		27.77	16874.4	27.77	11203.1	27.77	14511	27.77	10698.7
		27.78	16751.1	27.78	11087.8	27.78	14476	27.78	10619.5
		27.79	16627.7	27.79	10977.4	27.79	14445.5	27.79	10544.5
		27.8	16433.8	27.8	10873.8	27.8	14310.4	27.8	10499.3
		27.81	16228.2	27.81	10784.3	27.81	13959.7	27.81	10515.7
		27.82	16025.2	27.82	10694.8	27.82	13609	27.82	10532.1
		27.83	15831	27.83	10560.2	27.83	13501.9	27.83	10431.1
		27.84	15636.8	27.84	10406.4	27.84	13498.8	27.84	10279.9
		27.85	15530.1	27.85	10253.1	27.85	13486.7	27.85	10134.3
		27.86	15480.6	27.86	10106.5	27.86	13362.2	27.86	10058.6
		27.87	15431.1	27.87	9959.8	27.87	13237.7	27.87	9982.8
		27.88	15166.2	27.88	9847.6	27.88	13109.6	27.88	9877.3
		27.89	14896.6	27.89	9777.5	27.89	12977	27.89	9735.3
		27.9	14627	27.9	9707.4	27.9	12844.5	27.9	9593.2
		27.91	14357.4	27.91	9543.1	27.91	12633.1	27.91	9537.3
		27.92	14087.8	27.92	9358.4	27.92	12404.6	27.92	9500
		27.93	13805.1	27.93	9177.7	27.93	12198.8	27.93	9434.7
		27.94	13517.6	27.94	9013.2	27.94	12085.7	27.94	9255
		27.95	13234.5	27.95	8848.7	27.95	11972.6	27.95	9075.2
		27.96	12990.4	27.96	8708.9	27.96	11873.4	27.96	8963
		27.97	12746.3	27.97	8587.8	27.97	11784.7	27.97	8901.7
		27.98	12516.7	27.98	8466.7	27.98	11695.9	27.98	8840.4
		27.99	12303	27.99	8292.8	27.99	11638.1	27.99	8777.7
		28	12089.4	28	8115.7	28	11582.2	28	8714.8
		28.01	11887.1	28.01	7998.5	28.01	11487.2	28.01	8663.3
		28.02	11686.8	28.02	8009.6	28.02	11308.6	28.02	8635.9
		28.03	11472.3	28.03	8020.6	28.03	11130	28.03	8608.4
		28.04	11208	28.04	7923	28.04	10976.4	28.04	8534.4
		28.05	10943.7	28.05	7777.2	28.05	10834	28.05	8439.5
		28.06	10750.7	28.06	7634.6	28.06	10695	28.06	8346.2
		28.07	10606	28.07	7537.9	28.07	10604.4	28.07	8273.5
		28.08	10461.3	28.08	7441.2	28.08	10513.7	28.08	8200.7
		28.09	10352.1	28.09	7346.9	28.09	10431.7	28.09	8114.2
		28.1	10243.9	28.1	7255.9	28.1	10360.5	28.1	8010.3
		28.11	10059.2	28.11	7164.9	28.11	10289.2	28.11	7906.3
		28.12	9728.2	28.12	7148.9	28.12	10247.5	28.12	7878
		28.13	9397.3	28.13	7150.1	28.13	10212.4	28.13	7867
		28.14	9267.4	28.14	7120.4	28.14	10157.2	28.14	7842.3
		28.15	9216.3	28.15	6957.8	28.15	10014.4	28.15	7758.9
		28.16	9148.9	28.16	6795.2	28.16	9871.6	28.16	7675.5
		28.17	8919.7	28.17	6688.1	28.17	9755.1	28.17	7631.1
		28.18	8690.4	28.18	6624.1	28.18	9659.1	28.18	7617
		28.19	8527.9	28.19	6560.1	28.19	9563.2	28.19	7602.9
		28.2	8441.8	28.2	6495.1	28.2	9474	28.2	7547.1
		28.21	8355.8	28.21	6429.9	28.21	9385.2	28.21	7488.5
		28.22	8220.2	28.22	6379.7	28.22	9266.4	28.22	7433.5
		28.23	8075.1	28.23	6362.6	28.23	9080.6	28.23	7386.7
		28.24	7955	28.24	6345.4	28.24	8894.8	28.24	7339.8
		28.25	7926.8	28.25	6271.5	28.25	8848	28.25	7288.5
		28.26	7898.6	28.26	6171.4	28.26	8865.5	28.26	7235.2
		28.27	7773.3	28.27	6075.5	28.27	8880.4	28.27	7183.8
		28.28	7579.9	28.28	6050	28.28	8851.8	28.28	7162.8
		28.29	7386.4	28.29	6024.5	28.29	8823.2	28.29	7141.9
		28.3	7236.6	28.3	5970.9	28.3	8753.3	28.3	7104
		28.31	7088.4	28.31	5880.2	28.31	8628.7	28.31	7043.9
		28.32	6964.1	28.32	5789.6	28.32	8504.2	28.32	6983.7
		28.33	6886.8	28.33	5726.9	28.33	8454.2	28.33	6943.5
		28.34	6809.5	28.34	5670.9	28.34	8422.2	28.34	6908.1
		28.35	6771.1	28.35	5611.5	28.35	8386.4	28.35	6876.5
		28.36	6748.6	28.36	5536.1	28.36	8332.7	28.36	6862.4
		28.37	6717.2	28.37	5460.7	28.37	8279	28.37	6848.3
		28.38	6587.3	28.38	5453.3	28.38	8185.2	28.38	6795.6
		28.39	6457.5	28.39	5500.9	28.39	8059.2	28.39	6711.9
		28.4	6350.6	28.4	5548.5	28.4	7933.1	28.4	6628.1
		28.41	6271	28.41	5469	28.41	7851.6	28.41	6611.4
		28.42	6191.4	28.42	5379.5	28.42	7773.5	28.42	6600
		28.43	6173.9	28.43	5309.3	28.43	7745.3	28.43	6582.6
		28.44	6168.9	28.44	5283.8	28.44	7832.5	28.44	6551.4
		28.45	6141.3	28.45	5258.3	28.45	7919.7	28.45	6520.1
		28.46	6025.9	28.46	5211.4	28.46	7848.5	28.46	6506.4
		28.47	5910.5	28.47	5154.3	28.47	7701.1	28.47	6501.1
		28.48	5879.4	28.48	5098.2	28.48	7557.4	28.48	6493.8
		28.49	5909.5	28.49	5060.8	28.49	7483.5	28.49	6449.3
		28.5	5939.6	28.5	5023.5	28.5	7409.6	28.5	6404.7
		28.51	5844.1	28.51	4998.1	28.51	7366.7	28.51	6365.9
		28.52	5742.4	28.52	4989	28.52	7365.9	28.52	6335.1
		28.53	5664.3	28.53	4979.9	28.53	7365.2	28.53	6304.3
		28.54	5634.6	28.54	4954	28.54	7336.8	28.54	6313.2
		28.55	5604.9	28.55	4923.9	28.55	7301.4	28.55	6332.2
		28.56	5576	28.56	4889.8	28.56	7263.1	28.56	6344.7
		28.57	5547.4	28.57	4836.1	28.57	7210.9	28.57	6325.3
		28.58	5515.2	28.58	4782.4	28.58	7158.7	28.58	6305.8
		28.59	5437.9	28.59	4748.5	28.59	7122.8	28.59	6282.9
		28.6	5360.6	28.6	4730.9	28.6	7100.3	28.6	6257
		28.61	5316.8	28.61	4713.4	28.61	7077.8	28.61	6231.1
		28.62	5314.1	28.62	4709.2	28.62	6982.2	28.62	6168.1
		28.63	5311.5	28.63	4706.2	28.63	6880.2	28.63	6101.9
		28.64	5278.7	28.64	4703.3	28.64	6803.6	28.64	6045.3
		28.65	5239.5	28.65	4701	28.65	6788.8	28.65	6012.2
		28.66	5198.7	28.66	4698.8	28.66	6773.9	28.66	5979
		28.67	5151.5	28.67	4629.2	28.67	6737.5	28.67	5930.9
		28.68	5104.3	28.68	4526	28.68	6690.3	28.68	5875.3
		28.69	5086	28.69	4427	28.69	6646.2	28.69	5823.2
		28.7	5089.4	28.7	4426.2	28.7	6676.3	28.7	5853.3
		28.71	5092.8	28.71	4425.4	28.71	6706.4	28.71	5883.4
		28.72	5040.5	28.72	4407.5	28.72	6669.7	28.72	5884.4
		28.73	4984.9	28.73	4365.2	28.73	6538.7	28.73	5844.4
		28.74	4947.2	28.74	4322.9	28.74	6407.7	28.74	5804.4
		28.75	4948	28.75	4335	28.75	6382.7	28.75	5749.7
		28.76	4948.8	28.76	4361.7	28.76	6386.1	28.76	5691.1
		28.77	4893.3	28.77	4378.6	28.77	6376.5	28.77	5645.2
		28.78	4813	28.78	4345.5	28.78	6299.6	28.78	5665
		28.79	4736.4	28.79	4312.4	28.79	6222.6	28.79	5684.8
		28.8	4712	28.8	4295	28.8	6190.7	28.8	5684.4
		28.81	4687.6	28.81	4291.1	28.81	6197.5	28.81	5666.5
		28.82	4668.8	28.82	4287.3	28.82	6204.4	28.82	5648.6
		28.83	4657	28.83	4304	28.83	6174.5	28.83	5606.8
		28.84	4645.2	28.84	4322.6	28.84	6141	28.84	5562.6
		28.85	4610.4	28.85	4329.6	28.85	6106.8	28.85	5505.2
		28.86	4570.5	28.86	4307.1	28.86	6071	28.86	5414.6
		28.87	4523.7	28.87	4284.7	28.87	6035.2	28.87	5324
		28.88	4447.9	28.88	4227.4	28.88	5976.6	28.88	5306.3
		28.89	4372.2	28.89	4152	28.89	5906.2	28.89	5326.5
		28.9	4338.6	28.9	4077.7	28.9	5837.4	28.9	5345.8
		28.91	4337.8	28.91	4037.7	28.91	5819.5	28.91	5338.5
		28.92	4337	28.92	3997.7	28.92	5801.6	28.92	5331.3
		28.93	4313.5	28.93	3988.2	28.93	5801.4	28.93	5296.8
		28.94	4288.3	28.94	4023.3	28.94	5826.9	28.94	5222.6
		28.95	4290.8	28.95	4058.3	28.95	5852.4	28.95	5148.3
		28.96	4354.8	28.96	4044.3	28.96	5828.6	28.96	5075
		28.97	4418.8	28.97	4016.5	28.97	5790.9	28.97	5001.8
		28.98	4391.3	28.98	3994.4	28.98	5759.2	28.98	4935.4
		28.99	4321.6	28.99	4003.5	28.99	5760.8	28.99	4905.7
		29	4254.9	29	4012.7	29	5762.3	29	4876
		29.01	4236.3	29.01	3993.1	29.01	5721.2	29.01	4867.2
		29.02	4217.6	29.02	3947.8	29.02	5642	29.02	4877.1
		29.03	4198	29.03	3902.4	29.03	5562.8	29.03	4887
		29.04	4177	29.04	3885.3	29.04	5565	29.04	4873.2
		29.05	4156.1	29.05	3871.2	29.05	5576	29.05	4856.9
		29.06	4160.6	29.06	3877.7	29.06	5565	29.06	4832.8
		29.07	4171.3	29.07	3938.3	29.07	5496.1	29.07	4788.6
		29.08	4170.3	29.08	3998.8	29.08	5427.1	29.08	4744.5
		29.09	4116.6	29.09	3995.2	29.09	5435.9	29.09	4775
		29.1	4063	29.1	3957.2	29.1	5486.6	29.1	4845.9
		29.11	4066.6	29.11	3918.2	29.11	5533.9	29.11	4912.9
		29.12	4116.5	29.12	3844.7	29.12	5444	29.12	4824.5
		29.13	4166.4	29.13	3771.3	29.13	5354.1	29.13	4736.2
		29.14	4131.5	29.14	3746.5	29.14	5306.4	29.14	4675.9
		29.15	4090	29.15	3795.7	29.15	5322.4	29.15	4658
		29.16	4047	29.16	3844.8	29.16	5338.3	29.16	4640.1
		29.17	4000.5	29.17	3837.2	29.17	5318.5	29.17	4591.3
		29.18	3954.1	29.18	3812.8	29.18	5288	29.18	4533.4
		29.19	3916.6	29.19	3784.5	29.19	5264.9	29.19	4493.5
		29.2	3883.5	29.2	3733.1	29.2	5285.1	29.2	4558.6
		29.21	3854.6	29.21	3681.7	29.21	5305.3	29.21	4623.7
		29.22	3906	29.22	3671.4	29.22	5297.6	29.22	4621.4
		29.23	3957.4	29.23	3699.2	29.23	5264.1	29.23	4556.6
		29.24	3957.8	29.24	3727	29.24	5230.6	29.24	4491.9
		29.25	3888.9	29.25	3677.3	29.25	5178.3	29.25	4499.3
		29.26	3820	29.26	3618.2	29.26	5123.9	29.26	4515.3
		29.27	3823.9	29.27	3588.1	29.27	5094.4	29.27	4523.4
		29.28	3846.4	29.28	3637.3	29.28	5133.2	29.28	4510.1
		29.29	3861.4	29.29	3686.4	29.29	5172.1	29.29	4496.8
		29.3	3840.5	29.3	3690.3	29.3	5143.7	29.3	4507.6
		29.31	3819.5	29.31	3669	29.31	5077.9	29.31	4532
		29.32	3778.4	29.32	3647.8	29.32	5013.6	29.32	4554.7
		29.33	3720.5	29.33	3633.3	29.33	5051.7	29.33	4470.9
		29.34	3662.7	29.34	3618.8	29.34	5089.7	29.34	4387.2
		29.35	3665	29.35	3607.8	29.35	5086.8	29.35	4354.4
		29.36	3672.6	29.36	3602.1	29.36	5019.4	29.36	4401.6
		29.37	3687.6	29.37	3596.4	29.37	4952	29.37	4448.8
		29.38	3720.4	29.38	3586	29.38	4918.9	29.38	4420.8
		29.39	3753.1	29.39	3574.2	29.39	4896.4	29.39	4369.4
		29.4	3746.2	29.4	3560.4	29.4	4875.6	29.4	4325.4
		29.41	3719.6	29.41	3534.1	29.41	4865.7	29.41	4328
		29.42	3694.1	29.42	3507.8	29.42	4855.8	29.42	4330.7
		29.43	3695.6	29.43	3487.2	29.43	4860.5	29.43	4301.4
		29.44	3697.1	29.44	3472	29.44	4879.2	29.44	4241.7
		29.45	3688.2	29.45	3456.7	29.45	4897.9	29.45	4181.9
		29.46	3664.6	29.46	3485	29.46	4850.8	29.46	4177
		29.47	3641	29.47	3518.9	29.47	4795.2	29.47	4179.3
		29.48	3646.5	29.48	3537.1	29.48	4763.7	29.48	4189.5
		29.49	3659.8	29.49	3510.4	29.49	4801	29.49	4222.2
		29.5	3668.2	29.5	3483.8	29.5	4838.3	29.5	4255
		29.51	3651.1	29.51	3456.6	29.51	4827.9	29.51	4256.2
		29.52	3633.9	29.52	3429.2	29.52	4789.8	29.52	4239
		29.53	3633.6	29.53	3401.9	29.53	4751.6	29.53	4221.9
		29.54	3647.7	29.54	3393.9	29.54	4701	29.54	4207.4
		29.55	3661.7	29.55	3386	29.55	4650.4	29.55	4193
		29.56	3640.5	29.56	3375.2	29.56	4644.2	29.56	4181.7
		29.57	3615.7	29.57	3360	29.57	4710.5	29.57	4175.6
		29.58	3599.7	29.58	3344.7	29.58	4776.8	29.58	4169.5
		29.59	3605.8	29.59	3355.7	29.59	4702.5	29.59	4170.6
		29.6	3611.9	29.6	3375.1	29.6	4582.5	29.6	4174
		29.61	3618.3	29.61	3388.5	29.61	4487.3	29.61	4173.5
		29.62	3624.7	29.62	3361.5	29.62	4559.7	29.62	4146.1
		29.63	3629.4	29.63	3334.4	29.63	4632	29.63	4118.6
		29.64	3579.9	29.64	3339.8	29.64	4660.2	29.64	4124.9
		29.65	3530.4	29.65	3377.1	29.65	4644.5	29.65	4164.5
		29.66	3490.3	29.66	3414.4	29.66	4628.9	29.66	4204.1
		29.67	3464	29.67	3420.7	29.67	4590.6	29.67	4231.7
		29.68	3437.8	29.68	3422.6	29.68	4549.1	29.68	4257.6
		29.69	3413.6	29.69	3410.7	29.69	4518.9	29.69	4253.9
		29.7	3390	29.7	3357.8	29.7	4522.3	29.7	4161.7
		29.71	3368.8	29.71	3304.9	29.71	4525.7	29.71	4069.6
		29.72	3361.2	29.72	3281	29.72	4499.6	29.72	4068.1
		29.73	3353.6	29.73	3274.5	29.73	4455.9	29.73	4121
		29.74	3361.5	29.74	3268	29.74	4412.1	29.74	4173.9
		29.75	3383.2	29.75	3311	29.75	4367.1	29.75	4169.4
		29.76	3404.9	29.76	3354	29.76	4322.2	29.76	4164.9
		29.77	3406	29.77	3378.6	29.77	4316.3	29.77	4167.4
		29.78	3404.8	29.78	3372.1	29.78	4376.1	29.78	4181.9
		29.79	3398.4	29.79	3365.6	29.79	4435.8	29.79	4196.3
		29.8	3378.2	29.8	3332.7	29.8	4430.3	29.8	4186.9
		29.81	3358.1	29.81	3290.8	29.81	4402.5	29.81	4169.4
		29.82	3362.6	29.82	3255.1	29.82	4376.9	29.82	4156.8
		29.83	3380.5	29.83	3263.8	29.83	4367.3	29.83	4180.5
		29.84	3398	29.84	3272.6	29.84	4357.8	29.84	4204.1
		29.85	3398.4	29.85	3254.8	29.85	4366.2	29.85	4216.6
		29.86	3398.8	29.86	3209.9	29.86	4392.8	29.86	4217.7
		29.87	3389	29.87	3164.9	29.87	4419.5	29.87	4218.8
		29.88	3363.9	29.88	3211.2	29.88	4409.4	29.88	4155.8
		29.89	3338.7	29.89	3271.4	29.89	4393.8	29.89	4083.1
		29.9	3322.1	29.9	3309.9	29.9	4373.1	29.9	4036.8
		29.91	3308	29.91	3280.6	29.91	4336.6	29.91	4072.9
		29.92	3289.2	29.92	3251.3	29.92	4300	29.92	4109.1
		29.93	3242.8	29.93	3221.9	29.93	4283.9	29.93	4106.1
		29.94	3196.3	29.94	3192.6	29.94	4280.5	29.94	4078.7
		29.95	3204.1	29.95	3163.3	29.95	4277	29.95	4051.3
		29.96	3262	29.96	3173.2	29.96	4310.6	29.96	4035.2
		29.97	3319.9	29.97	3183.5	29.97	4344.4	29.97	4019.2
		29.98	3325.7	29.98	3182	29.98	4343.1	29.98	4014.3
		29.99	3325.3	29.99	3159.9	29.99	4280.3	29.99	4028.7
[truncated: 1,501 more rows]
