# Supplementary material for: Electron donation of non-oxide supports boosts O2 activation on nano-platinum catalysts
Source: Nat Commun. 2021 May 12;12:2741. doi: 10.1038/s41467-021-22946-y (PMC8115247; doi:10.1038/s41467-021-22946-y)
Supplement: Supplementary file 3 — Source Data [file 41467_2021_22946_MOESM3_ESM.zip › Source Data-S8.xlsx]

## Sheet: Sheet1
		Pt/CN650		Pt/CN600		Pt/CN525		Pt/CN500
		Wavenumber( cm-1)	Transmission (arb.units)	Wavenumber( cm-1)	Transmission (arb.units)	Wavenumber( cm-1)	Transmission (arb.units)	Wavenumber( cm-1)	Transmission (arb.units)
		399.212	0.97765	399.212	0.9588	399.212	0.93345	399.212	0.91076
		401.141	0.98328	401.141	0.94714	401.141	0.93742	401.141	0.92581
		403.07	0.99329	403.07	0.94562	403.07	0.94731	403.07	0.93408
		404.998	0.99156	404.998	0.93913	404.998	0.94262	404.998	0.9348
		406.927	0.98846	406.927	0.94422	406.927	0.94703	406.927	0.9351
		408.855	0.98514	408.855	0.95073	408.855	0.93602	408.855	0.9336
		410.784	0.99057	410.784	0.95533	410.784	0.93507	410.784	0.94155
		412.712	0.98729	412.712	0.96029	412.712	0.92576	412.712	0.94369
		414.641	0.98455	414.641	0.96626	414.641	0.91891	414.641	0.94373
		416.569	0.97993	416.569	0.96978	416.569	0.91136	416.569	0.92942
		418.498	0.97653	418.498	0.98197	418.498	0.91402	418.498	0.90601
		420.426	0.98215	420.426	0.96218	420.426	0.92005	420.426	0.90866
		422.355	0.98987	422.355	0.95638	422.355	0.93208	422.355	0.92133
		424.284	0.99232	424.284	0.94539	424.284	0.9335	424.284	0.91935
		426.212	0.99814	426.212	0.93581	426.212	0.93718	426.212	0.92397
		428.141	0.99967	428.141	0.92969	428.141	0.93225	428.141	0.92732
		430.069	0.9975	430.069	0.92721	430.069	0.93228	430.069	0.92848
		431.998	0.99381	431.998	0.91789	431.998	0.92536	431.998	0.92913
		433.926	0.99399	433.926	0.91714	433.926	0.92096	433.926	0.93172
		435.855	0.98847	435.855	0.91666	435.855	0.91594	435.855	0.92649
		437.784	0.98993	437.784	0.91688	437.784	0.91654	437.784	0.92687
		439.712	0.99203	439.712	0.91746	439.712	0.91187	439.712	0.92283
		441.641	0.99536	441.641	0.92261	441.641	0.9102	441.641	0.91681
		443.569	0.9985	443.569	0.92194	443.569	0.91136	443.569	0.91103
		445.498	1	445.498	0.92503	445.498	0.91768	445.498	0.90972
		447.426	0.99497	447.426	0.92287	447.426	0.91657	447.426	0.9045
		449.355	0.99415	449.355	0.91852	449.355	0.9185	449.355	0.90046
		451.284	0.98976	451.284	0.91692	451.284	0.91519	451.284	0.89375
		453.212	0.98784	453.212	0.91664	453.212	0.9116	453.212	0.88847
		455.141	0.98479	455.141	0.9107	455.141	0.90535	455.141	0.87935
		457.069	0.9816	457.069	0.90684	457.069	0.90108	457.069	0.86626
		458.998	0.98093	458.998	0.89334	458.998	0.89895	458.998	0.85904
		460.926	0.98281	460.926	0.88722	460.926	0.90019	460.926	0.85819
		462.855	0.98105	462.855	0.88009	462.855	0.89751	462.855	0.85416
		464.783	0.98148	464.783	0.87856	464.783	0.89865	464.783	0.85168
		466.712	0.97768	466.712	0.87956	466.712	0.89465	466.712	0.84563
		468.641	0.97324	468.641	0.88152	468.641	0.89315	468.641	0.84088
		470.569	0.96663	470.569	0.88097	470.569	0.8884	470.569	0.83626
		472.498	0.96176	472.498	0.88284	472.498	0.88596	472.498	0.83287
		474.426	0.95766	474.426	0.88097	474.426	0.88984	474.426	0.83281
		476.355	0.95517	476.355	0.88429	476.355	0.89457	476.355	0.83423
		478.283	0.95115	478.283	0.88603	478.283	0.89372	478.283	0.8334
		480.212	0.95046	480.212	0.88982	480.212	0.8959	480.212	0.83425
		482.14	0.95159	482.14	0.8894	482.14	0.89283	482.14	0.83182
		484.069	0.95441	484.069	0.88924	484.069	0.89061	484.069	0.83164
		485.998	0.95464	485.998	0.88634	485.998	0.88727	485.998	0.8328
		487.926	0.95422	487.926	0.8817	487.926	0.88599	487.926	0.83499
		489.855	0.94949	489.855	0.87534	489.855	0.8808	489.855	0.83517
		491.783	0.94257	491.783	0.86822	491.783	0.87701	491.783	0.83558
		493.712	0.93335	493.712	0.85787	493.712	0.87444	493.712	0.83494
		495.64	0.92804	495.64	0.85358	495.64	0.87557	495.64	0.83523
		497.569	0.92768	497.569	0.85097	497.569	0.87561	497.569	0.83502
		499.498	0.93092	499.498	0.85315	499.498	0.87918	499.498	0.83568
		501.426	0.93243	501.426	0.85662	501.426	0.87945	501.426	0.83238
		503.355	0.93834	503.355	0.85949	503.355	0.88325	503.355	0.83366
		505.283	0.94288	505.283	0.86089	505.283	0.88461	505.283	0.83663
		507.212	0.94518	507.212	0.86526	507.212	0.88645	507.212	0.83794
		509.14	0.94626	509.14	0.86937	509.14	0.88622	509.14	0.83942
		511.069	0.94744	511.069	0.87537	511.069	0.88432	511.069	0.8429
		512.997	0.94616	512.997	0.87827	512.997	0.8787	512.997	0.8443
		514.926	0.9424	514.926	0.88503	514.926	0.87417	514.926	0.8433
		516.855	0.93874	516.855	0.88949	516.855	0.8681	516.855	0.84026
		518.783	0.93829	518.783	0.88958	518.783	0.8678	518.783	0.83987
		520.712	0.93821	520.712	0.8845	520.712	0.86971	520.712	0.83939
		522.64	0.93915	522.64	0.88035	522.64	0.8736	522.64	0.83811
		524.569	0.93846	524.569	0.87621	524.569	0.87433	524.569	0.83416
		526.497	0.93872	526.497	0.86877	526.497	0.87743	526.497	0.8328
		528.426	0.93785	528.426	0.85844	528.426	0.8811	528.426	0.83282
		530.355	0.93664	530.355	0.85198	530.355	0.8833	530.355	0.83263
		532.283	0.93358	532.283	0.846	532.283	0.88137	532.283	0.83236
		534.212	0.93172	534.212	0.84229	534.212	0.87826	534.212	0.83209
		536.14	0.92916	536.14	0.83851	536.14	0.87227	536.14	0.82998
		538.069	0.92665	538.069	0.83724	538.069	0.86693	538.069	0.82826
		539.997	0.92406	539.997	0.83746	539.997	0.86057	539.997	0.82636
		541.926	0.92389	541.926	0.84083	541.926	0.85784	541.926	0.82568
		543.855	0.92271	543.855	0.84473	543.855	0.85644	543.855	0.82387
		545.783	0.92149	545.783	0.8503	545.783	0.85722	545.783	0.82255
		547.712	0.91804	547.712	0.85389	547.712	0.85956	547.712	0.82158
		549.64	0.9157	549.64	0.85791	549.64	0.86511	549.64	0.82262
		551.569	0.91207	551.569	0.85881	551.569	0.86923	551.569	0.82353
		553.497	0.9072	553.497	0.85936	553.497	0.87223	553.497	0.82414
		555.426	0.90285	555.426	0.85849	555.426	0.87082	555.426	0.82376
		557.354	0.89997	557.354	0.85666	557.354	0.86794	557.354	0.82398
		559.283	0.89617	559.283	0.85142	559.283	0.86174	559.283	0.82258
		561.212	0.89374	561.212	0.84543	561.212	0.85574	561.212	0.82183
		563.14	0.89298	563.14	0.83824	563.14	0.8491	563.14	0.82129
		565.069	0.89395	565.069	0.83355	565.069	0.84513	565.069	0.82112
		566.997	0.89391	566.997	0.82876	566.997	0.84208	566.997	0.81974
		568.926	0.89389	568.926	0.8247	568.926	0.84364	568.926	0.8197
		570.854	0.89174	570.854	0.82031	570.854	0.84689	570.854	0.81972
		572.783	0.8882	572.783	0.81811	572.783	0.8521	572.783	0.81954
		574.712	0.88311	574.712	0.81797	574.712	0.85525	574.712	0.81697
		576.64	0.87837	576.64	0.81889	576.64	0.85896	576.64	0.81436
		578.569	0.87367	578.569	0.81945	578.569	0.85998	578.569	0.81078
		580.497	0.86945	580.497	0.82264	580.497	0.85778	580.497	0.80611
		582.426	0.86489	582.426	0.82271	582.426	0.85216	582.426	0.80102
		584.354	0.86528	584.354	0.82637	584.354	0.84621	584.354	0.79843
		586.283	0.86772	586.283	0.82935	586.283	0.83935	586.283	0.79786
		588.211	0.86912	588.211	0.83131	588.211	0.83437	588.211	0.79799
		590.14	0.86813	590.14	0.83213	590.14	0.82943	590.14	0.79712
		592.068	0.86585	592.068	0.83135	592.068	0.82841	592.068	0.79821
		593.997	0.86284	593.997	0.82614	593.997	0.82939	593.997	0.8002
		595.926	0.86153	595.926	0.82248	595.926	0.83361	595.926	0.802
		597.854	0.86253	597.854	0.81958	597.854	0.8382	597.854	0.80223
		599.783	0.8644	599.783	0.81816	599.783	0.84332	599.783	0.80178
		601.711	0.86481	601.711	0.81343	601.711	0.84635	601.711	0.80028
		603.64	0.86505	603.64	0.80904	603.64	0.84806	603.64	0.7977
		605.568	0.86483	605.568	0.80495	605.568	0.84596	605.568	0.79511
		607.497	0.86543	607.497	0.80314	607.497	0.84242	607.497	0.79734
		609.426	0.8642	609.426	0.80087	609.426	0.83624	609.426	0.80074
		611.354	0.8625	611.354	0.80066	611.354	0.83148	611.354	0.80266
		613.283	0.86021	613.283	0.8011	613.283	0.82702	613.283	0.8024
		615.211	0.85648	615.211	0.80301	615.211	0.82497	615.211	0.8009
		617.14	0.85155	617.14	0.80377	617.14	0.82491	617.14	0.79804
		619.068	0.84844	619.068	0.80615	619.068	0.82831	619.068	0.79621
		620.997	0.84618	620.997	0.80771	620.997	0.83178	620.997	0.79402
		622.926	0.84457	622.926	0.80965	622.926	0.83644	622.926	0.79231
		624.854	0.84317	624.854	0.81049	624.854	0.83869	624.854	0.79046
		626.783	0.84286	626.783	0.81056	626.783	0.84088	626.783	0.79048
		628.711	0.84261	628.711	0.80851	628.711	0.8401	628.711	0.79163
		630.64	0.8428	630.64	0.80696	630.64	0.83729	630.64	0.79399
		632.568	0.84095	632.568	0.80429	632.568	0.8325	632.568	0.79522
		634.497	0.83859	634.497	0.80122	634.497	0.82818	634.497	0.79643
		636.426	0.83553	636.426	0.7957	636.426	0.82377	636.426	0.79708
		638.354	0.83166	638.354	0.79166	638.354	0.82179	638.354	0.79734
		640.283	0.82728	640.283	0.78736	640.283	0.82048	640.283	0.79606
		642.211	0.82332	642.211	0.78441	642.211	0.82154	642.211	0.7949
		644.14	0.81995	644.14	0.78135	644.14	0.822	644.14	0.79321
		646.068	0.81919	646.068	0.77954	646.068	0.82439	646.068	0.79256
		647.997	0.81957	647.997	0.77826	647.997	0.826	647.997	0.79225
		649.925	0.821	649.925	0.77938	649.925	0.82745	649.925	0.79361
		651.854	0.82288	651.854	0.78149	651.854	0.82714	651.854	0.79547
		653.783	0.82421	653.783	0.78488	653.783	0.82724	653.783	0.79783
		655.711	0.82266	655.711	0.78655	655.711	0.82491	655.711	0.79905
		657.64	0.81993	657.64	0.78866	657.64	0.82262	657.64	0.79975
		659.568	0.81653	659.568	0.78895	659.568	0.81948	659.568	0.79874
		661.497	0.81304	661.497	0.78917	661.497	0.81824	661.497	0.79707
		663.425	0.80928	663.425	0.78794	663.425	0.81739	663.425	0.79531
		665.354	0.80508	665.354	0.78782	665.354	0.81846	665.354	0.79334
		667.283	0.80238	667.283	0.78235	667.283	0.81671	667.283	0.78796
		669.211	0.80743	669.211	0.77548	669.211	0.81782	669.211	0.79071
		671.14	0.80571	671.14	0.77587	671.14	0.82125	671.14	0.79466
		673.068	0.80436	673.068	0.77384	673.068	0.82318	673.068	0.79647
		674.997	0.80291	674.997	0.77049	674.997	0.82289	674.997	0.79684
		676.925	0.80144	676.925	0.76846	676.925	0.82262	676.925	0.79726
		678.854	0.79809	678.854	0.76709	678.854	0.82047	678.854	0.79666
		680.782	0.79508	680.782	0.76666	680.782	0.81858	680.782	0.79592
		682.711	0.79201	682.711	0.76624	682.711	0.81694	682.711	0.79471
		684.639	0.79004	684.639	0.76696	684.639	0.81666	684.639	0.79419
		686.568	0.78843	686.568	0.7677	686.568	0.81572	686.568	0.79391
		688.497	0.78706	688.497	0.76903	688.497	0.81547	688.497	0.79431
		690.425	0.78563	690.425	0.76902	690.425	0.81543	690.425	0.79523
		692.354	0.78496	692.354	0.76902	692.354	0.81625	692.354	0.79693
		694.282	0.78365	694.282	0.76744	694.282	0.81599	694.282	0.79834
		696.211	0.78205	696.211	0.76556	696.211	0.81559	696.211	0.79997
		698.139	0.77924	698.139	0.76223	698.139	0.81354	698.139	0.80069
		700.068	0.77632	700.068	0.75838	700.068	0.81237	700.068	0.80119
		701.997	0.77295	701.997	0.75427	701.997	0.81076	701.997	0.80058
		703.925	0.77107	703.925	0.75139	703.925	0.80996	703.925	0.80002
		705.854	0.77094	705.854	0.74846	705.854	0.80932	705.854	0.79893
		707.782	0.77204	707.782	0.74594	707.782	0.81032	707.782	0.79835
		709.711	0.77198	709.711	0.74332	709.711	0.81109	709.711	0.7979
		711.639	0.77133	711.639	0.7417	711.639	0.81277	711.639	0.79859
		713.568	0.77099	713.568	0.74101	713.568	0.814	713.568	0.79978
		715.496	0.773	715.496	0.7429	715.496	0.81587	715.496	0.80201
		717.425	0.77415	717.425	0.74489	717.425	0.81608	717.425	0.80289
		719.354	0.77377	719.354	0.74745	719.354	0.81571	719.354	0.80288
		721.282	0.77205	721.282	0.74952	721.282	0.81397	721.282	0.80341
		723.211	0.76988	723.211	0.75171	723.211	0.81314	723.211	0.80577
		725.139	0.76661	725.139	0.75298	725.139	0.81166	725.139	0.80675
		727.068	0.76383	727.068	0.75389	727.068	0.81087	727.068	0.80676
		728.996	0.76081	728.996	0.75309	728.996	0.80955	728.996	0.80552
		730.925	0.75883	730.925	0.75151	730.925	0.80952	730.925	0.80446
		732.854	0.75694	732.854	0.74801	732.854	0.80924	732.854	0.803
		734.782	0.75489	734.782	0.74417	734.782	0.8094	734.782	0.8014
		736.711	0.75362	736.711	0.73968	736.711	0.80867	736.711	0.79973
		738.639	0.75589	738.639	0.73766	738.639	0.80903	738.639	0.79956
		740.568	0.76148	740.568	0.73799	740.568	0.81015	740.568	0.8001
		742.496	0.76806	742.496	0.74007	742.496	0.81315	742.496	0.80162
		744.425	0.77062	744.425	0.74074	744.425	0.81543	744.425	0.80433
		746.354	0.77082	746.354	0.74061	746.354	0.81702	746.354	0.81098
		748.282	0.77167	748.282	0.74048	748.282	0.81692	748.282	0.81664
		750.211	0.77379	750.211	0.7416	750.211	0.8173	750.211	0.81938
		752.139	0.7745	752.139	0.74218	752.139	0.81718	752.139	0.81908
		754.068	0.77398	754.068	0.74321	754.068	0.81857	754.068	0.81942
		755.996	0.77156	755.996	0.74354	755.996	0.81955	755.996	0.82044
		757.925	0.76895	757.925	0.74499	757.925	0.82084	757.925	0.82183
		759.853	0.76661	759.853	0.74733	759.853	0.82177	759.853	0.82281
		761.782	0.76567	761.782	0.75093	761.782	0.8236	761.782	0.82388
		763.711	0.76481	763.711	0.75369	763.711	0.82365	763.711	0.82386
		765.639	0.76423	765.639	0.75605	765.639	0.8234	765.639	0.8237
		767.568	0.76332	767.568	0.75713	767.568	0.82188	767.568	0.82256
		769.496	0.7629	769.496	0.75786	769.496	0.82043	769.496	0.82068
		771.425	0.76199	771.425	0.75694	771.425	0.81895	771.425	0.81843
		773.353	0.76229	773.353	0.75535	773.353	0.81949	773.353	0.821
		775.282	0.76308	775.282	0.75237	775.282	0.82055	775.282	0.82597
		777.21	0.76469	777.21	0.74951	777.21	0.82342	777.21	0.83092
		779.139	0.76554	779.139	0.74595	779.139	0.827	779.139	0.83458
		781.068	0.76624	781.068	0.74279	781.068	0.83246	781.068	0.83767
		782.996	0.76606	782.996	0.73977	782.996	0.83679	782.996	0.83906
		784.925	0.76485	784.925	0.73725	784.925	0.83969	784.925	0.83835
		786.853	0.76119	786.853	0.73382	786.853	0.83936	786.853	0.83391
		788.782	0.75614	788.782	0.73055	788.782	0.837	788.782	0.82447
		790.71	0.74918	790.71	0.72634	790.71	0.83086	790.71	0.80403
		792.639	0.74218	792.639	0.72324	792.639	0.82258	792.639	0.7687
		794.568	0.73425	794.568	0.71907	794.568	0.8116	794.568	0.7237
		796.496	0.72305	796.496	0.71229	796.496	0.79957	796.496	0.68588
		798.425	0.70398	798.425	0.698	798.425	0.78214	798.425	0.65929
		800.353	0.67267	800.353	0.67023	800.353	0.75401	800.353	0.62179
		802.282	0.62382	802.282	0.62128	802.282	0.7057	802.282	0.55902
		804.21	0.5615	804.21	0.556	804.21	0.64065	804.21	0.49228
		806.139	0.50603	806.139	0.49613	806.139	0.57699	806.139	0.44958
		808.067	0.47781	808.067	0.46492	808.067	0.53616	808.067	0.44172
		809.996	0.47621	809.996	0.46307	809.996	0.52351	809.996	0.46294
		811.925	0.49126	811.925	0.48143	811.925	0.53579	811.925	0.50109
		813.853	0.51625	813.853	0.51109	813.853	0.56484	813.853	0.54632
		815.782	0.5492	815.782	0.54831	815.782	0.60488	815.782	0.59634
		817.71	0.59074	817.71	0.59136	817.71	0.65041	817.71	0.65071
		819.639	0.6414	819.639	0.63996	819.639	0.69969	819.639	0.70834
		821.567	0.69645	821.567	0.6886	821.567	0.7469	821.567	0.76359
		823.496	0.74746	823.496	0.73125	823.496	0.78698	823.496	0.80957
		825.424	0.7859	825.424	0.76228	825.424	0.81624	825.424	0.84226
		827.353	0.81142	827.353	0.78426	827.353	0.83846	827.353	0.86427
		829.282	0.82707	829.282	0.79928	829.282	0.85502	829.282	0.87816
		831.21	0.838	831.21	0.81126	831.21	0.86881	831.21	0.88756
		833.139	0.84577	833.139	0.82072	833.139	0.87869	833.139	0.89362
		835.067	0.85254	835.067	0.82981	835.067	0.88599	835.067	0.89905
		836.996	0.85838	836.996	0.83683	836.996	0.88893	836.996	0.90369
		838.924	0.86368	838.924	0.84298	838.924	0.88958	838.924	0.90856
		840.853	0.86741	840.853	0.84698	840.853	0.88792	840.853	0.91287
		842.782	0.87093	842.782	0.84986	842.782	0.88602	842.782	0.91749
		844.71	0.87214	844.71	0.85049	844.71	0.88328	844.71	0.92059
		846.639	0.87215	846.639	0.8501	846.639	0.88252	846.639	0.92294
		848.567	0.8713	848.567	0.84769	848.567	0.88281	848.567	0.92396
		850.496	0.87079	850.496	0.84511	850.496	0.88595	850.496	0.92467
		852.424	0.86926	852.424	0.84115	852.424	0.89007	852.424	0.92365
		854.353	0.86815	854.353	0.83767	854.353	0.89532	854.353	0.92262
		856.282	0.86677	856.282	0.83357	856.282	0.89865	856.282	0.9209
		858.21	0.86557	858.21	0.8305	858.21	0.90085	858.21	0.91932
		860.139	0.86357	860.139	0.82695	860.139	0.89948	860.139	0.91692
		862.067	0.86156	862.067	0.82459	862.067	0.89591	862.067	0.91484
		863.996	0.85824	863.996	0.82243	863.996	0.88965	863.996	0.91253
		865.924	0.85419	865.924	0.82136	865.924	0.88347	865.924	0.91136
		867.853	0.8485	867.853	0.81971	867.853	0.87678	867.853	0.90997
		869.781	0.84248	869.781	0.81893	869.781	0.87133	869.781	0.90848
		871.71	0.8354	871.71	0.81692	871.71	0.86626	871.71	0.90544
		873.639	0.82904	873.639	0.81457	873.639	0.86383	873.639	0.90226
		875.567	0.82469	875.567	0.81203	875.567	0.86312	875.567	0.89948
		877.496	0.82338	877.496	0.81089	877.496	0.86493	877.496	0.89807
		879.424	0.82234	879.424	0.80845	879.424	0.86599	879.424	0.89649
		881.353	0.81965	881.353	0.80462	881.353	0.86631	881.353	0.89536
		883.281	0.81303	883.281	0.798	883.281	0.86416	883.281	0.89346
		885.21	0.80318	885.21	0.78995	885.21	0.86059	885.21	0.89175
		887.139	0.7891	887.139	0.78039	887.139	0.85505	887.139	0.88956
		889.067	0.77361	889.067	0.77351	889.067	0.85138	889.067	0.88858
		890.996	0.76668	890.996	0.7736	890.996	0.85075	890.996	0.88979
		892.924	0.77952	892.924	0.78351	892.924	0.85498	892.924	0.89461
		894.853	0.8007	894.853	0.79542	894.853	0.86058	894.853	0.89991
		896.781	0.81548	896.781	0.80472	896.781	0.86754	896.781	0.90505
		898.71	0.82266	898.71	0.81046	898.71	0.87468	898.71	0.90898
		900.638	0.82773	900.638	0.81576	900.638	0.88279	900.638	0.9133
		902.567	0.83142	902.567	0.82004	902.567	0.88981	902.567	0.91683
		904.495	0.83439	904.495	0.82439	904.495	0.89597	904.495	0.91995
		906.424	0.83608	906.424	0.82752	906.424	0.89933	906.424	0.92169
		908.353	0.83748	908.353	0.83051	908.353	0.90136	908.353	0.92283
		910.281	0.83758	910.281	0.8321	910.281	0.90027	910.281	0.92268
		912.21	0.83737	912.21	0.83304	912.21	0.89805	912.21	0.92243
		914.138	0.83634	914.138	0.83213	914.138	0.89446	914.138	0.92131
		916.067	0.83536	916.067	0.83115	916.067	0.89187	916.067	0.92057
		917.995	0.83418	917.995	0.82897	917.995	0.88946	917.995	0.91973
		919.924	0.83357	919.924	0.82691	919.924	0.8889	919.924	0.91977
		921.853	0.83205	921.853	0.82381	921.853	0.88948	921.853	0.91956
		923.781	0.83058	923.781	0.82113	923.781	0.89208	923.781	0.91958
		925.71	0.8282	925.71	0.81801	925.71	0.89399	925.71	0.9187
		927.638	0.82561	927.638	0.81569	927.638	0.89615	927.638	0.91782
		929.567	0.82255	929.567	0.81337	929.567	0.89647	929.567	0.91614
		931.495	0.81992	931.495	0.81178	931.495	0.89573	931.495	0.91459
		933.424	0.81711	933.424	0.80998	933.424	0.89286	933.424	0.91237
		935.352	0.81515	935.352	0.80938	935.352	0.8895	935.352	0.91067
		937.281	0.81316	937.281	0.80853	937.281	0.88469	937.281	0.90898
		939.21	0.81178	939.21	0.80844	939.21	0.88106	939.21	0.90816
		941.138	0.81015	941.138	0.80782	941.138	0.87822	941.138	0.90703
		943.067	0.80875	943.067	0.80742	943.067	0.87715	943.067	0.90636
		944.995	0.80673	944.995	0.80616	944.995	0.87685	944.995	0.90534
		946.924	0.8045	946.924	0.80497	946.924	0.87809	946.924	0.90455
		948.852	0.80134	948.852	0.80262	948.852	0.87867	948.852	0.90298
		950.781	0.79829	950.781	0.80013	950.781	0.87935	950.781	0.9012
		952.71	0.79487	952.71	0.79661	952.71	0.87858	952.71	0.89859
		954.638	0.7919	954.638	0.79342	954.638	0.87713	954.638	0.89635
		956.567	0.78896	956.567	0.78953	956.567	0.87362	956.567	0.89381
		958.495	0.78687	958.495	0.78608	958.495	0.87003	958.495	0.89182
		960.424	0.78479	960.424	0.78218	960.424	0.86548	960.424	0.88978
		962.352	0.78302	962.352	0.77908	962.352	0.86139	962.352	0.88829
		964.281	0.78032	964.281	0.77573	964.281	0.85714	964.281	0.88599
		966.21	0.77731	966.21	0.77345	966.21	0.85447	966.21	0.88349
		968.138	0.77333	968.138	0.77097	968.138	0.85218	968.138	0.88
		970.067	0.76913	970.067	0.76926	970.067	0.85119	970.067	0.87618
		971.995	0.76435	971.995	0.7675	971.995	0.84995	971.995	0.8714
		973.924	0.76027	973.924	0.76668	973.924	0.84926	973.924	0.86695
		975.852	0.75672	975.852	0.76564	975.852	0.84771	975.852	0.86228
		977.781	0.7544	977.781	0.7654	977.781	0.84591	977.781	0.85859
		979.71	0.75223	979.71	0.76453	979.71	0.84226	979.71	0.85545
		981.638	0.7505	981.638	0.76338	981.638	0.83853	981.638	0.85383
		983.567	0.74858	983.567	0.76083	983.567	0.83409	983.567	0.85333
		985.495	0.74653	985.495	0.75808	985.495	0.83037	985.495	0.85449
		987.424	0.74309	987.424	0.75419	987.424	0.82682	987.424	0.85561
		989.352	0.73923	989.352	0.75041	989.352	0.82505	989.352	0.85628
		991.281	0.73498	991.281	0.74605	991.281	0.82375	991.281	0.8554
		993.209	0.73198	993.209	0.74272	993.209	0.82407	993.209	0.85422
		995.138	0.72938	995.138	0.73934	995.138	0.82441	995.138	0.85224
		997.067	0.72689	997.067	0.73649	997.067	0.82511	997.067	0.85026
		998.995	0.72391	998.995	0.73313	998.995	0.82421	998.995	0.8479
		1000.92	0.72147	1000.92	0.73059	1000.92	0.82273	1000.92	0.84592
		1002.85	0.71868	1002.85	0.72787	1002.85	0.81949	1002.85	0.84354
		1004.78	0.71597	1004.78	0.72597	1004.78	0.81571	1004.78	0.84171
		1006.71	0.71221	1006.71	0.72382	1006.71	0.81074	1006.71	0.83933
		1008.64	0.70826	1008.64	0.72263	1008.64	0.80678	1008.64	0.83716
		1010.57	0.70474	1010.57	0.722	1010.57	0.8031	1010.57	0.83479
		1012.5	0.70337	1012.5	0.72329	1012.5	0.80172	1012.5	0.8334
		1014.42	0.70324	1014.42	0.72461	1014.42	0.80148	1014.42	0.83201
		1016.35	0.70347	1016.35	0.72591	1016.35	0.80258	1016.35	0.83076
		1018.28	0.70194	1018.28	0.72518	1018.28	0.80278	1018.28	0.82853
		1020.21	0.69996	1020.21	0.72337	1020.21	0.80293	1020.21	0.82649
		1022.14	0.69736	1022.14	0.71968	1022.14	0.80132	1022.14	0.82396
		1024.07	0.69512	1024.07	0.71581	1024.07	0.79908	1024.07	0.82161
		1025.99	0.69238	1025.99	0.71114	1025.99	0.79505	1025.99	0.81891
		1027.92	0.69009	1027.92	0.7068	1027.92	0.79104	1027.92	0.81696
		1029.85	0.68718	1029.85	0.70193	1029.85	0.78574	1029.85	0.81464
		1031.78	0.68391	1031.78	0.69792	1031.78	0.781	1031.78	0.81265
		1033.71	0.68	1033.71	0.6938	1033.71	0.77628	1033.71	0.81018
		1035.64	0.67632	1035.64	0.6907	1035.64	0.77326	1035.64	0.80796
		1037.57	0.67229	1037.57	0.68745	1037.57	0.77084	1037.57	0.80527
		1039.49	0.66894	1039.49	0.68527	1039.49	0.77005	1039.49	0.8028
		1041.42	0.66575	1041.42	0.6829	1041.42	0.7691	1041.42	0.79949
		1043.35	0.66334	1043.35	0.68125	1043.35	0.76876	1043.35	0.79619
		1045.28	0.66061	1045.28	0.67924	1045.28	0.76678	1045.28	0.79216
		1047.21	0.65788	1047.21	0.6775	1047.21	0.76438	1047.21	0.78817
		1049.14	0.65463	1049.14	0.6749	1049.14	0.76017	1049.14	0.78354
		1051.07	0.6516	1051.07	0.67259	1051.07	0.75605	1051.07	0.77924
		1052.99	0.64722	1052.99	0.66908	1052.99	0.75094	1052.99	0.77396
		1054.92	0.64216	1054.92	0.6655	1054.92	0.74631	1054.92	0.76841
		1056.85	0.63663	1056.85	0.66085	1056.85	0.74097	1056.85	0.76209
		1058.78	0.63121	1058.78	0.65631	1058.78	0.73686	1058.78	0.75551
		1060.71	0.62557	1060.71	0.65085	1060.71	0.73281	1060.71	0.74802
		1062.64	0.62123	1062.64	0.64583	1062.64	0.73003	1062.64	0.74069
		1064.57	0.61741	1064.57	0.6404	1064.57	0.72748	1064.57	0.73268
		1066.49	0.61451	1066.49	0.63575	1066.49	0.72617	1066.49	0.72479
		1068.42	0.61193	1068.42	0.63097	1068.42	0.72387	1068.42	0.71635
		1070.35	0.61011	1070.35	0.62708	1070.35	0.72215	1070.35	0.70831
		1072.28	0.60765	1072.28	0.62297	1072.28	0.71933	1072.28	0.70041
		1074.21	0.60484	1074.21	0.62016	1074.21	0.71653	1074.21	0.69349
		1076.14	0.60118	1076.14	0.61763	1076.14	0.71305	1076.14	0.68716
		1078.07	0.59795	1078.07	0.61621	1078.07	0.71102	1078.07	0.6823
		1079.99	0.59485	1079.99	0.6153	1079.99	0.70884	1079.99	0.6777
		1081.92	0.59288	1081.92	0.61584	1081.92	0.70836	1081.92	0.67399
		1083.85	0.59162	1083.85	0.61613	1083.85	0.70856	1083.85	0.67084
		1085.78	0.59153	1085.78	0.61726	1085.78	0.71103	1085.78	0.66888
		1087.71	0.59155	1087.71	0.61783	1087.71	0.71366	1087.71	0.66711
		1089.64	0.59197	1089.64	0.61849	1089.64	0.71726	1089.64	0.66652
		1091.57	0.59132	1091.57	0.61782	1091.57	0.71997	1091.57	0.66629
		1093.49	0.5899	1093.49	0.61679	1093.49	0.72283	1093.49	0.66739
		1095.42	0.58679	1095.42	0.61411	1095.42	0.72381	1095.42	0.66911
		1097.35	0.58275	1097.35	0.61123	1097.35	0.72395	1097.35	0.67175
		1099.28	0.57732	1099.28	0.60663	1099.28	0.7219	1099.28	0.6738
		1101.21	0.57152	1101.21	0.60158	1101.21	0.71949	1101.21	0.67601
		1103.14	0.56494	1103.14	0.59535	1103.14	0.71563	1103.14	0.67861
		1105.07	0.55861	1105.07	0.58924	1105.07	0.71213	1105.07	0.68289
		1106.99	0.55206	1106.99	0.5823	1106.99	0.70736	1106.99	0.68757
		1108.92	0.54594	1108.92	0.57556	1108.92	0.70282	1108.92	0.69277
		1110.85	0.53935	1110.85	0.5681	1110.85	0.69737	1110.85	0.69612
		1112.78	0.53329	1112.78	0.56128	1112.78	0.69282	1112.78	0.69781
		1114.71	0.52713	1114.71	0.55426	1114.71	0.68745	1114.71	0.69782
		1116.64	0.52114	1116.64	0.54798	1116.64	0.68231	1116.64	0.69711
		1118.57	0.51411	1118.57	0.54106	1118.57	0.67572	1118.57	0.69462
		1120.49	0.50629	1120.49	0.53394	1120.49	0.66864	1120.49	0.6909
		1122.42	0.49715	1122.42	0.52565	1122.42	0.65944	1122.42	0.68498
		1124.35	0.48729	1124.35	0.51719	1124.35	0.6497	1124.35	0.67763
		1126.28	0.47632	1126.28	0.50724	1126.28	0.63848	1126.28	0.6683
		1128.21	0.46471	1128.21	0.49674	1128.21	0.62784	1128.21	0.658
		1130.14	0.45302	1130.14	0.48594	1130.14	0.61715	1130.14	0.64667
		1132.07	0.44433	1132.07	0.47748	1132.07	0.60833	1132.07	0.63628
		1133.99	0.44094	1133.99	0.47182	1133.99	0.6008	1133.99	0.62732
		1135.92	0.44375	1135.92	0.47026	1135.92	0.59647	1135.92	0.62111
		1137.85	0.44851	1137.85	0.46959	1137.85	0.593	1137.85	0.61634
		1139.78	0.4509	1139.78	0.46811	1139.78	0.58957	1139.78	0.61225
		1141.71	0.44847	1141.71	0.46369	1141.71	0.58329	1141.71	0.60695
		1143.64	0.44223	1143.64	0.45709	1143.64	0.57511	1143.64	0.60032
		1145.57	0.43333	1145.57	0.44864	1145.57	0.56481	1145.57	0.59159
		1147.49	0.42519	1147.49	0.44086	1147.49	0.55465	1147.49	0.58227
		1149.42	0.42055	1149.42	0.43458	1149.42	0.54447	1149.42	0.57289
		1151.35	0.42046	1151.35	0.43167	1151.35	0.53656	1151.35	0.56506
		1153.28	0.42192	1153.28	0.43031	1153.28	0.53081	1153.28	0.559
		1155.21	0.42226	1155.21	0.42973	1155.21	0.52846	1155.21	0.55693
		1157.14	0.41994	1157.14	0.42833	1157.14	0.52753	1157.14	0.5586
		1159.07	0.41531	1159.07	0.42641	1159.07	0.52792	1159.07	0.56181
		1160.99	0.40859	1160.99	0.42288	1160.99	0.52753	1160.99	0.56326
		1162.92	0.40141	1162.92	0.4187	1162.92	0.52676	1162.92	0.56293
		1164.85	0.39529	1164.85	0.41423	1164.85	0.52458	1164.85	0.56115
		1166.78	0.39157	1166.78	0.41106	1166.78	0.52251	1166.78	0.55928
		1168.71	0.38818	1168.71	0.40698	1168.71	0.51902	1168.71	0.55663
		1170.64	0.38349	1170.64	0.40187	1170.64	0.51491	1170.64	0.55332
		1172.57	0.37727	1172.57	0.39535	1172.57	0.50958	1172.57	0.54892
		1174.49	0.3706	1174.49	0.38853	1174.49	0.50416	1174.49	0.54407
		1176.42	0.36338	1176.42	0.38103	1176.42	0.49764	1176.42	0.53837
		1178.35	0.35591	1178.35	0.37372	1178.35	0.49126	1178.35	0.53248
		1180.28	0.34777	1180.28	0.36575	1180.28	0.48397	1180.28	0.52605
		1182.21	0.3391	1182.21	0.3579	1182.21	0.47671	1182.21	0.51947
		1184.14	0.33001	1184.14	0.34976	1184.14	0.46856	1184.14	0.51239
		1186.07	0.3213	1186.07	0.34226	1186.07	0.4605	1186.07	0.5055
		1187.99	0.31266	1187.99	0.33425	1187.99	0.45159	1187.99	0.49813
		1189.92	0.30355	1189.92	0.32602	1189.92	0.4425	1189.92	0.49048
		1191.85	0.29252	1191.85	0.31613	1191.85	0.43177	1191.85	0.48168
		1193.78	0.27955	1193.78	0.30529	1193.78	0.42059	1193.78	0.47227
		1195.71	0.26487	1195.71	0.29322	1195.71	0.40855	1195.71	0.46201
		1197.64	0.24899	1197.64	0.2807	1197.64	0.39675	1197.64	0.45174
		1199.57	0.2319	1199.57	0.26716	1199.57	0.38462	1199.57	0.44118
		1201.49	0.21458	1201.49	0.25399	1201.49	0.37356	1201.49	0.43097
		1203.42	0.1981	1203.42	0.24133	1203.42	0.363	1203.42	0.42115
		1205.35	0.18434	1205.35	0.23078	1205.35	0.35446	1205.35	0.41262
		1207.28	0.17572	1207.28	0.22328	1207.28	0.34809	1207.28	0.40552
		1209.21	0.17455	1209.21	0.22097	1209.21	0.3452	1209.21	0.40052
		1211.14	0.18111	1211.14	0.22329	1211.14	0.34436	1211.14	0.39694
		1213.07	0.19228	1213.07	0.2282	1213.07	0.34475	1213.07	0.39401
		1214.99	0.20184	1214.99	0.23083	1214.99	0.34276	1214.99	0.38983
		1216.92	0.20496	1216.92	0.2289	1216.92	0.33725	1216.92	0.38343
		1218.85	0.19973	1218.85	0.22114	1218.85	0.3267	1218.85	0.374
		1220.78	0.18725	1220.78	0.20882	1220.78	0.31243	1220.78	0.36231
		1222.71	0.1692	1222.71	0.19268	1222.71	0.29453	1222.71	0.34876
		1224.64	0.1469	1224.64	0.17395	1224.64	0.27466	1224.64	0.33423
		1226.57	0.12166	1226.57	0.15253	1226.57	0.25259	1226.57	0.31901
		1228.49	0.09499	1228.49	0.1298	1228.49	0.22982	1228.49	0.3037
		1230.42	0.0687	1230.42	0.10579	1230.42	0.20594	1230.42	0.28829
		1232.35	0.04455	1232.35	0.08215	1232.35	0.18194	1232.35	0.27299
		1234.28	0.0246	1234.28	0.0599	1234.28	0.15723	1234.28	0.25774
		1236.21	0.01042	1236.21	0.04056	1236.21	0.13304	1236.21	0.24312
		1238.14	0.00246	1238.14	0.02466	1238.14	0.10962	1238.14	0.22931
		1240.07	0	1240.07	0.01299	1240.07	0.08812	1240.07	0.2168
		1241.99	0.00247	1241.99	0.00537	1241.99	0.0685	1241.99	0.20584
		1243.92	0.00839	1243.92	0.00137	1243.92	0.05205	1243.92	0.1966
		1245.85	0.01669	1245.85	0	1245.85	0.0387	1245.85	0.18903
		1247.78	0.02677	1247.78	0.00158	1247.78	0.02878	1247.78	0.1833
		1249.71	0.03864	1249.71	0.00576	1249.71	0.02183	1249.71	0.17931
		1251.64	0.05175	1251.64	0.01242	1251.64	0.01847	1251.64	0.17695
		1253.57	0.06583	1253.57	0.02076	1253.57	0.018	1253.57	0.17584
		1255.49	0.08041	1255.49	0.03105	1255.49	0.02052	1255.49	0.176
		1257.42	0.09546	1257.42	0.04263	1257.42	0.02518	1257.42	0.17731
		1259.35	0.11083	1259.35	0.05549	1259.35	0.03204	1259.35	0.17965
		1261.28	0.12648	1261.28	0.06903	1261.28	0.04069	1261.28	0.1832
		1263.21	0.14209	1263.21	0.0834	1263.21	0.05119	1263.21	0.1878
		1265.14	0.15728	1265.14	0.09812	1265.14	0.06275	1265.14	0.19304
		1267.07	0.1717	1267.07	0.11307	1267.07	0.07561	1267.07	0.19862
		1268.99	0.18459	1268.99	0.12724	1268.99	0.08863	1268.99	0.20421
		1270.92	0.19581	1270.92	0.14063	1270.92	0.10201	1270.92	0.20982
		1272.85	0.20536	1272.85	0.15245	1272.85	0.11535	1272.85	0.21512
		1274.78	0.21366	1274.78	0.16362	1274.78	0.12863	1274.78	0.22002
		1276.71	0.22106	1276.71	0.17436	1276.71	0.141	1276.71	0.22443
		1278.64	0.22874	1278.64	0.18552	1278.64	0.15354	1278.64	0.22872
		1280.57	0.23816	1280.57	0.19724	1280.57	0.16627	1280.57	0.23317
		1282.49	0.25119	1282.49	0.2107	1282.49	0.17998	1282.49	0.2381
		1284.42	0.26824	1284.42	0.22561	1284.42	0.1934	1284.42	0.24336
		1286.35	0.28683	1286.35	0.24078	1286.35	0.20627	1286.35	0.24894
		1288.28	0.30242	1288.28	0.25314	1288.28	0.21775	1288.28	0.25481
		1290.21	0.31297	1290.21	0.26217	1290.21	0.22883	1290.21	0.26144
		1292.14	0.31829	1292.14	0.26876	1292.14	0.23879	1292.14	0.26846
		1294.07	0.3194	1294.07	0.27417	1294.07	0.24861	1294.07	0.27587
		1295.99	0.31646	1295.99	0.27782	1295.99	0.25802	1295.99	0.28304
		1297.92	0.30991	1297.92	0.27927	1297.92	0.26796	1297.92	0.2892
		1299.85	0.29921	1299.85	0.27763	1299.85	0.27658	1299.85	0.29281
		1301.78	0.28446	1301.78	0.27249	1301.78	0.28279	1301.78	0.29317
		1303.71	0.26497	1303.71	0.26225	1303.71	0.28429	1303.71	0.28974
		1305.64	0.24076	1305.64	0.24665	1305.64	0.27983	1305.64	0.28393
		1307.57	0.2121	1307.57	0.22505	1307.57	0.26707	1307.57	0.27677
		1309.49	0.18024	1309.49	0.19909	1309.49	0.24739	1309.49	0.26868
		1311.42	0.14699	1311.42	0.17128	1311.42	0.22204	1311.42	0.25892
		1313.35	0.11582	1313.35	0.1422	1313.35	0.19307	1313.35	0.2481
		1315.28	0.09201	1315.28	0.11685	1315.28	0.16548	1315.28	0.23694
		1317.21	0.07994	1317.21	0.09993	1317.21	0.14171	1317.21	0.22649
		1319.14	0.07995	1319.14	0.09003	1319.14	0.12135	1319.14	0.21733
		1321.07	0.08843	1321.07	0.08702	1321.07	0.10741	1321.07	0.20968
		1322.99	0.10048	1322.99	0.08814	1322.99	0.09755	1322.99	0.20257
		1324.92	0.11276	1324.92	0.0917	1324.92	0.0908	1324.92	0.19636
		1326.85	0.12312	1326.85	0.09592	1326.85	0.08673	1326.85	0.19136
		1328.78	0.13092	1328.78	0.10147	1328.78	0.08696	1328.78	0.18833
		1330.71	0.13667	1330.71	0.1077	1330.71	0.09116	1330.71	0.18808
		1332.64	0.14225	1332.64	0.11673	1332.64	0.10122	1332.64	0.19173
		1334.57	0.15044	1334.57	0.13051	1334.57	0.11693	1334.57	0.20014
		1336.49	0.16603	1336.49	0.15317	1336.49	0.1404	1336.49	0.21458
		1338.42	0.19303	1338.42	0.18558	1338.42	0.17202	1338.42	0.23579
		1340.35	0.23189	1340.35	0.22681	1340.35	0.21783	1340.35	0.26496
		1342.28	0.27408	1342.28	0.26473	1342.28	0.26372	1342.28	0.29862
		1344.21	0.31084	1344.21	0.30129	1344.21	0.30748	1344.21	0.33213
		1346.14	0.33789	1346.14	0.3328	1346.14	0.34772	1346.14	0.36216
		1348.07	0.3564	1348.07	0.35814	1348.07	0.38199	1348.07	0.38647
		1349.99	0.36976	1349.99	0.37674	1349.99	0.40828	1349.99	0.40373
		1351.92	0.38249	1351.92	0.39255	1351.92	0.42841	1351.92	0.41534
		1353.85	0.39537	1353.85	0.40559	1353.85	0.44125	1353.85	0.42153
		1355.78	0.40894	1355.78	0.41697	1355.78	0.45133	1355.78	0.42475
		1357.71	0.42018	1357.71	0.42465	1357.71	0.45691	1357.71	0.42488
		1359.64	0.42741	1359.64	0.43144	1359.64	0.45941	1359.64	0.42186
		1361.57	0.42902	1361.57	0.43399	1361.57	0.45622	1361.57	0.4152
		1363.49	0.42803	1363.49	0.4286	1363.49	0.4531	1363.49	0.40973
		1365.42	0.42305	1365.42	0.4203	1365.42	0.45001	1365.42	0.40442
		1367.35	0.41379	1367.35	0.41319	1367.35	0.44355	1367.35	0.39594
		1369.28	0.40106	1369.28	0.40054	1369.28	0.4324	1369.28	0.38568
		1371.21	0.38636	1371.21	0.38913	1371.21	0.42232	1371.21	0.37499
		1373.14	0.36822	1373.14	0.37546	1373.14	0.40695	1373.14	0.36119
		1375.07	0.34997	1375.07	0.35486	1375.07	0.38944	1375.07	0.34877
		1376.99	0.33096	1376.99	0.33672	1376.99	0.37522	1376.99	0.3371
		1378.92	0.31051	1378.92	0.31861	1378.92	0.35872	1378.92	0.3234
		1380.85	0.28818	1380.85	0.29678	1380.85	0.33811	1380.85	0.30799
		1382.78	0.26478	1382.78	0.27485	1382.78	0.31567	1382.78	0.29163
		1384.71	0.24134	1384.71	0.25624	1384.71	0.29525	1384.71	0.27471
		1386.64	0.21866	1386.64	0.238	1386.64	0.27646	1386.64	0.25752
		1388.57	0.19652	1388.57	0.21323	1388.57	0.25661	1388.57	0.24222
		1390.49	0.17477	1390.49	0.1937	1390.49	0.23954	1390.49	0.22788
		1392.42	0.15192	1392.42	0.17642	1392.42	0.21992	1392.42	0.21075
		1394.35	0.12947	1394.35	0.15576	1394.35	0.19396	1394.35	0.19204
		1396.28	0.11026	1396.28	0.13355	1396.28	0.16775	1396.28	0.17571
		1398.21	0.09349	1398.21	0.1159	1398.21	0.14604	1398.21	0.16005
		1400.14	0.07872	1400.14	0.09391	1400.14	0.1205	1400.14	0.14478
		1402.07	0.06611	1402.07	0.0799	1402.07	0.10153	1402.07	0.13176
		1403.99	0.05444	1403.99	0.06655	1403.99	0.07961	1403.99	0.11877
		1405.92	0.04619	1405.92	0.05179	1405.92	0.05682	1405.92	0.10857
		1407.85	0.04226	1407.85	0.0425	1407.85	0.04064	1407.85	0.10124
		1409.78	0.04205	1409.78	0.03734	1409.78	0.02697	1409.78	0.09519
		1411.71	0.04595	1411.71	0.03411	1411.71	0.01538	1411.71	0.09079
		1413.64	0.05252	1413.64	0.03406	1413.64	0.00836	1413.64	0.08816
		1415.56	0.05983	1415.56	0.03725	1415.56	0.00337	1415.56	0.08614
		1417.49	0.06627	1417.49	0.04195	1417.49	0	1417.49	0.08388
		1419.42	0.07494	1419.42	0.04299	1419.42	1.58812e-05	1419.42	0.08348
		1421.35	0.08418	1421.35	0.0466	1421.35	0.00448	1421.35	0.08599
		1423.28	0.09009	1423.28	0.0518	1423.28	0.0083	1423.28	0.0868
		1425.21	0.09573	1425.21	0.05589	1425.21	0.01444	1425.21	0.08751
		1427.14	0.09946	1427.14	0.06077	1427.14	0.02036	1427.14	0.08778
		1429.06	0.10201	1429.06	0.06577	1429.06	0.02621	1429.06	0.08715
		1430.99	0.10575	1430.99	0.07077	1430.99	0.03423	1430.99	0.08709
		1432.92	0.11139	1432.92	0.07797	1432.92	0.04325	1432.92	0.08716
		1434.85	0.11715	1434.85	0.08704	1434.85	0.05106	1434.85	0.0852
		1436.78	0.12663	1436.78	0.09608	1436.78	0.06316	1436.78	0.08324
		1438.71	0.13718	1438.71	0.10317	1438.71	0.07654	1438.71	0.08385
		1440.64	0.14181	1440.64	0.1096	1440.64	0.08665	1440.64	0.0824
		1442.56	0.14188	1442.56	0.11347	1442.56	0.09507	1442.56	0.07849
		1444.49	0.13799	1444.49	0.11516	1444.49	0.1013	1444.49	0.07323
		1446.42	0.13027	1446.42	0.11414	1446.42	0.10356	1446.42	0.06611
		1448.35	0.12078	1448.35	0.10803	1448.35	0.10389	1448.35	0.05804
		1450.28	0.111	1450.28	0.10176	1450.28	0.10336	1450.28	0.05035
		1452.21	0.10057	1452.21	0.09631	1452.21	0.10069	1452.21	0.04187
		1454.14	0.08999	1454.14	0.0932	1454.14	0.0968	1454.14	0.03327
		1456.06	0.07891	1456.06	0.09038	1456.06	0.09037	1456.06	0.02391
		1457.99	0.07387	1457.99	0.07933	1457.99	0.08464	1457.99	0.0173
		1459.92	0.07341	1459.92	0.07711	1459.92	0.08971	1459.92	0.01431
		1461.85	0.07422	1461.85	0.08001	1461.85	0.0937	1461.85	0.01159
		1463.78	0.07698	1463.78	0.08519	1463.78	0.09581	1463.78	0.00855
		1465.71	0.08649	1465.71	0.09276	1465.71	0.10081	1465.71	0.00732
		1467.64	0.09893	1467.64	0.10332	1467.64	0.10844	1467.64	0.00727
		1469.56	0.11129	1469.56	0.11608	1469.56	0.11435	1469.56	0.00694
		1471.49	0.12375	1471.49	0.13115	1471.49	0.11824	1471.49	0.00578
		1473.42	0.14175	1473.42	0.14694	1473.42	0.12607	1473.42	0.0062
		1475.35	0.15867	1475.35	0.15902	1475.35	0.13576	1475.35	0.00729
		1477.28	0.1749	1477.28	0.16976	1477.28	0.14402	1477.28	0.00846
		1479.21	0.18924	1479.21	0.18033	1479.21	0.15044	1479.21	0.00934
		1481.14	0.20214	1481.14	0.19032	1481.14	0.15431	1481.14	0.00997
		1483.06	0.21472	1483.06	0.19953	1483.06	0.15899	1483.06	0.01101
		1484.99	0.22558	1484.99	0.20904	1484.99	0.16164	1484.99	0.01248
		1486.92	0.23526	1486.92	0.21938	1486.92	0.16251	1486.92	0.01399
		1488.85	0.24539	1488.85	0.22874	1488.85	0.16226	1488.85	0.01658
		1490.78	0.25776	1490.78	0.2335	1490.78	0.16847	1490.78	0.02105
		1492.71	0.26964	1492.71	0.23892	1492.71	0.17576	1492.71	0.02699
		1494.63	0.27653	1494.63	0.24745	1494.63	0.17992	1494.63	0.03203
		1496.56	0.28445	1496.56	0.25445	1496.56	0.18282	1496.56	0.03879
		1498.49	0.29403	1498.49	0.261	1498.49	0.19149	1498.49	0.04777
		1500.42	0.3029	1500.42	0.26793	1500.42	0.2013	1500.42	0.05837
		1502.35	0.30883	1502.35	0.27678	1502.35	0.21137	1502.35	0.06896
		1504.28	0.30878	1504.28	0.28603	1504.28	0.21701	1504.28	0.07706
		1506.21	0.30872	1506.21	0.29817	1506.21	0.21998	1506.21	0.08636
		1508.13	0.31662	1508.13	0.30242	1508.13	0.23542	1508.13	0.10394
		1510.06	0.32035	1510.06	0.30594	1510.06	0.25225	1510.06	0.12033
		1511.99	0.31943	1511.99	0.30679	1511.99	0.26418	1511.99	0.13544
		1513.92	0.31545	1513.92	0.31021	1513.92	0.27371	1513.92	0.14938
		1515.85	0.3073	1515.85	0.31134	1515.85	0.27705	1515.85	0.16078
		1517.78	0.29872	1517.78	0.30601	1517.78	0.28398	1517.78	0.17338
		1519.71	0.28773	1519.71	0.30483	1519.71	0.28678	1519.71	0.18306
		1521.63	0.27579	1521.63	0.29392	1521.63	0.28613	1521.63	0.19318
		1523.56	0.26682	1523.56	0.28428	1523.56	0.28909	1523.56	0.20705
		1525.49	0.25545	1525.49	0.2785	1525.49	0.28979	1525.49	0.2165
		1527.42	0.24466	1527.42	0.26517	1527.42	0.28647	1527.42	0.22635
		1529.35	0.23399	1529.35	0.25512	1529.35	0.28524	1529.35	0.23502
		1531.28	0.22188	1531.28	0.24932	1531.28	0.27976	1531.28	0.23931
		1533.21	0.20891	1533.21	0.2363	1533.21	0.26768	1533.21	0.24018
		1535.13	0.20048	1535.13	0.22157	1535.13	0.25874	1535.13	0.24552
		1537.06	0.18996	1537.06	0.21954	1537.06	0.25483	1537.06	0.24381
		1538.99	0.17801	1538.99	0.21167	1538.99	0.23806	1538.99	0.23348
		1540.92	0.17268	1540.92	0.1947	1540.92	0.21781	1540.92	0.22956
		1542.85	0.17199	1542.85	0.19167	1542.85	0.21416	1542.85	0.2312
		1544.78	0.17117	1544.78	0.18668	1544.78	0.21085	1544.78	0.23046
		1546.71	0.17171	1546.71	0.18215	1546.71	0.20891	1546.71	0.22949
		1548.63	0.17035	1548.63	0.18206	1548.63	0.2045	1548.63	0.22492
		1550.56	0.16977	1550.56	0.17802	1550.56	0.19539	1550.56	0.21941
		1552.49	0.16804	1552.49	0.17658	1552.49	0.19044	1552.49	0.21333
		1554.42	0.16562	1554.42	0.17381	1554.42	0.18041	1554.42	0.20482
		1556.35	0.16114	1556.35	0.17413	1556.35	0.17371	1556.35	0.1951
		1558.28	0.15454	1558.28	0.16909	1558.28	0.15751	1558.28	0.18019
		1560.21	0.1571	1560.21	0.15014	1560.21	0.14447	1560.21	0.1765
		1562.13	0.1589	1562.13	0.15131	1562.13	0.14603	1562.13	0.17745
		1564.06	0.15551	1564.06	0.14908	1564.06	0.14099	1564.06	0.17119
		1565.99	0.15215	1565.99	0.14404	1565.99	0.13296	1565.99	0.1639
		1567.92	0.14769	1567.92	0.14278	1567.92	0.12748	1567.92	0.15605
		1569.85	0.14514	1569.85	0.13626	1569.85	0.11892	1569.85	0.1491
		1571.78	0.146	1571.78	0.1349	1571.78	0.11939	1571.78	0.14709
		1573.71	0.14506	1573.71	0.13811	1573.71	0.11977	1573.71	0.14328
		1575.63	0.14571	1575.63	0.14026	1575.63	0.1194	1575.63	0.13746
		1577.56	0.15349	1577.56	0.14358	1577.56	0.12679	1577.56	0.137
		1579.49	0.1611	1579.49	0.15177	1579.49	0.13782	1579.49	0.13697
		1581.42	0.16957	1581.42	0.16147	1581.42	0.14846	1581.42	0.13395
		1583.35	0.17977	1583.35	0.17334	1583.35	0.16068	1583.35	0.1291
		1585.28	0.19195	1585.28	0.18699	1585.28	0.1735	1585.28	0.12211
		1587.21	0.20594	1587.21	0.2021	1587.21	0.18572	1587.21	0.11262
		1589.13	0.22219	1589.13	0.21839	1589.13	0.19617	1589.13	0.10063
		1591.06	0.2396	1591.06	0.23434	1591.06	0.20384	1591.06	0.08675
		1592.99	0.25719	1592.99	0.24857	1592.99	0.20759	1592.99	0.07187
		1594.92	0.27298	1594.92	0.259	1594.92	0.20634	1594.92	0.05681
		1596.85	0.2866	1596.85	0.26533	1596.85	0.20189	1596.85	0.04283
		1598.78	0.29597	1598.78	0.26739	1598.78	0.19437	1598.78	0.0308
		1600.71	0.30126	1600.71	0.26626	1600.71	0.18412	1600.71	0.02101
		1602.63	0.30189	1602.63	0.26104	1602.63	0.17274	1602.63	0.01354
		1604.56	0.29907	1604.56	0.25366	1604.56	0.16221	1604.56	0.00835
		1606.49	0.29218	1606.49	0.24571	1606.49	0.15234	1606.49	0.00472
		1608.42	0.28267	1608.42	0.23517	1608.42	0.14188	1608.42	0.00242
		1610.35	0.27084	1610.35	0.22324	1610.35	0.1333	1610.35	0.00112
		1612.28	0.25733	1612.28	0.21208	1612.28	0.12537	1612.28	0.000722799
		1614.21	0.24069	1614.21	0.20392	1614.21	0.11786	1614.21	0.000216183
		1616.13	0.22179	1616.13	0.18883	1616.13	0.10568	1616.13	0
		1618.06	0.20575	1618.06	0.16919	1618.06	0.09588	1618.06	0.00144
		1619.99	0.19063	1619.99	0.16072	1619.99	0.0917	1619.99	0.00329
		1621.92	0.17264	1621.92	0.15045	1621.92	0.08439	1621.92	0.00415
		1623.85	0.15637	1623.85	0.13269	1623.85	0.07393	1623.85	0.00642
		1625.78	0.14296	1625.78	0.12255	1625.78	0.06958	1625.78	0.00921
		1627.71	0.13032	1627.71	0.11218	1627.71	0.06388	1627.71	0.01203
		1629.63	0.11984	1629.63	0.10221	1629.63	0.06004	1629.63	0.01513
		1631.56	0.11108	1631.56	0.09758	1631.56	0.05796	1631.56	0.01826
		1633.49	0.10158	1633.49	0.09554	1633.49	0.0554	1633.49	0.0196
		1635.42	0.09475	1635.42	0.08949	1635.42	0.05001	1635.42	0.0222
		1637.35	0.0942	1637.35	0.08536	1637.35	0.05294	1637.35	0.02807
		1639.28	0.09452	1639.28	0.08772	1639.28	0.0595	1639.28	0.03463
		1641.21	0.09528	1641.21	0.09062	1641.21	0.06597	1641.21	0.04095
		1643.13	0.09729	1643.13	0.09599	1643.13	0.0727	1643.13	0.04743
		1645.06	0.09995	1645.06	0.103	1645.06	0.07764	1645.06	0.05241
		1646.99	0.10866	1646.99	0.11074	1646.99	0.0868	1646.99	0.06078
		1648.92	0.12056	1648.92	0.12097	1648.92	0.10372	1648.92	0.07129
		1650.85	0.12709	1650.85	0.13242	1650.85	0.11363	1650.85	0.07793
		1652.78	0.13672	1652.78	0.14333	1652.78	0.12448	1652.78	0.08389
		1654.71	0.1584	1654.71	0.15912	1654.71	0.15267	1654.71	0.10182
		1656.63	0.17242	1656.63	0.17146	1656.63	0.16911	1656.63	0.11641
		1658.56	0.18466	1658.56	0.18481	1658.56	0.18589	1658.56	0.12946
		1660.49	0.19474	1660.49	0.198	1660.49	0.20011	1660.49	0.14019
		1662.42	0.20538	1662.42	0.21124	1662.42	0.21663	1662.42	0.15192
		1664.35	0.21767	1664.35	0.22344	1664.35	0.23668	1664.35	0.16607
		1666.28	0.2268	1666.28	0.23666	1666.28	0.25188	1666.28	0.17843
		1668.21	0.2326	1668.21	0.24854	1668.21	0.26327	1668.21	0.18621
		1670.13	0.24215	1670.13	0.26007	1670.13	0.28242	1670.13	0.19875
		1672.06	0.25091	1672.06	0.27	1672.06	0.30088	1672.06	0.21211
		1673.99	0.2561	1673.99	0.28086	1673.99	0.31693	1673.99	0.22162
		1675.92	0.26419	1675.92	0.28992	1675.92	0.33762	1675.92	0.23447
		1677.85	0.2732	1677.85	0.30296	1677.85	0.35652	1677.85	0.25321
		1679.78	0.27924	1679.78	0.31657	1679.78	0.37151	1679.78	0.26985
		1681.71	0.28428	1681.71	0.33146	1681.71	0.38669	1681.71	0.28579
		1683.63	0.28976	1683.63	0.34369	1683.63	0.39983	1683.63	0.29879
		1685.56	0.30919	1685.56	0.36124	1685.56	0.43397	1685.56	0.33165
		1687.49	0.3242	1687.49	0.37829	1687.49	0.45336	1687.49	0.35881
		1689.42	0.33955	1689.42	0.39797	1689.42	0.47755	1689.42	0.38256
		1691.35	0.35676	1691.35	0.41795	1691.35	0.50388	1691.35	0.40775
		1693.28	0.37047	1693.28	0.43901	1693.28	0.52432	1693.28	0.42785
		1695.21	0.38443	1695.21	0.46208	1695.21	0.5429	1695.21	0.44453
		1697.13	0.40593	1697.13	0.4903	1697.13	0.57118	1697.13	0.47592
		1699.06	0.41786	1699.06	0.50973	1699.06	0.59007	1699.06	0.49294
		1700.99	0.44527	1700.99	0.53842	1700.99	0.63019	1700.99	0.52966
		1702.92	0.46973	1702.92	0.56088	1702.92	0.65321	1702.92	0.5706
		1704.85	0.48924	1704.85	0.5838	1704.85	0.67368	1704.85	0.59586
		1706.78	0.51308	1706.78	0.6061	1706.78	0.69951	1706.78	0.62534
		1708.71	0.53567	1708.71	0.62737	1708.71	0.72258	1708.71	0.65401
		1710.63	0.55497	1710.63	0.64607	1710.63	0.73868	1710.63	0.67543
		1712.56	0.57179	1712.56	0.66667	1712.56	0.75239	1712.56	0.6909
		1714.49	0.58427	1714.49	0.6847	1714.49	0.75797	1714.49	0.69782
		1716.42	0.59733	1716.42	0.70146	1716.42	0.7667	1716.42	0.70436
		1718.35	0.61526	1718.35	0.70722	1718.35	0.78247	1718.35	0.72147
		1720.28	0.63361	1720.28	0.71959	1720.28	0.80367	1720.28	0.74913
		1722.21	0.64405	1722.21	0.73079	1722.21	0.81396	1722.21	0.76213
		1724.13	0.65522	1724.13	0.74164	1724.13	0.82512	1724.13	0.77207
		1726.06	0.66452	1726.06	0.75091	1726.06	0.83417	1726.06	0.78053
		1727.99	0.67294	1727.99	0.7636	1727.99	0.84045	1727.99	0.78568
		1729.92	0.67975	1729.92	0.77513	1729.92	0.84147	1729.92	0.78729
		1731.85	0.68377	1731.85	0.78812	1731.85	0.84393	1731.85	0.7844
		1733.78	0.68845	1733.78	0.79278	1733.78	0.84124	1733.78	0.77662
		1735.71	0.70561	1735.71	0.79792	1735.71	0.8545	1735.71	0.79934
		1737.63	0.71163	1737.63	0.80788	1737.63	0.86081	1737.63	0.81063
		1739.56	0.71726	1739.56	0.81463	1739.56	0.86384	1739.56	0.81152
		1741.49	0.72498	1741.49	0.82125	1741.49	0.8687	1741.49	0.82024
		1743.42	0.73168	1743.42	0.8302	1743.42	0.8741	1743.42	0.82747
		1745.35	0.73672	1745.35	0.83537	1745.35	0.87825	1745.35	0.83205
		1747.28	0.74094	1747.28	0.84281	1747.28	0.8811	1747.28	0.8331
		1749.21	0.74432	1749.21	0.84657	1749.21	0.88294	1749.21	0.83262
		1751.13	0.7521	1751.13	0.84773	1751.13	0.89255	1751.13	0.83908
		1753.06	0.76174	1753.06	0.84741	1753.06	0.90177	1753.06	0.85429
		1754.99	0.76633	1754.99	0.8543	1754.99	0.9072	1754.99	0.86034
		1756.92	0.77077	1756.92	0.85721	1756.92	0.90714	1756.92	0.8624
		1758.85	0.77669	1758.85	0.86281	1758.85	0.91216	1758.85	0.8705
		1760.78	0.77848	1760.78	0.86747	1760.78	0.91238	1760.78	0.86992
		1762.71	0.78513	1762.71	0.86997	1762.71	0.91578	1762.71	0.877
		1764.63	0.79056	1764.63	0.87523	1764.63	0.9215	1764.63	0.88743
		1766.56	0.79248	1766.56	0.88463	1766.56	0.92469	1766.56	0.88751
		1768.49	0.79535	1768.49	0.89037	1768.49	0.92422	1768.49	0.88719
		1770.42	0.79686	1770.42	0.89795	1770.42	0.92448	1770.42	0.88535
		1772.35	0.80078	1772.35	0.89807	1772.35	0.92271	1772.35	0.88472
		1774.28	0.8115	1774.28	0.90266	1774.28	0.9331	1774.28	0.90223
		1776.21	0.817	1776.21	0.90732	1776.21	0.93951	1776.21	0.91326
		1778.13	0.82138	1778.13	0.91334	1778.13	0.94352	1778.13	0.91929
		1780.06	0.82388	1780.06	0.91649	1780.06	0.94292	1780.06	0.92086
		1781.99	0.82868	1781.99	0.91898	1781.99	0.94696	1781.99	0.92744
		1783.92	0.83097	1783.92	0.92179	1783.92	0.94936	1783.92	0.9303
		1785.85	0.83553	1785.85	0.92284	1785.85	0.95243	1785.85	0.93563
		1787.78	0.83863	1787.78	0.92501	1787.78	0.9547	1787.78	0.94055
		1789.7	0.83905	1789.7	0.93169	1789.7	0.95455	1789.7	0.93732
		1791.63	0.83938	1791.63	0.93225	1791.63	0.95007	1791.63	0.93004
		1793.56	0.84742	1793.56	0.93058	1793.56	0.95444	1793.56	0.93925
		1795.49	0.85291	1795.49	0.93408	1795.49	0.95913	1795.49	0.94966
		1797.42	0.85618	1797.42	0.93761	1797.42	0.96277	1797.42	0.9524
		1799.35	0.85792	1799.35	0.94079	1799.35	0.96297	1799.35	0.95104
		1801.28	0.86175	1801.28	0.94438	1801.28	0.96476	1801.28	0.95378
		1803.2	0.86545	1803.2	0.94511	1803.2	0.9687	1803.2	0.96013
		1805.13	0.86844	1805.13	0.94815	1805.13	0.97235	1805.13	0.96466
		1807.06	0.86951	1807.06	0.95253	1807.06	0.9729	1807.06	0.96546
		1808.99	0.87112	1808.99	0.95727	1808.99	0.97319	1808.99	0.96495
		1810.92	0.87323	1810.92	0.95948	1810.92	0.97254	1810.92	0.9654
		1812.85	0.87768	1812.85	0.96111	1812.85	0.97648	1812.85	0.97048
		1814.78	0.8807	1814.78	0.96305	1814.78	0.97924	1814.78	0.97352
		1816.7	0.88395	1816.7	0.96597	1816.7	0.98028	1816.7	0.97484
		1818.63	0.88674	1818.63	0.96655	1818.63	0.98111	1818.63	0.97666
		1820.56	0.88959	1820.56	0.96811	1820.56	0.98262	1820.56	0.97861
		1822.49	0.88999	1822.49	0.97079	1822.49	0.98187	1822.49	0.97724
		1824.42	0.89024	1824.42	0.97232	1824.42	0.98031	1824.42	0.97318
		1826.35	0.89209	1826.35	0.97087	1826.35	0.98058	1826.35	0.97538
		1828.28	0.89175	1828.28	0.97455	1828.28	0.98038	1828.28	0.9738
		1830.2	0.89296	1830.2	0.9714	1830.2	0.97865	1830.2	0.97272
		1832.13	0.89815	1832.13	0.97188	1832.13	0.98561	1832.13	0.98267
		1834.06	0.89997	1834.06	0.97437	1834.06	0.98876	1834.06	0.98611
		1835.99	0.90233	1835.99	0.97695	1835.99	0.98984	1835.99	0.98689
		1837.92	0.90454	1837.92	0.97773	1837.92	0.99018	1837.92	0.98757
		1839.85	0.90742	1839.85	0.98047	1839.85	0.99228	1839.85	0.98944
		1841.78	0.90583	1841.78	0.98593	1841.78	0.99013	1841.78	0.98353
		1843.7	0.90497	1843.7	0.98796	1843.7	0.9854	1843.7	0.97467
		1845.63	0.90936	1845.63	0.98624	1845.63	0.98527	1845.63	0.98098
		1847.56	0.91202	1847.56	0.98824	1847.56	0.98922	1847.56	0.98841
		1849.49	0.91274	1849.49	0.98689	1849.49	0.99078	1849.49	0.99057
		1851.42	0.91383	1851.42	0.9877	1851.42	0.99294	1851.42	0.99281
		1853.35	0.91429	1853.35	0.98788	1853.35	0.99354	1853.35	0.99316
		1855.28	0.9158	1855.28	0.98891	1855.28	0.99543	1855.28	0.99454
		1857.2	0.91699	1857.2	0.98889	1857.2	0.99555	1857.2	0.99475
		1859.13	0.91891	1859.13	0.98973	1859.13	0.99686	1859.13	0.99574
		1861.06	0.92022	1861.06	0.98934	1861.06	0.99751	1861.06	0.99582
		1862.99	0.9218	1862.99	0.99001	1862.99	0.9986	1862.99	0.99636
		1864.92	0.92152	1864.92	0.99169	1864.92	0.99651	1864.92	0.99417
		1866.85	0.91986	1866.85	0.99598	1866.85	0.99209	1866.85	0.9884
		1868.78	0.91922	1868.78	0.99447	1868.78	0.98738	1868.78	0.98427
		1870.7	0.92267	1870.7	0.99207	1870.7	0.99168	1870.7	0.9918
		1872.63	0.92383	1872.63	0.99223	1872.63	0.99454	1872.63	0.99687
		1874.56	0.9246	1874.56	0.99355	1874.56	0.99536	1874.56	0.99834
		1876.49	0.92504	1876.49	0.99423	1876.49	0.99512	1876.49	0.99865
		1878.42	0.92638	1878.42	0.99556	1878.42	0.99639	1878.42	0.99962
		1880.35	0.92729	1880.35	0.99558	1880.35	0.99709	1880.35	0.99971
		1882.28	0.92857	1882.28	0.99624	1882.28	0.99844	1882.28	0.99993
		1884.2	0.92892	1884.2	0.99601	1884.2	0.99857	1884.2	0.9991
		1886.13	0.92952	1886.13	0.99676	1886.13	1	1886.13	0.99887
		1888.06	0.92813	1888.06	0.99764	1888.06	0.99835	1888.06	0.99508
		1889.99	0.92863	1889.99	0.99545	1889.99	0.99641	1889.99	0.99439
		1891.92	0.92939	1891.92	0.99384	1891.92	0.99728	1891.92	0.99749
		1893.85	0.92911	1893.85	0.99519	1893.85	0.99631	1893.85	0.99751
		1895.78	0.9291	1895.78	0.99373	1895.78	0.99393	1895.78	0.9975
		1897.7	0.93045	1897.7	0.993	1897.7	0.99466	1897.7	0.99951
		1899.63	0.93103	1899.63	0.99239	1899.63	0.99428	1899.63	0.99992
		1901.56	0.93192	1901.56	0.99318	1901.56	0.99466	1901.56	1
		1903.49	0.93216	1903.49	0.99336	1903.49	0.99499	1903.49	0.99929
		1905.42	0.93274	1905.42	0.99481	1905.42	0.99653	1905.42	0.99866
		1907.35	0.9321	1907.35	0.99633	1907.35	0.99651	1907.35	0.99669
		1909.28	0.9318	1909.28	0.99754	1909.28	0.99668	1909.28	0.99534
		1911.2	0.93166	1911.2	0.99668	1911.2	0.99778	1911.2	0.99579
		1913.13	0.9317	1913.13	0.99739	1913.13	0.99901	1913.13	0.99678
		1915.06	0.93032	1915.06	0.99872	1915.06	0.99751	1915.06	0.99536
		1916.99	0.92869	1916.99	1	1916.99	0.99417	1916.99	0.99108
		1918.92	0.92968	1918.92	0.99713	1918.92	0.99096	1918.92	0.99223
		1920.85	0.93068	1920.85	0.9989	1920.85	0.99079	1920.85	0.99511
		1922.78	0.93044	1922.78	0.99718	1922.78	0.98757	1922.78	0.99367
		1924.7	0.93205	1924.7	0.99341	1924.7	0.98964	1924.7	0.99588
		1926.63	0.93224	1926.63	0.99136	1926.63	0.99142	1926.63	0.99619
		1928.56	0.9323	1928.56	0.99008	1928.56	0.99274	1928.56	0.99556
		1930.49	0.93157	1930.49	0.98831	1930.49	0.99344	1930.49	0.99406
		1932.42	0.93116	1932.42	0.98783	1932.42	0.99492	1932.42	0.99332
		1934.35	0.93037	1934.35	0.98664	1934.35	0.99541	1934.35	0.99246
		1936.28	0.93022	1936.28	0.98654	1936.28	0.99609	1936.28	0.99259
		1938.2	0.92962	1938.2	0.98641	1938.2	0.99485	1938.2	0.99208
		1940.13	0.92887	1940.13	0.98923	1940.13	0.99287	1940.13	0.99031
		1942.06	0.92782	1942.06	0.99029	1942.06	0.98753	1942.06	0.98655
		1943.99	0.92912	1943.99	0.98927	1943.99	0.98615	1943.99	0.98763
		1945.92	0.92922	1945.92	0.98916	1945.92	0.98564	1945.92	0.98762
		1947.85	0.92908	1947.85	0.98991	1947.85	0.98568	1947.85	0.9862
		1949.78	0.92801	1949.78	0.99024	1949.78	0.98545	1949.78	0.98373
		1951.7	0.92714	1951.7	0.99055	1951.7	0.98612	1951.7	0.98187
		1953.63	0.92572	1953.63	0.99042	1953.63	0.98629	1953.63	0.98016
		1955.56	0.92498	1955.56	0.98991	1955.56	0.98738	1955.56	0.98007
		1957.49	0.92406	1957.49	0.98808	1957.49	0.98821	1957.49	0.98059
		1959.42	0.92383	1959.42	0.98629	1959.42	0.98894	1959.42	0.98178
		1961.35	0.92338	1961.35	0.9837	1961.35	0.98821	1961.35	0.98253
		1963.28	0.92353	1963.28	0.98223	1963.28	0.98776	1963.28	0.98366
		1965.2	0.92265	1965.2	0.98152	1965.2	0.98502	1965.2	0.98272
		1967.13	0.92249	1967.13	0.97943	1967.13	0.98208	1967.13	0.98184
		1969.06	0.92248	1969.06	0.97586	1969.06	0.98119	1969.06	0.98226
		1970.99	0.92223	1970.99	0.97474	1970.99	0.98099	1970.99	0.98234
		1972.92	0.9212	1972.92	0.97391	1972.92	0.97999	1972.92	0.98117
		1974.85	0.92063	1974.85	0.9744	1974.85	0.98041	1974.85	0.98063
		1976.78	0.91984	1976.78	0.97452	1976.78	0.98062	1976.78	0.98023
		1978.7	0.91985	1978.7	0.97577	1978.7	0.98211	1978.7	0.98082
		1980.63	0.91964	1980.63	0.97699	1980.63	0.98317	1980.63	0.98139
		1982.56	0.92007	1982.56	0.97882	1982.56	0.98433	1982.56	0.98251
		1984.49	0.92016	1984.49	0.97996	1984.49	0.98451	1984.49	0.9829
		1986.42	0.92052	1986.42	0.98204	1986.42	0.9841	1986.42	0.98284
		1988.35	0.92038	1988.35	0.98311	1988.35	0.9822	1988.35	0.9818
		1990.28	0.91991	1990.28	0.98485	1990.28	0.98062	1990.28	0.97992
		1992.2	0.91907	1992.2	0.98385	1992.2	0.97759	1992.2	0.97788
		1994.13	0.91919	1994.13	0.98143	1994.13	0.9779	1994.13	0.97887
		1996.06	0.91818	1996.06	0.97946	1996.06	0.97751	1996.06	0.97855
		1997.99	0.91748	1997.99	0.97791	1997.99	0.97724	1997.99	0.97834
		1999.92	0.9166	1999.92	0.97548	1999.92	0.97714	1999.92	0.97823
		2001.85	0.91655	2001.85	0.97321	2001.85	0.97822	2001.85	0.97911
		2003.78	0.91646	2003.78	0.9708	2003.78	0.97882	2003.78	0.97955
		2005.7	0.91699	2005.7	0.96932	2005.7	0.97978	2005.7	0.98017
		2007.63	0.9169	2007.63	0.96762	2007.63	0.9798	2007.63	0.97971
		2009.56	0.91699	2009.56	0.9665	2009.56	0.98025	2009.56	0.97919
		2011.49	0.9164	2011.49	0.9656	2011.49	0.97941	2011.49	0.97786
		2013.42	0.9156	2013.42	0.96621	2013.42	0.97833	2013.42	0.97651
		2015.35	0.91357	2015.35	0.96743	2015.35	0.97578	2015.35	0.97383
		2017.28	0.91234	2017.28	0.96843	2017.28	0.97367	2017.28	0.97249
		2019.2	0.91124	2019.2	0.96805	2019.2	0.97259	2019.2	0.97259
		2021.13	0.91061	2021.13	0.96882	2021.13	0.97227	2021.13	0.97331
		2023.06	0.90986	2023.06	0.96934	2023.06	0.97139	2023.06	0.97347
		2024.99	0.90984	2024.99	0.97001	2024.99	0.97167	2024.99	0.97406
		2026.92	0.90978	2026.92	0.96997	2026.92	0.97182	2026.92	0.97406
		2028.85	0.91028	2028.85	0.96968	2028.85	0.97266	2028.85	0.97407
		2030.78	0.91006	2030.78	0.96819	2030.78	0.97292	2030.78	0.97297
		2032.7	0.90978	2032.7	0.96695	2032.7	0.97344	2032.7	0.97166
		2034.63	0.90866	2034.63	0.9649	2034.63	0.97276	2034.63	0.96978
		2036.56	0.90762	2036.56	0.96279	2036.56	0.97203	2036.56	0.96848
		2038.49	0.90597	2038.49	0.96046	2038.49	0.97028	2038.49	0.96703
		2040.42	0.90463	2040.42	0.95913	2040.42	0.96847	2040.42	0.96626
		2042.35	0.90339	2042.35	0.9566	2042.35	0.9668	2042.35	0.96612
		2044.28	0.90294	2044.28	0.95485	2044.28	0.96636	2044.28	0.9669
		2046.2	0.90245	2046.2	0.95321	2046.2	0.96544	2046.2	0.96707
		2048.13	0.90267	2048.13	0.95239	2048.13	0.96535	2048.13	0.96732
		2050.06	0.90271	2050.06	0.9518	2050.06	0.96511	2050.06	0.96661
		2051.99	0.90305	2051.99	0.95237	2051.99	0.96582	2051.99	0.96582
		2053.92	0.90271	2053.92	0.95258	2053.92	0.966	2053.92	0.96434
		2055.85	0.90235	2055.85	0.95358	2055.85	0.96662	2055.85	0.96311
		2057.78	0.90117	2057.78	0.95469	2057.78	0.96658	2057.78	0.96155
		2059.7	0.90023	2059.7	0.95577	2059.7	0.96644	2059.7	0.96091
		2061.63	0.89911	2061.63	0.95621	2061.63	0.9655	2061.63	0.96072
		2063.56	0.89846	2063.56	0.95743	2063.56	0.9645	2063.56	0.96095
		2065.49	0.89805	2065.49	0.95701	2065.49	0.96296	2065.49	0.96133
		2067.42	0.89856	2067.42	0.95618	2067.42	0.96303	2067.42	0.96264
		2069.35	0.89883	2069.35	0.95486	2069.35	0.96243	2069.35	0.96293
		2071.28	0.89951	2071.28	0.95371	2071.28	0.96244	2071.28	0.96286
		2073.2	0.89976	2073.2	0.95212	2073.2	0.96212	2073.2	0.96198
		2075.13	0.89992	2075.13	0.95076	2075.13	0.9626	2075.13	0.96112
		2077.06	0.89926	2077.06	0.94909	2077.06	0.96281	2077.06	0.95966
		2078.99	0.8986	2078.99	0.94788	2078.99	0.96331	2078.99	0.95884
		2080.92	0.89723	2080.92	0.9462	2080.92	0.96326	2080.92	0.95805
		2082.85	0.89614	2082.85	0.94532	2082.85	0.9635	2082.85	0.95803
		2084.78	0.89489	2084.78	0.9445	2084.78	0.96281	2084.78	0.95803
		2086.7	0.89421	2086.7	0.94444	2086.7	0.96222	2086.7	0.95842
		2088.63	0.89355	2088.63	0.94441	2088.63	0.96068	2088.63	0.95813
		2090.56	0.89364	2090.56	0.94471	2090.56	0.95986	2090.56	0.95795
		2092.49	0.89353	2092.49	0.94439	2092.49	0.9589	2092.49	0.9569
		2094.42	0.89364	2094.42	0.94458	2094.42	0.95838	2094.42	0.95543
		2096.35	0.89309	2096.35	0.94423	2096.35	0.95765	2096.35	0.95315
		2098.28	0.89239	2098.28	0.94408	2098.28	0.95757	2098.28	0.95098
		2100.2	0.89109	2100.2	0.9433	2100.2	0.95708	2100.2	0.94867
		2102.13	0.88984	2102.13	0.94267	2102.13	0.95706	2102.13	0.94705
		2104.06	0.88799	2104.06	0.94117	2104.06	0.95657	2104.06	0.94555
		2105.99	0.8865	2105.99	0.93983	2105.99	0.95644	2105.99	0.94491
		2107.92	0.88498	2107.92	0.93786	2107.92	0.9555	2107.92	0.94441
		2109.85	0.88427	2109.85	0.9362	2109.85	0.95471	2109.85	0.94447
		2111.78	0.88367	2111.78	0.93432	2111.78	0.9534	2111.78	0.94407
		2113.7	0.8834	2113.7	0.93298	2113.7	0.95237	2113.7	0.94355
		2115.63	0.8829	2115.63	0.93108	2115.63	0.95087	2115.63	0.94246
		2117.56	0.88256	2117.56	0.92979	2117.56	0.95016	2117.56	0.94136
		2119.49	0.88158	2119.49	0.92847	2119.49	0.94914	2119.49	0.93951
		2121.42	0.88053	2121.42	0.92794	2121.42	0.94881	2121.42	0.93783
		2123.35	0.87881	2123.35	0.92727	2123.35	0.94801	2123.35	0.93582
		2125.28	0.87739	2125.28	0.92712	2125.28	0.94769	2125.28	0.93424
		2127.2	0.87578	2127.2	0.92669	2127.2	0.94692	2127.2	0.93228
		2129.13	0.87472	2129.13	0.92669	2129.13	0.94667	2129.13	0.93068
		2131.06	0.87372	2131.06	0.92623	2131.06	0.94586	2131.06	0.92925
		2132.99	0.87342	2132.99	0.92598	2132.99	0.94529	2132.99	0.92882
		2134.92	0.8731	2134.92	0.92534	2134.92	0.94413	2134.92	0.92869
		2136.85	0.87299	2136.85	0.92483	2136.85	0.94341	2136.85	0.9295
		2138.78	0.87235	2138.78	0.92352	2138.78	0.94237	2138.78	0.93032
		2140.7	0.87199	2140.7	0.9223	2140.7	0.94178	2140.7	0.93158
		2142.63	0.87108	2142.63	0.92061	2142.63	0.94092	2142.63	0.93246
		2144.56	0.87038	2144.56	0.91961	2144.56	0.94078	2144.56	0.93359
		2146.49	0.86937	2146.49	0.91829	2146.49	0.9404	2146.49	0.93432
		2148.42	0.86888	2148.42	0.91742	2148.42	0.94074	2148.42	0.9354
		2150.35	0.86855	2150.35	0.91656	2150.35	0.94074	2150.35	0.93613
		2152.28	0.86869	2152.28	0.91651	2152.28	0.94112	2152.28	0.93684
		2154.2	0.86874	2154.2	0.91616	2154.2	0.94102	2154.2	0.93704
		2156.13	0.86919	2156.13	0.91647	2156.13	0.9412	2156.13	0.93728
		2158.06	0.86927	2158.06	0.91658	2158.06	0.94077	2158.06	0.93693
		2159.99	0.86931	2159.99	0.91725	2159.99	0.94072	2159.99	0.9366
		2161.92	0.86879	2161.92	0.91768	2161.92	0.94002	2161.92	0.93596
		2163.85	0.86838	2163.85	0.91833	2163.85	0.93982	2163.85	0.93582
		2165.78	0.86752	2165.78	0.91845	2165.78	0.93922	2165.78	0.93542
		2167.7	0.86666	2167.7	0.91874	2167.7	0.9391	2167.7	0.93532
		2169.63	0.86562	2169.63	0.91836	2169.63	0.93867	2169.63	0.93524
		2171.56	0.86533	2171.56	0.91811	2171.56	0.93883	2171.56	0.93572
		2173.49	0.86492	2173.49	0.91716	2173.49	0.93874	2173.49	0.93577
		2175.42	0.86504	2175.42	0.91633	2175.42	0.93915	2175.42	0.936
		2177.35	0.86493	2177.35	0.91484	2177.35	0.93912	2177.35	0.93569
		2179.28	0.86497	2179.28	0.91361	2179.28	0.93948	2179.28	0.93553
		2181.2	0.86468	2181.2	0.91209	2181.2	0.93944	2181.2	0.93507
		2183.13	0.86441	2183.13	0.91108	2183.13	0.93975	2183.13	0.93484
		2185.06	0.86365	2185.06	0.90994	2185.06	0.93935	2185.06	0.93445
		2186.99	0.86301	2186.99	0.90966	2186.99	0.93918	2186.99	0.93446
		2188.92	0.86218	2188.92	0.90927	2188.92	0.93871	2188.92	0.93432
		2190.85	0.86178	2190.85	0.90954	2190.85	0.93889	2190.85	0.93467
		2192.78	0.8613	2192.78	0.90972	2192.78	0.9388	2192.78	0.93486
		2194.7	0.86149	2194.7	0.91053	2194.7	0.93905	2194.7	0.93524
		2196.63	0.86159	2196.63	0.91113	2196.63	0.93905	2196.63	0.9351
		2198.56	0.86206	2198.56	0.91219	2198.56	0.93956	2198.56	0.93512
		2200.49	0.86227	2200.49	0.91289	2200.49	0.93957	2200.49	0.93479
		2202.42	0.86236	2202.42	0.91373	2202.42	0.93996	2202.42	0.93453
		2204.35	0.86182	2204.35	0.91388	2204.35	0.93999	2204.35	0.93384
		2206.28	0.86126	2206.28	0.91402	2206.28	0.94025	2206.28	0.93361
		2208.2	0.86033	2208.2	0.91342	2208.2	0.94006	2208.2	0.93325
		2210.13	0.8597	2210.13	0.91273	2210.13	0.94002	2210.13	0.9333
		2212.06	0.85894	2212.06	0.91122	2212.06	0.93933	2212.06	0.93321
		2213.99	0.85858	2213.99	0.90986	2213.99	0.93911	2213.99	0.93344
		2215.92	0.85821	2215.92	0.90827	2215.92	0.93832	2215.92	0.93349
		2217.85	0.85852	2217.85	0.90691	2217.85	0.93797	2217.85	0.93392
		2219.78	0.85874	2219.78	0.90527	2219.78	0.9376	2219.78	0.934
		2221.7	0.85893	2221.7	0.90441	2221.7	0.93771	2221.7	0.93401
		2223.63	0.85853	2223.63	0.90332	2223.63	0.93748	2223.63	0.93357
		2225.56	0.8581	2225.56	0.90287	2225.56	0.93783	2225.56	0.93335
		2227.49	0.85721	2227.49	0.90241	2227.49	0.93786	2227.49	0.93287
		2229.42	0.85634	2229.42	0.90268	2229.42	0.93809	2229.42	0.9327
		2231.35	0.85517	2231.35	0.90291	2231.35	0.9379	2231.35	0.93239
		2233.28	0.85434	2233.28	0.90359	2233.28	0.93786	2233.28	0.93241
		2235.2	0.85355	2235.2	0.90405	2235.2	0.9372	2235.2	0.93219
		2237.13	0.85333	2237.13	0.90471	2237.13	0.93681	2237.13	0.93226
		2239.06	0.85312	2239.06	0.90487	2239.06	0.93593	2239.06	0.932
		2240.99	0.85308	2240.99	0.9051	2240.99	0.93534	2240.99	0.93179
		2242.92	0.8526	2242.92	0.90459	2242.92	0.93439	2242.92	0.93118
		2244.85	0.85234	2244.85	0.90396	2244.85	0.93391	2244.85	0.93077
		2246.78	0.85155	2246.78	0.90264	2246.78	0.93334	2246.78	0.9301
		2248.7	0.85062	2248.7	0.90132	2248.7	0.93347	2248.7	0.92979
		2250.63	0.84932	2250.63	0.89937	2250.63	0.93327	2250.63	0.92936
		2252.56	0.8482	2252.56	0.89776	2252.56	0.9335	2252.56	0.92928
		2254.49	0.84698	2254.49	0.89582	2254.49	0.93328	2254.49	0.92898
		2256.42	0.8464	2256.42	0.89434	2256.42	0.93331	2256.42	0.92906
		2258.35	0.84581	2258.35	0.89283	2258.35	0.93286	2258.35	0.92879
		2260.28	0.84573	2260.28	0.89196	2260.28	0.93264	2260.28	0.92861
		2262.2	0.8456	2262.2	0.89108	2262.2	0.93185	2262.2	0.92805
		2264.13	0.84563	2264.13	0.89092	2264.13	0.93126	2264.13	0.9275
		2266.06	0.84525	2266.06	0.89071	2266.06	0.93017	2266.06	0.9267
		2267.99	0.8449	2267.99	0.89111	2267.99	0.92946	2267.99	0.92616
		2269.92	0.84402	2269.92	0.89121	2269.92	0.92854	2269.92	0.92536
		2271.85	0.84306	2271.85	0.89176	2271.85	0.92824	2271.85	0.92496
		2273.77	0.84177	2273.77	0.89191	2273.77	0.92782	2273.77	0.92445
		2275.7	0.84084	2275.7	0.89216	2275.7	0.92795	2275.7	0.92429
		2277.63	0.83978	2277.63	0.89205	2277.63	0.92786	2277.63	0.92382
		2279.56	0.83942	2279.56	0.8919	2279.56	0.92817	2279.56	0.92356
		2281.49	0.83912	2281.49	0.89097	2281.49	0.92797	2281.49	0.92293
		2283.42	0.83902	2283.42	0.88998	2283.42	0.92788	2283.42	0.9222
		2285.35	0.8386	2285.35	0.88837	2285.35	0.92719	2285.35	0.92097
		2287.27	0.83828	2287.27	0.88685	2287.27	0.92653	2287.27	0.92005
		2289.2	0.83744	2289.2	0.88499	2289.2	0.92528	2289.2	0.919
		2291.13	0.83654	2291.13	0.88355	2291.13	0.92429	2291.13	0.91827
		2293.06	0.83524	2293.06	0.88188	2293.06	0.923	2293.06	0.91773
		2294.99	0.83409	2294.99	0.88073	2294.99	0.92223	2294.99	0.91773
		2296.92	0.83269	2296.92	0.87948	2296.92	0.92137	2296.92	0.91759
		2298.85	0.83166	2298.85	0.87894	2298.85	0.92115	2298.85	0.91773
		2300.77	0.83083	2300.77	0.87849	2300.77	0.92073	2300.77	0.91756
		2302.7	0.83048	2302.7	0.87862	2302.7	0.92089	2302.7	0.91739
		2304.63	0.82994	2304.63	0.87849	2304.63	0.92071	2304.63	0.91652
		2306.56	0.82959	2306.56	0.87874	2306.56	0.92068	2306.56	0.9155
		2308.49	0.82898	2308.49	0.87851	2308.49	0.92	2308.49	0.91405
		2310.42	0.8285	2310.42	0.87849	2310.42	0.91948	2310.42	0.91283
		2312.35	0.82743	2312.35	0.87756	2312.35	0.91816	2312.35	0.9115
		2314.27	0.82639	2314.27	0.87672	2314.27	0.91706	2314.27	0.91097
		2316.2	0.82487	2316.2	0.8754	2316.2	0.91536	2316.2	0.90997
		2318.13	0.82361	2318.13	0.87388	2318.13	0.91403	2318.13	0.90871
		2320.06	0.82252	2320.06	0.87138	2320.06	0.91238	2320.06	0.90728
		2321.99	0.82234	2321.99	0.86908	2321.99	0.91175	2321.99	0.90658
		2323.92	0.82201	2323.92	0.86618	2323.92	0.91099	2323.92	0.90569
		2325.85	0.82154	2325.85	0.86409	2325.85	0.91091	2325.85	0.90465
		2327.77	0.82065	2327.77	0.86141	2327.77	0.91053	2327.77	0.9026
		2329.7	0.82061	2329.7	0.85922	2329.7	0.91078	2329.7	0.9012
		2331.63	0.8203	2331.63	0.85708	2331.63	0.91029	2331.63	0.9002
		2333.56	0.81964	2333.56	0.85616	2333.56	0.91026	2333.56	0.8999
		2335.49	0.81816	2335.49	0.855	2335.49	0.90937	2335.49	0.89871
		2337.42	0.8174	2337.42	0.85489	2337.42	0.90881	2337.42	0.89834
		2339.35	0.81654	2339.35	0.8545	2339.35	0.90768	2339.35	0.89771
		2341.27	0.81668	2341.27	0.85475	2341.27	0.90716	2341.27	0.89751
		2343.2	0.81705	2343.2	0.85504	2343.2	0.90583	2343.2	0.89739
		2345.13	0.81958	2345.13	0.85628	2345.13	0.90528	2345.13	0.89973
		2347.06	0.82069	2347.06	0.85948	2347.06	0.90564	2347.06	0.90262
		2348.99	0.81634	2348.99	0.86351	2348.99	0.90706	2348.99	0.90027
		2350.92	0.81217	2350.92	0.86205	2350.92	0.90658	2350.92	0.89469
		2352.84	0.81252	2352.84	0.85799	2352.84	0.90569	2352.84	0.89182
		2354.77	0.81286	2354.77	0.85368	2354.77	0.90466	2354.77	0.8895
		2356.7	0.81311	2356.7	0.85072	2356.7	0.90447	2356.7	0.8884
		2358.63	0.81254	2358.63	0.8477	2358.63	0.90362	2358.63	0.88719
		2360.56	0.81301	2360.56	0.8459	2360.56	0.90356	2360.56	0.88759
		2362.49	0.81271	2362.49	0.84451	2362.49	0.90295	2362.49	0.88796
		2364.42	0.81324	2364.42	0.84442	2364.42	0.90281	2364.42	0.8896
		2366.34	0.81336	2366.34	0.8444	2366.34	0.90195	2366.34	0.89066
		2368.27	0.81451	2368.27	0.84579	2368.27	0.90208	2368.27	0.89258
		2370.2	0.81486	2370.2	0.84731	2370.2	0.90184	2370.2	0.89371
		2372.13	0.81543	2372.13	0.84956	2372.13	0.9023	2372.13	0.89504
		2374.06	0.81509	2374.06	0.85124	2374.06	0.90253	2374.06	0.89589
		2375.99	0.8145	2375.99	0.85354	2375.99	0.90334	2375.99	0.89717
		2377.92	0.81307	2377.92	0.85557	2377.92	0.90392	2377.92	0.89815
		2379.84	0.8117	2379.84	0.85746	2379.84	0.90512	2379.84	0.89947
		2381.77	0.80987	2381.77	0.85829	2381.77	0.90591	2381.77	0.90035
		2383.7	0.80845	2383.7	0.85873	2383.7	0.90655	2383.7	0.90118
		2385.63	0.80706	2385.63	0.85814	2385.63	0.90649	2385.63	0.9013
		2387.56	0.80616	2387.56	0.85729	2387.56	0.90634	2387.56	0.90127
		2389.49	0.8054	2389.49	0.85592	2389.49	0.90533	2389.49	0.90062
		2391.42	0.80513	2391.42	0.85445	2391.42	0.90431	2391.42	0.89998
		2393.34	0.80466	2393.34	0.85258	2393.34	0.90291	2393.34	0.89904
		2395.27	0.80442	2395.27	0.851	2395.27	0.90199	2395.27	0.89833
		2397.2	0.8038	2397.2	0.84915	2397.2	0.90089	2397.2	0.89753
		2399.13	0.803	2399.13	0.8476	2399.13	0.90033	2399.13	0.89708
		2401.06	0.8018	2401.06	0.84604	2401.06	0.89982	2401.06	0.89664
		2402.99	0.80057	2402.99	0.8452	2402.99	0.89985	2402.99	0.8964
		2404.92	0.79918	2404.92	0.84442	2404.92	0.89973	2404.92	0.89601
		2406.84	0.7982	2406.84	0.84407	2406.84	0.89998	2406.84	0.8958
		2408.77	0.79734	2408.77	0.8437	2408.77	0.89986	2408.77	0.89525
		2410.7	0.79689	2410.7	0.84394	2410.7	0.89982	2410.7	0.89475
		2412.63	0.79626	2412.63	0.84405	2412.63	0.89909	2412.63	0.89384
		2414.56	0.79595	2414.56	0.84458	2414.56	0.89835	2414.56	0.89308
		2416.49	0.79544	2416.49	0.84467	2416.49	0.89708	2416.49	0.8921
		2418.42	0.79503	2418.42	0.84478	2418.42	0.89599	2418.42	0.89145
		2420.34	0.7941	2420.34	0.8445	2420.34	0.89465	2420.34	0.89074
		2422.27	0.79317	2422.27	0.84411	2422.27	0.89375	2422.27	0.89047
		2424.2	0.79193	2424.2	0.84299	2424.2	0.89271	2424.2	0.8901
		2426.13	0.79097	2426.13	0.84181	2426.13	0.89211	2426.13	0.89
		2428.06	0.78986	2428.06	0.84007	2428.06	0.89177	2428.06	0.88959
		2429.99	0.78911	2429.99	0.8384	2429.99	0.89202	2429.99	0.88927
		2431.92	0.78848	2431.92	0.83632	2431.92	0.89203	2431.92	0.88864
		2433.84	0.78825	2433.84	0.83457	2433.84	0.89216	2433.84	0.88807
		2435.77	0.78787	2435.77	0.83267	2435.77	0.89173	2435.77	0.88716
		2437.7	0.78753	2437.7	0.83132	2437.7	0.89141	2437.7	0.88631
		2439.63	0.78682	2439.63	0.83003	2439.63	0.89059	2439.63	0.88511
		2441.56	0.7861	2441.56	0.82932	2441.56	0.88968	2441.56	0.88427
		2443.49	0.78507	2443.49	0.82875	2443.49	0.88813	2443.49	0.88343
		2445.42	0.78427	2445.42	0.82877	2445.42	0.88693	2445.42	0.8829
		2447.34	0.78324	2447.34	0.82881	2447.34	0.8855	2447.34	0.88216
		2449.27	0.78249	2449.27	0.82928	2449.27	0.88454	2449.27	0.88158
		2451.2	0.78155	2451.2	0.82957	2451.2	0.88366	2451.2	0.8806
		2453.13	0.7808	2453.13	0.83003	2453.13	0.88326	2453.13	0.8796
		2455.06	0.78001	2455.06	0.82993	2455.06	0.88282	2455.06	0.87829
		2456.99	0.77941	2456.99	0.82969	2456.99	0.8829	2456.99	0.87713
		2458.92	0.77848	2458.92	0.82896	2458.92	0.88276	2458.92	0.87566
		2460.84	0.77772	2460.84	0.828	2460.84	0.88279	2460.84	0.87456
		2462.77	0.77656	2462.77	0.82642	2462.77	0.88221	2462.77	0.87342
		2464.7	0.77556	2464.7	0.82478	2464.7	0.88155	2464.7	0.87268
		2466.63	0.77437	2466.63	0.82259	2466.63	0.88023	2466.63	0.87182
		2468.56	0.77333	2468.56	0.82075	2468.56	0.87894	2468.56	0.87115
		2470.49	0.77227	2470.49	0.81858	2470.49	0.8772	2470.49	0.87031
		2472.42	0.77146	2472.42	0.81686	2472.42	0.87588	2472.42	0.86949
		2474.34	0.77049	2474.34	0.81522	2474.34	0.87459	2474.34	0.86826
		2476.27	0.76993	2476.27	0.81417	2476.27	0.87397	2476.27	0.86721
		2478.2	0.76935	2478.2	0.81318	2478.2	0.87337	2478.2	0.86598
		2480.13	0.76896	2480.13	0.81284	2480.13	0.87332	2480.13	0.86486
		2482.06	0.76832	2482.06	0.81269	2482.06	0.87327	2482.06	0.8635
		2483.99	0.76783	2483.99	0.81318	2483.99	0.87367	2483.99	0.86249
		2485.92	0.7673	2485.92	0.81352	2485.92	0.87376	2485.92	0.86151
		2487.84	0.76692	2487.84	0.8142	2487.84	0.87385	2487.84	0.86072
		2489.77	0.76639	2489.77	0.8148	2489.77	0.87336	2489.77	0.8597
		2491.7	0.76622	2491.7	0.81552	2491.7	0.87279	2491.7	0.85898
		2493.63	0.76594	2493.63	0.81571	2493.63	0.87179	2493.63	0.85818
		2495.56	0.76602	2495.56	0.81592	2495.56	0.87089	2495.56	0.85761
		2497.49	0.76598	2497.49	0.81552	2497.49	0.86968	2497.49	0.85684
		2499.42	0.76599	2499.42	0.81483	2499.42	0.86902	2499.42	0.85635
		2501.34	0.76574	2501.34	0.81354	2501.34	0.8683	2501.34	0.8558
		2503.27	0.7654	2503.27	0.81236	2503.27	0.86802	2503.27	0.8555
		2505.2	0.76468	2505.2	0.81079	2505.2	0.86785	2505.2	0.85509
		2507.13	0.76413	2507.13	0.80943	2507.13	0.8682	2507.13	0.85494
		2509.06	0.76333	2509.06	0.80793	2509.06	0.86837	2509.06	0.85475
		2510.99	0.76282	2510.99	0.80685	2510.99	0.86876	2510.99	0.8548
		2512.92	0.76223	2512.92	0.80566	2512.92	0.86868	2512.92	0.85472
		2514.84	0.7617	2514.84	0.80497	2514.84	0.8686	2514.84	0.85476
		2516.77	0.761	2516.77	0.80441	2516.77	0.86786	2516.77	0.8546
		2518.7	0.76061	2518.7	0.80441	2518.7	0.86707	2518.7	0.85472
		2520.63	0.76013	2520.63	0.80436	2520.63	0.86585	2520.63	0.85455
		2522.56	0.75963	2522.56	0.80473	2522.56	0.86479	2522.56	0.85454
		2524.49	0.75884	2524.49	0.805	2524.49	0.86361	2524.49	0.85439
		2526.42	0.7581	2526.42	0.80548	2526.42	0.86302	2526.42	0.85434
		2528.34	0.75722	2528.34	0.80542	2528.34	0.86246	2528.34	0.85398
		2530.27	0.75657	2530.27	0.8054	2530.27	0.86239	2530.27	0.85365
		2532.2	0.75553	2532.2	0.80493	2532.2	0.86225	2532.2	0.85284
		2534.13	0.75489	2534.13	0.80436	2534.13	0.86263	2534.13	0.85218
		2536.06	0.75446	2536.06	0.80321	2536.06	0.86284	2536.06	0.8515
		2537.99	0.7543	2537.99	0.8022	2537.99	0.86309	2537.99	0.85106
		2539.92	0.75394	2539.92	0.80087	2539.92	0.86271	2539.92	0.85049
		2541.84	0.7536	2541.84	0.79963	2541.84	0.86253	2541.84	0.84996
		2543.77	0.75303	2543.77	0.79814	2543.77	0.86172	2543.77	0.84927
		2545.7	0.75255	2545.7	0.79706	2545.7	0.86085	2545.7	0.84875
		2547.63	0.75179	2547.63	0.79593	2547.63	0.85977	2547.63	0.84786
		2549.56	0.75116	2549.56	0.79519	2549.56	0.85909	2549.56	0.84702
		2551.49	0.75035	2551.49	0.7946	2551.49	0.85807	2551.49	0.84591
		2553.42	0.74977	2553.42	0.79456	2553.42	0.85766	2553.42	0.84493
		2555.34	0.74915	2555.34	0.79443	2555.34	0.85733	2555.34	0.84369
		2557.27	0.74881	2557.27	0.79466	2557.27	0.85731	2557.27	0.84266
		2559.2	0.74848	2559.2	0.79471	2559.2	0.85729	2559.2	0.84153
		2561.13	0.7483	2561.13	0.79506	2561.13	0.85782	2561.13	0.84066
		2563.06	0.74793	2563.06	0.79504	2563.06	0.85801	2563.06	0.83976
		2564.99	0.74774	2564.99	0.7952	2564.99	0.85802	2564.99	0.83916
		2566.92	0.7471	2566.92	0.79499	2566.92	0.85745	2566.92	0.83836
		2568.84	0.74647	2568.84	0.79464	2568.84	0.85705	2568.84	0.83763
		2570.77	0.74562	2570.77	0.79369	2570.77	0.85627	2570.77	0.83668
		2572.7	0.74492	2572.7	0.79268	2572.7	0.85564	2572.7	0.83583
		2574.63	0.74409	2574.63	0.79134	2574.63	0.85449	2574.63	0.83499
		2576.56	0.74344	2576.56	0.79033	2576.56	0.8536	2576.56	0.83451
		2578.49	0.74283	2578.49	0.78898	2578.49	0.85278	2578.49	0.83395
		2580.42	0.74245	2580.42	0.78775	2580.42	0.85234	2580.42	0.83378
		2582.34	0.74195	2582.34	0.78655	2582.34	0.85188	2582.34	0.83374
		2584.27	0.74181	2584.27	0.7858	2584.27	0.85199	2584.27	0.83404
		2586.2	0.74139	2586.2	0.78509	2586.2	0.85194	2586.2	0.83426
		2588.13	0.74103	2588.13	0.78478	2588.13	0.85211	2588.13	0.83455
		2590.06	0.74041	2590.06	0.78439	2590.06	0.85192	2590.06	0.83433
		2591.99	0.73978	2591.99	0.78445	2591.99	0.85186	2591.99	0.83395
		2593.92	0.73901	2593.92	0.78448	2593.92	0.85129	2593.92	0.83327
		2595.84	0.73849	2595.84	0.78467	2595.84	0.8506	2595.84	0.83273
		2597.77	0.73784	2597.77	0.7846	2597.77	0.84952	2597.77	0.83194
		2599.7	0.73744	2599.7	0.78469	2599.7	0.84858	2599.7	0.83152
		2601.63	0.73697	2601.63	0.78441	2601.63	0.84742	2601.63	0.83117
		2603.56	0.73672	2603.56	0.78404	2603.56	0.84655	2603.56	0.83103
		2605.49	0.73634	2605.49	0.78321	2605.49	0.84566	2605.49	0.83062
		2607.42	0.73589	2607.42	0.78236	2607.42	0.84529	2607.42	0.83041
		2609.34	0.73512	2609.34	0.78104	2609.34	0.84475	2609.34	0.82996
		2611.27	0.73454	2611.27	0.77984	2611.27	0.84457	2611.27	0.82935
		2613.2	0.73373	2613.2	0.77834	2613.2	0.84443	2613.2	0.82831
		2615.13	0.73309	2615.13	0.77714	2615.13	0.8446	2615.13	0.82729
		2617.06	0.73235	2617.06	0.77584	2617.06	0.84438	2617.06	0.82613
		2618.99	0.73183	2618.99	0.77487	2618.99	0.84421	2618.99	0.82524
		2620.92	0.73127	2620.92	0.77396	2620.92	0.84355	2620.92	0.82441
		2622.84	0.73071	2622.84	0.77341	2622.84	0.84281	2622.84	0.82387
		2624.77	0.73002	2624.77	0.77275	2624.77	0.84162	2624.77	0.82336
		2626.7	0.72955	2626.7	0.7725	2626.7	0.84057	2626.7	0.82318
		2628.63	0.72891	2628.63	0.77227	2628.63	0.83922	2628.63	0.82277
		2630.56	0.72846	2630.56	0.77254	2630.56	0.83824	2630.56	0.82236
		2632.49	0.72766	2632.49	0.77262	2632.49	0.83726	2632.49	0.8215
		2634.42	0.72674	2634.42	0.77263	2634.42	0.83681	2634.42	0.82057
		2636.34	0.72567	2636.34	0.77223	2636.34	0.83647	2636.34	0.8193
		2638.27	0.725	2638.27	0.77184	2638.27	0.83667	2638.27	0.81817
		2640.2	0.72417	2640.2	0.77111	2640.2	0.83654	2640.2	0.81691
		2642.13	0.72367	2642.13	0.7704	2642.13	0.83661	2642.13	0.81604
		2644.06	0.72312	2644.06	0.76927	2644.06	0.83641	2644.06	0.81523
		2645.99	0.72256	2645.99	0.76796	2645.99	0.83612	2645.99	0.81479
		2647.92	0.72184	2647.92	0.7663	2647.92	0.83507	2647.92	0.81432
		2649.84	0.72136	2649.84	0.76478	2649.84	0.83402	2649.84	0.81398
		2651.77	0.72041	2651.77	0.76315	2651.77	0.83265	2651.77	0.81324
		2653.7	0.71945	2653.7	0.76186	2653.7	0.83133	2653.7	0.81229
		2655.63	0.71838	2655.63	0.76044	2655.63	0.82973	2655.63	0.81101
		2657.56	0.71735	2657.56	0.75946	2657.56	0.82875	2657.56	0.80972
		2659.49	0.71612	2659.49	0.7585	2659.49	0.82792	2659.49	0.80825
		2661.42	0.71518	2661.42	0.75796	2661.42	0.82751	2661.42	0.80717
		2663.34	0.7142	2663.34	0.75751	2663.34	0.82721	2663.34	0.80614
		2665.27	0.71353	2665.27	0.75739	2665.27	0.82734	2665.27	0.80561
		2667.2	0.71277	2667.2	0.75694	2667.2	0.82712	2667.2	0.80511
		2669.13	0.71206	2669.13	0.75679	2669.13	0.82707	2669.13	0.80476
		2671.06	0.71113	2671.06	0.75633	2671.06	0.82653	2671.06	0.80414
		2672.99	0.71027	2672.99	0.7559	2672.99	0.82576	2672.99	0.80347
		2674.92	0.70895	2674.92	0.75517	2674.92	0.82425	2674.92	0.80235
		2676.84	0.70774	2676.84	0.75447	2676.84	0.82255	2676.84	0.80121
		2678.77	0.70648	2678.77	0.7532	2678.77	0.82047	2678.77	0.79982
		2680.7	0.7055	2680.7	0.75201	2680.7	0.81896	2680.7	0.79861
		2682.63	0.70427	2682.63	0.75051	2682.63	0.81743	2682.63	0.79724
		2684.56	0.70319	2684.56	0.74896	2684.56	0.81652	2684.56	0.79619
		2686.49	0.70233	2686.49	0.74705	2686.49	0.81571	2686.49	0.79533
		2688.41	0.70178	2688.41	0.74544	2688.41	0.81553	2688.41	0.79474
		2690.34	0.70095	2690.34	0.74382	2690.34	0.81549	2690.34	0.79384
		2692.27	0.70023	2692.27	0.7425	2692.27	0.81555	2692.27	0.793
		2694.2	0.69938	2694.2	0.741	2694.2	0.81528	2694.2	0.79176
		2696.13	0.69849	2696.13	0.74012	2696.13	0.81488	2696.13	0.79044
		2698.06	0.69741	2698.06	0.73928	2698.06	0.81381	2698.06	0.78885
		2699.99	0.69653	2699.99	0.73891	2699.99	0.81259	2699.99	0.78738
		2701.91	0.69555	2701.91	0.73837	2701.91	0.81072	2701.91	0.78572
		2703.84	0.69467	2703.84	0.73826	2703.84	0.8088	2703.84	0.78436
		2705.77	0.69363	2705.77	0.73796	2705.77	0.80677	2705.77	0.78305
		2707.7	0.69288	2707.7	0.73774	2707.7	0.80519	2707.7	0.78212
		2709.63	0.69225	2709.63	0.73734	2709.63	0.80385	2709.63	0.78116
		2711.56	0.69169	2711.56	0.73701	2711.56	0.80336	2711.56	0.78012
		2713.49	0.6908	2713.49	0.73619	2713.49	0.803	2713.49	0.77882
		2715.41	0.69001	2715.41	0.73532	2715.41	0.80313	2715.41	0.77765
		2717.34	0.68893	2717.34	0.73408	2717.34	0.80302	2717.34	0.77604
		2719.27	0.68796	2719.27	0.73291	2719.27	0.80306	2719.27	0.77453
		2721.2	0.68696	2721.2	0.73144	2721.2	0.80249	2721.2	0.77292
		2723.13	0.6862	2723.13	0.73001	2723.13	0.80166	2723.13	0.77151
		2725.06	0.68534	2725.06	0.72833	2725.06	0.80026	2725.06	0.77018
		2726.99	0.68462	2726.99	0.72706	2726.99	0.7988	2726.99	0.76913
		2728.91	0.68386	2728.91	0.72579	2728.91	0.7968	2728.91	0.76804
		2730.84	0.68331	2730.84	0.72486	2730.84	0.79514	2730.84	0.76727
		2732.77	0.68265	2732.77	0.724	2732.77	0.79361	2732.77	0.7662
		2734.7	0.68219	2734.7	0.72357	2734.7	0.79277	2734.7	0.76518
		2736.63	0.68145	2736.63	0.72304	2736.63	0.79225	2736.63	0.76382
		2738.56	0.68088	2738.56	0.72293	2738.56	0.79239	2738.56	0.76247
		2740.49	0.68039	2740.49	0.72274	2740.49	0.79261	2740.49	0.76095
		2742.41	0.67999	2742.41	0.72283	2742.41	0.79311	2742.41	0.7597
		2744.34	0.67917	2744.34	0.72265	2744.34	0.79323	2744.34	0.7584
		2746.27	0.67853	2746.27	0.72241	2746.27	0.79323	2746.27	0.75735
		2748.2	0.67793	2748.2	0.72191	2748.2	0.79257	2748.2	0.75634
		2750.13	0.6776	2750.13	0.72189	2750.13	0.79173	2750.13	0.75562
		2752.06	0.67722	2752.06	0.7215	2752.06	0.79022	2752.06	0.75469
		2753.99	0.67705	2753.99	0.72086	2753.99	0.78876	2753.99	0.75382
		2755.91	0.67672	2755.91	0.7199	2755.91	0.7873	2755.91	0.75264
		2757.84	0.67634	2757.84	0.71925	2757.84	0.78631	2757.84	0.75146
		2759.77	0.67562	2759.77	0.71835	2759.77	0.78543	2759.77	0.7499
		2761.7	0.67515	2761.7	0.71746	2761.7	0.78529	2761.7	0.74849
		2763.63	0.67448	2763.63	0.71636	2763.63	0.78537	2763.63	0.74697
		2765.56	0.67373	2765.56	0.7155	2765.56	0.78596	2765.56	0.74558
		2767.49	0.67292	2767.49	0.7145	2767.49	0.78623	2767.49	0.74414
		2769.41	0.67239	2769.41	0.71389	2769.41	0.78655	2769.41	0.74301
		2771.34	0.6717	2771.34	0.71321	2771.34	0.78625	2771.34	0.74184
		2773.27	0.671	2773.27	0.71278	2773.27	0.78552	2773.27	0.74061
		2775.2	0.67036	2775.2	0.71225	2775.2	0.78434	2775.2	0.73917
		2777.13	0.66988	2777.13	0.71189	2777.13	0.78321	2777.13	0.73788
		2779.06	0.66912	2779.06	0.71121	2779.06	0.78157	2779.06	0.73625
		2780.99	0.66845	2780.99	0.71081	2780.99	0.78036	2780.99	0.73491
		2782.91	0.66752	2782.91	0.71026	2782.91	0.77914	2782.91	0.73358
		2784.84	0.66676	2784.84	0.70979	2784.84	0.77846	2784.84	0.73282
		2786.77	0.66582	2786.77	0.70886	2786.77	0.77788	2786.77	0.73248
		2788.7	0.66501	2788.7	0.70819	2788.7	0.77782	2788.7	0.73276
		2790.63	0.66412	2790.63	0.70729	2790.63	0.77775	2790.63	0.73325
		2792.56	0.66346	2792.56	0.70647	2792.56	0.77798	2792.56	0.73404
		2794.49	0.66285	2794.49	0.70547	2794.49	0.77777	2794.49	0.73478
		2796.41	0.66232	2796.41	0.7045	2796.41	0.77729	2796.41	0.73563
		2798.34	0.66163	2798.34	0.70335	2798.34	0.77632	2798.34	0.73624
		2800.27	0.66118	2800.27	0.70274	2800.27	0.77549	2800.27	0.73684
		2802.2	0.66043	2802.2	0.70204	2802.2	0.77401	2802.2	0.73706
		2804.13	0.65985	2804.13	0.70146	2804.13	0.77257	2804.13	0.73733
		2806.06	0.65916	2806.06	0.70055	2806.06	0.77099	2806.06	0.73745
		2807.99	0.65857	2807.99	0.69987	2807.99	0.76986	2807.99	0.73757
		2809.91	0.65773	2809.91	0.69893	2809.91	0.76878	2809.91	0.73749
		2811.84	0.65693	2811.84	0.69844	2811.84	0.76837	2811.84	0.73753
		2813.77	0.65599	2813.77	0.69774	2813.77	0.76791	2813.77	0.73726
		2815.7	0.65525	2815.7	0.6971	2815.7	0.76759	2815.7	0.7369
		2817.63	0.65431	2817.63	0.69619	2817.63	0.76697	2817.63	0.7361
		2819.56	0.6536	2819.56	0.69544	2819.56	0.76651	2819.56	0.73519
		2821.49	0.65289	2821.49	0.69442	2821.49	0.76565	2821.49	0.73392
		2823.41	0.65212	2823.41	0.69334	2823.41	0.76461	2823.41	0.73265
		2825.34	0.65103	2825.34	0.69211	2825.34	0.763	2825.34	0.73114
		2827.27	0.65001	2827.27	0.69108	2827.27	0.76153	2827.27	0.72983
		2829.2	0.64896	2829.2	0.68974	2829.2	0.7598	2829.2	0.72853
		2831.13	0.64803	2831.13	0.6885	2831.13	0.75825	2831.13	0.72755
		2833.06	0.64667	2833.06	0.68688	2833.06	0.75644	2833.06	0.72621
		2834.99	0.6454	2834.99	0.68543	2834.99	0.75499	2834.99	0.72497
		2836.91	0.64407	2836.91	0.68394	2836.91	0.75341	2836.91	0.7235
		2838.84	0.64276	2838.84	0.68264	2838.84	0.75181	2838.84	0.72194
		2840.77	0.64125	2840.77	0.68126	2840.77	0.74991	2840.77	0.71994
		2842.7	0.63991	2842.7	0.67977	2842.7	0.74779	2842.7	0.71793
		2844.63	0.63822	2844.63	0.67747	2844.63	0.74441	2844.63	0.71556
		2846.56	0.63641	2846.56	0.67471	2846.56	0.74027	2846.56	0.71305
		2848.49	0.63437	2848.49	0.67175	2848.49	0.73595	2848.49	0.7106
		2850.41	0.63281	2850.41	0.67006	2850.41	0.7332	2850.41	0.70871
		2852.34	0.6314	2852.34	0.66917	2852.34	0.73172	2852.34	0.70679
		2854.27	0.63047	2854.27	0.66885	2854.27	0.73138	2854.27	0.70558
		2856.2	0.62975	2856.2	0.66844	2856.2	0.73108	2856.2	0.70456
		2858.13	0.62918	2858.13	0.66808	2858.13	0.73117	2858.13	0.70361
		2860.06	0.62833	2860.06	0.66754	2860.06	0.73133	2860.06	0.70233
		2861.99	0.62743	2861.99	0.66716	2861.99	0.73159	2861.99	0.70099
		2863.91	0.62626	2863.91	0.6661	2863.91	0.73106	2863.91	0.69921
		2865.84	0.62528	2865.84	0.66513	2865.84	0.73051	2865.84	0.69751
		2867.77	0.62408	2867.77	0.66379	2867.77	0.72938	2867.77	0.69566
		2869.7	0.62295	2869.7	0.6625	2869.7	0.72837	2869.7	0.69401
		2871.63	0.62168	2871.63	0.66092	2871.63	0.72696	2871.63	0.69236
		2873.56	0.62065	2873.56	0.65987	2873.56	0.72594	2873.56	0.69106
		2875.49	0.61963	2875.49	0.65908	2875.49	0.72493	2875.49	0.68977
		2877.41	0.61872	2877.41	0.65838	2877.41	0.72418	2877.41	0.68861
		2879.34	0.61752	2879.34	0.6574	2879.34	0.72301	2879.34	0.68712
		2881.27	0.61643	2881.27	0.65676	2881.27	0.722	2881.27	0.6857
		2883.2	0.61521	2883.2	0.65584	2883.2	0.72065	2883.2	0.68405
		2885.13	0.61392	2885.13	0.6551	2885.13	0.71922	2885.13	0.6822
		2887.06	0.6127	2887.06	0.6541	2887.06	0.71735	2887.06	0.6801
		2888.99	0.61151	2888.99	0.65317	2888.99	0.71559	2888.99	0.67814
		2890.91	0.61018	2890.91	0.65175	2890.91	0.71353	2890.91	0.67614
		2892.84	0.60915	2892.84	0.65032	2892.84	0.71155	2892.84	0.67445
		2894.77	0.60798	2894.77	0.64853	2894.77	0.70924	2894.77	0.67261
		2896.7	0.607	2896.7	0.64697	2896.7	0.70748	2896.7	0.67087
		2898.63	0.60586	2898.63	0.64505	2898.63	0.70568	2898.63	0.66913
		2900.56	0.6047	2900.56	0.64339	2900.56	0.70412	2900.56	0.66757
		2902.49	0.60341	2902.49	0.64136	2902.49	0.70255	2902.49	0.66552
		2904.41	0.60222	2904.41	0.63935	2904.41	0.7013	2904.41	0.66331
		2906.34	0.60087	2906.34	0.63732	2906.34	0.69949	2906.34	0.66093
		2908.27	0.59948	2908.27	0.63532	2908.27	0.6975	2908.27	0.65859
		2910.2	0.59797	2910.2	0.63277	2910.2	0.69474	2910.2	0.65597
		2912.13	0.59643	2912.13	0.6302	2912.13	0.69122	2912.13	0.65339
		2914.06	0.59473	2914.06	0.62696	2914.06	0.68649	2914.06	0.65057
		2915.99	0.59318	2915.99	0.62413	2915.99	0.68195	2915.99	0.64789
		2917.91	0.59173	2917.91	0.62217	2917.91	0.6782	2917.91	0.64525
		2919.84	0.59058	2919.84	0.62121	2919.84	0.67595	2919.84	0.64297
		2921.77	0.58926	2921.77	0.62049	2921.77	0.67424	2921.77	0.64064
		2923.7	0.5882	2923.7	0.62036	2923.7	0.67339	2923.7	0.63858
		2925.63	0.58724	2925.63	0.61997	2925.63	0.67303	2925.63	0.63641
		2927.56	0.58654	2927.56	0.61975	2927.56	0.67354	2927.56	0.6343
		2929.49	0.58573	2929.49	0.61943	2929.49	0.67423	2929.49	0.63217
		2931.41	0.58516	2931.41	0.61951	2931.41	0.67547	2931.41	0.6304
		2933.34	0.58466	2933.34	0.61903	2933.34	0.67617	2933.34	0.6285
		2935.27	0.58425	2935.27	0.61851	2935.27	0.67674	2935.27	0.62673
		2937.2	0.58373	2937.2	0.61766	2937.2	0.67664	2937.2	0.6248
		2939.13	0.5832	2939.13	0.61699	2939.13	0.67642	2939.13	0.62307
		2941.06	0.58247	2941.06	0.61585	2941.06	0.67565	2941.06	0.62118
		2942.99	0.58182	2942.99	0.61456	2942.99	0.67483	2942.99	0.61924
		2944.91	0.58067	2944.91	0.61324	2944.91	0.67371	2944.91	0.61702
		2946.84	0.57956	2946.84	0.61224	2946.84	0.67295	2946.84	0.61475
		2948.77	0.57812	2948.77	0.61091	2948.77	0.67197	2948.77	0.61207
		2950.7	0.57659	2950.7	0.60958	2950.7	0.67104	2950.7	0.60929
		2952.63	0.57483	2952.63	0.60825	2952.63	0.66989	2952.63	0.60643
		2954.56	0.57361	2954.56	0.60738	2954.56	0.66899	2954.56	0.60378
		2956.49	0.57247	2956.49	0.60607	2956.49	0.66774	2956.49	0.60094
		2958.41	0.57146	2958.41	0.60512	2958.41	0.66642	2958.41	0.59851
		2960.34	0.57047	2960.34	0.60402	2960.34	0.66459	2960.34	0.59618
		2962.27	0.56967	2962.27	0.60338	2962.27	0.66313	2962.27	0.5939
		2964.2	0.56876	2964.2	0.60262	2964.2	0.66151	2964.2	0.5913
		2966.13	0.56813	2966.13	0.60191	2966.13	0.66	2966.13	0.58897
		2968.06	0.56732	2968.06	0.60111	2968.06	0.65823	2968.06	0.58647
		2969.99	0.56649	2969.99	0.60048	2969.99	0.65705	2969.99	0.58389
		2971.91	0.56547	2971.91	0.59941	2971.91	0.65613	2971.91	0.581
		2973.84	0.56446	2973.84	0.59822	2973.84	0.65587	2973.84	0.57815
		2975.77	0.5633	2975.77	0.59666	2975.77	0.65555	2975.77	0.5753
		2977.7	0.56207	2977.7	0.5953	2977.7	0.6556	2977.7	0.57262
		2979.63	0.56094	2979.63	0.59364	2979.63	0.65557	2979.63	0.56978
		2981.56	0.55991	2981.56	0.59221	2981.56	0.65564	2981.56	0.56703
		2983.49	0.55868	2983.49	0.59045	2983.49	0.65504	2983.49	0.56417
		2985.41	0.55748	2985.41	0.58903	2985.41	0.65417	2985.41	0.56128
		2987.34	0.55604	2987.34	0.5874	2987.34	0.65253	2987.34	0.55809
		2989.27	0.55466	2989.27	0.58581	2989.27	0.65069	2989.27	0.55506
		2991.2	0.55295	2991.2	0.58413	2991.2	0.64836	2991.2	0.55171
		2993.13	0.55111	2993.13	0.58303	2993.13	0.64636	2993.13	0.54838
		2995.06	0.54915	2995.06	0.58144	2995.06	0.64444	2995.06	0.54492
		2996.99	0.54731	2996.99	0.57993	2996.99	0.64305	2996.99	0.54153
		2998.91	0.54523	2998.91	0.57834	2998.91	0.64143	2998.91	0.53813
		3000.84	0.54336	3000.84	0.57691	3000.84	0.64	3000.84	0.53478
		3002.77	0.5413	3002.77	0.5751	3002.77	0.63845	3002.77	0.531
		3004.7	0.53952	3004.7	0.57315	3004.7	0.63692	3004.7	0.52736
		3006.63	0.53755	3006.63	0.57089	3006.63	0.63498	3006.63	0.52375
		3008.56	0.5354	3008.56	0.56894	3008.56	0.63295	3008.56	0.52008
		3010.49	0.53301	3010.49	0.56659	3010.49	0.63002	3010.49	0.51592
		3012.41	0.5307	3012.41	0.56419	3012.41	0.62703	3012.41	0.51199
		3014.34	0.5282	3014.34	0.56153	3014.34	0.62383	3014.34	0.5079
		3016.27	0.52579	3016.27	0.55899	3016.27	0.62087	3016.27	0.50385
		3018.2	0.52327	3018.2	0.5561	3018.2	0.61782	3018.2	0.4997
		3020.13	0.52076	3020.13	0.55364	3020.13	0.61545	3020.13	0.49553
		3022.06	0.51801	3022.06	0.55087	3022.06	0.61289	3022.06	0.4913
		3023.99	0.51554	3023.99	0.54847	3023.99	0.61058	3023.99	0.48731
		3025.91	0.51285	3025.91	0.54578	3025.91	0.60831	3025.91	0.48308
		3027.84	0.51015	3027.84	0.54359	3027.84	0.6065	3027.84	0.47894
		3029.77	0.50715	3029.77	0.54123	3029.77	0.60376	3029.77	0.47455
		3031.7	0.50436	3031.7	0.53881	3031.7	0.60101	3031.7	0.47048
		3033.63	0.50146	3033.63	0.53618	3033.63	0.59835	3033.63	0.46652
		3035.56	0.49865	3035.56	0.53372	3035.56	0.59571	3035.56	0.46261
		3037.49	0.49582	3037.49	0.53121	3037.49	0.59271	3037.49	0.45871
		3039.41	0.49289	3039.41	0.52915	3039.41	0.58953	3039.41	0.45497
		3041.34	0.48985	3041.34	0.52666	3041.34	0.58591	3041.34	0.45117
		3043.27	0.4871	3043.27	0.5242	3043.27	0.58293	3043.27	0.44754
		3045.2	0.48438	3045.2	0.52164	3045.2	0.58012	3045.2	0.44399
		3047.13	0.48178	3047.13	0.51932	3047.13	0.57754	3047.13	0.44061
		3049.06	0.47897	3049.06	0.51648	3049.06	0.57485	3049.06	0.43707
		3050.99	0.4764	3050.99	0.51394	3050.99	0.57276	3050.99	0.4339
		3052.91	0.47365	3052.91	0.51141	3052.91	0.57054	3052.91	0.43067
		3054.84	0.47079	3054.84	0.50915	3054.84	0.56797	3054.84	0.42744
		3056.77	0.46811	3056.77	0.50659	3056.77	0.56511	3056.77	0.42441
		3058.7	0.46564	3058.7	0.50425	3058.7	0.56281	3058.7	0.42155
		3060.63	0.4627	3060.63	0.50157	3060.63	0.55976	3060.63	0.41846
		3062.56	0.46006	3062.56	0.49932	3062.56	0.55649	3062.56	0.41546
		3064.49	0.45748	3064.49	0.49674	3064.49	0.55282	3064.49	0.41236
		3066.41	0.45522	3066.41	0.49425	3066.41	0.54976	3066.41	0.40956
		3068.34	0.45308	3068.34	0.49176	3068.34	0.54679	3068.34	0.40674
		3070.27	0.45105	3070.27	0.48986	3070.27	0.54423	3070.27	0.40406
		3072.2	0.44904	3072.2	0.48748	3072.2	0.5416	3072.2	0.40142
		3074.13	0.4474	3074.13	0.48553	3074.13	0.53927	3074.13	0.39891
		3076.06	0.44564	3076.06	0.48362	3076.06	0.53687	3076.06	0.39627
		3077.99	0.44411	3077.99	0.48207	3077.99	0.5347	3077.99	0.39379
		3079.91	0.44267	3079.91	0.48049	3079.91	0.53215	3079.91	0.39129
		3081.84	0.44151	3081.84	0.4791	3081.84	0.53007	3081.84	0.38894
		3083.77	0.44043	3083.77	0.4776	3083.77	0.52788	3083.77	0.38647
		3085.7	0.43988	3085.7	0.4767	3085.7	0.52571	3085.7	0.38429
		3087.63	0.43915	3087.63	0.47539	3087.63	0.52308	3087.63	0.38192
		3089.56	0.43869	3089.56	0.4745	3089.56	0.52078	3089.56	0.3797
		3091.49	0.43855	3091.49	0.47375	3091.49	0.51838	3091.49	0.37739
		3093.41	0.4384	3093.41	0.47303	3093.41	0.51648	3093.41	0.37517
		3095.34	0.43801	3095.34	0.47193	3095.34	0.5143	3095.34	0.3727
		3097.27	0.43778	3097.27	0.47126	3097.27	0.51243	3097.27	0.37051
		3099.2	0.43742	3099.2	0.47035	3099.2	0.51047	3099.2	0.36829
		3101.13	0.43731	3101.13	0.46952	3101.13	0.50884	3101.13	0.36633
		3103.06	0.43704	3103.06	0.46853	3103.06	0.50725	3103.06	0.36423
		3104.99	0.4368	3104.99	0.46787	3104.99	0.506	3104.99	0.36231
		3106.91	0.43641	3106.91	0.46684	3106.91	0.50401	3106.91	0.36024
		3108.84	0.43613	3108.84	0.46603	3108.84	0.50211	3108.84	0.35826
		3110.77	0.43568	3110.77	0.46486	3110.77	0.50001	3110.77	0.3562
		3112.7	0.43524	3112.7	0.46399	3112.7	0.49814	3112.7	0.3542
		3114.63	0.43441	3114.63	0.46279	3114.63	0.49597	3114.63	0.35211
		3116.56	0.43374	3116.56	0.46163	3116.56	0.49422	3116.56	0.35032
		3118.49	0.43286	3118.49	0.46013	3118.49	0.49207	3118.49	0.34849
		3120.41	0.43178	3120.41	0.45899	3120.41	0.49022	3120.41	0.34684
		3122.34	0.43054	3122.34	0.4575	3122.34	0.48817	3122.34	0.34524
		3124.27	0.42947	3124.27	0.45633	3124.27	0.48664	3124.27	0.34405
		3126.2	0.42812	3126.2	0.45496	3126.2	0.48453	3126.2	0.34263
		3128.13	0.42677	3128.13	0.4535	3128.13	0.48258	3128.13	0.34127
		3130.06	0.42516	3130.06	0.45199	3130.06	0.48041	3130.06	0.33961
		3131.99	0.42371	3131.99	0.4506	3131.99	0.47825	3131.99	0.33808
		3133.91	0.4223	3133.91	0.44882	3133.91	0.47585	3133.91	0.33671
		3135.84	0.42083	3135.84	0.44744	3135.84	0.47396	3135.84	0.33558
		3137.77	0.41898	3137.77	0.44572	3137.77	0.47148	3137.77	0.33421
		3139.7	0.41735	3139.7	0.44433	3139.7	0.46951	3139.7	0.333
		3141.63	0.41562	3141.63	0.4426	3141.63	0.46739	3141.63	0.33172
		3143.56	0.41415	3143.56	0.44102	3143.56	0.46547	3143.56	0.33069
		3145.49	0.41258	3145.49	0.43928	3145.49	0.46324	3145.49	0.32956
		3147.41	0.41119	3147.41	0.43772	3147.41	0.46125	3147.41	0.32857
		3149.34	0.4096	3149.34	0.43574	3149.34	0.45888	3149.34	0.32754
		3151.27	0.40822	3151.27	0.43429	3151.27	0.45694	3151.27	0.32659
		3153.2	0.40703	3153.2	0.43291	3153.2	0.45475	3153.2	0.3256
		3155.13	0.40624	3155.13	0.43175	3155.13	0.45295	3155.13	0.32478
		3157.06	0.40544	3157.06	0.43034	3157.06	0.45119	3157.06	0.32398
		3158.98	0.40475	3158.98	0.42941	3158.98	0.44982	3158.98	0.32363
		3160.91	0.40412	3160.91	0.42869	3160.91	0.44802	3160.91	0.32288
		3162.84	0.40376	3162.84	0.42822	3162.84	0.44697	3162.84	0.32252
		3164.77	0.40324	3164.77	0.42737	3164.77	0.44589	3164.77	0.32239
		3166.7	0.40298	3166.7	0.42727	3166.7	0.4449	3166.7	0.32219
		3168.63	0.40266	3168.63	0.42703	3168.63	0.44358	3168.63	0.32204
		3170.56	0.40255	3170.56	0.42707	3170.56	0.44268	3170.56	0.32213
		3172.48	0.4024	3172.48	0.42699	3172.48	0.44166	3172.48	0.32207
		3174.41	0.40255	3174.41	0.42717	3174.41	0.44109	3174.41	0.32208
		3176.34	0.40258	3176.34	0.42723	3176.34	0.44022	3176.34	0.32183
		3178.27	0.4029	3178.27	0.42771	3178.27	0.43954	3178.27	0.32203
		3180.2	0.40308	3180.2	0.42809	3180.2	0.43922	3180.2	0.32232
		3182.13	0.40345	3182.13	0.42859	3182.13	0.43949	3182.13	0.32263
		3184.06	0.40369	3184.06	0.42878	3184.06	0.43926	3184.06	0.32298
		3185.98	0.40399	3185.98	0.42914	3185.98	0.43981	3185.98	0.32365
		3187.91	0.40423	3187.91	0.42935	3187.91	0.44037	3187.91	0.32428
		3189.84	0.40469	3189.84	0.43013	3189.84	0.44103	3189.84	0.3251
		3191.77	0.40548	3191.77	0.43079	3191.77	0.44155	3191.77	0.32586
		3193.7	0.40652	3193.7	0.43172	3193.7	0.44258	3193.7	0.32683
		3195.63	0.40721	3195.63	0.43253	3195.63	0.4433	3195.63	0.32761
		3197.56	0.40819	3197.56	0.43358	3197.56	0.444	3197.56	0.32872
		3199.48	0.4091	3199.48	0.43448	3199.48	0.44462	3199.48	0.32992
		3201.41	0.4101	3201.41	0.43587	3201.41	0.44575	3201.41	0.33115
		3203.34	0.41116	3203.34	0.43696	3203.34	0.44655	3203.34	0.33235
		3205.27	0.41244	3205.27	0.43842	3205.27	0.44778	3205.27	0.33395
		3207.2	0.41338	3207.2	0.43995	3207.2	0.44866	3207.2	0.33541
		3209.13	0.4144	3209.13	0.44166	3209.13	0.44967	3209.13	0.33694
		3211.06	0.41506	3211.06	0.44275	3211.06	0.45075	3211.06	0.33856
		3212.98	0.41589	3212.98	0.44426	3212.98	0.45206	3212.98	0.34028
		3214.91	0.4167	3214.91	0.44536	3214.91	0.45307	3214.91	0.34182
		3216.84	0.41745	3216.84	0.44666	3216.84	0.4544	3216.84	0.34321
		3218.77	0.41787	3218.77	0.44742	3218.77	0.45508	3218.77	0.34425
		3220.7	0.41828	3220.7	0.44804	3220.7	0.45591	3220.7	0.34559
		3222.63	0.41827	3222.63	0.44825	3222.63	0.45627	3222.63	0.34665
		3224.56	0.41819	3224.56	0.44895	3224.56	0.45664	3224.56	0.34762
		3226.48	0.41771	3226.48	0.44894	3226.48	0.45625	3226.48	0.34855
		3228.41	0.41682	3228.41	0.44874	3228.41	0.45599	3228.41	0.34944
		3230.34	0.41563	3230.34	0.44816	3230.34	0.45572	3230.34	0.35002
		3232.27	0.41475	3232.27	0.44758	3232.27	0.45593	3232.27	0.35076
		3234.2	0.4133	3234.2	0.44674	3234.2	0.4557	3234.2	0.35118
		3236.13	0.41177	3236.13	0.4464	3236.13	0.45592	3236.13	0.35148
		3238.05	0.41022	3238.05	0.4457	3238.05	0.45612	3238.05	0.35153
		3239.98	0.409	3239.98	0.44534	3239.98	0.45638	3239.98	0.35184
		3241.91	0.40788	3241.91	0.44497	3241.91	0.45601	3241.91	0.35203
		3243.84	0.40675	3243.84	0.4449	3243.84	0.45585	3243.84	0.3522
		3245.77	0.40553	3245.77	0.44434	3245.77	0.45569	3245.77	0.35225
		3247.7	0.40481	3247.7	0.44474	3247.7	0.45589	3247.7	0.35274
		3249.63	0.40429	3249.63	0.44512	3249.63	0.45552	3249.63	0.3531
		3251.55	0.40405	3251.55	0.44571	3251.55	0.45554	3251.55	0.35352
		3253.48	0.40407	3253.48	0.44614	3253.48	0.455	3253.48	0.35362
		3255.41	0.40453	3255.41	0.44728	3255.41	0.45517	3255.41	0.35385
		3257.34	0.40506	3257.34	0.4481	3257.34	0.45555	3257.34	0.354
		3259.27	0.40575	3259.27	0.44894	3259.27	0.45625	3259.27	0.35421
		3261.2	0.40622	3261.2	0.44943	3261.2	0.45648	3261.2	0.35427
		3263.13	0.40695	3263.13	0.45025	3263.13	0.45704	3263.13	0.35435
		3265.05	0.4074	3265.05	0.45066	3265.05	0.45721	3265.05	0.3542
		3266.98	0.40786	3266.98	0.45127	3266.98	0.45792	3266.98	0.35447
		3268.91	0.40795	3268.91	0.45157	3268.91	0.45816	3268.91	0.35453
		3270.84	0.40816	3270.84	0.45236	3270.84	0.45836	3270.84	0.35479
		3272.77	0.4082	3272.77	0.45276	3272.77	0.45804	3272.77	0.35494
		3274.7	0.40836	3274.7	0.45347	3274.7	0.45826	3274.7	0.35521
		3276.63	0.40841	3276.63	0.45395	3276.63	0.45818	3276.63	0.35526
		3278.55	0.40874	3278.55	0.45448	3278.55	0.45865	3278.55	0.3557
		3280.48	0.40916	3280.48	0.45501	3280.48	0.45875	3280.48	0.35608
		3282.41	0.40993	3282.41	0.45621	3282.41	0.45911	3282.41	0.35659
		3284.34	0.41068	3284.34	0.45697	3284.34	0.45923	3284.34	0.35715
		3286.27	0.41189	3286.27	0.45841	3286.27	0.46018	3286.27	0.35785
		3288.2	0.41317	3288.2	0.45954	3288.2	0.46088	3288.2	0.35818
		3290.13	0.41463	3290.13	0.46112	3290.13	0.46165	3290.13	0.35875
		3292.05	0.41648	3292.05	0.46234	3292.05	0.46185	3292.05	0.35947
		3293.98	0.41878	3293.98	0.46424	3293.98	0.4627	3293.98	0.36068
		3295.91	0.42098	3295.91	0.46605	3295.91	0.46307	3295.91	0.36146
		3297.84	0.42353	3297.84	0.46806	3297.84	0.46352	3297.84	0.36244
		3299.77	0.42632	3299.77	0.46982	3299.77	0.46401	3299.77	0.36336
		3301.7	0.42936	3301.7	0.47212	3301.7	0.465	3301.7	0.36413
		3303.63	0.43226	3303.63	0.47414	3303.63	0.46546	3303.63	0.36461
		3305.55	0.43554	3305.55	0.47675	3305.55	0.46626	3305.55	0.36536
		3307.48	0.43872	3307.48	0.47955	3307.48	0.4665	3307.48	0.36581
		3309.41	0.44219	3309.41	0.48215	3309.41	0.46732	3309.41	0.36657
		3311.34	0.44559	3311.34	0.48406	3311.34	0.46815	3311.34	0.3673
		3313.27	0.44924	3313.27	0.48657	3313.27	0.46903	3313.27	0.36819
		3315.2	0.45255	3315.2	0.48903	3315.2	0.46959	3315.2	0.36903
		3317.13	0.45579	3317.13	0.49172	3317.13	0.47043	3317.13	0.36993
		3319.05	0.45905	3319.05	0.49392	3319.05	0.47095	3319.05	0.37062
		3320.98	0.46254	3320.98	0.49654	3320.98	0.47174	3320.98	0.37172
		3322.91	0.4657	3322.91	0.49874	3322.91	0.472	3322.91	0.37292
		3324.84	0.46897	3324.84	0.50125	3324.84	0.47256	3324.84	0.37423
		3326.77	0.47202	3326.77	0.50337	3326.77	0.47309	3326.77	0.37549
		3328.7	0.47505	3328.7	0.50547	3328.7	0.47428	3328.7	0.37712
		3330.63	0.47739	3330.63	0.50751	3330.63	0.47459	3330.63	0.37868
		3332.55	0.47953	3332.55	0.5101	3332.55	0.47535	3332.55	0.38063
		3334.48	0.4817	3334.48	0.51229	3334.48	0.47568	3334.48	0.38271
		3336.41	0.48414	3336.41	0.51452	3336.41	0.47632	3336.41	0.38522
		3338.34	0.48625	3338.34	0.51624	3338.34	0.47712	3338.34	0.38778
		3340.27	0.4882	3340.27	0.51855	3340.27	0.47839	3340.27	0.39078
		3342.2	0.4897	3342.2	0.52053	3342.2	0.47915	3342.2	0.39365
		3344.13	0.49132	3344.13	0.5224	3344.13	0.48028	3344.13	0.39672
		3346.05	0.49287	3346.05	0.52397	3346.05	0.48111	3346.05	0.39968
		3347.98	0.49465	3347.98	0.52615	3347.98	0.48248	3347.98	0.40313
		3349.91	0.49603	3349.91	0.5282	3349.91	0.48355	3349.91	0.4065
		3351.84	0.49722	3351.84	0.53017	3351.84	0.48478	3351.84	0.41
		3353.77	0.49812	3353.77	0.53162	3353.77	0.48542	3353.77	0.41319
		3355.7	0.49921	3355.7	0.53361	3355.7	0.48646	3355.7	0.41667
		3357.63	0.49967	3357.63	0.53488	3357.63	0.48736	3357.63	0.41982
		3359.55	0.49996	3359.55	0.53664	3359.55	0.48865	3359.55	0.42309
		3361.48	0.50042	3361.48	0.53805	3361.48	0.48947	3361.48	0.4261
		3363.41	0.50124	3363.41	0.53953	3363.41	0.49081	3363.41	0.42908
		3365.34	0.50166	3365.34	0.54054	3365.34	0.49148	3365.34	0.4318
		3367.27	0.5018	3367.27	0.5416	3367.27	0.49251	3367.27	0.43491
		3369.2	0.50183	3369.2	0.54215	3369.2	0.49329	3369.2	0.43751
		3371.13	0.50232	3371.13	0.54304	3371.13	0.4945	3371.13	0.44021
		3373.05	0.50238	3373.05	0.54364	3373.05	0.49528	3373.05	0.44253
		3374.98	0.50235	3374.98	0.54463	3374.98	0.49627	3374.98	0.44507
		3376.91	0.50163	3376.91	0.54522	3376.91	0.49676	3376.91	0.44723
		3378.84	0.50115	3378.84	0.54612	3378.84	0.49774	3378.84	0.44951
		3380.77	0.50068	3380.77	0.54691	3380.77	0.49823	3380.77	0.45162
		3382.7	0.5001	3382.7	0.5479	3382.7	0.49905	3382.7	0.45363
		3384.63	0.49947	3384.63	0.54811	3384.63	0.49891	3384.63	0.45529
		3386.55	0.49924	3386.55	0.5487	3386.55	0.49929	3386.55	0.45702
		3388.48	0.49905	3388.48	0.54919	3388.48	0.49961	3388.48	0.45854
		3390.41	0.49883	3390.41	0.55063	3390.41	0.50018	3390.41	0.46035
		3392.34	0.49839	3392.34	0.55112	3392.34	0.50007	3392.34	0.46177
		3394.27	0.49849	3394.27	0.55155	3394.27	0.50108	3394.27	0.46351
		3396.2	0.49817	3396.2	0.55203	3396.2	0.50145	3396.2	0.46501
		3398.13	0.49787	3398.13	0.55227	3398.13	0.50236	3398.13	0.46675
		3400.05	0.4975	3400.05	0.55251	3400.05	0.50296	3400.05	0.46799
		3401.98	0.49723	3401.98	0.55305	3401.98	0.50375	3401.98	0.46911
		3403.91	0.49671	3403.91	0.55298	3403.91	0.5045	3403.91	0.46988
		3405.84	0.49666	3405.84	0.55351	3405.84	0.50571	3405.84	0.47075
		3407.77	0.49644	3407.77	0.55386	3407.77	0.50584	3407.77	0.47102
		3409.7	0.49651	3409.7	0.55485	3409.7	0.50641	3409.7	0.47147
		3411.63	0.49657	3411.63	0.55566	3411.63	0.50691	3411.63	0.47148
		3413.55	0.49656	3413.55	0.55643	3413.55	0.50772	3413.55	0.4715
		3415.48	0.49667	3415.48	0.55708	3415.48	0.50814	3415.48	0.47114
		3417.41	0.49717	3417.41	0.55883	3417.41	0.50841	3417.41	0.47067
		3419.34	0.49691	3419.34	0.56013	3419.34	0.50795	3419.34	0.46937
		3421.27	0.49699	3421.27	0.56111	3421.27	0.50891	3421.27	0.46869
		3423.2	0.49731	3423.2	0.56172	3423.2	0.51075	3423.2	0.46791
		3425.13	0.49763	3425.13	0.56273	3425.13	0.51281	3425.13	0.46751
		3427.05	0.49753	3427.05	0.56382	3427.05	0.51368	3427.05	0.46741
		3428.98	0.49784	3428.98	0.56484	3428.98	0.51483	3428.98	0.46828
		3430.91	0.49813	3430.91	0.56491	3430.91	0.51551	3430.91	0.4699
		3432.84	0.49854	3432.84	0.56551	3432.84	0.51662	3432.84	0.47315
		3434.77	0.49872	3434.77	0.56632	3434.77	0.51726	3434.77	0.47668
		3436.7	0.4992	3436.7	0.56745	3436.7	0.51808	3436.7	0.48078
		3438.63	0.4996	3438.63	0.5677	3438.63	0.51829	3438.63	0.48495
		3440.55	0.50018	3440.55	0.56855	3440.55	0.51898	3440.55	0.48909
		3442.48	0.50054	3442.48	0.56871	3442.48	0.51954	3442.48	0.49281
		3444.41	0.50071	3444.41	0.57008	3444.41	0.52098	3444.41	0.49669
		3446.34	0.50114	3446.34	0.57053	3446.34	0.52123	3446.34	0.49982
		3448.27	0.50244	3448.27	0.57006	3448.27	0.52388	3448.27	0.5043
		3450.2	0.50316	3450.2	0.57038	3450.2	0.52682	3450.2	0.50846
		3452.13	0.50385	3452.13	0.57127	3452.13	0.5294	3452.13	0.51213
		3454.05	0.50453	3454.05	0.57212	3454.05	0.53155	3454.05	0.51526
		3455.98	0.50552	3455.98	0.57371	3455.98	0.53326	3455.98	0.51874
		3457.91	0.50636	3457.91	0.57528	3457.91	0.53449	3457.91	0.52206
		3459.84	0.50767	3459.84	0.57688	3459.84	0.53643	3459.84	0.5257
		3461.77	0.50883	3461.77	0.57763	3461.77	0.53739	3461.77	0.52901
		3463.7	0.51012	3463.7	0.57915	3463.7	0.53933	3463.7	0.53279
		3465.63	0.51115	3465.63	0.58117	3465.63	0.5414	3465.63	0.53592
		3467.55	0.51234	3467.55	0.5828	3467.55	0.54402	3467.55	0.53931
		3469.48	0.51319	3469.48	0.58373	3469.48	0.54655	3469.48	0.54244
		3471.41	0.51436	3471.41	0.58489	3471.41	0.54961	3471.41	0.54562
		3473.34	0.51542	3473.34	0.5858	3473.34	0.55217	3473.34	0.54805
		3475.27	0.517	3475.27	0.58665	3475.27	0.55491	3475.27	0.55057
		3477.2	0.51811	3477.2	0.58775	3477.2	0.55786	3477.2	0.55263
		3479.13	0.51918	3479.13	0.59031	3479.13	0.56037	3479.13	0.55376
		3481.05	0.52046	3481.05	0.5913	3481.05	0.56161	3481.05	0.55357
		3482.98	0.52232	3482.98	0.59163	3482.98	0.56489	3482.98	0.5535
		3484.91	0.52366	3484.91	0.59306	3484.91	0.56785	3484.91	0.55191
		3486.84	0.52493	3486.84	0.59495	3486.84	0.57011	3486.84	0.55114
		3488.77	0.52633	3488.77	0.59566	3488.77	0.57217	3488.77	0.55627
		3490.7	0.52784	3490.7	0.59684	3490.7	0.57551	3490.7	0.56938
		3492.63	0.52899	3492.63	0.59817	3492.63	0.57784	3492.63	0.58488
		3494.55	0.53026	3494.55	0.59994	3494.55	0.58029	3494.55	0.59815
		3496.48	0.53166	3496.48	0.60094	3496.48	0.58233	3496.48	0.60804
		3498.41	0.53315	3498.41	0.60301	3498.41	0.58562	3498.41	0.61588
		3500.34	0.53376	3500.34	0.60623	3500.34	0.5878	3500.34	0.62046
		3502.27	0.53484	3502.27	0.60848	3502.27	0.58925	3502.27	0.62413
		3504.2	0.53654	3504.2	0.60751	3504.2	0.59162	3504.2	0.62902
		3506.12	0.53805	3506.12	0.60871	3506.12	0.59591	3506.12	0.63387
		3508.05	0.53887	3508.05	0.61089	3508.05	0.5977	3508.05	0.63613
		3509.98	0.54066	3509.98	0.61165	3509.98	0.5989	3509.98	0.63916
		3511.91	0.54201	3511.91	0.61153	3511.91	0.6012	3511.91	0.64234
		3513.84	0.54322	3513.84	0.61232	3513.84	0.60418	3513.84	0.64507
		3515.77	0.54439	3515.77	0.6135	3515.77	0.60631	3515.77	0.64709
		3517.7	0.54576	3517.7	0.61516	3517.7	0.6082	3517.7	0.64917
		3519.62	0.5465	3519.62	0.61649	3519.62	0.60963	3519.62	0.65092
		3521.55	0.54724	3521.55	0.61915	3521.55	0.61091	3521.55	0.65222
		3523.48	0.54853	3523.48	0.6207	3523.48	0.61124	3523.48	0.65374
		3525.41	0.55023	3525.41	0.62199	3525.41	0.61386	3525.41	0.65629
		3527.34	0.55137	3527.34	0.62175	3527.34	0.61543	3527.34	0.65798
		3529.27	0.5533	3529.27	0.62172	3529.27	0.61905	3529.27	0.66102
		3531.2	0.55509	3531.2	0.62209	3531.2	0.62243	3531.2	0.66396
		3533.12	0.5566	3533.12	0.62411	3533.12	0.62527	3533.12	0.66643
		3535.05	0.55766	3535.05	0.62632	3535.05	0.62612	3535.05	0.66711
		3536.98	0.55954	3536.98	0.62704	3536.98	0.62811	3536.98	0.66904
		3538.91	0.56095	3538.91	0.62743	3538.91	0.63101	3538.91	0.67149
		3540.84	0.56232	3540.84	0.63007	3540.84	0.63313	3540.84	0.67332
		3542.77	0.56273	3542.77	0.6338	3542.77	0.63367	3542.77	0.67332
		3544.7	0.56341	3544.7	0.63706	3544.7	0.63367	3544.7	0.67356
		3546.62	0.56519	3546.62	0.63577	3546.62	0.63551	3546.62	0.67596
		3548.55	0.56796	3548.55	0.63565	3548.55	0.64099	3548.55	0.68077
		3550.48	0.56917	3550.48	0.63787	3550.48	0.64416	3550.48	0.68228
		3552.41	0.57115	3552.41	0.63877	3552.41	0.64579	3552.41	0.6839
		3554.34	0.57354	3554.34	0.63886	3554.34	0.64956	3554.34	0.68737
		3556.27	0.57524	3556.27	0.64051	3556.27	0.65354	3556.27	0.69022
		3558.2	0.57638	3558.2	0.64256	3558.2	0.6554	3558.2	0.69123
		3560.12	0.57811	3560.12	0.64478	3560.12	0.65658	3560.12	0.69255
		3562.05	0.57952	3562.05	0.647	3562.05	0.65795	3562.05	0.69394
		3563.98	0.57996	3563.98	0.65294	3563.98	0.65907	3563.98	0.69313
		3565.91	0.57984	3565.91	0.65713	3565.91	0.65611	3565.91	0.68928
		3567.84	0.58352	3567.84	0.65274	3567.84	0.65857	3567.84	0.69372
		3569.77	0.58783	3569.77	0.65146	3569.77	0.66692	3569.77	0.70343
		3571.7	0.59019	3571.7	0.65316	3571.7	0.6729	3571.7	0.70859
		3573.62	0.5916	3573.62	0.65446	3573.62	0.67591	3573.62	0.71048
		3575.55	0.59374	3575.55	0.65618	3575.55	0.67876	3575.55	0.71264
		3577.48	0.59587	3577.48	0.65811	3577.48	0.6814	3577.48	0.7147
		3579.41	0.59813	3579.41	0.66015	3579.41	0.68414	3579.41	0.71706
		3581.34	0.60007	3581.34	0.66103	3581.34	0.68651	3581.34	0.71945
		3583.27	0.60118	3583.27	0.6646	3583.27	0.6892	3583.27	0.72077
		3585.2	0.60041	3585.2	0.67052	3585.2	0.6893	3585.2	0.71718
		3587.12	0.60167	3587.12	0.6714	3587.12	0.68735	3587.12	0.71538
		3589.05	0.60682	3589.05	0.66772	3589.05	0.6929	3589.05	0.72408
		3590.98	0.61011	3590.98	0.67062	3590.98	0.69969	3590.98	0.73197
		3592.91	0.61105	3592.91	0.67362	3592.91	0.70114	3592.91	0.73249
		3594.84	0.6129	3594.84	0.67471	3594.84	0.7027	3594.84	0.73388
		3596.77	0.61522	3596.77	0.67555	3596.77	0.70646	3596.77	0.73743
		3598.7	0.61741	3598.7	0.6776	3598.7	0.70966	3598.7	0.74007
		3600.62	0.61955	3600.62	0.67717	3600.62	0.71188	3600.62	0.74224
		3602.55	0.6225	3602.55	0.67853	3602.55	0.71711	3602.55	0.74714
		3604.48	0.62355	3604.48	0.68262	3604.48	0.72097	3604.48	0.74882
		3606.41	0.62281	3606.41	0.68721	3606.41	0.72151	3606.41	0.74594
		3608.34	0.62363	3608.34	0.68713	3608.34	0.72136	3608.34	0.74489
		3610.27	0.62657	3610.27	0.68974	3610.27	0.72541	3610.27	0.75004
		3612.2	0.62762	3612.2	0.69204	3612.2	0.72588	3612.2	0.75122
		3614.12	0.6304	3614.12	0.69212	3614.12	0.7274	3614.12	0.75561
		3616.05	0.63079	3616.05	0.69515	3616.05	0.73193	3616.05	0.75729
		3617.98	0.63056	3617.98	0.69632	3617.98	0.73306	3617.98	0.75381
		3619.91	0.63398	3619.91	0.69169	3619.91	0.73503	3619.91	0.75803
		3621.84	0.63812	3621.84	0.69155	3621.84	0.74256	3621.84	0.76816
		3623.77	0.63918	3623.77	0.69454	3623.77	0.74725	3623.77	0.77149
		3625.7	0.63694	3625.7	0.70107	3625.7	0.74843	3625.7	0.76743
		3627.62	0.63218	3627.62	0.7047	3627.62	0.74397	3627.62	0.75318
		3629.55	0.63859	3629.55	0.69712	3629.55	0.74216	3629.55	0.75865
		3631.48	0.64364	3631.48	0.69933	3631.48	0.75155	3631.48	0.77438
		3633.41	0.64445	3633.41	0.70085	3633.41	0.75575	3633.41	0.77798
		3635.34	0.64611	3635.34	0.70108	3635.34	0.75919	3635.34	0.7819
		3637.27	0.64688	3637.27	0.70223	3637.27	0.76276	3637.27	0.78427
		3639.2	0.64739	3639.2	0.7032	3639.2	0.76489	3639.2	0.78539
		3641.12	0.64794	3641.12	0.70544	3641.12	0.76622	3641.12	0.78605
		3643.05	0.64826	3643.05	0.70754	3643.05	0.76655	3643.05	0.78637
		3644.98	0.64557	3644.98	0.71361	3644.98	0.76662	3644.98	0.78048
		3646.91	0.64069	3646.91	0.71736	3646.91	0.75882	3646.91	0.76695
		3648.84	0.64074	3648.84	0.7143	3648.84	0.75254	3648.84	0.76122
		3650.77	0.64675	3650.77	0.70521	3650.77	0.75806	3650.77	0.77181
		3652.7	0.65038	3652.7	0.70799	3652.7	0.76987	3652.7	0.78645
		3654.62	0.64731	3654.62	0.71065	3654.62	0.77257	3654.62	0.78376
		3656.55	0.64942	3656.55	0.7065	3656.55	0.77076	3656.55	0.78415
		3658.48	0.6519	3658.48	0.70617	3658.48	0.77439	3658.48	0.7917
		3660.41	0.65166	3660.41	0.70654	3660.41	0.77742	3660.41	0.79376
		3662.34	0.65178	3662.34	0.70598	3662.34	0.7791	3662.34	0.79402
		3664.27	0.65174	3664.27	0.70678	3664.27	0.7802	3664.27	0.79414
		3666.2	0.64908	3666.2	0.71033	3666.2	0.77983	3666.2	0.78997
		3668.12	0.64403	3668.12	0.71439	3668.12	0.77565	3668.12	0.77793
		3670.05	0.64455	3670.05	0.70816	3670.05	0.76797	3670.05	0.7729
		3671.98	0.64726	3671.98	0.71091	3671.98	0.77281	3671.98	0.7807
		3673.91	0.64042	3673.91	0.71614	3673.91	0.7712	3673.91	0.76875
		3675.84	0.64381	3675.84	0.70703	3675.84	0.76255	3675.84	0.76756
		3677.77	0.64882	3677.77	0.70713	3677.77	0.77071	3677.77	0.78285
		3679.7	0.64927	3679.7	0.70601	3679.7	0.77544	3679.7	0.788
		3681.62	0.65	3681.62	0.70549	3681.62	0.77882	3681.62	0.79148
		3683.55	0.64921	3683.55	0.70573	3683.55	0.77996	3683.55	0.79147
		3685.48	0.64525	3685.48	0.70868	3685.48	0.77924	3685.48	0.78613
		3687.41	0.64063	3687.41	0.70985	3687.41	0.77418	3687.41	0.7732
		3689.34	0.64273	3689.34	0.705	3689.34	0.76642	3689.34	0.7717
		3691.27	0.6459	3691.27	0.70129	3691.27	0.77093	3691.27	0.77927
		3693.2	0.64827	3693.2	0.70081	3693.2	0.77677	3693.2	0.7873
		3695.12	0.64781	3695.12	0.70086	3695.12	0.77861	3695.12	0.78893
		3697.05	0.64738	3697.05	0.69977	3697.05	0.7782	3697.05	0.78889
		3698.98	0.64557	3698.98	0.7017	3698.98	0.77835	3698.98	0.78641
		3700.91	0.64374	3700.91	0.69991	3700.91	0.77481	3700.91	0.78113
		3702.84	0.64513	3702.84	0.69684	3702.84	0.77452	3702.84	0.78369
		3704.77	0.64541	3704.77	0.69824	3704.77	0.77653	3704.77	0.78695
		3706.7	0.64296	3706.7	0.70059	3706.7	0.7763	3706.7	0.78314
		3708.62	0.63934	3708.62	0.70239	3708.62	0.77238	3708.62	0.77437
		3710.55	0.63709	3710.55	0.70167	3710.55	0.76612	3710.55	0.76665
		3712.48	0.64031	3712.48	0.69683	3712.48	0.76626	3712.48	0.77107
		3714.41	0.64338	3714.41	0.69747	3714.41	0.77227	3714.41	0.78183
		3716.34	0.64245	3716.34	0.6984	3716.34	0.77543	3716.34	0.78317
		3718.27	0.64141	3718.27	0.69841	3718.27	0.77439	3718.27	0.78068
		3720.2	0.63983	3720.2	0.69922	3720.2	0.77245	3720.2	0.77753
		3722.12	0.63919	3722.12	0.69951	3722.12	0.76907	3722.12	0.77518
		3724.05	0.63867	3724.05	0.69953	3724.05	0.76816	3724.05	0.7745
		3725.98	0.63859	3725.98	0.69662	3725.98	0.76753	3725.98	0.77397
		3727.91	0.63952	3727.91	0.69415	3727.91	0.76912	3727.91	0.77784
		3729.84	0.63602	3729.84	0.69687	3729.84	0.77097	3729.84	0.77379
		3731.77	0.63267	3731.77	0.69697	3731.77	0.76513	3731.77	0.76349
		3733.7	0.63049	3733.7	0.70068	3733.7	0.75907	3733.7	0.75749
		3735.62	0.6306	3735.62	0.69599	3735.62	0.75406	3735.62	0.75521
		3737.55	0.63568	3737.55	0.69171	3737.55	0.76009	3737.55	0.76634
		3739.48	0.63583	3739.48	0.69219	3739.48	0.76408	3739.48	0.77166
		3741.41	0.63105	3741.41	0.69643	3741.41	0.76581	3741.41	0.76628
		3743.34	0.62373	3743.34	0.69554	3743.34	0.7639	3743.34	0.74707
		3745.27	0.63105	3745.27	0.68796	3745.27	0.75702	3745.27	0.75403
		3747.2	0.62922	3747.2	0.69392	3747.2	0.75948	3747.2	0.75944
		3749.12	0.62472	3749.12	0.69405	3749.12	0.75597	3749.12	0.7489
		3751.05	0.62645	3751.05	0.68736	3751.05	0.75055	3751.05	0.74894
		3752.98	0.63227	3752.98	0.68346	3752.98	0.75598	3752.98	0.7615
		3754.91	0.63333	3754.91	0.68646	3754.91	0.76152	3754.91	0.76932
		3756.84	0.63118	3756.84	0.68776	3756.84	0.76161	3756.84	0.76634
		3758.77	0.6302	3758.77	0.68554	3758.77	0.75965	3758.77	0.76396
		3760.7	0.63194	3760.7	0.68175	3760.7	0.76172	3760.7	0.7677
		3762.62	0.63193	3762.62	0.68433	3762.62	0.76533	3762.62	0.77107
		3764.55	0.63	3764.55	0.6831	3764.55	0.76351	3764.55	0.76603
		3766.48	0.62995	3766.48	0.68139	3766.48	0.76227	3766.48	0.76606
		3768.41	0.62808	3768.41	0.6816	3768.41	0.76215	3768.41	0.76291
		3770.34	0.62945	3770.34	0.67719	3770.34	0.75974	3770.34	0.7639
		3772.27	0.63105	3772.27	0.67729	3772.27	0.76357	3772.27	0.77014
		3774.2	0.63023	3774.2	0.67758	3774.2	0.7649	3774.2	0.77112
		3776.12	0.62922	3776.12	0.67892	3776.12	0.76429	3776.12	0.76912
		3778.05	0.62708	3778.05	0.6785	3778.05	0.76052	3778.05	0.76337
		3779.98	0.62766	3779.98	0.67459	3779.98	0.75778	3779.98	0.76322
		3781.91	0.62795	3781.91	0.67662	3781.91	0.76094	3781.91	0.76688
		3783.84	0.62688	3783.84	0.67707	3783.84	0.76002	3783.84	0.76537
		3785.77	0.62708	3785.77	0.67589	3785.77	0.75934	3785.77	0.76604
		3787.7	0.62699	3787.7	0.67539	3787.7	0.76127	3787.7	0.76689
		3789.62	0.62698	3789.62	0.67421	3789.62	0.76168	3789.62	0.7672
		3791.55	0.62686	3791.55	0.67422	3791.55	0.76176	3791.55	0.76711
		3793.48	0.62463	3793.48	0.67682	3793.48	0.76098	3793.48	0.76433
		3795.41	0.62202	3795.41	0.67708	3795.41	0.75716	3795.41	0.7577
		3797.34	0.62237	3797.34	0.67602	3797.34	0.75361	3797.34	0.75759
		3799.27	0.61825	3799.27	0.67922	3799.27	0.7543	3799.27	0.75147
		3801.2	0.61744	3801.2	0.67125	3801.2	0.74688	3801.2	0.74413
		3803.12	0.62212	3803.12	0.66964	3803.12	0.74932	3803.12	0.75423
		3805.05	0.61866	3805.05	0.6737	3805.05	0.75367	3805.05	0.75216
		3806.98	0.61947	3806.98	0.66754	3806.98	0.75063	3806.98	0.74954
		3808.91	0.62279	3808.91	0.66701	3808.91	0.7537	3808.91	0.75919
		3810.84	0.62216	3810.84	0.66845	3810.84	0.75657	3810.84	0.76165
		3812.77	0.61899	3812.77	0.67149	3812.77	0.75644	3812.77	0.75771
		3814.7	0.61436	3814.7	0.67147	3814.7	0.75176	3814.7	0.74615
		3816.62	0.61719	3816.62	0.66746	3816.62	0.74587	3816.62	0.74731
		3818.55	0.61494	3818.55	0.67398	3818.55	0.74846	3818.55	0.74702
		3820.48	0.61145	3820.48	0.66907	3820.48	0.74245	3820.48	0.73651
		3822.41	0.6172	3822.41	0.66434	3822.41	0.74385	3822.41	0.7464
		3824.34	0.6175	3824.34	0.66868	3824.34	0.74984	3824.34	0.75316
		3826.27	0.61677	3826.27	0.66675	3826.27	0.74891	3826.27	0.75166
		3828.2	0.61667	3828.2	0.66664	3828.2	0.74984	3828.2	0.75322
		3830.12	0.61478	3830.12	0.66799	3830.12	0.75069	3830.12	0.74984
		3832.05	0.61375	3832.05	0.66674	3832.05	0.7476	3832.05	0.74662
		3833.98	0.6119	3833.98	0.66809	3833.98	0.74632	3833.98	0.74415
		3835.91	0.60854	3835.91	0.66849	3835.91	0.74309	3835.91	0.73753
		3837.84	0.60975	3837.84	0.667	3837.84	0.73926	3837.84	0.73566
		3839.77	0.61209	3839.77	0.66541	3839.77	0.73825	3839.77	0.74058
		3841.7	0.61233	3841.7	0.66448	3841.7	0.74225	3841.7	0.74387
		3843.62	0.613	3843.62	0.66089	3843.62	0.74351	3843.62	0.74633
		3845.55	0.61416	3845.55	0.65981	3845.55	0.74678	3845.55	0.75062
		3847.48	0.61286	3847.48	0.66249	3847.48	0.74851	3847.48	0.75088
		3849.41	0.60862	3849.41	0.66722	3849.41	0.74614	3849.41	0.74396
		3851.34	0.60005	3851.34	0.67173	3851.34	0.74102	3851.34	0.72573
		3853.27	0.59982	3853.27	0.66038	3853.27	0.73234	3853.27	0.71443
		3855.2	0.61004	3855.2	0.65702	3855.2	0.73629	3855.2	0.73414
		3857.12	0.61172	3857.12	0.65892	3857.12	0.7416	3857.12	0.74537
		3859.05	0.61023	3859.05	0.66075	3859.05	0.7449	3859.05	0.74622
		3860.98	0.60787	3860.98	0.66231	3860.98	0.7432	3860.98	0.74184
		3862.91	0.60584	3862.91	0.66236	3862.91	0.73892	3862.91	0.73712
		3864.84	0.60654	3864.84	0.65839	3864.84	0.73698	3864.84	0.7367
		3866.77	0.60657	3866.77	0.66161	3866.77	0.7405	3866.77	0.73966
		3868.7	0.60247	3868.7	0.66324	3868.7	0.73819	3868.7	0.73084
		3870.62	0.60551	3870.62	0.65776	3870.62	0.73418	3870.62	0.73374
		3872.55	0.60542	3872.55	0.6589	3872.55	0.73903	3872.55	0.73753
		3874.48	0.60597	3874.48	0.65293	3874.48	0.73878	3874.48	0.73847
		3876.41	0.60723	3876.41	0.65442	3876.41	0.74292	3876.41	0.74361
		3878.34	0.60429	3878.34	0.65776	3878.34	0.74356	3878.34	0.73852
		3880.27	0.60373	3880.27	0.6551	3880.27	0.73813	3880.27	0.73429
		3882.2	0.60468	3882.2	0.6555	3882.2	0.73753	3882.2	0.73776
		3884.12	0.60162	3884.12	0.65708	3884.12	0.73721	3884.12	0.73254
		3886.05	0.60333	3886.05	0.65006	3886.05	0.73392	3886.05	0.73284
		3887.98	0.60435	3887.98	0.65355	3887.98	0.73866	3887.98	0.73926
		3889.91	0.60098	3889.91	0.65546	3889.91	0.73756	3889.91	0.73323
		3891.84	0.60214	3891.84	0.65108	3891.84	0.73384	3891.84	0.73313
		3893.77	0.6038	3893.77	0.65024	3893.77	0.73688	3893.77	0.73906
		3895.7	0.60259	3895.7	0.65329	3895.7	0.74013	3895.7	0.73916
		3897.62	0.59945	3897.62	0.65573	3897.62	0.73852	3897.62	0.73229
		3899.55	0.59804	3899.55	0.65527	3899.55	0.73447	3899.55	0.72686
		3901.48	0.59747	3901.48	0.65552	3901.48	0.73221	3901.48	0.72519
		3903.41	0.59779	3903.41	0.65321	3903.41	0.72987	3903.41	0.72486
		3905.34	0.60102	3905.34	0.64792	3905.34	0.7315	3905.34	0.73133
		3907.27	0.60226	3907.27	0.64625	3907.27	0.73624	3907.27	0.73745
		3909.2	0.60151	3909.2	0.64564	3909.2	0.73777	3909.2	0.73879
		3911.12	0.60093	3911.12	0.64517	3911.12	0.73752	3911.12	0.73803
		3913.05	0.60042	3913.05	0.64576	3913.05	0.73712	3913.05	0.73701
		3914.98	0.59851	3914.98	0.64834	3914.98	0.73551	3914.98	0.73314
		3916.91	0.59741	3916.91	0.64758	3916.91	0.7322	3916.91	0.72999
		3918.84	0.59801	3918.84	0.64572	3918.84	0.73262	3918.84	0.73117
		3920.77	0.59864	3920.77	0.64522	3920.77	0.73351	3920.77	0.73278
		3922.7	0.59777	3922.7	0.64747	3922.7	0.73356	3922.7	0.73189
		3924.62	0.59749	3924.62	0.64524	3924.62	0.73165	3924.62	0.73073
		3926.55	0.59821	3926.55	0.64407	3926.55	0.73369	3926.55	0.73298
		3928.48	0.59697	3928.48	0.64557	3928.48	0.73381	3928.48	0.73206
		3930.41	0.59582	3930.41	0.64686	3930.41	0.73204	3930.41	0.72954
		3932.34	0.59597	3932.34	0.64425	3932.34	0.72991	3932.34	0.72877
		3934.27	0.59694	3934.27	0.64147	3934.27	0.73112	3934.27	0.73144
		3936.2	0.59663	3936.2	0.64118	3936.2	0.73251	3936.2	0.73242
		3938.12	0.59592	3938.12	0.64154	3938.12	0.73207	3938.12	0.73218
		3940.05	0.59427	3940.05	0.64305	3940.05	0.73143	3940.05	0.73028
		3941.98	0.59358	3941.98	0.64289	3941.98	0.72964	3941.98	0.72809
		3943.91	0.59422	3943.91	0.64062	3943.91	0.72957	3943.91	0.72932
		3945.84	0.59397	3945.84	0.64123	3945.84	0.73081	3945.84	0.72966
		3947.77	0.59335	3947.77	0.64132	3947.77	0.72919	3947.77	0.72774
		3949.7	0.59327	3949.7	0.63943	3949.7	0.72892	3949.7	0.72778
		3951.62	0.59315	3951.62	0.63768	3951.62	0.72959	3951.62	0.72855
		3953.55	0.59302	3953.55	0.63721	3953.55	0.73057	3953.55	0.72889
		3955.48	0.59256	3955.48	0.63688	3955.48	0.73027	3955.48	0.72866
		3957.41	0.59231	3957.41	0.63686	3957.41	0.72973	3957.41	0.72862
		3959.34	0.5917	3959.34	0.63723	3959.34	0.72901	3959.34	0.72795
		3961.27	0.59166	3961.27	0.63716	3961.27	0.728	3961.27	0.72741
		3963.2	0.59158	3963.2	0.63588	3963.2	0.72756	3963.2	0.72735
		3965.12	0.5914	3965.12	0.63549	3965.12	0.72787	3965.12	0.7275
		3967.05	0.59105	3967.05	0.63542	3967.05	0.7269	3967.05	0.72718
		3968.98	0.59073	3968.98	0.63565	3968.98	0.72649	3968.98	0.72681
		3970.91	0.59026	3970.91	0.63534	3970.91	0.72646	3970.91	0.72597
		3972.84	0.59001	3972.84	0.63515	3972.84	0.72658	3972.84	0.72539
		3974.77	0.58957	3974.77	0.6345	3974.77	0.72646	3974.77	0.72514
		3976.7	0.58928	3976.7	0.63349	3976.7	0.72702	3976.7	0.7252
		3978.62	0.58875	3978.62	0.63251	3978.62	0.72723	3978.62	0.72499
		3980.55	0.5881	3980.55	0.63195	3980.55	0.72673	3980.55	0.72444
		3982.48	0.58742	3982.48	0.63075	3982.48	0.72576	3982.48	0.72375
		3984.41	0.58742	3984.41	0.62992	3984.41	0.72541	3984.41	0.72369
		3986.34	0.58752	3986.34	0.62996	3986.34	0.72495	3986.34	0.72372
		3988.27	0.58716	3988.27	0.63077	3988.27	0.72456	3988.27	0.7234
		3990.2	0.58686	3990.2	0.63029	3990.2	0.7234	3990.2	0.7228
		3992.12	0.5868	3992.12	0.62956	3992.12	0.72338	3992.12	0.72255
		3994.05	0.58619	3994.05	0.62896	3994.05	0.72308	3994.05	0.72198
		3995.98	0.58588	3995.98	0.62873	3995.98	0.72313	3995.98	0.72182
		3997.91	0.58552	3997.91	0.62846	3997.91	0.72325	3997.91	0.72148
		3999.84	0.58504	3999.84	0.62866	3999.84	0.72347	3999.84	0.72127
				--	--	--	--
